# Supplementary material for: Bone marrow mesenchymal stem cell-derived exosomal microRNA regulates microglial polarization
Source: PeerJ. 2023 Nov 9;11:e16359. doi: 10.7717/peerj.16359 (PMC10640847; doi:10.7717/peerj.16359)
Supplement: Supplemental Information 4 [file peerj-11-16359-s004.csv]

database	mature_mirna_acc	mature_mirna_id	target_symbol	target_entrez	target_ensembl	experiment	support_type	pubmed_id	type	score	disease_drug	paper_pubmedID
diana_microt	MIMAT0001537	mmu-miR-429-3p	Fez2	225020	ENSMUSG00000056121	NA	NA	NA	predicted	1	NA	NA
diana_microt	MIMAT0001537	mmu-miR-429-3p	Fignl2	668225	ENSMUSG00000095440	NA	NA	NA	predicted	1	NA	NA
diana_microt	MIMAT0000155	mmu-miR-142a-3p	Utrn	22288	ENSMUSG00000019820	NA	NA	NA	predicted	1	NA	NA
diana_microt	MIMAT0000155	mmu-miR-142a-3p	Rock2	19878	ENSMUSG00000020580	NA	NA	NA	predicted	1	NA	NA
diana_microt	MIMAT0004651	mmu-miR-340-5p	Kctd14	233529	ENSMUSG00000051727	NA	NA	NA	predicted	1	NA	NA
diana_microt	MIMAT0001537	mmu-miR-429-3p	Rps6kb1	72508	ENSMUSG00000020516	NA	NA	NA	predicted	1	NA	NA
diana_microt	MIMAT0000165	mmu-miR-155-5p	Jarid2	16468	ENSMUSG00000038518	NA	NA	NA	predicted	1	NA	NA
diana_microt	MIMAT0004651	mmu-miR-340-5p	Kif13a	16553	ENSMUSG00000021375	NA	NA	NA	predicted	1	NA	NA
diana_microt	MIMAT0001537	mmu-miR-429-3p	Foxg1	15228	ENSMUSG00000020950	NA	NA	NA	predicted	1	NA	NA
diana_microt	MIMAT0000155	mmu-miR-142a-3p	Map3k11	26403	ENSMUSG00000004054	NA	NA	NA	predicted	1	NA	NA
diana_microt	MIMAT0000165	mmu-miR-155-5p	Tshz3	243931	ENSMUSG00000021217	NA	NA	NA	predicted	1	NA	NA
diana_microt	MIMAT0000165	mmu-miR-155-5p	9330154J02Rik		ENSMUSG00000056031	NA	NA	NA	predicted	1	NA	NA
diana_microt	MIMAT0004651	mmu-miR-340-5p	Elavl4	15572	ENSMUSG00000028546	NA	NA	NA	predicted	1	NA	NA
diana_microt	MIMAT0004651	mmu-miR-340-5p	Rbm24	666794	ENSMUSG00000038132	NA	NA	NA	predicted	1	NA	NA
diana_microt	MIMAT0004651	mmu-miR-340-5p	Sh3kbp1	58194	ENSMUSG00000040990	NA	NA	NA	predicted	1	NA	NA
diana_microt	MIMAT0001537	mmu-miR-429-3p	Lrp1b	94217	ENSMUSG00000049252	NA	NA	NA	predicted	1	NA	NA
diana_microt	MIMAT0004651	mmu-miR-340-5p	Dmd	13405	ENSMUSG00000045103	NA	NA	NA	predicted	1	NA	NA
diana_microt	MIMAT0001537	mmu-miR-429-3p	Slitrk1	76965	ENSMUSG00000075478	NA	NA	NA	predicted	1	NA	NA
diana_microt	MIMAT0004651	mmu-miR-340-5p	Gucy1b3	54195	ENSMUSG00000028005	NA	NA	NA	predicted	1	NA	NA
diana_microt	MIMAT0001537	mmu-miR-429-3p	Slc16a2	20502	ENSMUSG00000033965	NA	NA	NA	predicted	1	NA	NA
diana_microt	MIMAT0005292	mmu-miR-582-3p	Hnrnpa1	15382	ENSMUSG00000046434	NA	NA	NA	predicted	1	NA	NA
diana_microt	MIMAT0000155	mmu-miR-142a-3p	Suco	226551	ENSMUSG00000040297	NA	NA	NA	predicted	1	NA	NA
diana_microt	MIMAT0001537	mmu-miR-429-3p	Zfp217	228913	ENSMUSG00000052056	NA	NA	NA	predicted	1	NA	NA
diana_microt	MIMAT0000155	mmu-miR-142a-3p	Prlr	19116	ENSMUSG00000005268	NA	NA	NA	predicted	1	NA	NA
diana_microt	MIMAT0000158	mmu-miR-146a-5p	Kir3dl1	245616	ENSMUSG00000031424	NA	NA	NA	predicted	1	NA	NA
diana_microt	MIMAT0001537	mmu-miR-429-3p	Sox5	20678	ENSMUSG00000041540	NA	NA	NA	predicted	1	NA	NA
diana_microt	MIMAT0000165	mmu-miR-155-5p	Lcorl	209707	ENSMUSG00000015882	NA	NA	NA	predicted	1	NA	NA
diana_microt	MIMAT0004651	mmu-miR-340-5p	Actc1	11464	ENSMUSG00000068614	NA	NA	NA	predicted	1	NA	NA
diana_microt	MIMAT0000154	mmu-miR-142a-5p	Lrp1b	94217	ENSMUSG00000049252	NA	NA	NA	predicted	1	NA	NA
diana_microt	MIMAT0004651	mmu-miR-340-5p	Msrb3	320183	ENSMUSG00000051236	NA	NA	NA	predicted	1	NA	NA
diana_microt	MIMAT0004651	mmu-miR-340-5p	D15Ertd621e	210998	ENSMUSG00000037119	NA	NA	NA	predicted	1	NA	NA
diana_microt	MIMAT0000155	mmu-miR-142a-3p	Mbd6	110962	ENSMUSG00000025409	NA	NA	NA	predicted	1	NA	NA
diana_microt	MIMAT0000158	mmu-miR-146a-5p	Traf6	22034	ENSMUSG00000027164	NA	NA	NA	predicted	1	NA	NA
diana_microt	MIMAT0001537	mmu-miR-429-3p	Mmd	67468	ENSMUSG00000003948	NA	NA	NA	predicted	1	NA	NA
diana_microt	MIMAT0004622	mmu-let-7c-1-3p	Dach1	13134	ENSMUSG00000055639	NA	NA	NA	predicted	1	NA	NA
diana_microt	MIMAT0004651	mmu-miR-340-5p	Lrp1b	94217	ENSMUSG00000049252	NA	NA	NA	predicted	1	NA	NA
diana_microt	MIMAT0004651	mmu-miR-340-5p	E2f7	52679	ENSMUSG00000020185	NA	NA	NA	predicted	1	NA	NA
diana_microt	MIMAT0001537	mmu-miR-429-3p	Trim33	94093	ENSMUSG00000033014	NA	NA	NA	predicted	1	NA	NA
diana_microt	MIMAT0001537	mmu-miR-429-3p	Tbc1d12	209478	ENSMUSG00000048720	NA	NA	NA	predicted	1	NA	NA
diana_microt	MIMAT0001537	mmu-miR-429-3p	Zeb1	21417	ENSMUSG00000024238	NA	NA	NA	predicted	1	NA	NA
diana_microt	MIMAT0001537	mmu-miR-429-3p	Rbfox2	93686	ENSMUSG00000033565	NA	NA	NA	predicted	1	NA	NA
diana_microt	MIMAT0001537	mmu-miR-429-3p	Evi5	14020	ENSMUSG00000011831	NA	NA	NA	predicted	1	NA	NA
diana_microt	MIMAT0004651	mmu-miR-340-5p	Zfp513	101023	ENSMUSG00000043059	NA	NA	NA	predicted	1	NA	NA
diana_microt	MIMAT0001537	mmu-miR-429-3p	Ube2w	66799	ENSMUSG00000025939	NA	NA	NA	predicted	1	NA	NA
diana_microt	MIMAT0001537	mmu-miR-429-3p	2700081O15Rik	108899	ENSMUSG00000053080	NA	NA	NA	predicted	1	NA	NA
diana_microt	MIMAT0004651	mmu-miR-340-5p	Defb1	13214	ENSMUSG00000044748	NA	NA	NA	predicted	1	NA	NA
diana_microt	MIMAT0004651	mmu-miR-340-5p	Tns1	21961	ENSMUSG00000055322	NA	NA	NA	predicted	1	NA	NA
diana_microt	MIMAT0004651	mmu-miR-340-5p	Pvr	52118	ENSMUSG00000040511	NA	NA	NA	predicted	1	NA	NA
diana_microt	MIMAT0004651	mmu-miR-340-5p	Bai3	210933	ENSMUSG00000033569	NA	NA	NA	predicted	1	NA	NA
diana_microt	MIMAT0001537	mmu-miR-429-3p	Zeb2	24136	ENSMUSG00000026872	NA	NA	NA	predicted	1	NA	NA
diana_microt	MIMAT0005292	mmu-miR-582-3p	Hnrnpa1	545091	ENSMUSG00000046434	NA	NA	NA	predicted	1	NA	NA
diana_microt	MIMAT0015640	mmu-miR-3470a			ENSMUSG00000055593	NA	NA	NA	predicted	1	NA	NA
diana_microt	MIMAT0017182	mmu-miR-450a-1-3p	1700055D18Rik		ENSMUSG00000070997	NA	NA	NA	predicted	1	NA	NA
diana_microt	MIMAT0001537	mmu-miR-429-3p	Synj1	104015	ENSMUSG00000022973	NA	NA	NA	predicted	1	NA	NA
diana_microt	MIMAT0000158	mmu-miR-146a-5p	Irak1	16179	ENSMUSG00000031392	NA	NA	NA	predicted	1	NA	NA
diana_microt	MIMAT0004651	mmu-miR-340-5p	Tmem108	81907	ENSMUSG00000042757	NA	NA	NA	predicted	1	NA	NA
diana_microt	MIMAT0000155	mmu-miR-142a-3p	Rab2a	59021	ENSMUSG00000047187	NA	NA	NA	predicted	1	NA	NA
diana_microt	MIMAT0001537	mmu-miR-429-3p	Ypel2	77864	ENSMUSG00000018427	NA	NA	NA	predicted	1	NA	NA
diana_microt	MIMAT0015640	mmu-miR-3470a	Nr2e1	21907	ENSMUSG00000019803	NA	NA	NA	predicted	0.999	NA	NA
diana_microt	MIMAT0015640	mmu-miR-3470a	Xlr5c	27084	ENSMUSG00000067764	NA	NA	NA	predicted	0.999	NA	NA
diana_microt	MIMAT0001537	mmu-miR-429-3p	Nova1	664883	ENSMUSG00000021047	NA	NA	NA	predicted	0.999	NA	NA
diana_microt	MIMAT0009393	mmu-miR-1930-5p	Tenm1	23963	ENSMUSG00000016150	NA	NA	NA	predicted	0.999	NA	NA
diana_microt	MIMAT0001537	mmu-miR-429-3p	Mbd3l2	234988	ENSMUSG00000047508	NA	NA	NA	predicted	0.999	NA	NA
diana_microt	MIMAT0015640	mmu-miR-3470a	Xlr5a	574438	ENSMUSG00000058328	NA	NA	NA	predicted	0.999	NA	NA
diana_microt	MIMAT0000165	mmu-miR-155-5p	Atxn1l	52335	ENSMUSG00000069895	NA	NA	NA	predicted	0.999	NA	NA
diana_microt	MIMAT0001537	mmu-miR-429-3p	Efnb2	13642	ENSMUSG00000001300	NA	NA	NA	predicted	0.999	NA	NA
diana_microt	MIMAT0001537	mmu-miR-429-3p	Sec23a	20334	ENSMUSG00000020986	NA	NA	NA	predicted	0.999	NA	NA
diana_microt	MIMAT0017084	mmu-miR-181b-2-3p	7530416G11Rik	328577	ENSMUSG00000096607	NA	NA	NA	predicted	0.999	NA	NA
diana_microt	MIMAT0001537	mmu-miR-429-3p	Jhdm1d	338523	ENSMUSG00000042599	NA	NA	NA	predicted	0.999	NA	NA
diana_microt	MIMAT0004651	mmu-miR-340-5p	Jph1	57339	ENSMUSG00000042686	NA	NA	NA	predicted	0.999	NA	NA
diana_microt	MIMAT0001537	mmu-miR-429-3p	C030046E11Rik	226089	ENSMUSG00000038658	NA	NA	NA	predicted	0.999	NA	NA
diana_microt	MIMAT0004651	mmu-miR-340-5p	Ern1	78943	ENSMUSG00000020715	NA	NA	NA	predicted	0.999	NA	NA
diana_microt	MIMAT0004651	mmu-miR-340-5p	Hecw2	329152	ENSMUSG00000042807	NA	NA	NA	predicted	0.999	NA	NA
diana_microt	MIMAT0000155	mmu-miR-142a-3p	Huwe1	59026	ENSMUSG00000025261	NA	NA	NA	predicted	0.999	NA	NA
diana_microt	MIMAT0000165	mmu-miR-155-5p	Dync1i1	13426	ENSMUSG00000029757	NA	NA	NA	predicted	0.999	NA	NA
diana_microt	MIMAT0001537	mmu-miR-429-3p	Rap1b	215449	ENSMUSG00000052681	NA	NA	NA	predicted	0.999	NA	NA
diana_microt	MIMAT0001537	mmu-miR-429-3p	Gpm6a	234267	ENSMUSG00000031517	NA	NA	NA	predicted	0.999	NA	NA
diana_microt	MIMAT0004622	mmu-let-7c-1-3p	Sox2	20674	ENSMUSG00000074637	NA	NA	NA	predicted	0.999	NA	NA
diana_microt	MIMAT0005292	mmu-miR-582-3p	Akirin2	433693	ENSMUSG00000028291	NA	NA	NA	predicted	0.999	NA	NA
diana_microt	MIMAT0000158	mmu-miR-146a-5p	Hipk3	15259	ENSMUSG00000027177	NA	NA	NA	predicted	0.999	NA	NA
diana_microt	MIMAT0000165	mmu-miR-155-5p	Fbxo33	70611	ENSMUSG00000035329	NA	NA	NA	predicted	0.999	NA	NA
diana_microt	MIMAT0004651	mmu-miR-340-5p	Ubr3	68795	ENSMUSG00000044308	NA	NA	NA	predicted	0.999	NA	NA
diana_microt	MIMAT0001537	mmu-miR-429-3p	Hmgb3	15354	ENSMUSG00000015217	NA	NA	NA	predicted	0.999	NA	NA
diana_microt	MIMAT0015640	mmu-miR-3470a	Xlr5b	627081	ENSMUSG00000072479	NA	NA	NA	predicted	0.999	NA	NA
diana_microt	MIMAT0004651	mmu-miR-340-5p	Fam210a	108654	ENSMUSG00000038121	NA	NA	NA	predicted	0.999	NA	NA
diana_microt	MIMAT0001537	mmu-miR-429-3p	Tmeff2	56363	ENSMUSG00000026109	NA	NA	NA	predicted	0.999	NA	NA
diana_microt	MIMAT0004651	mmu-miR-340-5p	Ing3	71777	ENSMUSG00000029670	NA	NA	NA	predicted	0.999	NA	NA
diana_microt	MIMAT0001537	mmu-miR-429-3p	Cep41	83922	ENSMUSG00000029790	NA	NA	NA	predicted	0.999	NA	NA
diana_microt	MIMAT0004651	mmu-miR-340-5p	Olfm3	229759	ENSMUSG00000027965	NA	NA	NA	predicted	0.999	NA	NA
diana_microt	MIMAT0001537	mmu-miR-429-3p	Psip1	101739	ENSMUSG00000028484	NA	NA	NA	predicted	0.999	NA	NA
diana_microt	MIMAT0001537	mmu-miR-429-3p	4931406P16Rik	233103	ENSMUSG00000066571	NA	NA	NA	predicted	0.999	NA	NA
diana_microt	MIMAT0004651	mmu-miR-340-5p	Glce	93683	ENSMUSG00000032252	NA	NA	NA	predicted	0.999	NA	NA
diana_microt	MIMAT0000165	mmu-miR-155-5p	Rps6ka5	73086	ENSMUSG00000021180	NA	NA	NA	predicted	0.999	NA	NA
diana_microt	MIMAT0001537	mmu-miR-429-3p	Supt20	56790	ENSMUSG00000027751	NA	NA	NA	predicted	0.999	NA	NA
diana_microt	MIMAT0005292	mmu-miR-582-3p	Ctu1	233189	ENSMUSG00000038888	NA	NA	NA	predicted	0.999	NA	NA
diana_microt	MIMAT0015640	mmu-miR-3470a	Maged1	94275	ENSMUSG00000025151	NA	NA	NA	predicted	0.999	NA	NA
diana_microt	MIMAT0000155	mmu-miR-142a-3p	Tab2	68652	ENSMUSG00000015755	NA	NA	NA	predicted	0.999	NA	NA
diana_microt	MIMAT0001537	mmu-miR-429-3p	Marcks	17118	ENSMUSG00000069662	NA	NA	NA	predicted	0.999	NA	NA
diana_microt	MIMAT0005292	mmu-miR-582-3p	Bach2	12014	ENSMUSG00000040270	NA	NA	NA	predicted	0.999	NA	NA
diana_microt	MIMAT0004651	mmu-miR-340-5p	Map3k2	26405	ENSMUSG00000024383	NA	NA	NA	predicted	0.999	NA	NA
diana_microt	MIMAT0004651	mmu-miR-340-5p	Tnfrsf26	244237	ENSMUSG00000045362	NA	NA	NA	predicted	0.999	NA	NA
diana_microt	MIMAT0004651	mmu-miR-340-5p	Csmd3	239420	ENSMUSG00000022311	NA	NA	NA	predicted	0.999	NA	NA
diana_microt	MIMAT0015640	mmu-miR-3470a	Ppp6r3	52036	ENSMUSG00000024908	NA	NA	NA	predicted	0.999	NA	NA
diana_microt	MIMAT0001537	mmu-miR-429-3p	Cdk17	237459	ENSMUSG00000020015	NA	NA	NA	predicted	0.999	NA	NA
diana_microt	MIMAT0001537	mmu-miR-429-3p	Cfl2	12632	ENSMUSG00000062929	NA	NA	NA	predicted	0.999	NA	NA
diana_microt	MIMAT0019341	mmu-miR-3963	Pfn2	18645	ENSMUSG00000027805	NA	NA	NA	predicted	0.999	NA	NA
diana_microt	MIMAT0001537	mmu-miR-429-3p	Gjc1	14615	ENSMUSG00000034520	NA	NA	NA	predicted	0.999	NA	NA
diana_microt	MIMAT0000155	mmu-miR-142a-3p	Cask	12361	ENSMUSG00000031012	NA	NA	NA	predicted	0.999	NA	NA
diana_microt	MIMAT0001537	mmu-miR-429-3p	Pkd1	18763	ENSMUSG00000032855	NA	NA	NA	predicted	0.999	NA	NA
diana_microt	MIMAT0015640	mmu-miR-3470a	Sprr2a1	20755	ENSMUSG00000078664	NA	NA	NA	predicted	0.998	NA	NA
diana_microt	MIMAT0000165	mmu-miR-155-5p	Arid2	77044	ENSMUSG00000033237	NA	NA	NA	predicted	0.998	NA	NA
diana_microt	MIMAT0004889	mmu-miR-504-5p	Smok2b	236574	ENSMUSG00000073457	NA	NA	NA	predicted	0.998	NA	NA
diana_microt	MIMAT0004651	mmu-miR-340-5p	H3f3a	101056659	ENSMUSG00000060743	NA	NA	NA	predicted	0.998	NA	NA
diana_microt	MIMAT0015640	mmu-miR-3470a	Sos1	20662	ENSMUSG00000024241	NA	NA	NA	predicted	0.998	NA	NA
diana_microt	MIMAT0000154	mmu-miR-142a-5p	Bai3	210933	ENSMUSG00000033569	NA	NA	NA	predicted	0.998	NA	NA
diana_microt	MIMAT0004651	mmu-miR-340-5p	Ubxn7	224111	ENSMUSG00000053774	NA	NA	NA	predicted	0.998	NA	NA
diana_microt	MIMAT0004651	mmu-miR-340-5p	H3f3a	625328	ENSMUSG00000060743	NA	NA	NA	predicted	0.998	NA	NA
diana_microt	MIMAT0000165	mmu-miR-155-5p	Gm13083	279185	ENSMUSG00000066688	NA	NA	NA	predicted	0.998	NA	NA
diana_microt	MIMAT0004651	mmu-miR-340-5p	H3f3a	15078	ENSMUSG00000060743	NA	NA	NA	predicted	0.998	NA	NA
diana_microt	MIMAT0001537	mmu-miR-429-3p	Nab1	17936	ENSMUSG00000002881	NA	NA	NA	predicted	0.998	NA	NA
diana_microt	MIMAT0001537	mmu-miR-429-3p	Nr5a2	26424	ENSMUSG00000026398	NA	NA	NA	predicted	0.998	NA	NA
diana_microt	MIMAT0004583	mmu-miR-130b-5p	Cul4b	72584	ENSMUSG00000031095	NA	NA	NA	predicted	0.998	NA	NA
diana_microt	MIMAT0004651	mmu-miR-340-5p	Nucks1	98415	ENSMUSG00000026434	NA	NA	NA	predicted	0.998	NA	NA
diana_microt	MIMAT0001537	mmu-miR-429-3p	Dock4	238130	ENSMUSG00000035954	NA	NA	NA	predicted	0.998	NA	NA
diana_microt	MIMAT0004651	mmu-miR-340-5p	Arf6	11845	ENSMUSG00000044147	NA	NA	NA	predicted	0.998	NA	NA
diana_microt	MIMAT0015640	mmu-miR-3470a	Sprr2a2	20755	ENSMUSG00000068893	NA	NA	NA	predicted	0.998	NA	NA
diana_microt	MIMAT0000155	mmu-miR-142a-3p	Arntl	11865	ENSMUSG00000055116	NA	NA	NA	predicted	0.998	NA	NA
diana_microt	MIMAT0001537	mmu-miR-429-3p	Rbfox3	52897	ENSMUSG00000025576	NA	NA	NA	predicted	0.998	NA	NA
diana_microt	MIMAT0001537	mmu-miR-429-3p	Zfand6	65098	ENSMUSG00000030629	NA	NA	NA	predicted	0.998	NA	NA
diana_microt	MIMAT0000165	mmu-miR-155-5p	Myo1d	338367	ENSMUSG00000035441	NA	NA	NA	predicted	0.998	NA	NA
diana_microt	MIMAT0001537	mmu-miR-429-3p	Cdh20	23836	ENSMUSG00000050840	NA	NA	NA	predicted	0.998	NA	NA
diana_microt	MIMAT0004651	mmu-miR-340-5p	Atf1	11908	ENSMUSG00000023027	NA	NA	NA	predicted	0.998	NA	NA
diana_microt	MIMAT0000165	mmu-miR-155-5p	Irf2bp2	270110	ENSMUSG00000051495	NA	NA	NA	predicted	0.998	NA	NA
diana_microt	MIMAT0001537	mmu-miR-429-3p	Rap2c	72065	ENSMUSG00000050029	NA	NA	NA	predicted	0.998	NA	NA
diana_microt	MIMAT0001537	mmu-miR-429-3p	Rasa2	114713	ENSMUSG00000032413	NA	NA	NA	predicted	0.998	NA	NA
diana_microt	MIMAT0004651	mmu-miR-340-5p	H3f3a	667250	ENSMUSG00000060743	NA	NA	NA	predicted	0.998	NA	NA
diana_microt	MIMAT0005291	mmu-miR-582-5p	Plagl1	22634	ENSMUSG00000019817	NA	NA	NA	predicted	0.998	NA	NA
diana_microt	MIMAT0004651	mmu-miR-340-5p	H3f3a	544973	ENSMUSG00000060743	NA	NA	NA	predicted	0.998	NA	NA
diana_microt	MIMAT0004651	mmu-miR-340-5p	Mical2	320878	ENSMUSG00000038244	NA	NA	NA	predicted	0.998	NA	NA
diana_microt	MIMAT0004651	mmu-miR-340-5p	Hivep2	15273	ENSMUSG00000015501	NA	NA	NA	predicted	0.998	NA	NA
diana_microt	MIMAT0000165	mmu-miR-155-5p	Tle4	21888	ENSMUSG00000024642	NA	NA	NA	predicted	0.998	NA	NA
diana_microt	MIMAT0004622	mmu-let-7c-1-3p	Taok1	216965	ENSMUSG00000017291	NA	NA	NA	predicted	0.998	NA	NA
diana_microt	MIMAT0001537	mmu-miR-429-3p	Hipk3	15259	ENSMUSG00000027177	NA	NA	NA	predicted	0.998	NA	NA
diana_microt	MIMAT0004651	mmu-miR-340-5p	Atf1	100040260	ENSMUSG00000023027	NA	NA	NA	predicted	0.998	NA	NA
diana_microt	MIMAT0000538	mmu-miR-31-5p	Rsbn1	229675	ENSMUSG00000044098	NA	NA	NA	predicted	0.998	NA	NA
diana_microt	MIMAT0001537	mmu-miR-429-3p	Efna1	13636	ENSMUSG00000027954	NA	NA	NA	predicted	0.998	NA	NA
diana_microt	MIMAT0019341	mmu-miR-3963	Ercc8	71991	ENSMUSG00000021694	NA	NA	NA	predicted	0.998	NA	NA
diana_microt	MIMAT0015640	mmu-miR-3470a	Sprr2a1	100303744	ENSMUSG00000078664	NA	NA	NA	predicted	0.998	NA	NA
diana_microt	MIMAT0000155	mmu-miR-142a-3p	4930402H24Rik	228602	ENSMUSG00000027309	NA	NA	NA	predicted	0.998	NA	NA
diana_microt	MIMAT0001537	mmu-miR-429-3p	Tsc22d2	72033	ENSMUSG00000027806	NA	NA	NA	predicted	0.998	NA	NA
diana_microt	MIMAT0004651	mmu-miR-340-5p	Galnt13	271786	ENSMUSG00000060988	NA	NA	NA	predicted	0.998	NA	NA
diana_microt	MIMAT0004651	mmu-miR-340-5p	H3f3a	627371	ENSMUSG00000060743	NA	NA	NA	predicted	0.998	NA	NA
diana_microt	MIMAT0001537	mmu-miR-429-3p	Zbtb38	245007	ENSMUSG00000040433	NA	NA	NA	predicted	0.998	NA	NA
diana_microt	MIMAT0004651	mmu-miR-340-5p	H3f3a	15081	ENSMUSG00000060743	NA	NA	NA	predicted	0.998	NA	NA
diana_microt	MIMAT0004651	mmu-miR-340-5p	Tmem245	242474	ENSMUSG00000055296	NA	NA	NA	predicted	0.998	NA	NA
diana_microt	MIMAT0004651	mmu-miR-340-5p	Cask	12361	ENSMUSG00000031012	NA	NA	NA	predicted	0.998	NA	NA
diana_microt	MIMAT0004622	mmu-let-7c-1-3p	Tnfrsf26	244237	ENSMUSG00000045362	NA	NA	NA	predicted	0.998	NA	NA
diana_microt	MIMAT0001537	mmu-miR-429-3p	Clasp2	76499	ENSMUSG00000033392	NA	NA	NA	predicted	0.998	NA	NA
diana_microt	MIMAT0004651	mmu-miR-340-5p	C77370	245555	ENSMUSG00000046449	NA	NA	NA	predicted	0.998	NA	NA
diana_microt	MIMAT0015640	mmu-miR-3470a	Sprr2a2	100303744	ENSMUSG00000068893	NA	NA	NA	predicted	0.998	NA	NA
diana_microt	MIMAT0004651	mmu-miR-340-5p	Npas4	225872	ENSMUSG00000045903	NA	NA	NA	predicted	0.997	NA	NA
diana_microt	MIMAT0004651	mmu-miR-340-5p	Rab11a	53869	ENSMUSG00000004771	NA	NA	NA	predicted	0.997	NA	NA
diana_microt	MIMAT0001537	mmu-miR-429-3p	Dtna	13527	ENSMUSG00000024302	NA	NA	NA	predicted	0.997	NA	NA
diana_microt	MIMAT0005291	mmu-miR-582-5p	Cxxc4	319478	ENSMUSG00000044365	NA	NA	NA	predicted	0.997	NA	NA
diana_microt	MIMAT0000165	mmu-miR-155-5p	Fam135a	68187	ENSMUSG00000026153	NA	NA	NA	predicted	0.997	NA	NA
diana_microt	MIMAT0004651	mmu-miR-340-5p	Capn7	12339	ENSMUSG00000021893	NA	NA	NA	predicted	0.997	NA	NA
diana_microt	MIMAT0017021	mmu-miR-96-3p	Rorb	225998	ENSMUSG00000036192	NA	NA	NA	predicted	0.997	NA	NA
diana_microt	MIMAT0015640	mmu-miR-3470a	Lin28b	380669	ENSMUSG00000063804	NA	NA	NA	predicted	0.997	NA	NA
diana_microt	MIMAT0004651	mmu-miR-340-5p	Epas1	13819	ENSMUSG00000024140	NA	NA	NA	predicted	0.997	NA	NA
diana_microt	MIMAT0001537	mmu-miR-429-3p	Immp2l	93757	ENSMUSG00000056899	NA	NA	NA	predicted	0.997	NA	NA
diana_microt	MIMAT0004622	mmu-let-7c-1-3p	Hivep2	15273	ENSMUSG00000015501	NA	NA	NA	predicted	0.997	NA	NA
diana_microt	MIMAT0001537	mmu-miR-429-3p	Sesn1	140742	ENSMUSG00000038332	NA	NA	NA	predicted	0.997	NA	NA
diana_microt	MIMAT0017021	mmu-miR-96-3p	Lpp	210126	ENSMUSG00000033306	NA	NA	NA	predicted	0.997	NA	NA
diana_microt	MIMAT0001537	mmu-miR-429-3p	Slc6a1	232333	ENSMUSG00000030310	NA	NA	NA	predicted	0.997	NA	NA
diana_microt	MIMAT0004622	mmu-let-7c-1-3p	Elavl2	15569	ENSMUSG00000008489	NA	NA	NA	predicted	0.997	NA	NA
diana_microt	MIMAT0001537	mmu-miR-429-3p	Slc38a2	67760	ENSMUSG00000022462	NA	NA	NA	predicted	0.997	NA	NA
diana_microt	MIMAT0000155	mmu-miR-142a-3p	Zfp217	228913	ENSMUSG00000052056	NA	NA	NA	predicted	0.997	NA	NA
diana_microt	MIMAT0000154	mmu-miR-142a-5p	Zbtb20	56490	ENSMUSG00000022708	NA	NA	NA	predicted	0.997	NA	NA
diana_microt	MIMAT0000155	mmu-miR-142a-3p	Rac1	19353	ENSMUSG00000001847	NA	NA	NA	predicted	0.997	NA	NA
diana_microt	MIMAT0004651	mmu-miR-340-5p	Arhgef6	73341	ENSMUSG00000031133	NA	NA	NA	predicted	0.997	NA	NA
diana_microt	MIMAT0001537	mmu-miR-429-3p	Zfp131	72465	ENSMUSG00000094870	NA	NA	NA	predicted	0.997	NA	NA
diana_microt	MIMAT0001537	mmu-miR-429-3p	Slc14a1	108052	ENSMUSG00000059336	NA	NA	NA	predicted	0.997	NA	NA
diana_microt	MIMAT0001537	mmu-miR-429-3p	Syvn1	74126	ENSMUSG00000024807	NA	NA	NA	predicted	0.997	NA	NA
diana_microt	MIMAT0005292	mmu-miR-582-3p	Rbms1	56878	ENSMUSG00000026970	NA	NA	NA	predicted	0.997	NA	NA
diana_microt	MIMAT0009393	mmu-miR-1930-5p	Ifitm10	320802	ENSMUSG00000045777	NA	NA	NA	predicted	0.997	NA	NA
diana_microt	MIMAT0000158	mmu-miR-146a-5p	Gm7293		ENSMUSG00000078308	NA	NA	NA	predicted	0.997	NA	NA
diana_microt	MIMAT0000154	mmu-miR-142a-5p	Zfpm2	22762	ENSMUSG00000022306	NA	NA	NA	predicted	0.997	NA	NA
diana_microt	MIMAT0001537	mmu-miR-429-3p	Slc35a2	22232	ENSMUSG00000031156	NA	NA	NA	predicted	0.997	NA	NA
diana_microt	MIMAT0004622	mmu-let-7c-1-3p	Lrp6	16974	ENSMUSG00000030201	NA	NA	NA	predicted	0.997	NA	NA
diana_microt	MIMAT0004651	mmu-miR-340-5p	Bmp2k	140780	ENSMUSG00000034663	NA	NA	NA	predicted	0.997	NA	NA
diana_microt	MIMAT0004651	mmu-miR-340-5p	Prpf40a	56194	ENSMUSG00000061136	NA	NA	NA	predicted	0.997	NA	NA
diana_microt	MIMAT0004651	mmu-miR-340-5p	Coprs	66423	ENSMUSG00000031458	NA	NA	NA	predicted	0.997	NA	NA
diana_microt	MIMAT0005291	mmu-miR-582-5p	Hmgb3	15354	ENSMUSG00000015217	NA	NA	NA	predicted	0.997	NA	NA
diana_microt	MIMAT0004651	mmu-miR-340-5p	1190002N15Rik	68861	ENSMUSG00000045414	NA	NA	NA	predicted	0.997	NA	NA
diana_microt	MIMAT0001537	mmu-miR-429-3p	Arih1	23806	ENSMUSG00000025234	NA	NA	NA	predicted	0.997	NA	NA
diana_microt	MIMAT0001537	mmu-miR-429-3p	Git2	26431	ENSMUSG00000041890	NA	NA	NA	predicted	0.997	NA	NA
diana_microt	MIMAT0001537	mmu-miR-429-3p	Fbxo33	70611	ENSMUSG00000035329	NA	NA	NA	predicted	0.997	NA	NA
diana_microt	MIMAT0004622	mmu-let-7c-1-3p	Cited2	17684	ENSMUSG00000039910	NA	NA	NA	predicted	0.997	NA	NA
diana_microt	MIMAT0000165	mmu-miR-155-5p	Mbtd1	103537	ENSMUSG00000059474	NA	NA	NA	predicted	0.997	NA	NA
diana_microt	MIMAT0005291	mmu-miR-582-5p	Zfhx4	80892	ENSMUSG00000025255	NA	NA	NA	predicted	0.997	NA	NA
diana_microt	MIMAT0001537	mmu-miR-429-3p	Ywhag	22628	ENSMUSG00000051391	NA	NA	NA	predicted	0.997	NA	NA
diana_microt	MIMAT0000165	mmu-miR-155-5p	Lrp1b	94217	ENSMUSG00000049252	NA	NA	NA	predicted	0.997	NA	NA
diana_microt	MIMAT0004651	mmu-miR-340-5p	Pou2f1	18986	ENSMUSG00000026565	NA	NA	NA	predicted	0.997	NA	NA
diana_microt	MIMAT0019341	mmu-miR-3963	Prmt3	71974	ENSMUSG00000030505	NA	NA	NA	predicted	0.997	NA	NA
diana_microt	MIMAT0000154	mmu-miR-142a-5p	Atp13a3	224088	ENSMUSG00000022533	NA	NA	NA	predicted	0.996	NA	NA
diana_microt	MIMAT0004651	mmu-miR-340-5p	Fbxo33	70611	ENSMUSG00000035329	NA	NA	NA	predicted	0.996	NA	NA
diana_microt	MIMAT0005292	mmu-miR-582-3p	Man2a1	17158	ENSMUSG00000024085	NA	NA	NA	predicted	0.996	NA	NA
diana_microt	MIMAT0000165	mmu-miR-155-5p	Trim32	69807	ENSMUSG00000051675	NA	NA	NA	predicted	0.996	NA	NA
diana_microt	MIMAT0004651	mmu-miR-340-5p	Lrig3	320398	ENSMUSG00000020105	NA	NA	NA	predicted	0.996	NA	NA
diana_microt	MIMAT0004651	mmu-miR-340-5p	Rev3l	19714	ENSMUSG00000019841	NA	NA	NA	predicted	0.996	NA	NA
diana_microt	MIMAT0001537	mmu-miR-429-3p	Kdr	16542	ENSMUSG00000062960	NA	NA	NA	predicted	0.996	NA	NA
diana_microt	MIMAT0000154	mmu-miR-142a-5p	Rnf165	225743	ENSMUSG00000025427	NA	NA	NA	predicted	0.996	NA	NA
diana_microt	MIMAT0019341	mmu-miR-3963	Eps15	13858	ENSMUSG00000028552	NA	NA	NA	predicted	0.996	NA	NA
diana_microt	MIMAT0000155	mmu-miR-142a-3p	Cpeb2	231207	ENSMUSG00000039782	NA	NA	NA	predicted	0.996	NA	NA
diana_microt	MIMAT0000165	mmu-miR-155-5p	Carhsp1	52502	ENSMUSG00000008393	NA	NA	NA	predicted	0.996	NA	NA
diana_microt	MIMAT0004651	mmu-miR-340-5p	Dcun1d1	114893	ENSMUSG00000027708	NA	NA	NA	predicted	0.996	NA	NA
diana_microt	MIMAT0004651	mmu-miR-340-5p	Cdh9	12565	ENSMUSG00000025370	NA	NA	NA	predicted	0.996	NA	NA
diana_microt	MIMAT0004651	mmu-miR-340-5p	Med12l	329650	ENSMUSG00000056476	NA	NA	NA	predicted	0.996	NA	NA
diana_microt	MIMAT0001537	mmu-miR-429-3p	Mtss1l	244654	ENSMUSG00000033763	NA	NA	NA	predicted	0.996	NA	NA
diana_microt	MIMAT0000154	mmu-miR-142a-5p	Rev3l	19714	ENSMUSG00000019841	NA	NA	NA	predicted	0.996	NA	NA
diana_microt	MIMAT0001537	mmu-miR-429-3p	Adamts3	330119	ENSMUSG00000043635	NA	NA	NA	predicted	0.996	NA	NA
diana_microt	MIMAT0001537	mmu-miR-429-3p	Jun	16476	ENSMUSG00000052684	NA	NA	NA	predicted	0.996	NA	NA
diana_microt	MIMAT0001537	mmu-miR-429-3p	Qk	19317	ENSMUSG00000062078	NA	NA	NA	predicted	0.996	NA	NA
diana_microt	MIMAT0005292	mmu-miR-582-3p	Cldn10	58187	ENSMUSG00000022132	NA	NA	NA	predicted	0.996	NA	NA
diana_microt	MIMAT0015640	mmu-miR-3470a	Fbxo33	70611	ENSMUSG00000035329	NA	NA	NA	predicted	0.996	NA	NA
diana_microt	MIMAT0001537	mmu-miR-429-3p	Hs3st1	15476	ENSMUSG00000051022	NA	NA	NA	predicted	0.996	NA	NA
diana_microt	MIMAT0000165	mmu-miR-155-5p	Bsdc1	100383	ENSMUSG00000040859	NA	NA	NA	predicted	0.996	NA	NA
diana_microt	MIMAT0004651	mmu-miR-340-5p	Id2	15902	ENSMUSG00000020644	NA	NA	NA	predicted	0.996	NA	NA
diana_microt	MIMAT0001537	mmu-miR-429-3p	Tob1	22057	ENSMUSG00000037573	NA	NA	NA	predicted	0.996	NA	NA
diana_microt	MIMAT0000155	mmu-miR-142a-3p	Foxo4	54601	ENSMUSG00000042903	NA	NA	NA	predicted	0.996	NA	NA
diana_microt	MIMAT0004651	mmu-miR-340-5p	Blcap	53619	ENSMUSG00000067787	NA	NA	NA	predicted	0.996	NA	NA
diana_microt	MIMAT0001537	mmu-miR-429-3p	Map2	17756	ENSMUSG00000015222	NA	NA	NA	predicted	0.996	NA	NA
diana_microt	MIMAT0001537	mmu-miR-429-3p	March8	71779	ENSMUSG00000025702	NA	NA	NA	predicted	0.996	NA	NA
diana_microt	MIMAT0005291	mmu-miR-582-5p	Taok1	216965	ENSMUSG00000017291	NA	NA	NA	predicted	0.996	NA	NA
diana_microt	MIMAT0000158	mmu-miR-146a-5p	Snx22	382083	ENSMUSG00000039452	NA	NA	NA	predicted	0.996	NA	NA
diana_microt	MIMAT0005291	mmu-miR-582-5p	Tet3	194388	ENSMUSG00000034832	NA	NA	NA	predicted	0.996	NA	NA
diana_microt	MIMAT0001537	mmu-miR-429-3p	Zbtb20	56490	ENSMUSG00000022708	NA	NA	NA	predicted	0.996	NA	NA
diana_microt	MIMAT0000155	mmu-miR-142a-3p	Mlxip	208104	ENSMUSG00000038342	NA	NA	NA	predicted	0.996	NA	NA
diana_microt	MIMAT0001537	mmu-miR-429-3p	Pura	19290	ENSMUSG00000043991	NA	NA	NA	predicted	0.996	NA	NA
diana_microt	MIMAT0004651	mmu-miR-340-5p	Zfp652	268469	ENSMUSG00000075595	NA	NA	NA	predicted	0.996	NA	NA
diana_microt	MIMAT0000158	mmu-miR-146a-5p	Nova1	664883	ENSMUSG00000021047	NA	NA	NA	predicted	0.996	NA	NA
diana_microt	MIMAT0000165	mmu-miR-155-5p	6430571L13Rik	235599	ENSMUSG00000037977	NA	NA	NA	predicted	0.996	NA	NA
diana_microt	MIMAT0000158	mmu-miR-146a-5p	Numb	18222	ENSMUSG00000021224	NA	NA	NA	predicted	0.996	NA	NA
diana_microt	MIMAT0005291	mmu-miR-582-5p	Zfp804a	241514	ENSMUSG00000070866	NA	NA	NA	predicted	0.996	NA	NA
diana_microt	MIMAT0001537	mmu-miR-429-3p	Med13	327987	ENSMUSG00000034297	NA	NA	NA	predicted	0.996	NA	NA
diana_microt	MIMAT0005291	mmu-miR-582-5p	Foxp2	114142	ENSMUSG00000029563	NA	NA	NA	predicted	0.996	NA	NA
diana_microt	MIMAT0001537	mmu-miR-429-3p	Gabpa	14390	ENSMUSG00000008976	NA	NA	NA	predicted	0.996	NA	NA
diana_microt	MIMAT0000155	mmu-miR-142a-3p	Bach2	12014	ENSMUSG00000040270	NA	NA	NA	predicted	0.996	NA	NA
diana_microt	MIMAT0015640	mmu-miR-3470a	Znf512b	269401	ENSMUSG00000000823	NA	NA	NA	predicted	0.995	NA	NA
diana_microt	MIMAT0000165	mmu-miR-155-5p	Acta1	11459	ENSMUSG00000031972	NA	NA	NA	predicted	0.995	NA	NA
diana_microt	MIMAT0001537	mmu-miR-429-3p	Ddx3y	26900	ENSMUSG00000069045	NA	NA	NA	predicted	0.995	NA	NA
diana_microt	MIMAT0001537	mmu-miR-429-3p	BC030336	233812	ENSMUSG00000046096	NA	NA	NA	predicted	0.995	NA	NA
diana_microt	MIMAT0004651	mmu-miR-340-5p	Paip1	218693	ENSMUSG00000025451	NA	NA	NA	predicted	0.995	NA	NA
diana_microt	MIMAT0001537	mmu-miR-429-3p	Sfxn1	14057	ENSMUSG00000021474	NA	NA	NA	predicted	0.995	NA	NA
diana_microt	MIMAT0000155	mmu-miR-142a-3p	Pum1	80912	ENSMUSG00000028580	NA	NA	NA	predicted	0.995	NA	NA
diana_microt	MIMAT0000165	mmu-miR-155-5p	Scn9a	20274	ENSMUSG00000075316	NA	NA	NA	predicted	0.995	NA	NA
diana_microt	MIMAT0001537	mmu-miR-429-3p	Arhgef4	226970	ENSMUSG00000037509	NA	NA	NA	predicted	0.995	NA	NA
diana_microt	MIMAT0004651	mmu-miR-340-5p	Bbx	70508	ENSMUSG00000022641	NA	NA	NA	predicted	0.995	NA	NA
diana_microt	MIMAT0004651	mmu-miR-340-5p	Nog	18121	ENSMUSG00000048616	NA	NA	NA	predicted	0.995	NA	NA
diana_microt	MIMAT0004651	mmu-miR-340-5p	Ppp6r3	52036	ENSMUSG00000024908	NA	NA	NA	predicted	0.995	NA	NA
diana_microt	MIMAT0004651	mmu-miR-340-5p	Tpp2	22019	ENSMUSG00000041763	NA	NA	NA	predicted	0.995	NA	NA
diana_microt	MIMAT0004651	mmu-miR-340-5p	Qser1	99003	ENSMUSG00000074994	NA	NA	NA	predicted	0.995	NA	NA
diana_microt	MIMAT0004622	mmu-let-7c-1-3p	St7	64213	ENSMUSG00000029534	NA	NA	NA	predicted	0.995	NA	NA
diana_microt	MIMAT0005291	mmu-miR-582-5p	Gm5494		ENSMUSG00000090897	NA	NA	NA	predicted	0.995	NA	NA
diana_microt	MIMAT0019341	mmu-miR-3963	D1Ertd622e	52392	ENSMUSG00000044768	NA	NA	NA	predicted	0.995	NA	NA
diana_microt	MIMAT0004651	mmu-miR-340-5p	Zfpm2	22762	ENSMUSG00000022306	NA	NA	NA	predicted	0.995	NA	NA
diana_microt	MIMAT0000158	mmu-miR-146a-5p	Hnrnpd	11991	ENSMUSG00000000568	NA	NA	NA	predicted	0.995	NA	NA
diana_microt	MIMAT0000165	mmu-miR-155-5p	Il15ra	16169	ENSMUSG00000023206	NA	NA	NA	predicted	0.995	NA	NA
diana_microt	MIMAT0004622	mmu-let-7c-1-3p	Nampt	59027	ENSMUSG00000020572	NA	NA	NA	predicted	0.995	NA	NA
diana_microt	MIMAT0000165	mmu-miR-155-5p	Stxbp5l	207227	ENSMUSG00000022829	NA	NA	NA	predicted	0.995	NA	NA
diana_microt	MIMAT0004622	mmu-let-7c-1-3p	Phf2	18676	ENSMUSG00000038025	NA	NA	NA	predicted	0.995	NA	NA
diana_microt	MIMAT0001537	mmu-miR-429-3p	Ckap4	216197	ENSMUSG00000046841	NA	NA	NA	predicted	0.995	NA	NA
diana_microt	MIMAT0015640	mmu-miR-3470a	Dnahc17	69926	ENSMUSG00000033987	NA	NA	NA	predicted	0.995	NA	NA
diana_microt	MIMAT0015640	mmu-miR-3470a	Arntl	11865	ENSMUSG00000055116	NA	NA	NA	predicted	0.995	NA	NA
diana_microt	MIMAT0000155	mmu-miR-142a-3p	Wasl	73178	ENSMUSG00000029684	NA	NA	NA	predicted	0.994	NA	NA
diana_microt	MIMAT0004651	mmu-miR-340-5p	Adamts1	11504	ENSMUSG00000022893	NA	NA	NA	predicted	0.994	NA	NA
diana_microt	MIMAT0001537	mmu-miR-429-3p	Greb1l	381157	ENSMUSG00000042942	NA	NA	NA	predicted	0.994	NA	NA
diana_microt	MIMAT0000165	mmu-miR-155-5p	Zic3	22773	ENSMUSG00000067860	NA	NA	NA	predicted	0.994	NA	NA
diana_microt	MIMAT0004622	mmu-let-7c-1-3p	Zfp148	22661	ENSMUSG00000022811	NA	NA	NA	predicted	0.994	NA	NA
diana_microt	MIMAT0004651	mmu-miR-340-5p	Osbpl6	99031	ENSMUSG00000042359	NA	NA	NA	predicted	0.994	NA	NA
diana_microt	MIMAT0004651	mmu-miR-340-5p	Pogz	229584	ENSMUSG00000038902	NA	NA	NA	predicted	0.994	NA	NA
diana_microt	MIMAT0000165	mmu-miR-155-5p	Pbsn	54192	ENSMUSG00000000003	NA	NA	NA	predicted	0.994	NA	NA
diana_microt	MIMAT0005292	mmu-miR-582-3p	Cenpo	52504	ENSMUSG00000020652	NA	NA	NA	predicted	0.994	NA	NA
diana_microt	MIMAT0004651	mmu-miR-340-5p	F830016B08Rik	240328	ENSMUSG00000090942	NA	NA	NA	predicted	0.994	NA	NA
diana_microt	MIMAT0004622	mmu-let-7c-1-3p	Med13	327987	ENSMUSG00000034297	NA	NA	NA	predicted	0.994	NA	NA
diana_microt	MIMAT0000538	mmu-miR-31-5p	Cops2	12848	ENSMUSG00000027206	NA	NA	NA	predicted	0.994	NA	NA
diana_microt	MIMAT0015640	mmu-miR-3470a	Smarcad1	13990	ENSMUSG00000029920	NA	NA	NA	predicted	0.994	NA	NA
diana_microt	MIMAT0001537	mmu-miR-429-3p	Papd5	214627	ENSMUSG00000036779	NA	NA	NA	predicted	0.994	NA	NA
diana_microt	MIMAT0004651	mmu-miR-340-5p	Atxn7	246103	ENSMUSG00000021738	NA	NA	NA	predicted	0.994	NA	NA
diana_microt	MIMAT0004651	mmu-miR-340-5p	Ythdf3	229096	ENSMUSG00000047213	NA	NA	NA	predicted	0.994	NA	NA
diana_microt	MIMAT0016995	mmu-miR-182-3p	Cxxc5	67393	ENSMUSG00000046668	NA	NA	NA	predicted	0.994	NA	NA
diana_microt	MIMAT0000155	mmu-miR-142a-3p	Zeb2	24136	ENSMUSG00000026872	NA	NA	NA	predicted	0.994	NA	NA
diana_microt	MIMAT0017053	mmu-miR-212-5p	Trim71	636931	ENSMUSG00000079259	NA	NA	NA	predicted	0.994	NA	NA
diana_microt	MIMAT0015640	mmu-miR-3470a	Gabbr2	242425	ENSMUSG00000039809	NA	NA	NA	predicted	0.994	NA	NA
diana_microt	MIMAT0001537	mmu-miR-429-3p	Matr3	17184	ENSMUSG00000037236	NA	NA	NA	predicted	0.994	NA	NA
diana_microt	MIMAT0000155	mmu-miR-142a-3p	1700065I17Rik	67343	ENSMUSG00000032900	NA	NA	NA	predicted	0.994	NA	NA
diana_microt	MIMAT0000165	mmu-miR-155-5p	Mrgpra2b	235712	ENSMUSG00000096719	NA	NA	NA	predicted	0.994	NA	NA
diana_microt	MIMAT0000165	mmu-miR-155-5p	H3f3a	101056659	ENSMUSG00000060743	NA	NA	NA	predicted	0.993	NA	NA
diana_microt	MIMAT0004889	mmu-miR-504-5p	Crxos1	546024	ENSMUSG00000074365	NA	NA	NA	predicted	0.993	NA	NA
diana_microt	MIMAT0000165	mmu-miR-155-5p	H3f3a	625328	ENSMUSG00000060743	NA	NA	NA	predicted	0.993	NA	NA
diana_microt	MIMAT0001537	mmu-miR-429-3p	Nap1l5	58243	ENSMUSG00000055430	NA	NA	NA	predicted	0.993	NA	NA
diana_microt	MIMAT0000165	mmu-miR-155-5p	H3f3a	15078	ENSMUSG00000060743	NA	NA	NA	predicted	0.993	NA	NA
diana_microt	MIMAT0001537	mmu-miR-429-3p	Spata31d1b	238662	ENSMUSG00000091311	NA	NA	NA	predicted	0.993	NA	NA
diana_microt	MIMAT0005292	mmu-miR-582-3p	Sp5	64406	ENSMUSG00000075304	NA	NA	NA	predicted	0.993	NA	NA
diana_microt	MIMAT0000155	mmu-miR-142a-3p	Ash1l	192195	ENSMUSG00000028053	NA	NA	NA	predicted	0.993	NA	NA
diana_microt	MIMAT0004651	mmu-miR-340-5p	Thsd7b	210417	ENSMUSG00000042581	NA	NA	NA	predicted	0.993	NA	NA
diana_microt	MIMAT0004651	mmu-miR-340-5p	Adamts18	208936	ENSMUSG00000053399	NA	NA	NA	predicted	0.993	NA	NA
diana_microt	MIMAT0000155	mmu-miR-142a-3p	Aff2	14266	ENSMUSG00000031189	NA	NA	NA	predicted	0.993	NA	NA
diana_microt	MIMAT0004622	mmu-let-7c-1-3p	Phip	83946	ENSMUSG00000032253	NA	NA	NA	predicted	0.993	NA	NA
diana_microt	MIMAT0004651	mmu-miR-340-5p	Frrs1l	230235	ENSMUSG00000045589	NA	NA	NA	predicted	0.993	NA	NA
diana_microt	MIMAT0000165	mmu-miR-155-5p	Pea15a	18611	ENSMUSG00000013698	NA	NA	NA	predicted	0.993	NA	NA
diana_microt	MIMAT0000155	mmu-miR-142a-3p	Tgfbr1	21812	ENSMUSG00000007613	NA	NA	NA	predicted	0.993	NA	NA
diana_microt	MIMAT0004583	mmu-miR-130b-5p	Cx3cr1	13051	ENSMUSG00000052336	NA	NA	NA	predicted	0.993	NA	NA
diana_microt	MIMAT0000165	mmu-miR-155-5p	H3f3a	667250	ENSMUSG00000060743	NA	NA	NA	predicted	0.993	NA	NA
diana_microt	MIMAT0004651	mmu-miR-340-5p	Rc3h2	319817	ENSMUSG00000075376	NA	NA	NA	predicted	0.993	NA	NA
diana_microt	MIMAT0000595	mmu-miR-345-5p	Tnfrsf22		ENSMUSG00000090852	NA	NA	NA	predicted	0.993	NA	NA
diana_microt	MIMAT0000165	mmu-miR-155-5p	H3f3a	544973	ENSMUSG00000060743	NA	NA	NA	predicted	0.993	NA	NA
diana_microt	MIMAT0001537	mmu-miR-429-3p	Fbxw7	50754	ENSMUSG00000028086	NA	NA	NA	predicted	0.993	NA	NA
diana_microt	MIMAT0000154	mmu-miR-142a-5p	Otud4	73945	ENSMUSG00000036990	NA	NA	NA	predicted	0.993	NA	NA
diana_microt	MIMAT0001537	mmu-miR-429-3p	E130309F12Rik	272031	ENSMUSG00000063446	NA	NA	NA	predicted	0.993	NA	NA
diana_microt	MIMAT0001537	mmu-miR-429-3p	Nog	18121	ENSMUSG00000048616	NA	NA	NA	predicted	0.993	NA	NA
diana_microt	MIMAT0004651	mmu-miR-340-5p	Rb1cc1	12421	ENSMUSG00000025907	NA	NA	NA	predicted	0.993	NA	NA
diana_microt	MIMAT0000165	mmu-miR-155-5p	Rab11fip2	74998	ENSMUSG00000040022	NA	NA	NA	predicted	0.993	NA	NA
diana_microt	MIMAT0004651	mmu-miR-340-5p	Tiam1	21844	ENSMUSG00000002489	NA	NA	NA	predicted	0.993	NA	NA
diana_microt	MIMAT0001537	mmu-miR-429-3p	Rab21	216344	ENSMUSG00000020132	NA	NA	NA	predicted	0.993	NA	NA
diana_microt	MIMAT0000155	mmu-miR-142a-3p	Zbtb20	56490	ENSMUSG00000022708	NA	NA	NA	predicted	0.993	NA	NA
diana_microt	MIMAT0000165	mmu-miR-155-5p	H3f3a	627371	ENSMUSG00000060743	NA	NA	NA	predicted	0.993	NA	NA
diana_microt	MIMAT0004622	mmu-let-7c-1-3p	Sec63	140740	ENSMUSG00000019802	NA	NA	NA	predicted	0.993	NA	NA
diana_microt	MIMAT0000165	mmu-miR-155-5p	H3f3a	15081	ENSMUSG00000060743	NA	NA	NA	predicted	0.993	NA	NA
diana_microt	MIMAT0000165	mmu-miR-155-5p	Cdc73	214498	ENSMUSG00000026361	NA	NA	NA	predicted	0.993	NA	NA
diana_microt	MIMAT0001537	mmu-miR-429-3p	Dach1	13134	ENSMUSG00000055639	NA	NA	NA	predicted	0.993	NA	NA
diana_microt	MIMAT0001537	mmu-miR-429-3p	Amotl2	56332	ENSMUSG00000032531	NA	NA	NA	predicted	0.993	NA	NA
diana_microt	MIMAT0004622	mmu-let-7c-1-3p	Trio	223435	ENSMUSG00000022263	NA	NA	NA	predicted	0.993	NA	NA
diana_microt	MIMAT0001537	mmu-miR-429-3p	Cep350	74081	ENSMUSG00000033671	NA	NA	NA	predicted	0.993	NA	NA
diana_microt	MIMAT0001537	mmu-miR-429-3p	Rtf1	76246	ENSMUSG00000027304	NA	NA	NA	predicted	0.993	NA	NA
diana_microt	MIMAT0017021	mmu-miR-96-3p	Bbc3	170770	ENSMUSG00000002083	NA	NA	NA	predicted	0.993	NA	NA
diana_microt	MIMAT0000538	mmu-miR-31-5p	Il34	76527	ENSMUSG00000031750	NA	NA	NA	predicted	0.993	NA	NA
diana_microt	MIMAT0004622	mmu-let-7c-1-3p	Adamtsl1	77739	ENSMUSG00000066113	NA	NA	NA	predicted	0.992	NA	NA
diana_microt	MIMAT0001537	mmu-miR-429-3p	Reln	19699	ENSMUSG00000042453	NA	NA	NA	predicted	0.992	NA	NA
diana_microt	MIMAT0016993	mmu-miR-155-3p	Cntn2	21367	ENSMUSG00000053024	NA	NA	NA	predicted	0.992	NA	NA
diana_microt	MIMAT0004651	mmu-miR-340-5p	Kcnk1	16525	ENSMUSG00000033998	NA	NA	NA	predicted	0.992	NA	NA
diana_microt	MIMAT0001537	mmu-miR-429-3p	Cecr2	330409	ENSMUSG00000071226	NA	NA	NA	predicted	0.992	NA	NA
diana_microt	MIMAT0001537	mmu-miR-429-3p	Dennd5a	19347	ENSMUSG00000035901	NA	NA	NA	predicted	0.992	NA	NA
diana_microt	MIMAT0004651	mmu-miR-340-5p	Usp9x	22284	ENSMUSG00000031010	NA	NA	NA	predicted	0.992	NA	NA
diana_microt	MIMAT0004651	mmu-miR-340-5p	Hdlbp	110611	ENSMUSG00000034088	NA	NA	NA	predicted	0.992	NA	NA
diana_microt	MIMAT0000154	mmu-miR-142a-5p	Cnot6	104625	ENSMUSG00000020362	NA	NA	NA	predicted	0.992	NA	NA
diana_microt	MIMAT0016995	mmu-miR-182-3p	Fam107b	66540	ENSMUSG00000026655	NA	NA	NA	predicted	0.992	NA	NA
diana_microt	MIMAT0004651	mmu-miR-340-5p	Stxbp4	20913	ENSMUSG00000020546	NA	NA	NA	predicted	0.992	NA	NA
diana_microt	MIMAT0004651	mmu-miR-340-5p	Socs3	12702	ENSMUSG00000053113	NA	NA	NA	predicted	0.992	NA	NA
diana_microt	MIMAT0000154	mmu-miR-142a-5p	Elavl4	15572	ENSMUSG00000028546	NA	NA	NA	predicted	0.992	NA	NA
diana_microt	MIMAT0000158	mmu-miR-146a-5p	Mri1	67873	ENSMUSG00000004996	NA	NA	NA	predicted	0.992	NA	NA
diana_microt	MIMAT0000155	mmu-miR-142a-3p	Hectd1	207304	ENSMUSG00000035247	NA	NA	NA	predicted	0.992	NA	NA
diana_microt	MIMAT0004622	mmu-let-7c-1-3p	Slc25a12	78830	ENSMUSG00000027010	NA	NA	NA	predicted	0.992	NA	NA
diana_microt	MIMAT0016993	mmu-miR-155-3p	St18	240690	ENSMUSG00000033740	NA	NA	NA	predicted	0.992	NA	NA
diana_microt	MIMAT0015640	mmu-miR-3470a	Uri1	19777	ENSMUSG00000030421	NA	NA	NA	predicted	0.992	NA	NA
diana_microt	MIMAT0004651	mmu-miR-340-5p	Nfkb1	18033	ENSMUSG00000028163	NA	NA	NA	predicted	0.992	NA	NA
diana_microt	MIMAT0000165	mmu-miR-155-5p	Gpm6b	14758	ENSMUSG00000031342	NA	NA	NA	predicted	0.992	NA	NA
diana_microt	MIMAT0004622	mmu-let-7c-1-3p	Ppp2r5c	26931	ENSMUSG00000017843	NA	NA	NA	predicted	0.992	NA	NA
diana_microt	MIMAT0005292	mmu-miR-582-3p	Greb1l	381157	ENSMUSG00000042942	NA	NA	NA	predicted	0.992	NA	NA
diana_microt	MIMAT0016995	mmu-miR-182-3p	4932414N04Rik	75721	ENSMUSG00000079324	NA	NA	NA	predicted	0.992	NA	NA
diana_microt	MIMAT0004622	mmu-let-7c-1-3p	Mef2c	17260	ENSMUSG00000005583	NA	NA	NA	predicted	0.991	NA	NA
diana_microt	MIMAT0001537	mmu-miR-429-3p	Ppp1r18	76448	ENSMUSG00000034595	NA	NA	NA	predicted	0.991	NA	NA
diana_microt	MIMAT0009393	mmu-miR-1930-5p	Fam126a	84652	ENSMUSG00000028995	NA	NA	NA	predicted	0.991	NA	NA
diana_microt	MIMAT0001537	mmu-miR-429-3p	Oxr1	170719	ENSMUSG00000022307	NA	NA	NA	predicted	0.991	NA	NA
diana_microt	MIMAT0004651	mmu-miR-340-5p	Med13	327987	ENSMUSG00000034297	NA	NA	NA	predicted	0.991	NA	NA
diana_microt	MIMAT0004889	mmu-miR-504-5p	Gm12253	624860	ENSMUSG00000058287	NA	NA	NA	predicted	0.991	NA	NA
diana_microt	MIMAT0004651	mmu-miR-340-5p	Creb5	231991	ENSMUSG00000053007	NA	NA	NA	predicted	0.991	NA	NA
diana_microt	MIMAT0000165	mmu-miR-155-5p	Rgp1	242406	ENSMUSG00000028468	NA	NA	NA	predicted	0.991	NA	NA
diana_microt	MIMAT0016995	mmu-miR-182-3p	Zfp800	627049	ENSMUSG00000039841	NA	NA	NA	predicted	0.991	NA	NA
diana_microt	MIMAT0004622	mmu-let-7c-1-3p	Dennd4a	102442	ENSMUSG00000053641	NA	NA	NA	predicted	0.991	NA	NA
diana_microt	MIMAT0004622	mmu-let-7c-1-3p	Rbbp6	19647	ENSMUSG00000030779	NA	NA	NA	predicted	0.991	NA	NA
diana_microt	MIMAT0004651	mmu-miR-340-5p	Ipmk	69718	ENSMUSG00000060733	NA	NA	NA	predicted	0.991	NA	NA
diana_microt	MIMAT0004622	mmu-let-7c-1-3p	Unc5d	210801	ENSMUSG00000063626	NA	NA	NA	predicted	0.991	NA	NA
diana_microt	MIMAT0000165	mmu-miR-155-5p	Wwc1	211652	ENSMUSG00000018849	NA	NA	NA	predicted	0.991	NA	NA
diana_microt	MIMAT0004651	mmu-miR-340-5p	Phf17	269424	ENSMUSG00000025764	NA	NA	NA	predicted	0.991	NA	NA
diana_microt	MIMAT0015640	mmu-miR-3470a	Sos2	20663	ENSMUSG00000034801	NA	NA	NA	predicted	0.991	NA	NA
diana_microt	MIMAT0000165	mmu-miR-155-5p	Atxn7l3b	382423	ENSMUSG00000074748	NA	NA	NA	predicted	0.991	NA	NA
diana_microt	MIMAT0017232	mmu-miR-301b-5p	Tpo	22018	ENSMUSG00000020673	NA	NA	NA	predicted	0.991	NA	NA
diana_microt	MIMAT0004651	mmu-miR-340-5p	Nfatc3	18021	ENSMUSG00000031902	NA	NA	NA	predicted	0.991	NA	NA
diana_microt	MIMAT0004651	mmu-miR-340-5p	Gm8882	667929	ENSMUSG00000030143	NA	NA	NA	predicted	0.991	NA	NA
diana_microt	MIMAT0001537	mmu-miR-429-3p	Suz12	52615	ENSMUSG00000017548	NA	NA	NA	predicted	0.991	NA	NA
diana_microt	MIMAT0004651	mmu-miR-340-5p	Esyt2	52635	ENSMUSG00000021171	NA	NA	NA	predicted	0.991	NA	NA
diana_microt	MIMAT0000165	mmu-miR-155-5p	Tcf4	21413	ENSMUSG00000053477	NA	NA	NA	predicted	0.991	NA	NA
diana_microt	MIMAT0001537	mmu-miR-429-3p	Pfpl	56093	ENSMUSG00000040065	NA	NA	NA	predicted	0.991	NA	NA
diana_microt	MIMAT0000165	mmu-miR-155-5p	Zfp407	240476	ENSMUSG00000048410	NA	NA	NA	predicted	0.991	NA	NA
diana_microt	MIMAT0000165	mmu-miR-155-5p	Gm13078	277666	ENSMUSG00000046435	NA	NA	NA	predicted	0.991	NA	NA
diana_microt	MIMAT0017008	mmu-miR-301a-5p	Tpo	22018	ENSMUSG00000020673	NA	NA	NA	predicted	0.991	NA	NA
diana_microt	MIMAT0004651	mmu-miR-340-5p	Vmp1	75909	ENSMUSG00000018171	NA	NA	NA	predicted	0.99	NA	NA
diana_microt	MIMAT0004651	mmu-miR-340-5p	Pcgf3	69587	ENSMUSG00000033623	NA	NA	NA	predicted	0.99	NA	NA
diana_microt	MIMAT0004651	mmu-miR-340-5p	Gabpa	14390	ENSMUSG00000008976	NA	NA	NA	predicted	0.99	NA	NA
diana_microt	MIMAT0000158	mmu-miR-146a-5p	Znf512b	269401	ENSMUSG00000000823	NA	NA	NA	predicted	0.99	NA	NA
diana_microt	MIMAT0001537	mmu-miR-429-3p	Crtap	56693	ENSMUSG00000032431	NA	NA	NA	predicted	0.99	NA	NA
diana_microt	MIMAT0004651	mmu-miR-340-5p	Ppm1b	19043	ENSMUSG00000061130	NA	NA	NA	predicted	0.99	NA	NA
diana_microt	MIMAT0004651	mmu-miR-340-5p	Bcl11a	14025	ENSMUSG00000000861	NA	NA	NA	predicted	0.99	NA	NA
diana_microt	MIMAT0000155	mmu-miR-142a-3p	Itgav	16410	ENSMUSG00000027087	NA	NA	NA	predicted	0.99	NA	NA
diana_microt	MIMAT0004622	mmu-let-7c-1-3p	Foxp1	108655	ENSMUSG00000030067	NA	NA	NA	predicted	0.99	NA	NA
diana_microt	MIMAT0004651	mmu-miR-340-5p	Zfp654	72020	ENSMUSG00000047141	NA	NA	NA	predicted	0.99	NA	NA
diana_microt	MIMAT0004622	mmu-let-7c-1-3p	Zfml	18139	ENSMUSG00000030016	NA	NA	NA	predicted	0.99	NA	NA
diana_microt	MIMAT0004651	mmu-miR-340-5p	Usp25	30940	ENSMUSG00000022867	NA	NA	NA	predicted	0.99	NA	NA
diana_microt	MIMAT0004622	mmu-let-7c-1-3p	Gphn	268566	ENSMUSG00000047454	NA	NA	NA	predicted	0.99	NA	NA
diana_microt	MIMAT0000559	mmu-miR-326-3p	Zbtb20	56490	ENSMUSG00000022708	NA	NA	NA	predicted	0.99	NA	NA
diana_microt	MIMAT0004622	mmu-let-7c-1-3p	Ppp1r8	100336	ENSMUSG00000028882	NA	NA	NA	predicted	0.99	NA	NA
diana_microt	MIMAT0004622	mmu-let-7c-1-3p	Adnp	11538	ENSMUSG00000051149	NA	NA	NA	predicted	0.99	NA	NA
diana_microt	MIMAT0004651	mmu-miR-340-5p	Foxn2	14236	ENSMUSG00000034998	NA	NA	NA	predicted	0.99	NA	NA
diana_microt	MIMAT0004651	mmu-miR-340-5p	Zbtb20	56490	ENSMUSG00000022708	NA	NA	NA	predicted	0.99	NA	NA
diana_microt	MIMAT0000165	mmu-miR-155-5p	Cyb561d1	72023	ENSMUSG00000048796	NA	NA	NA	predicted	0.99	NA	NA
diana_microt	MIMAT0004651	mmu-miR-340-5p	Tshz3	243931	ENSMUSG00000021217	NA	NA	NA	predicted	0.99	NA	NA
diana_microt	MIMAT0000165	mmu-miR-155-5p	Map3k14	53859	ENSMUSG00000020941	NA	NA	NA	predicted	0.99	NA	NA
diana_microt	MIMAT0005291	mmu-miR-582-5p	Pou2f1	18986	ENSMUSG00000026565	NA	NA	NA	predicted	0.99	NA	NA
diana_microt	MIMAT0004651	mmu-miR-340-5p	Actr3	74117	ENSMUSG00000026341	NA	NA	NA	predicted	0.99	NA	NA
diana_microt	MIMAT0004651	mmu-miR-340-5p	Mbnl2	105559	ENSMUSG00000022139	NA	NA	NA	predicted	0.989	NA	NA
diana_microt	MIMAT0001537	mmu-miR-429-3p	Sulf1	240725	ENSMUSG00000016918	NA	NA	NA	predicted	0.989	NA	NA
diana_microt	MIMAT0004622	mmu-let-7c-1-3p	Atp1b1	11931	ENSMUSG00000026576	NA	NA	NA	predicted	0.989	NA	NA
diana_microt	MIMAT0000165	mmu-miR-155-5p	Rcor1	217864	ENSMUSG00000037896	NA	NA	NA	predicted	0.989	NA	NA
diana_microt	MIMAT0017042	mmu-miR-351-3p	Rybp	628746	ENSMUSG00000072872	NA	NA	NA	predicted	0.989	NA	NA
diana_microt	MIMAT0001537	mmu-miR-429-3p	Gm6104		ENSMUSG00000062588	NA	NA	NA	predicted	0.989	NA	NA
diana_microt	MIMAT0000165	mmu-miR-155-5p	Dhx40	67487	ENSMUSG00000018425	NA	NA	NA	predicted	0.989	NA	NA
diana_microt	MIMAT0001537	mmu-miR-429-3p	Lca5	75782	ENSMUSG00000032258	NA	NA	NA	predicted	0.989	NA	NA
diana_microt	MIMAT0004651	mmu-miR-340-5p	Ranbp1	19385	ENSMUSG00000005732	NA	NA	NA	predicted	0.989	NA	NA
diana_microt	MIMAT0015640	mmu-miR-3470a	Cdh2	12558	ENSMUSG00000024304	NA	NA	NA	predicted	0.989	NA	NA
diana_microt	MIMAT0004622	mmu-let-7c-1-3p	Pum1	80912	ENSMUSG00000028580	NA	NA	NA	predicted	0.989	NA	NA
diana_microt	MIMAT0001537	mmu-miR-429-3p	Wapal	218914	ENSMUSG00000041408	NA	NA	NA	predicted	0.989	NA	NA
diana_microt	MIMAT0015640	mmu-miR-3470a	Zfp281	226442	ENSMUSG00000041483	NA	NA	NA	predicted	0.989	NA	NA
diana_microt	MIMAT0001537	mmu-miR-429-3p	Kctd8	243043	ENSMUSG00000037653	NA	NA	NA	predicted	0.989	NA	NA
diana_microt	MIMAT0017021	mmu-miR-96-3p	Dpy30	66310	ENSMUSG00000024067	NA	NA	NA	predicted	0.989	NA	NA
diana_microt	MIMAT0017053	mmu-miR-212-5p	Snd1	56463	ENSMUSG00000001424	NA	NA	NA	predicted	0.989	NA	NA
diana_microt	MIMAT0005292	mmu-miR-582-3p	Glis2	83396	ENSMUSG00000014303	NA	NA	NA	predicted	0.989	NA	NA
diana_microt	MIMAT0000165	mmu-miR-155-5p	Hnrnpa3	229279	ENSMUSG00000059005	NA	NA	NA	predicted	0.989	NA	NA
diana_microt	MIMAT0017042	mmu-miR-351-3p	Rybp	56353	ENSMUSG00000072872	NA	NA	NA	predicted	0.989	NA	NA
diana_microt	MIMAT0004622	mmu-let-7c-1-3p	Bcl11a	14025	ENSMUSG00000000861	NA	NA	NA	predicted	0.989	NA	NA
diana_microt	MIMAT0000155	mmu-miR-142a-3p	2010106E10Rik	67715	ENSMUSG00000025528	NA	NA	NA	predicted	0.989	NA	NA
diana_microt	MIMAT0000538	mmu-miR-31-5p	Ppp6c	67857	ENSMUSG00000026753	NA	NA	NA	predicted	0.989	NA	NA
diana_microt	MIMAT0000165	mmu-miR-155-5p	Tada2b	231151	ENSMUSG00000029196	NA	NA	NA	predicted	0.989	NA	NA
diana_microt	MIMAT0004651	mmu-miR-340-5p	Slc35d3	76157	ENSMUSG00000050473	NA	NA	NA	predicted	0.989	NA	NA
diana_microt	MIMAT0004651	mmu-miR-340-5p	Pds5b	100710	ENSMUSG00000034021	NA	NA	NA	predicted	0.989	NA	NA
diana_microt	MIMAT0000559	mmu-miR-326-3p	Ppp1r3f	54646	ENSMUSG00000039556	NA	NA	NA	predicted	0.989	NA	NA
diana_microt	MIMAT0000158	mmu-miR-146a-5p	Dcaf12	68970	ENSMUSG00000028436	NA	NA	NA	predicted	0.989	NA	NA
diana_microt	MIMAT0015640	mmu-miR-3470a	Insig1	231070	ENSMUSG00000045294	NA	NA	NA	predicted	0.989	NA	NA
diana_microt	MIMAT0000165	mmu-miR-155-5p	Mrgpra2a	668727	ENSMUSG00000093973	NA	NA	NA	predicted	0.988	NA	NA
diana_microt	MIMAT0000538	mmu-miR-31-5p	Satb2	212712	ENSMUSG00000038331	NA	NA	NA	predicted	0.988	NA	NA
diana_microt	MIMAT0004651	mmu-miR-340-5p	Lats1	16798	ENSMUSG00000040021	NA	NA	NA	predicted	0.988	NA	NA
diana_microt	MIMAT0004651	mmu-miR-340-5p	Cdan1	68968	ENSMUSG00000027284	NA	NA	NA	predicted	0.988	NA	NA
diana_microt	MIMAT0004651	mmu-miR-340-5p	Fst	14313	ENSMUSG00000021765	NA	NA	NA	predicted	0.988	NA	NA
diana_microt	MIMAT0004651	mmu-miR-340-5p	Scarb2	12492	ENSMUSG00000029426	NA	NA	NA	predicted	0.988	NA	NA
diana_microt	MIMAT0004651	mmu-miR-340-5p	Epha3	13837	ENSMUSG00000052504	NA	NA	NA	predicted	0.988	NA	NA
diana_microt	MIMAT0001537	mmu-miR-429-3p	Fam63b	235461	ENSMUSG00000042444	NA	NA	NA	predicted	0.988	NA	NA
diana_microt	MIMAT0000165	mmu-miR-155-5p	Nr2f2	11819	ENSMUSG00000030551	NA	NA	NA	predicted	0.988	NA	NA
diana_microt	MIMAT0001537	mmu-miR-429-3p	Nfya	18044	ENSMUSG00000023994	NA	NA	NA	predicted	0.988	NA	NA
diana_microt	MIMAT0004651	mmu-miR-340-5p	Ndfip2	76273	ENSMUSG00000053253	NA	NA	NA	predicted	0.988	NA	NA
diana_microt	MIMAT0001537	mmu-miR-429-3p	Eps8	13860	ENSMUSG00000015766	NA	NA	NA	predicted	0.988	NA	NA
diana_microt	MIMAT0000158	mmu-miR-146a-5p	Sec23ip	207352	ENSMUSG00000055319	NA	NA	NA	predicted	0.988	NA	NA
diana_microt	MIMAT0000155	mmu-miR-142a-3p	Inpp5a	212111	ENSMUSG00000025477	NA	NA	NA	predicted	0.988	NA	NA
diana_microt	MIMAT0019341	mmu-miR-3963	Foxk1	17425	ENSMUSG00000056493	NA	NA	NA	predicted	0.988	NA	NA
diana_microt	MIMAT0001537	mmu-miR-429-3p	Phtf2	68770	ENSMUSG00000039987	NA	NA	NA	predicted	0.988	NA	NA
diana_microt	MIMAT0001537	mmu-miR-429-3p	Errfi1	74155	ENSMUSG00000028967	NA	NA	NA	predicted	0.988	NA	NA
diana_microt	MIMAT0004651	mmu-miR-340-5p	Fam160a2	74349	ENSMUSG00000044465	NA	NA	NA	predicted	0.988	NA	NA
diana_microt	MIMAT0001537	mmu-miR-429-3p	Elmod1	270162	ENSMUSG00000041986	NA	NA	NA	predicted	0.988	NA	NA
diana_microt	MIMAT0000155	mmu-miR-142a-3p	Sp4	20688	ENSMUSG00000025323	NA	NA	NA	predicted	0.988	NA	NA
diana_microt	MIMAT0004651	mmu-miR-340-5p	Rgs17	56533	ENSMUSG00000019775	NA	NA	NA	predicted	0.988	NA	NA
diana_microt	MIMAT0016995	mmu-miR-182-3p	Crim1	50766	ENSMUSG00000024074	NA	NA	NA	predicted	0.988	NA	NA
diana_microt	MIMAT0000155	mmu-miR-142a-3p	Zfp827	622675	ENSMUSG00000071064	NA	NA	NA	predicted	0.988	NA	NA
diana_microt	MIMAT0004651	mmu-miR-340-5p	Igfbp3	16009	ENSMUSG00000020427	NA	NA	NA	predicted	0.988	NA	NA
diana_microt	MIMAT0004651	mmu-miR-340-5p	Krit1	79264	ENSMUSG00000000600	NA	NA	NA	predicted	0.988	NA	NA
diana_microt	MIMAT0004622	mmu-let-7c-1-3p	Zeb2	24136	ENSMUSG00000026872	NA	NA	NA	predicted	0.988	NA	NA
diana_microt	MIMAT0001537	mmu-miR-429-3p	Fxr2	23879	ENSMUSG00000018765	NA	NA	NA	predicted	0.987	NA	NA
diana_microt	MIMAT0000154	mmu-miR-142a-5p	Tnfrsf26	244237	ENSMUSG00000045362	NA	NA	NA	predicted	0.987	NA	NA
diana_microt	MIMAT0004651	mmu-miR-340-5p	Lrp6	16974	ENSMUSG00000030201	NA	NA	NA	predicted	0.987	NA	NA
diana_microt	MIMAT0004651	mmu-miR-340-5p	Atxn7l2	72522	ENSMUSG00000048997	NA	NA	NA	predicted	0.987	NA	NA
diana_microt	MIMAT0001537	mmu-miR-429-3p	Rapgef2	76089	ENSMUSG00000062232	NA	NA	NA	predicted	0.987	NA	NA
diana_microt	MIMAT0017182	mmu-miR-450a-1-3p	Gm10244		ENSMUSG00000068601	NA	NA	NA	predicted	0.987	NA	NA
diana_microt	MIMAT0000154	mmu-miR-142a-5p	Lmx1a	110648	ENSMUSG00000026686	NA	NA	NA	predicted	0.987	NA	NA
diana_microt	MIMAT0004651	mmu-miR-340-5p	Epc2	227867	ENSMUSG00000069495	NA	NA	NA	predicted	0.987	NA	NA
diana_microt	MIMAT0000154	mmu-miR-142a-5p	Robo1	19876	ENSMUSG00000022883	NA	NA	NA	predicted	0.987	NA	NA
diana_microt	MIMAT0004651	mmu-miR-340-5p	Tmem237	381259	ENSMUSG00000038079	NA	NA	NA	predicted	0.987	NA	NA
diana_microt	MIMAT0009393	mmu-miR-1930-5p	Trappc4	60409	ENSMUSG00000032112	NA	NA	NA	predicted	0.987	NA	NA
diana_microt	MIMAT0004622	mmu-let-7c-1-3p	Neo1	18007	ENSMUSG00000032340	NA	NA	NA	predicted	0.987	NA	NA
diana_microt	MIMAT0004651	mmu-miR-340-5p	Gpr158	241263	ENSMUSG00000045967	NA	NA	NA	predicted	0.987	NA	NA
diana_microt	MIMAT0015640	mmu-miR-3470a	Prdm8	77630	ENSMUSG00000035456	NA	NA	NA	predicted	0.987	NA	NA
diana_microt	MIMAT0004889	mmu-miR-504-5p	Gm839		ENSMUSG00000060416	NA	NA	NA	predicted	0.987	NA	NA
diana_microt	MIMAT0001537	mmu-miR-429-3p	Ell2	192657	ENSMUSG00000001542	NA	NA	NA	predicted	0.987	NA	NA
diana_microt	MIMAT0004651	mmu-miR-340-5p	Ocln	18260	ENSMUSG00000021638	NA	NA	NA	predicted	0.987	NA	NA
diana_microt	MIMAT0015640	mmu-miR-3470a	Fzd7	14369	ENSMUSG00000041075	NA	NA	NA	predicted	0.987	NA	NA
diana_microt	MIMAT0000158	mmu-miR-146a-5p	Tdrkh	72634	ENSMUSG00000041912	NA	NA	NA	predicted	0.987	NA	NA
diana_microt	MIMAT0001537	mmu-miR-429-3p	Msl2	77853	ENSMUSG00000066415	NA	NA	NA	predicted	0.987	NA	NA
diana_microt	MIMAT0005291	mmu-miR-582-5p	Hnrnpa3	229279	ENSMUSG00000059005	NA	NA	NA	predicted	0.987	NA	NA
diana_microt	MIMAT0004651	mmu-miR-340-5p	Spock2	94214	ENSMUSG00000058297	NA	NA	NA	predicted	0.987	NA	NA
diana_microt	MIMAT0005291	mmu-miR-582-5p	Cd24a	12484	ENSMUSG00000047139	NA	NA	NA	predicted	0.987	NA	NA
diana_microt	MIMAT0001537	mmu-miR-429-3p	Nbr1	17966	ENSMUSG00000017119	NA	NA	NA	predicted	0.986	NA	NA
diana_microt	MIMAT0004651	mmu-miR-340-5p	Ppp1r13l	333654	ENSMUSG00000040734	NA	NA	NA	predicted	0.986	NA	NA
diana_microt	MIMAT0000154	mmu-miR-142a-5p	Zcchc14	142682	ENSMUSG00000061410	NA	NA	NA	predicted	0.986	NA	NA
diana_microt	MIMAT0001537	mmu-miR-429-3p	Osbpl11	106326	ENSMUSG00000022807	NA	NA	NA	predicted	0.986	NA	NA
diana_microt	MIMAT0000155	mmu-miR-142a-3p	Tceb3	27224	ENSMUSG00000028668	NA	NA	NA	predicted	0.986	NA	NA
diana_microt	MIMAT0005292	mmu-miR-582-3p	Stag2	20843	ENSMUSG00000025862	NA	NA	NA	predicted	0.986	NA	NA
diana_microt	MIMAT0005291	mmu-miR-582-5p	Ehmt1	77683	ENSMUSG00000036893	NA	NA	NA	predicted	0.986	NA	NA
diana_microt	MIMAT0004651	mmu-miR-340-5p	Psd3	234353	ENSMUSG00000030465	NA	NA	NA	predicted	0.986	NA	NA
diana_microt	MIMAT0004651	mmu-miR-340-5p	Cog3	338337	ENSMUSG00000034893	NA	NA	NA	predicted	0.986	NA	NA
diana_microt	MIMAT0000165	mmu-miR-155-5p	Zfp652	268469	ENSMUSG00000075595	NA	NA	NA	predicted	0.986	NA	NA
diana_microt	MIMAT0004651	mmu-miR-340-5p	Ccng2	12452	ENSMUSG00000029385	NA	NA	NA	predicted	0.986	NA	NA
diana_microt	MIMAT0000165	mmu-miR-155-5p	E2f2	242705	ENSMUSG00000018983	NA	NA	NA	predicted	0.986	NA	NA
diana_microt	MIMAT0004651	mmu-miR-340-5p	Cpeb3	208922	ENSMUSG00000039652	NA	NA	NA	predicted	0.986	NA	NA
diana_microt	MIMAT0005291	mmu-miR-582-5p	B3gat1	76898	ENSMUSG00000045994	NA	NA	NA	predicted	0.986	NA	NA
diana_microt	MIMAT0004651	mmu-miR-340-5p	Rnf11	29864	ENSMUSG00000028557	NA	NA	NA	predicted	0.986	NA	NA
diana_microt	MIMAT0004651	mmu-miR-340-5p	Plxnd1	67784	ENSMUSG00000030123	NA	NA	NA	predicted	0.986	NA	NA
diana_microt	MIMAT0004651	mmu-miR-340-5p	Camta1	100072	ENSMUSG00000014592	NA	NA	NA	predicted	0.986	NA	NA
diana_microt	MIMAT0005291	mmu-miR-582-5p	Ehmt1	100044324	ENSMUSG00000036893	NA	NA	NA	predicted	0.986	NA	NA
diana_microt	MIMAT0001537	mmu-miR-429-3p	Pdik1l	230809	ENSMUSG00000050890	NA	NA	NA	predicted	0.986	NA	NA
diana_microt	MIMAT0016995	mmu-miR-182-3p	Rnf6	74132	ENSMUSG00000029634	NA	NA	NA	predicted	0.986	NA	NA
diana_microt	MIMAT0004651	mmu-miR-340-5p	Ankib1	70797	ENSMUSG00000040351	NA	NA	NA	predicted	0.986	NA	NA
diana_microt	MIMAT0004651	mmu-miR-340-5p	Stc1	20855	ENSMUSG00000014813	NA	NA	NA	predicted	0.986	NA	NA
diana_microt	MIMAT0004653	mmu-miR-342-5p	Sfxn4	94281	ENSMUSG00000063698	NA	NA	NA	predicted	0.985	NA	NA
diana_microt	MIMAT0001537	mmu-miR-429-3p	Nfia	18027	ENSMUSG00000028565	NA	NA	NA	predicted	0.985	NA	NA
diana_microt	MIMAT0019341	mmu-miR-3963	Rbm39	170791	ENSMUSG00000027620	NA	NA	NA	predicted	0.985	NA	NA
diana_microt	MIMAT0004651	mmu-miR-340-5p	Rsf1	233532	ENSMUSG00000035623	NA	NA	NA	predicted	0.985	NA	NA
diana_microt	MIMAT0000158	mmu-miR-146a-5p	Nfat5	54446	ENSMUSG00000003847	NA	NA	NA	predicted	0.985	NA	NA
diana_microt	MIMAT0001537	mmu-miR-429-3p	4932418E24Rik	329366	ENSMUSG00000048038	NA	NA	NA	predicted	0.985	NA	NA
diana_microt	MIMAT0001537	mmu-miR-429-3p	Col4a3bp	68018	ENSMUSG00000021669	NA	NA	NA	predicted	0.985	NA	NA
diana_microt	MIMAT0004651	mmu-miR-340-5p	Rnh1	107702	ENSMUSG00000038650	NA	NA	NA	predicted	0.985	NA	NA
diana_microt	MIMAT0015640	mmu-miR-3470a	Ntrk2	18212	ENSMUSG00000055254	NA	NA	NA	predicted	0.985	NA	NA
diana_microt	MIMAT0015640	mmu-miR-3470a	Tardbp	230908	ENSMUSG00000041459	NA	NA	NA	predicted	0.985	NA	NA
diana_microt	MIMAT0004651	mmu-miR-340-5p	Zcchc14	142682	ENSMUSG00000061410	NA	NA	NA	predicted	0.985	NA	NA
diana_microt	MIMAT0004651	mmu-miR-340-5p	Rbfox2	93686	ENSMUSG00000033565	NA	NA	NA	predicted	0.985	NA	NA
diana_microt	MIMAT0015640	mmu-miR-3470a	Hook3	320191	ENSMUSG00000037234	NA	NA	NA	predicted	0.985	NA	NA
diana_microt	MIMAT0004651	mmu-miR-340-5p	Tbl1xr1	81004	ENSMUSG00000027630	NA	NA	NA	predicted	0.985	NA	NA
diana_microt	MIMAT0004622	mmu-let-7c-1-3p	E130309F12Rik	272031	ENSMUSG00000063446	NA	NA	NA	predicted	0.985	NA	NA
diana_microt	MIMAT0004651	mmu-miR-340-5p	Nsg2	18197	ENSMUSG00000020297	NA	NA	NA	predicted	0.985	NA	NA
diana_microt	MIMAT0004653	mmu-miR-342-5p	Mark2	13728	ENSMUSG00000024969	NA	NA	NA	predicted	0.985	NA	NA
diana_microt	MIMAT0000154	mmu-miR-142a-5p	Herpud1	64209	ENSMUSG00000031770	NA	NA	NA	predicted	0.985	NA	NA
diana_microt	MIMAT0005291	mmu-miR-582-5p	Atrx	22589	ENSMUSG00000031229	NA	NA	NA	predicted	0.985	NA	NA
diana_microt	MIMAT0004651	mmu-miR-340-5p	Kdm4c	76804	ENSMUSG00000028397	NA	NA	NA	predicted	0.985	NA	NA
diana_microt	MIMAT0015640	mmu-miR-3470a	D230025D16Rik	234678	ENSMUSG00000031889	NA	NA	NA	predicted	0.985	NA	NA
diana_microt	MIMAT0000538	mmu-miR-31-5p	Lgalsl	216551	ENSMUSG00000042363	NA	NA	NA	predicted	0.985	NA	NA
diana_microt	MIMAT0000165	mmu-miR-155-5p	Il21	60505	ENSMUSG00000027718	NA	NA	NA	predicted	0.985	NA	NA
diana_microt	MIMAT0005291	mmu-miR-582-5p	Asap2	211914	ENSMUSG00000052632	NA	NA	NA	predicted	0.985	NA	NA
diana_microt	MIMAT0017021	mmu-miR-96-3p	Pcnp	76302	ENSMUSG00000071533	NA	NA	NA	predicted	0.985	NA	NA
diana_microt	MIMAT0019341	mmu-miR-3963	Lingo2	242384	ENSMUSG00000045083	NA	NA	NA	predicted	0.985	NA	NA
diana_microt	MIMAT0004622	mmu-let-7c-1-3p	Wwc1	211652	ENSMUSG00000018849	NA	NA	NA	predicted	0.985	NA	NA
diana_microt	MIMAT0004651	mmu-miR-340-5p	Ube2d1	216080	ENSMUSG00000019927	NA	NA	NA	predicted	0.985	NA	NA
diana_microt	MIMAT0004651	mmu-miR-340-5p	Strn	268980	ENSMUSG00000024077	NA	NA	NA	predicted	0.984	NA	NA
diana_microt	MIMAT0017053	mmu-miR-212-5p	Pafah1b2	18475	ENSMUSG00000003131	NA	NA	NA	predicted	0.984	NA	NA
diana_microt	MIMAT0001537	mmu-miR-429-3p	N4bp2	333789	ENSMUSG00000037795	NA	NA	NA	predicted	0.984	NA	NA
diana_microt	MIMAT0001537	mmu-miR-429-3p	Elavl2	15569	ENSMUSG00000008489	NA	NA	NA	predicted	0.984	NA	NA
diana_microt	MIMAT0004622	mmu-let-7c-1-3p	Ier5	15939	ENSMUSG00000056708	NA	NA	NA	predicted	0.984	NA	NA
diana_microt	MIMAT0004622	mmu-let-7c-1-3p	Spry2	24064	ENSMUSG00000022114	NA	NA	NA	predicted	0.984	NA	NA
diana_microt	MIMAT0000154	mmu-miR-142a-5p	Setd2	235626	ENSMUSG00000044791	NA	NA	NA	predicted	0.984	NA	NA
diana_microt	MIMAT0004583	mmu-miR-130b-5p	Dio2	13371	ENSMUSG00000007682	NA	NA	NA	predicted	0.984	NA	NA
diana_microt	MIMAT0001537	mmu-miR-429-3p	Phf11d	219132	ENSMUSG00000068245	NA	NA	NA	predicted	0.984	NA	NA
diana_microt	MIMAT0004651	mmu-miR-340-5p	Usp24	329908	ENSMUSG00000028514	NA	NA	NA	predicted	0.984	NA	NA
diana_microt	MIMAT0004651	mmu-miR-340-5p	Ahr	11622	ENSMUSG00000019256	NA	NA	NA	predicted	0.984	NA	NA
diana_microt	MIMAT0000595	mmu-miR-345-5p	Loxl3	16950	ENSMUSG00000000693	NA	NA	NA	predicted	0.984	NA	NA
diana_microt	MIMAT0004651	mmu-miR-340-5p	Ccdc47	67163	ENSMUSG00000078622	NA	NA	NA	predicted	0.984	NA	NA
diana_microt	MIMAT0004889	mmu-miR-504-5p	Il1rapl1	331461	ENSMUSG00000052372	NA	NA	NA	predicted	0.984	NA	NA
diana_microt	MIMAT0004622	mmu-let-7c-1-3p	Zbtb20	56490	ENSMUSG00000022708	NA	NA	NA	predicted	0.984	NA	NA
diana_microt	MIMAT0004651	mmu-miR-340-5p	Limch1	77569	ENSMUSG00000037736	NA	NA	NA	predicted	0.984	NA	NA
diana_microt	MIMAT0005291	mmu-miR-582-5p	Zfhx3	11906	ENSMUSG00000038872	NA	NA	NA	predicted	0.984	NA	NA
diana_microt	MIMAT0017053	mmu-miR-212-5p	Mup1	17840	ENSMUSG00000078683	NA	NA	NA	predicted	0.983	NA	NA
diana_microt	MIMAT0003494	mmu-miR-704	Mll1	214162	ENSMUSG00000002028	NA	NA	NA	predicted	0.983	NA	NA
diana_microt	MIMAT0004622	mmu-let-7c-1-3p	Rbms1	56878	ENSMUSG00000026970	NA	NA	NA	predicted	0.983	NA	NA
diana_microt	MIMAT0004889	mmu-miR-504-5p	Elovl6	170439	ENSMUSG00000041220	NA	NA	NA	predicted	0.983	NA	NA
diana_microt	MIMAT0001537	mmu-miR-429-3p	Trio	223435	ENSMUSG00000022263	NA	NA	NA	predicted	0.983	NA	NA
diana_microt	MIMAT0000538	mmu-miR-31-5p	Pik3c2a	18704	ENSMUSG00000030660	NA	NA	NA	predicted	0.983	NA	NA
diana_microt	MIMAT0000165	mmu-miR-155-5p	Nphp3	74025	ENSMUSG00000032558	NA	NA	NA	predicted	0.983	NA	NA
diana_microt	MIMAT0017053	mmu-miR-212-5p	Hscb	100900	ENSMUSG00000043510	NA	NA	NA	predicted	0.983	NA	NA
diana_microt	MIMAT0000559	mmu-miR-326-3p	Iqsec3	243621	ENSMUSG00000040797	NA	NA	NA	predicted	0.983	NA	NA
diana_microt	MIMAT0004622	mmu-let-7c-1-3p	Thbs1	21825	ENSMUSG00000040152	NA	NA	NA	predicted	0.983	NA	NA
diana_microt	MIMAT0001537	mmu-miR-429-3p	Gpatch8	237943	ENSMUSG00000034621	NA	NA	NA	predicted	0.983	NA	NA
diana_microt	MIMAT0004622	mmu-let-7c-1-3p	Arfgef1	211673	ENSMUSG00000067851	NA	NA	NA	predicted	0.983	NA	NA
diana_microt	MIMAT0004651	mmu-miR-340-5p	N4bp2l2	381695	ENSMUSG00000029655	NA	NA	NA	predicted	0.983	NA	NA
diana_microt	MIMAT0000158	mmu-miR-146a-5p	Mmp16	17389	ENSMUSG00000028226	NA	NA	NA	predicted	0.983	NA	NA
diana_microt	MIMAT0015640	mmu-miR-3470a	Trim10	19824	ENSMUSG00000073400	NA	NA	NA	predicted	0.983	NA	NA
diana_microt	MIMAT0000165	mmu-miR-155-5p	Aicda	11628	ENSMUSG00000040627	NA	NA	NA	predicted	0.983	NA	NA
diana_microt	MIMAT0004622	mmu-let-7c-1-3p	Fzd1	14362	ENSMUSG00000044674	NA	NA	NA	predicted	0.983	NA	NA
diana_microt	MIMAT0000154	mmu-miR-142a-5p	Abca1	11303	ENSMUSG00000015243	NA	NA	NA	predicted	0.983	NA	NA
diana_microt	MIMAT0001537	mmu-miR-429-3p	Ptpn14	19250	ENSMUSG00000026604	NA	NA	NA	predicted	0.983	NA	NA
diana_microt	MIMAT0001537	mmu-miR-429-3p	Hectd2	226098	ENSMUSG00000041180	NA	NA	NA	predicted	0.983	NA	NA
diana_microt	MIMAT0017021	mmu-miR-96-3p	Runx2	12393	ENSMUSG00000039153	NA	NA	NA	predicted	0.982	NA	NA
diana_microt	MIMAT0000595	mmu-miR-345-5p	Sdhc	66052	ENSMUSG00000058076	NA	NA	NA	predicted	0.982	NA	NA
diana_microt	MIMAT0004583	mmu-miR-130b-5p	Cstad	78617	ENSMUSG00000047363	NA	NA	NA	predicted	0.982	NA	NA
diana_microt	MIMAT0005291	mmu-miR-582-5p	4921528I07Rik	77049	ENSMUSG00000064299	NA	NA	NA	predicted	0.982	NA	NA
diana_microt	MIMAT0001537	mmu-miR-429-3p	Foxk1	17425	ENSMUSG00000056493	NA	NA	NA	predicted	0.982	NA	NA
diana_microt	MIMAT0004651	mmu-miR-340-5p	Zfp664	269704	ENSMUSG00000079215	NA	NA	NA	predicted	0.982	NA	NA
diana_microt	MIMAT0001537	mmu-miR-429-3p	Egln1	112405	ENSMUSG00000031987	NA	NA	NA	predicted	0.982	NA	NA
diana_microt	MIMAT0005291	mmu-miR-582-5p	Rev3l	19714	ENSMUSG00000019841	NA	NA	NA	predicted	0.982	NA	NA
diana_microt	MIMAT0015640	mmu-miR-3470a	Mga	29808	ENSMUSG00000033943	NA	NA	NA	predicted	0.982	NA	NA
diana_microt	MIMAT0000155	mmu-miR-142a-3p	Rlf	109263	ENSMUSG00000049878	NA	NA	NA	predicted	0.982	NA	NA
diana_microt	MIMAT0001537	mmu-miR-429-3p	Mprip	26936	ENSMUSG00000005417	NA	NA	NA	predicted	0.982	NA	NA
diana_microt	MIMAT0001537	mmu-miR-429-3p	Slc6a11	243616	ENSMUSG00000030307	NA	NA	NA	predicted	0.982	NA	NA
diana_microt	MIMAT0016993	mmu-miR-155-3p	Fmr1	14265	ENSMUSG00000000838	NA	NA	NA	predicted	0.982	NA	NA
diana_microt	MIMAT0000154	mmu-miR-142a-5p	Taf3	209361	ENSMUSG00000025782	NA	NA	NA	predicted	0.982	NA	NA
diana_microt	MIMAT0004651	mmu-miR-340-5p	Qk	19317	ENSMUSG00000062078	NA	NA	NA	predicted	0.982	NA	NA
diana_microt	MIMAT0004651	mmu-miR-340-5p	Elavl2	15569	ENSMUSG00000008489	NA	NA	NA	predicted	0.982	NA	NA
diana_microt	MIMAT0004651	mmu-miR-340-5p	Pmp22	18858	ENSMUSG00000018217	NA	NA	NA	predicted	0.982	NA	NA
diana_microt	MIMAT0004622	mmu-let-7c-1-3p	Zfand5	22682	ENSMUSG00000024750	NA	NA	NA	predicted	0.982	NA	NA
diana_microt	MIMAT0004651	mmu-miR-340-5p	Mcmbp	210711	ENSMUSG00000048170	NA	NA	NA	predicted	0.982	NA	NA
diana_microt	MIMAT0004622	mmu-let-7c-1-3p	Chd3	216848	ENSMUSG00000018474	NA	NA	NA	predicted	0.982	NA	NA
diana_microt	MIMAT0000154	mmu-miR-142a-5p	Slc4a4	54403	ENSMUSG00000060961	NA	NA	NA	predicted	0.982	NA	NA
diana_microt	MIMAT0005291	mmu-miR-582-5p	Pura	19290	ENSMUSG00000043991	NA	NA	NA	predicted	0.982	NA	NA
diana_microt	MIMAT0001537	mmu-miR-429-3p	Dlc1	50768	ENSMUSG00000031523	NA	NA	NA	predicted	0.981	NA	NA
diana_microt	MIMAT0004651	mmu-miR-340-5p	Btf3l4	70533	ENSMUSG00000028568	NA	NA	NA	predicted	0.981	NA	NA
diana_microt	MIMAT0000559	mmu-miR-326-3p	Hnrnpa2b1	100045191	ENSMUSG00000004980	NA	NA	NA	predicted	0.981	NA	NA
diana_microt	MIMAT0004622	mmu-let-7c-1-3p	Adam10	11487	ENSMUSG00000054693	NA	NA	NA	predicted	0.981	NA	NA
diana_microt	MIMAT0000165	mmu-miR-155-5p	Phf17	269424	ENSMUSG00000025764	NA	NA	NA	predicted	0.981	NA	NA
diana_microt	MIMAT0001537	mmu-miR-429-3p	Fli1	14247	ENSMUSG00000016087	NA	NA	NA	predicted	0.981	NA	NA
diana_microt	MIMAT0001537	mmu-miR-429-3p	Ptpn12	19248	ENSMUSG00000028771	NA	NA	NA	predicted	0.981	NA	NA
diana_microt	MIMAT0005292	mmu-miR-582-3p	A130050O07Rik		ENSMUSG00000051480	NA	NA	NA	predicted	0.981	NA	NA
diana_microt	MIMAT0001537	mmu-miR-429-3p	Myo9a	270163	ENSMUSG00000039585	NA	NA	NA	predicted	0.981	NA	NA
diana_microt	MIMAT0004651	mmu-miR-340-5p	Synj1	104015	ENSMUSG00000022973	NA	NA	NA	predicted	0.981	NA	NA
diana_microt	MIMAT0000158	mmu-miR-146a-5p	Elf1	13709	ENSMUSG00000036461	NA	NA	NA	predicted	0.981	NA	NA
diana_microt	MIMAT0001537	mmu-miR-429-3p	Ago2	239528	ENSMUSG00000036698	NA	NA	NA	predicted	0.981	NA	NA
diana_microt	MIMAT0004622	mmu-let-7c-1-3p	Foxd3	15221	ENSMUSG00000067261	NA	NA	NA	predicted	0.981	NA	NA
diana_microt	MIMAT0000559	mmu-miR-326-3p	Hnrnpa2b1	53379	ENSMUSG00000004980	NA	NA	NA	predicted	0.981	NA	NA
diana_microt	MIMAT0017053	mmu-miR-212-5p	Aldoart1	353204	ENSMUSG00000059343	NA	NA	NA	predicted	0.981	NA	NA
diana_microt	MIMAT0000155	mmu-miR-142a-3p	Slc37a3	72144	ENSMUSG00000029924	NA	NA	NA	predicted	0.981	NA	NA
diana_microt	MIMAT0017084	mmu-miR-181b-2-3p	Trem3	58218	ENSMUSG00000041754	NA	NA	NA	predicted	0.981	NA	NA
diana_microt	MIMAT0004583	mmu-miR-130b-5p	Cntrob	216846	ENSMUSG00000032782	NA	NA	NA	predicted	0.981	NA	NA
diana_microt	MIMAT0015640	mmu-miR-3470a	Klhl13	67455	ENSMUSG00000036782	NA	NA	NA	predicted	0.981	NA	NA
diana_microt	MIMAT0003494	mmu-miR-704	Npas3	27386	ENSMUSG00000021010	NA	NA	NA	predicted	0.98	NA	NA
diana_microt	MIMAT0000154	mmu-miR-142a-5p	Ccng2	12452	ENSMUSG00000029385	NA	NA	NA	predicted	0.98	NA	NA
diana_microt	MIMAT0000155	mmu-miR-142a-3p	Twf1	233637	ENSMUSG00000022451	NA	NA	NA	predicted	0.98	NA	NA
diana_microt	MIMAT0001537	mmu-miR-429-3p	Dnajb5	56323	ENSMUSG00000036052	NA	NA	NA	predicted	0.98	NA	NA
diana_microt	MIMAT0001537	mmu-miR-429-3p	Map3k1	26401	ENSMUSG00000021754	NA	NA	NA	predicted	0.98	NA	NA
diana_microt	MIMAT0000165	mmu-miR-155-5p	2610002M06Rik	67028	ENSMUSG00000031242	NA	NA	NA	predicted	0.98	NA	NA
diana_microt	MIMAT0016980	mmu-miR-23b-5p	Cml1	66116	ENSMUSG00000057103	NA	NA	NA	predicted	0.98	NA	NA
diana_microt	MIMAT0004651	mmu-miR-340-5p	Il21	60505	ENSMUSG00000027718	NA	NA	NA	predicted	0.98	NA	NA
diana_microt	MIMAT0001537	mmu-miR-429-3p	Lhfp	108927	ENSMUSG00000048332	NA	NA	NA	predicted	0.98	NA	NA
diana_microt	MIMAT0001537	mmu-miR-429-3p	Ppp2r2c	269643	ENSMUSG00000029120	NA	NA	NA	predicted	0.98	NA	NA
diana_microt	MIMAT0000559	mmu-miR-326-3p	Trem3	58218	ENSMUSG00000041754	NA	NA	NA	predicted	0.98	NA	NA
diana_microt	MIMAT0004651	mmu-miR-340-5p	Tnfrsf11b	18383	ENSMUSG00000063727	NA	NA	NA	predicted	0.98	NA	NA
diana_microt	MIMAT0000155	mmu-miR-142a-3p	Twf1	19230	ENSMUSG00000022451	NA	NA	NA	predicted	0.98	NA	NA
diana_microt	MIMAT0000165	mmu-miR-155-5p	Hivep2	15273	ENSMUSG00000015501	NA	NA	NA	predicted	0.98	NA	NA
diana_microt	MIMAT0015640	mmu-miR-3470a	Zdhhc3	69035	ENSMUSG00000025786	NA	NA	NA	predicted	0.98	NA	NA
diana_microt	MIMAT0004651	mmu-miR-340-5p	Ppp4r4	74521	ENSMUSG00000021209	NA	NA	NA	predicted	0.98	NA	NA
diana_microt	MIMAT0004622	mmu-let-7c-1-3p	Myt1l	17933	ENSMUSG00000061911	NA	NA	NA	predicted	0.98	NA	NA
diana_microt	MIMAT0000165	mmu-miR-155-5p	Nova1	664883	ENSMUSG00000021047	NA	NA	NA	predicted	0.98	NA	NA
diana_microt	MIMAT0004653	mmu-miR-342-5p	Vstm2a	211739	ENSMUSG00000048834	NA	NA	NA	predicted	0.98	NA	NA
diana_microt	MIMAT0004651	mmu-miR-340-5p	Atp13a3	224088	ENSMUSG00000022533	NA	NA	NA	predicted	0.98	NA	NA
diana_microt	MIMAT0001537	mmu-miR-429-3p	Eif4e2	26987	ENSMUSG00000026254	NA	NA	NA	predicted	0.98	NA	NA
diana_microt	MIMAT0004622	mmu-let-7c-1-3p	Lrrtm3	216028	ENSMUSG00000042846	NA	NA	NA	predicted	0.98	NA	NA
diana_microt	MIMAT0004622	mmu-let-7c-1-3p	Cxxc4	319478	ENSMUSG00000044365	NA	NA	NA	predicted	0.98	NA	NA
diana_microt	MIMAT0001537	mmu-miR-429-3p	Twistnb	28071	ENSMUSG00000020561	NA	NA	NA	predicted	0.98	NA	NA
diana_microt	MIMAT0004651	mmu-miR-340-5p	Pura	19290	ENSMUSG00000043991	NA	NA	NA	predicted	0.98	NA	NA
diana_microt	MIMAT0004651	mmu-miR-340-5p	Hs2st1	23908	ENSMUSG00000040151	NA	NA	NA	predicted	0.98	NA	NA
diana_microt	MIMAT0001537	mmu-miR-429-3p	Nrbp1	192292	ENSMUSG00000029148	NA	NA	NA	predicted	0.98	NA	NA
diana_microt	MIMAT0000165	mmu-miR-155-5p	2610002M06Rik	67064	ENSMUSG00000031242	NA	NA	NA	predicted	0.98	NA	NA
diana_microt	MIMAT0015640	mmu-miR-3470a	Arrdc3	105171	ENSMUSG00000074794	NA	NA	NA	predicted	0.98	NA	NA
diana_microt	MIMAT0017053	mmu-miR-212-5p	Mex3c	240396	ENSMUSG00000037253	NA	NA	NA	predicted	0.979	NA	NA
diana_microt	MIMAT0000155	mmu-miR-142a-3p	Apc	11789	ENSMUSG00000005871	NA	NA	NA	predicted	0.979	NA	NA
diana_microt	MIMAT0003494	mmu-miR-704	Sptbn1	20742	ENSMUSG00000020315	NA	NA	NA	predicted	0.979	NA	NA
diana_microt	MIMAT0004622	mmu-let-7c-1-3p	Fign	60344	ENSMUSG00000075324	NA	NA	NA	predicted	0.979	NA	NA
diana_microt	MIMAT0004651	mmu-miR-340-5p	Cxcl14	57266	ENSMUSG00000021508	NA	NA	NA	predicted	0.979	NA	NA
diana_microt	MIMAT0001537	mmu-miR-429-3p	Msn	17698	ENSMUSG00000031207	NA	NA	NA	predicted	0.979	NA	NA
diana_microt	MIMAT0015640	mmu-miR-3470a	Ildr2	100039795	ENSMUSG00000040612	NA	NA	NA	predicted	0.979	NA	NA
diana_microt	MIMAT0004622	mmu-let-7c-1-3p	Mll5	69188	ENSMUSG00000029004	NA	NA	NA	predicted	0.979	NA	NA
diana_microt	MIMAT0000154	mmu-miR-142a-5p	Fign	60344	ENSMUSG00000075324	NA	NA	NA	predicted	0.979	NA	NA
diana_microt	MIMAT0001537	mmu-miR-429-3p	Zfpm2	22762	ENSMUSG00000022306	NA	NA	NA	predicted	0.979	NA	NA
diana_microt	MIMAT0004651	mmu-miR-340-5p	Rbm26	74213	ENSMUSG00000022119	NA	NA	NA	predicted	0.979	NA	NA
diana_microt	MIMAT0004583	mmu-miR-130b-5p	Ythdc1	231386	ENSMUSG00000035851	NA	NA	NA	predicted	0.979	NA	NA
diana_microt	MIMAT0000154	mmu-miR-142a-5p	Prpf40a	56194	ENSMUSG00000061136	NA	NA	NA	predicted	0.979	NA	NA
diana_microt	MIMAT0004622	mmu-let-7c-1-3p	Csmd1	94109	ENSMUSG00000060924	NA	NA	NA	predicted	0.979	NA	NA
diana_microt	MIMAT0015640	mmu-miR-3470a	Adamts9	101401	ENSMUSG00000030022	NA	NA	NA	predicted	0.979	NA	NA
diana_microt	MIMAT0004651	mmu-miR-340-5p	Hif1a	15251	ENSMUSG00000021109	NA	NA	NA	predicted	0.979	NA	NA
diana_microt	MIMAT0004651	mmu-miR-340-5p	Alcam	11658	ENSMUSG00000022636	NA	NA	NA	predicted	0.979	NA	NA
diana_microt	MIMAT0017053	mmu-miR-212-5p	Plxna2	18845	ENSMUSG00000026640	NA	NA	NA	predicted	0.979	NA	NA
diana_microt	MIMAT0004651	mmu-miR-340-5p	Rbms1	56878	ENSMUSG00000026970	NA	NA	NA	predicted	0.979	NA	NA
diana_microt	MIMAT0004651	mmu-miR-340-5p	Irf2bp1	272359	ENSMUSG00000044030	NA	NA	NA	predicted	0.979	NA	NA
diana_microt	MIMAT0005291	mmu-miR-582-5p	Gm5577		ENSMUSG00000084950	NA	NA	NA	predicted	0.979	NA	NA
diana_microt	MIMAT0004651	mmu-miR-340-5p	Sec63	140740	ENSMUSG00000019802	NA	NA	NA	predicted	0.978	NA	NA
diana_microt	MIMAT0001537	mmu-miR-429-3p	Fhl1	14199	ENSMUSG00000023092	NA	NA	NA	predicted	0.978	NA	NA
diana_microt	MIMAT0016995	mmu-miR-182-3p	Fat1	14107	ENSMUSG00000070047	NA	NA	NA	predicted	0.978	NA	NA
diana_microt	MIMAT0000538	mmu-miR-31-5p	Tacc1	320165	ENSMUSG00000065954	NA	NA	NA	predicted	0.978	NA	NA
diana_microt	MIMAT0004651	mmu-miR-340-5p	Nfe2l2	18024	ENSMUSG00000015839	NA	NA	NA	predicted	0.978	NA	NA
diana_microt	MIMAT0005291	mmu-miR-582-5p	Gm5641	229279	ENSMUSG00000069014	NA	NA	NA	predicted	0.978	NA	NA
diana_microt	MIMAT0004653	mmu-miR-342-5p	2310016G11Rik		ENSMUSG00000070574	NA	NA	NA	predicted	0.978	NA	NA
diana_microt	MIMAT0005291	mmu-miR-582-5p	Gm6793		ENSMUSG00000092086	NA	NA	NA	predicted	0.978	NA	NA
diana_microt	MIMAT0004651	mmu-miR-340-5p	Msi2	76626	ENSMUSG00000069769	NA	NA	NA	predicted	0.978	NA	NA
diana_microt	MIMAT0017053	mmu-miR-212-5p	Zfp462	242466	ENSMUSG00000060206	NA	NA	NA	predicted	0.978	NA	NA
diana_microt	MIMAT0017182	mmu-miR-450a-1-3p	Tnfrsf22		ENSMUSG00000090852	NA	NA	NA	predicted	0.978	NA	NA
diana_microt	MIMAT0015640	mmu-miR-3470a	Ubfd1	28018	ENSMUSG00000030870	NA	NA	NA	predicted	0.978	NA	NA
diana_microt	MIMAT0004622	mmu-let-7c-1-3p	Foxo1	56458	ENSMUSG00000044167	NA	NA	NA	predicted	0.978	NA	NA
diana_microt	MIMAT0000165	mmu-miR-155-5p	Gpd1l	333433	ENSMUSG00000050627	NA	NA	NA	predicted	0.978	NA	NA
diana_microt	MIMAT0000154	mmu-miR-142a-5p	Elavl2	15569	ENSMUSG00000008489	NA	NA	NA	predicted	0.978	NA	NA
diana_microt	MIMAT0017008	mmu-miR-301a-5p	Hspa1a	193740	ENSMUSG00000091971	NA	NA	NA	predicted	0.978	NA	NA
diana_microt	MIMAT0000165	mmu-miR-155-5p	Fosl2	14284	ENSMUSG00000029135	NA	NA	NA	predicted	0.978	NA	NA
diana_microt	MIMAT0004651	mmu-miR-340-5p	Plagl2	54711	ENSMUSG00000051413	NA	NA	NA	predicted	0.978	NA	NA
diana_microt	MIMAT0004651	mmu-miR-340-5p	Zbtb7a	16969	ENSMUSG00000035011	NA	NA	NA	predicted	0.977	NA	NA
diana_microt	MIMAT0004651	mmu-miR-340-5p	Galnt18	233733	ENSMUSG00000038296	NA	NA	NA	predicted	0.977	NA	NA
diana_microt	MIMAT0016980	mmu-miR-23b-5p	1700029H14Rik	66501	ENSMUSG00000031452	NA	NA	NA	predicted	0.977	NA	NA
diana_microt	MIMAT0005291	mmu-miR-582-5p	Mapk8	26419	ENSMUSG00000021936	NA	NA	NA	predicted	0.977	NA	NA
diana_microt	MIMAT0000538	mmu-miR-31-5p	Tmem145	330485	ENSMUSG00000043843	NA	NA	NA	predicted	0.977	NA	NA
diana_microt	MIMAT0019341	mmu-miR-3963	Pms2	18861	ENSMUSG00000079109	NA	NA	NA	predicted	0.977	NA	NA
diana_microt	MIMAT0005292	mmu-miR-582-3p	Tet1	52463	ENSMUSG00000047146	NA	NA	NA	predicted	0.977	NA	NA
diana_microt	MIMAT0000155	mmu-miR-142a-3p	Strn3	94186	ENSMUSG00000020954	NA	NA	NA	predicted	0.977	NA	NA
diana_microt	MIMAT0004651	mmu-miR-340-5p	Hook3	320191	ENSMUSG00000037234	NA	NA	NA	predicted	0.977	NA	NA
diana_microt	MIMAT0000538	mmu-miR-31-5p	Kank1	107351	ENSMUSG00000032702	NA	NA	NA	predicted	0.977	NA	NA
diana_microt	MIMAT0000154	mmu-miR-142a-5p	Pura	19290	ENSMUSG00000043991	NA	NA	NA	predicted	0.977	NA	NA
diana_microt	MIMAT0004651	mmu-miR-340-5p	Zfp516	329003	ENSMUSG00000058881	NA	NA	NA	predicted	0.977	NA	NA
diana_microt	MIMAT0000538	mmu-miR-31-5p	Jazf1	231986	ENSMUSG00000063568	NA	NA	NA	predicted	0.977	NA	NA
diana_microt	MIMAT0000154	mmu-miR-142a-5p	Cdk13	69562	ENSMUSG00000041297	NA	NA	NA	predicted	0.977	NA	NA
diana_microt	MIMAT0004651	mmu-miR-340-5p	Ankrd12	106585	ENSMUSG00000034647	NA	NA	NA	predicted	0.977	NA	NA
diana_microt	MIMAT0004622	mmu-let-7c-1-3p	Setbp1	240427	ENSMUSG00000024548	NA	NA	NA	predicted	0.977	NA	NA
diana_microt	MIMAT0001537	mmu-miR-429-3p	Mknk1	17346	ENSMUSG00000028708	NA	NA	NA	predicted	0.977	NA	NA
diana_microt	MIMAT0004622	mmu-let-7c-1-3p	Hmgcs1	208715	ENSMUSG00000093930	NA	NA	NA	predicted	0.977	NA	NA
diana_microt	MIMAT0017182	mmu-miR-450a-1-3p	4930468A15Rik	74987	ENSMUSG00000079525	NA	NA	NA	predicted	0.977	NA	NA
diana_microt	MIMAT0017182	mmu-miR-450a-1-3p	1700001K19Rik	66323	ENSMUSG00000056508	NA	NA	NA	predicted	0.977	NA	NA
diana_microt	MIMAT0000155	mmu-miR-142a-3p	Tnks	21951	ENSMUSG00000031529	NA	NA	NA	predicted	0.977	NA	NA
diana_microt	MIMAT0016993	mmu-miR-155-3p	Kctd1	106931	ENSMUSG00000036225	NA	NA	NA	predicted	0.976	NA	NA
diana_microt	MIMAT0004622	mmu-let-7c-1-3p	Cdan1	68968	ENSMUSG00000027284	NA	NA	NA	predicted	0.976	NA	NA
diana_microt	MIMAT0004651	mmu-miR-340-5p	Suco	226551	ENSMUSG00000040297	NA	NA	NA	predicted	0.976	NA	NA
diana_microt	MIMAT0000154	mmu-miR-142a-5p	Son	20658	ENSMUSG00000022961	NA	NA	NA	predicted	0.976	NA	NA
diana_microt	MIMAT0015640	mmu-miR-3470a	Htr7	15566	ENSMUSG00000024798	NA	NA	NA	predicted	0.976	NA	NA
diana_microt	MIMAT0004651	mmu-miR-340-5p	Cwc25	67480	ENSMUSG00000018541	NA	NA	NA	predicted	0.976	NA	NA
diana_microt	MIMAT0000158	mmu-miR-146a-5p	Eif4g2	13690	ENSMUSG00000005610	NA	NA	NA	predicted	0.976	NA	NA
diana_microt	MIMAT0001537	mmu-miR-429-3p	Zfp711	245595	ENSMUSG00000025529	NA	NA	NA	predicted	0.976	NA	NA
diana_microt	MIMAT0000586	mmu-miR-340-3p	Il11ra1	16157	ENSMUSG00000073889	NA	NA	NA	predicted	0.976	NA	NA
diana_microt	MIMAT0019341	mmu-miR-3963	Chtf8	214987	ENSMUSG00000046691	NA	NA	NA	predicted	0.976	NA	NA
diana_microt	MIMAT0015640	mmu-miR-3470a	Gpbp1l1	77110	ENSMUSG00000034042	NA	NA	NA	predicted	0.976	NA	NA
diana_microt	MIMAT0004651	mmu-miR-340-5p	H3f3b	627371	ENSMUSG00000016559	NA	NA	NA	predicted	0.976	NA	NA
diana_microt	MIMAT0004651	mmu-miR-340-5p	Tmem33	67878	ENSMUSG00000037720	NA	NA	NA	predicted	0.976	NA	NA
diana_microt	MIMAT0004651	mmu-miR-340-5p	H3f3b	15081	ENSMUSG00000016559	NA	NA	NA	predicted	0.976	NA	NA
diana_microt	MIMAT0017021	mmu-miR-96-3p	Ggh	14590	ENSMUSG00000073987	NA	NA	NA	predicted	0.976	NA	NA
diana_microt	MIMAT0004651	mmu-miR-340-5p	Tmem64	100201	ENSMUSG00000043252	NA	NA	NA	predicted	0.976	NA	NA
diana_microt	MIMAT0000165	mmu-miR-155-5p	Aak1	269774	ENSMUSG00000057230	NA	NA	NA	predicted	0.976	NA	NA
diana_microt	MIMAT0000154	mmu-miR-142a-5p	Atxn7l2	72522	ENSMUSG00000048997	NA	NA	NA	predicted	0.976	NA	NA
diana_microt	MIMAT0004651	mmu-miR-340-5p	Rest	19712	ENSMUSG00000029249	NA	NA	NA	predicted	0.976	NA	NA
diana_microt	MIMAT0001537	mmu-miR-429-3p	Tmem170b	621976	ENSMUSG00000087370	NA	NA	NA	predicted	0.976	NA	NA
diana_microt	MIMAT0015640	mmu-miR-3470a	Pof1b	69693	ENSMUSG00000034607	NA	NA	NA	predicted	0.976	NA	NA
diana_microt	MIMAT0000155	mmu-miR-142a-3p	2210010C04Rik	67373	ENSMUSG00000029882	NA	NA	NA	predicted	0.976	NA	NA
diana_microt	MIMAT0004651	mmu-miR-340-5p	H3f3b	101056659	ENSMUSG00000016559	NA	NA	NA	predicted	0.976	NA	NA
diana_microt	MIMAT0000165	mmu-miR-155-5p	Papola	18789	ENSMUSG00000021111	NA	NA	NA	predicted	0.976	NA	NA
diana_microt	MIMAT0004651	mmu-miR-340-5p	H3f3b	625328	ENSMUSG00000016559	NA	NA	NA	predicted	0.976	NA	NA
diana_microt	MIMAT0004651	mmu-miR-340-5p	Nova1	664883	ENSMUSG00000021047	NA	NA	NA	predicted	0.976	NA	NA
diana_microt	MIMAT0004651	mmu-miR-340-5p	H3f3b	15078	ENSMUSG00000016559	NA	NA	NA	predicted	0.976	NA	NA
diana_microt	MIMAT0000165	mmu-miR-155-5p	Crebrf	77128	ENSMUSG00000048249	NA	NA	NA	predicted	0.976	NA	NA
diana_microt	MIMAT0004651	mmu-miR-340-5p	Megf9	230316	ENSMUSG00000039270	NA	NA	NA	predicted	0.976	NA	NA
diana_microt	MIMAT0000538	mmu-miR-31-5p	Nufip2	68564	ENSMUSG00000037857	NA	NA	NA	predicted	0.976	NA	NA
diana_microt	MIMAT0004651	mmu-miR-340-5p	H3f3b	667250	ENSMUSG00000016559	NA	NA	NA	predicted	0.976	NA	NA
diana_microt	MIMAT0004651	mmu-miR-340-5p	Ube2w	66799	ENSMUSG00000025939	NA	NA	NA	predicted	0.976	NA	NA
diana_microt	MIMAT0004651	mmu-miR-340-5p	H3f3b	544973	ENSMUSG00000016559	NA	NA	NA	predicted	0.976	NA	NA
diana_microt	MIMAT0004583	mmu-miR-130b-5p	Cnksr2	245684	ENSMUSG00000025658	NA	NA	NA	predicted	0.975	NA	NA
diana_microt	MIMAT0004651	mmu-miR-340-5p	Klhl15	236904	ENSMUSG00000043929	NA	NA	NA	predicted	0.975	NA	NA
diana_microt	MIMAT0000158	mmu-miR-146a-5p	Shpk	74637	ENSMUSG00000005951	NA	NA	NA	predicted	0.975	NA	NA
diana_microt	MIMAT0001537	mmu-miR-429-3p	Spryd7	66674	ENSMUSG00000021930	NA	NA	NA	predicted	0.975	NA	NA
diana_microt	MIMAT0000158	mmu-miR-146a-5p	Cask	12361	ENSMUSG00000031012	NA	NA	NA	predicted	0.975	NA	NA
diana_microt	MIMAT0001537	mmu-miR-429-3p	Amfr	23802	ENSMUSG00000031751	NA	NA	NA	predicted	0.975	NA	NA
diana_microt	MIMAT0000158	mmu-miR-146a-5p	Chchd3	66075	ENSMUSG00000053768	NA	NA	NA	predicted	0.975	NA	NA
diana_microt	MIMAT0000586	mmu-miR-340-3p	Gm13305	100038993	ENSMUSG00000073876	NA	NA	NA	predicted	0.975	NA	NA
diana_microt	MIMAT0004651	mmu-miR-340-5p	Wdr17	244484	ENSMUSG00000039375	NA	NA	NA	predicted	0.975	NA	NA
diana_microt	MIMAT0000538	mmu-miR-31-5p	Ispd	75847	ENSMUSG00000043153	NA	NA	NA	predicted	0.975	NA	NA
diana_microt	MIMAT0015640	mmu-miR-3470a	Nedd4l	83814	ENSMUSG00000024589	NA	NA	NA	predicted	0.975	NA	NA
diana_microt	MIMAT0015640	mmu-miR-3470a	Gdi1	14567	ENSMUSG00000015291	NA	NA	NA	predicted	0.975	NA	NA
diana_microt	MIMAT0004622	mmu-let-7c-1-3p	Rapgef2	76089	ENSMUSG00000062232	NA	NA	NA	predicted	0.975	NA	NA
diana_microt	MIMAT0017021	mmu-miR-96-3p	Fsd1l	319636	ENSMUSG00000054752	NA	NA	NA	predicted	0.975	NA	NA
diana_microt	MIMAT0000586	mmu-miR-340-3p	Gm13305	100861969	ENSMUSG00000073876	NA	NA	NA	predicted	0.975	NA	NA
diana_microt	MIMAT0000158	mmu-miR-146a-5p	Stc1	20855	ENSMUSG00000014813	NA	NA	NA	predicted	0.975	NA	NA
diana_microt	MIMAT0000586	mmu-miR-340-3p	Gm13305	16158	ENSMUSG00000073876	NA	NA	NA	predicted	0.975	NA	NA
diana_microt	MIMAT0004651	mmu-miR-340-5p	Rfx3	19726	ENSMUSG00000040929	NA	NA	NA	predicted	0.975	NA	NA
diana_microt	MIMAT0000155	mmu-miR-142a-3p	Trpc5	22067	ENSMUSG00000041710	NA	NA	NA	predicted	0.975	NA	NA
diana_microt	MIMAT0005291	mmu-miR-582-5p	Bzw1	66882	ENSMUSG00000051223	NA	NA	NA	predicted	0.975	NA	NA
diana_microt	MIMAT0004651	mmu-miR-340-5p	Gm10608		ENSMUSG00000074029	NA	NA	NA	predicted	0.975	NA	NA
diana_microt	MIMAT0001537	mmu-miR-429-3p	Cops2	12848	ENSMUSG00000027206	NA	NA	NA	predicted	0.975	NA	NA
diana_microt	MIMAT0000158	mmu-miR-146a-5p	Abl2	11352	ENSMUSG00000026596	NA	NA	NA	predicted	0.975	NA	NA
diana_microt	MIMAT0000586	mmu-miR-340-3p	Gm13305	100042555	ENSMUSG00000073876	NA	NA	NA	predicted	0.975	NA	NA
diana_microt	MIMAT0004651	mmu-miR-340-5p	Pcdh20	219257	ENSMUSG00000050505	NA	NA	NA	predicted	0.975	NA	NA
diana_microt	MIMAT0001537	mmu-miR-429-3p	Ppm1f	68606	ENSMUSG00000026181	NA	NA	NA	predicted	0.975	NA	NA
diana_microt	MIMAT0004651	mmu-miR-340-5p	Kcnh7	170738	ENSMUSG00000059742	NA	NA	NA	predicted	0.974	NA	NA
diana_microt	MIMAT0004651	mmu-miR-340-5p	4833424O15Rik	75769	ENSMUSG00000033342	NA	NA	NA	predicted	0.974	NA	NA
diana_microt	MIMAT0000165	mmu-miR-155-5p	7420426K07Rik	546157	ENSMUSG00000074123	NA	NA	NA	predicted	0.974	NA	NA
diana_microt	MIMAT0000165	mmu-miR-155-5p	Rapgef2	76089	ENSMUSG00000062232	NA	NA	NA	predicted	0.974	NA	NA
diana_microt	MIMAT0004651	mmu-miR-340-5p	Cacnb4	12298	ENSMUSG00000017412	NA	NA	NA	predicted	0.974	NA	NA
diana_microt	MIMAT0017008	mmu-miR-301a-5p	Ccdc64b	212733	ENSMUSG00000043782	NA	NA	NA	predicted	0.974	NA	NA
diana_microt	MIMAT0004651	mmu-miR-340-5p	Nppc	18159	ENSMUSG00000026241	NA	NA	NA	predicted	0.974	NA	NA
diana_microt	MIMAT0015640	mmu-miR-3470a	Ttn	22138	ENSMUSG00000051747	NA	NA	NA	predicted	0.974	NA	NA
diana_microt	MIMAT0001537	mmu-miR-429-3p	Zcchc24	71918	ENSMUSG00000055538	NA	NA	NA	predicted	0.974	NA	NA
diana_microt	MIMAT0004622	mmu-let-7c-1-3p	Rarb	218772	ENSMUSG00000017491	NA	NA	NA	predicted	0.974	NA	NA
diana_microt	MIMAT0000165	mmu-miR-155-5p	Pkn2	109333	ENSMUSG00000004591	NA	NA	NA	predicted	0.974	NA	NA
diana_microt	MIMAT0000595	mmu-miR-345-5p	Ttc14	67120	ENSMUSG00000027677	NA	NA	NA	predicted	0.974	NA	NA
diana_microt	MIMAT0004622	mmu-let-7c-1-3p	Mier3	218613	ENSMUSG00000032727	NA	NA	NA	predicted	0.974	NA	NA
diana_microt	MIMAT0004651	mmu-miR-340-5p	Nckap5	210356	ENSMUSG00000049690	NA	NA	NA	predicted	0.974	NA	NA
diana_microt	MIMAT0004651	mmu-miR-340-5p	Ppp3r1	19058	ENSMUSG00000033953	NA	NA	NA	predicted	0.974	NA	NA
diana_microt	MIMAT0015640	mmu-miR-3470a	Lage3	66192	ENSMUSG00000015289	NA	NA	NA	predicted	0.974	NA	NA
diana_microt	MIMAT0004651	mmu-miR-340-5p	Lekr1	624866	ENSMUSG00000074579	NA	NA	NA	predicted	0.974	NA	NA
diana_microt	MIMAT0004622	mmu-let-7c-1-3p	Rasal2	226525	ENSMUSG00000070565	NA	NA	NA	predicted	0.974	NA	NA
diana_microt	MIMAT0001537	mmu-miR-429-3p	Ugt8a	22239	ENSMUSG00000032854	NA	NA	NA	predicted	0.974	NA	NA
diana_microt	MIMAT0004651	mmu-miR-340-5p	Zc3h12c	244871	ENSMUSG00000035164	NA	NA	NA	predicted	0.973	NA	NA
diana_microt	MIMAT0004651	mmu-miR-340-5p	E130311K13Rik	329659	ENSMUSG00000048581	NA	NA	NA	predicted	0.973	NA	NA
diana_microt	MIMAT0017232	mmu-miR-301b-5p	Zfp184	193452	ENSMUSG00000006720	NA	NA	NA	predicted	0.973	NA	NA
diana_microt	MIMAT0004651	mmu-miR-340-5p	Brwd3	382236	ENSMUSG00000063663	NA	NA	NA	predicted	0.973	NA	NA
diana_microt	MIMAT0004622	mmu-let-7c-1-3p	4933426M11Rik	217684	ENSMUSG00000021133	NA	NA	NA	predicted	0.973	NA	NA
diana_microt	MIMAT0004651	mmu-miR-340-5p	Ccdc88a	108686	ENSMUSG00000032740	NA	NA	NA	predicted	0.973	NA	NA
diana_microt	MIMAT0004583	mmu-miR-130b-5p	Mmp16	17389	ENSMUSG00000028226	NA	NA	NA	predicted	0.973	NA	NA
diana_microt	MIMAT0001537	mmu-miR-429-3p	Pcnx	54604	ENSMUSG00000021140	NA	NA	NA	predicted	0.973	NA	NA
diana_microt	MIMAT0004622	mmu-let-7c-1-3p	Tlk1	228012	ENSMUSG00000041997	NA	NA	NA	predicted	0.973	NA	NA
diana_microt	MIMAT0005291	mmu-miR-582-5p	Cnst	226744	ENSMUSG00000038949	NA	NA	NA	predicted	0.973	NA	NA
diana_microt	MIMAT0004651	mmu-miR-340-5p	Cpeb4	67579	ENSMUSG00000020300	NA	NA	NA	predicted	0.973	NA	NA
diana_microt	MIMAT0017084	mmu-miR-181b-2-3p	Atrx	22589	ENSMUSG00000031229	NA	NA	NA	predicted	0.973	NA	NA
diana_microt	MIMAT0017053	mmu-miR-212-5p	Ccdc117	104479	ENSMUSG00000020482	NA	NA	NA	predicted	0.973	NA	NA
diana_microt	MIMAT0000158	mmu-miR-146a-5p	Parp1	11545	ENSMUSG00000026496	NA	NA	NA	predicted	0.973	NA	NA
diana_microt	MIMAT0004651	mmu-miR-340-5p	Cdc42bpg	240505	ENSMUSG00000024769	NA	NA	NA	predicted	0.973	NA	NA
diana_microt	MIMAT0001537	mmu-miR-429-3p	Dusp1	19252	ENSMUSG00000024190	NA	NA	NA	predicted	0.973	NA	NA
diana_microt	MIMAT0004622	mmu-let-7c-1-3p	Rnf38	73469	ENSMUSG00000035696	NA	NA	NA	predicted	0.973	NA	NA
diana_microt	MIMAT0015640	mmu-miR-3470a	Adcyap1	11516	ENSMUSG00000024256	NA	NA	NA	predicted	0.973	NA	NA
diana_microt	MIMAT0004622	mmu-let-7c-1-3p	Sox6	20679	ENSMUSG00000051910	NA	NA	NA	predicted	0.973	NA	NA
diana_microt	MIMAT0001537	mmu-miR-429-3p	Ppp4r2	232314	ENSMUSG00000052144	NA	NA	NA	predicted	0.973	NA	NA
diana_microt	MIMAT0000165	mmu-miR-155-5p	Nfe2l2	18024	ENSMUSG00000015839	NA	NA	NA	predicted	0.973	NA	NA
diana_microt	MIMAT0004651	mmu-miR-340-5p	Sft2d3	67158	ENSMUSG00000044982	NA	NA	NA	predicted	0.973	NA	NA
diana_microt	MIMAT0000154	mmu-miR-142a-5p	Hipk1	15257	ENSMUSG00000008730	NA	NA	NA	predicted	0.973	NA	NA
diana_microt	MIMAT0016995	mmu-miR-182-3p	Cdk8	264064	ENSMUSG00000029635	NA	NA	NA	predicted	0.973	NA	NA
diana_microt	MIMAT0016993	mmu-miR-155-3p	Gpr158	241263	ENSMUSG00000045967	NA	NA	NA	predicted	0.973	NA	NA
diana_microt	MIMAT0001537	mmu-miR-429-3p	Kdm3b	277250	ENSMUSG00000038773	NA	NA	NA	predicted	0.972	NA	NA
diana_microt	MIMAT0017084	mmu-miR-181b-2-3p	Ccdc71l	72123	ENSMUSG00000090946	NA	NA	NA	predicted	0.972	NA	NA
diana_microt	MIMAT0004622	mmu-let-7c-1-3p	Rdx	19684	ENSMUSG00000032050	NA	NA	NA	predicted	0.972	NA	NA
diana_microt	MIMAT0015640	mmu-miR-3470a	Hnrnph2	56258	ENSMUSG00000045427	NA	NA	NA	predicted	0.972	NA	NA
diana_microt	MIMAT0004622	mmu-let-7c-1-3p	Max	17187	ENSMUSG00000059436	NA	NA	NA	predicted	0.972	NA	NA
diana_microt	MIMAT0017182	mmu-miR-450a-1-3p	Gtf3c2	71752	ENSMUSG00000106864	NA	NA	NA	predicted	0.972	NA	NA
diana_microt	MIMAT0000538	mmu-miR-31-5p	Sh2d1a	20400	ENSMUSG00000005696	NA	NA	NA	predicted	0.972	NA	NA
diana_microt	MIMAT0000165	mmu-miR-155-5p	Zfp952	240067	ENSMUSG00000053390	NA	NA	NA	predicted	0.972	NA	NA
diana_microt	MIMAT0004651	mmu-miR-340-5p	Necab1	69352	ENSMUSG00000040536	NA	NA	NA	predicted	0.972	NA	NA
diana_microt	MIMAT0000165	mmu-miR-155-5p	Tab2	68652	ENSMUSG00000015755	NA	NA	NA	predicted	0.972	NA	NA
diana_microt	MIMAT0004651	mmu-miR-340-5p	Hoxb2	103889	ENSMUSG00000075588	NA	NA	NA	predicted	0.972	NA	NA
diana_microt	MIMAT0004622	mmu-let-7c-1-3p	Egfr	13649	ENSMUSG00000020122	NA	NA	NA	predicted	0.972	NA	NA
diana_microt	MIMAT0005292	mmu-miR-582-3p	Cdc73	214498	ENSMUSG00000026361	NA	NA	NA	predicted	0.972	NA	NA
diana_microt	MIMAT0004651	mmu-miR-340-5p	Zswim6	67263	ENSMUSG00000032846	NA	NA	NA	predicted	0.972	NA	NA
diana_microt	MIMAT0001537	mmu-miR-429-3p	Hspa13	110920	ENSMUSG00000032932	NA	NA	NA	predicted	0.972	NA	NA
diana_microt	MIMAT0016993	mmu-miR-155-3p	Slc23a1	20522	ENSMUSG00000024354	NA	NA	NA	predicted	0.972	NA	NA
diana_microt	MIMAT0000165	mmu-miR-155-5p	Boc	117606	ENSMUSG00000022687	NA	NA	NA	predicted	0.972	NA	NA
diana_microt	MIMAT0000559	mmu-miR-326-3p	Srpr	67398	ENSMUSG00000032042	NA	NA	NA	predicted	0.972	NA	NA
diana_microt	MIMAT0000154	mmu-miR-142a-5p	Wwp1	107568	ENSMUSG00000041058	NA	NA	NA	predicted	0.972	NA	NA
diana_microt	MIMAT0015640	mmu-miR-3470a	Racgap1	26934	ENSMUSG00000023015	NA	NA	NA	predicted	0.972	NA	NA
diana_microt	MIMAT0000154	mmu-miR-142a-5p	Kitl	17311	ENSMUSG00000019966	NA	NA	NA	predicted	0.971	NA	NA
diana_microt	MIMAT0001537	mmu-miR-429-3p	Asf1a	66403	ENSMUSG00000019857	NA	NA	NA	predicted	0.971	NA	NA
diana_microt	MIMAT0004651	mmu-miR-340-5p	Fgf4	14175	ENSMUSG00000050917	NA	NA	NA	predicted	0.971	NA	NA
diana_microt	MIMAT0000155	mmu-miR-142a-3p	Sh2b1	20399	ENSMUSG00000030733	NA	NA	NA	predicted	0.971	NA	NA
diana_microt	MIMAT0004651	mmu-miR-340-5p	Uba3	22200	ENSMUSG00000030061	NA	NA	NA	predicted	0.971	NA	NA
diana_microt	MIMAT0017008	mmu-miR-301a-5p	Bdp1	544971	ENSMUSG00000049658	NA	NA	NA	predicted	0.971	NA	NA
diana_microt	MIMAT0005291	mmu-miR-582-5p	Phf13	230936	ENSMUSG00000047777	NA	NA	NA	predicted	0.971	NA	NA
diana_microt	MIMAT0004651	mmu-miR-340-5p	F2rl1	14063	ENSMUSG00000021678	NA	NA	NA	predicted	0.971	NA	NA
diana_microt	MIMAT0004651	mmu-miR-340-5p	Rps6ka5	73086	ENSMUSG00000021180	NA	NA	NA	predicted	0.971	NA	NA
diana_microt	MIMAT0017021	mmu-miR-96-3p	Ctu1	233189	ENSMUSG00000038888	NA	NA	NA	predicted	0.971	NA	NA
diana_microt	MIMAT0000154	mmu-miR-142a-5p	Btg3	12228	ENSMUSG00000022863	NA	NA	NA	predicted	0.971	NA	NA
diana_microt	MIMAT0000538	mmu-miR-31-5p	Ppp1r9a	243725	ENSMUSG00000032827	NA	NA	NA	predicted	0.971	NA	NA
diana_microt	MIMAT0017232	mmu-miR-301b-5p	Bdp1	544971	ENSMUSG00000049658	NA	NA	NA	predicted	0.971	NA	NA
diana_microt	MIMAT0005292	mmu-miR-582-3p	Man2a2	140481	ENSMUSG00000038886	NA	NA	NA	predicted	0.971	NA	NA
diana_microt	MIMAT0004889	mmu-miR-504-5p	Cnot6	104625	ENSMUSG00000020362	NA	NA	NA	predicted	0.971	NA	NA
diana_microt	MIMAT0004651	mmu-miR-340-5p	Eif5b	226982	ENSMUSG00000026083	NA	NA	NA	predicted	0.971	NA	NA
diana_microt	MIMAT0017008	mmu-miR-301a-5p	Tmem136	235300	ENSMUSG00000048503	NA	NA	NA	predicted	0.971	NA	NA
diana_microt	MIMAT0001537	mmu-miR-429-3p	Inpp4a	269180	ENSMUSG00000026113	NA	NA	NA	predicted	0.971	NA	NA
diana_microt	MIMAT0004889	mmu-miR-504-5p	Gpc4	14735	ENSMUSG00000031119	NA	NA	NA	predicted	0.971	NA	NA
diana_microt	MIMAT0004651	mmu-miR-340-5p	Zfp800	627049	ENSMUSG00000039841	NA	NA	NA	predicted	0.97	NA	NA
diana_microt	MIMAT0001537	mmu-miR-429-3p	Fam118b	109229	ENSMUSG00000050471	NA	NA	NA	predicted	0.97	NA	NA
diana_microt	MIMAT0004622	mmu-let-7c-1-3p	1110018G07Rik	68497	ENSMUSG00000042350	NA	NA	NA	predicted	0.97	NA	NA
diana_microt	MIMAT0005291	mmu-miR-582-5p	Ube2d1	216080	ENSMUSG00000019927	NA	NA	NA	predicted	0.97	NA	NA
diana_microt	MIMAT0004622	mmu-let-7c-1-3p	Atp13a3	224088	ENSMUSG00000022533	NA	NA	NA	predicted	0.97	NA	NA
diana_microt	MIMAT0001537	mmu-miR-429-3p	Kcnd2	16508	ENSMUSG00000060882	NA	NA	NA	predicted	0.97	NA	NA
diana_microt	MIMAT0017084	mmu-miR-181b-2-3p	Nr3c1	14815	ENSMUSG00000024431	NA	NA	NA	predicted	0.97	NA	NA
diana_microt	MIMAT0000158	mmu-miR-146a-5p	Bcorl1	320376	ENSMUSG00000036959	NA	NA	NA	predicted	0.97	NA	NA
diana_microt	MIMAT0004622	mmu-let-7c-1-3p	Klhl14	225266	ENSMUSG00000042514	NA	NA	NA	predicted	0.97	NA	NA
diana_microt	MIMAT0004651	mmu-miR-340-5p	Calm1	12313	ENSMUSG00000001175	NA	NA	NA	predicted	0.97	NA	NA
diana_microt	MIMAT0001537	mmu-miR-429-3p	Scrt2	545474	ENSMUSG00000060257	NA	NA	NA	predicted	0.97	NA	NA
diana_microt	MIMAT0005291	mmu-miR-582-5p	Abhd17b	226016	ENSMUSG00000047368	NA	NA	NA	predicted	0.97	NA	NA
diana_microt	MIMAT0016980	mmu-miR-23b-5p	Nufip2	68564	ENSMUSG00000037857	NA	NA	NA	predicted	0.97	NA	NA
diana_microt	MIMAT0015640	mmu-miR-3470a	Nrap	18175	ENSMUSG00000049134	NA	NA	NA	predicted	0.97	NA	NA
diana_microt	MIMAT0001537	mmu-miR-429-3p	Tnfrsf10b	21933	ENSMUSG00000022074	NA	NA	NA	predicted	0.97	NA	NA
diana_microt	MIMAT0004651	mmu-miR-340-5p	Mtus1	102103	ENSMUSG00000045636	NA	NA	NA	predicted	0.97	NA	NA
diana_microt	MIMAT0004651	mmu-miR-340-5p	Bod1l	665775	ENSMUSG00000061755	NA	NA	NA	predicted	0.97	NA	NA
diana_microt	MIMAT0004651	mmu-miR-340-5p	Calm1	12315	ENSMUSG00000001175	NA	NA	NA	predicted	0.97	NA	NA
diana_microt	MIMAT0001537	mmu-miR-429-3p	Prr11	270906	ENSMUSG00000020493	NA	NA	NA	predicted	0.97	NA	NA
diana_microt	MIMAT0004651	mmu-miR-340-5p	Rhobtb3	73296	ENSMUSG00000021589	NA	NA	NA	predicted	0.97	NA	NA
diana_microt	MIMAT0017053	mmu-miR-212-5p	Cnot2	72068	ENSMUSG00000020166	NA	NA	NA	predicted	0.97	NA	NA
diana_microt	MIMAT0000154	mmu-miR-142a-5p	D15Ertd621e	210998	ENSMUSG00000037119	NA	NA	NA	predicted	0.97	NA	NA
diana_microt	MIMAT0004651	mmu-miR-340-5p	Pappa2	23850	ENSMUSG00000073530	NA	NA	NA	predicted	0.97	NA	NA
diana_microt	MIMAT0015640	mmu-miR-3470a	Dmrt3	240590	ENSMUSG00000042372	NA	NA	NA	predicted	0.97	NA	NA
diana_microt	MIMAT0000559	mmu-miR-326-3p	Fndc3a	319448	ENSMUSG00000033487	NA	NA	NA	predicted	0.97	NA	NA
diana_microt	MIMAT0005291	mmu-miR-582-5p	Mgea5	76055	ENSMUSG00000025220	NA	NA	NA	predicted	0.97	NA	NA
diana_microt	MIMAT0004651	mmu-miR-340-5p	Cep350	74081	ENSMUSG00000033671	NA	NA	NA	predicted	0.97	NA	NA
diana_microt	MIMAT0004651	mmu-miR-340-5p	Calm1	12314	ENSMUSG00000001175	NA	NA	NA	predicted	0.97	NA	NA
diana_microt	MIMAT0000154	mmu-miR-142a-5p	Nampt	59027	ENSMUSG00000020572	NA	NA	NA	predicted	0.97	NA	NA
diana_microt	MIMAT0004889	mmu-miR-504-5p	Rbfox2	93686	ENSMUSG00000033565	NA	NA	NA	predicted	0.969	NA	NA
diana_microt	MIMAT0004651	mmu-miR-340-5p	Myo9a	270163	ENSMUSG00000039585	NA	NA	NA	predicted	0.969	NA	NA
diana_microt	MIMAT0016995	mmu-miR-182-3p	Fam78b	226610	ENSMUSG00000060568	NA	NA	NA	predicted	0.969	NA	NA
diana_microt	MIMAT0005291	mmu-miR-582-5p	Fndc3b	72007	ENSMUSG00000039286	NA	NA	NA	predicted	0.969	NA	NA
diana_microt	MIMAT0004651	mmu-miR-340-5p	Frs2	327826	ENSMUSG00000020170	NA	NA	NA	predicted	0.969	NA	NA
diana_microt	MIMAT0004651	mmu-miR-340-5p	Als2	74018	ENSMUSG00000026024	NA	NA	NA	predicted	0.969	NA	NA
diana_microt	MIMAT0000165	mmu-miR-155-5p	Strn3	94186	ENSMUSG00000020954	NA	NA	NA	predicted	0.969	NA	NA
diana_microt	MIMAT0000155	mmu-miR-142a-3p	Irak1	16179	ENSMUSG00000031392	NA	NA	NA	predicted	0.969	NA	NA
diana_microt	MIMAT0000155	mmu-miR-142a-3p	Rere	68703	ENSMUSG00000039852	NA	NA	NA	predicted	0.969	NA	NA
diana_microt	MIMAT0004651	mmu-miR-340-5p	Rbm27	225432	ENSMUSG00000024491	NA	NA	NA	predicted	0.969	NA	NA
diana_microt	MIMAT0017084	mmu-miR-181b-2-3p	Tpmt	22017	ENSMUSG00000021376	NA	NA	NA	predicted	0.969	NA	NA
diana_microt	MIMAT0004651	mmu-miR-340-5p	Shoc2	56392	ENSMUSG00000024976	NA	NA	NA	predicted	0.969	NA	NA
diana_microt	MIMAT0004622	mmu-let-7c-1-3p	Hmgb3	15354	ENSMUSG00000015217	NA	NA	NA	predicted	0.969	NA	NA
diana_microt	MIMAT0004889	mmu-miR-504-5p	Papd5	214627	ENSMUSG00000036779	NA	NA	NA	predicted	0.969	NA	NA
diana_microt	MIMAT0017232	mmu-miR-301b-5p	Ifi27l2b	217845	ENSMUSG00000021208	NA	NA	NA	predicted	0.969	NA	NA
diana_microt	MIMAT0017053	mmu-miR-212-5p	Wnt2	22413	ENSMUSG00000010797	NA	NA	NA	predicted	0.969	NA	NA
diana_microt	MIMAT0000154	mmu-miR-142a-5p	Rsf1	233532	ENSMUSG00000035623	NA	NA	NA	predicted	0.969	NA	NA
diana_microt	MIMAT0004622	mmu-let-7c-1-3p	Tanc2	77097	ENSMUSG00000053580	NA	NA	NA	predicted	0.969	NA	NA
diana_microt	MIMAT0004651	mmu-miR-340-5p	Slc16a1	20501	ENSMUSG00000032902	NA	NA	NA	predicted	0.969	NA	NA
diana_microt	MIMAT0004651	mmu-miR-340-5p	Scml2	107815	ENSMUSG00000000037	NA	NA	NA	predicted	0.969	NA	NA
diana_microt	MIMAT0000559	mmu-miR-326-3p	Ticam1	106759	ENSMUSG00000047123	NA	NA	NA	predicted	0.968	NA	NA
diana_microt	MIMAT0001537	mmu-miR-429-3p	Cdyl	12593	ENSMUSG00000059288	NA	NA	NA	predicted	0.968	NA	NA
diana_microt	MIMAT0001537	mmu-miR-429-3p	Srsf1	110809	ENSMUSG00000018379	NA	NA	NA	predicted	0.968	NA	NA
diana_microt	MIMAT0005291	mmu-miR-582-5p	Atxn1	20238	ENSMUSG00000046876	NA	NA	NA	predicted	0.968	NA	NA
diana_microt	MIMAT0000165	mmu-miR-155-5p	Gm16039		ENSMUSG00000089862	NA	NA	NA	predicted	0.968	NA	NA
diana_microt	MIMAT0000538	mmu-miR-31-5p	G3bp2	23881	ENSMUSG00000029405	NA	NA	NA	predicted	0.968	NA	NA
diana_microt	MIMAT0004651	mmu-miR-340-5p	Clcn5	12728	ENSMUSG00000004317	NA	NA	NA	predicted	0.968	NA	NA
diana_microt	MIMAT0001537	mmu-miR-429-3p	Mgat2	217664	ENSMUSG00000043998	NA	NA	NA	predicted	0.968	NA	NA
diana_microt	MIMAT0004651	mmu-miR-340-5p	G2e3	217558	ENSMUSG00000035293	NA	NA	NA	predicted	0.968	NA	NA
diana_microt	MIMAT0004651	mmu-miR-340-5p	Vps54	245944	ENSMUSG00000020128	NA	NA	NA	predicted	0.968	NA	NA
diana_microt	MIMAT0004622	mmu-let-7c-1-3p	Btg1	12226	ENSMUSG00000036478	NA	NA	NA	predicted	0.968	NA	NA
diana_microt	MIMAT0000154	mmu-miR-142a-5p	Msl2	77853	ENSMUSG00000066415	NA	NA	NA	predicted	0.968	NA	NA
diana_microt	MIMAT0004651	mmu-miR-340-5p	Apln	30878	ENSMUSG00000037010	NA	NA	NA	predicted	0.968	NA	NA
diana_microt	MIMAT0000154	mmu-miR-142a-5p	Dock4	238130	ENSMUSG00000035954	NA	NA	NA	predicted	0.968	NA	NA
diana_microt	MIMAT0000158	mmu-miR-146a-5p	Usp3	235441	ENSMUSG00000032376	NA	NA	NA	predicted	0.968	NA	NA
diana_microt	MIMAT0015640	mmu-miR-3470a	Dido1	23856	ENSMUSG00000038914	NA	NA	NA	predicted	0.968	NA	NA
diana_microt	MIMAT0005291	mmu-miR-582-5p	Robo2	268902	ENSMUSG00000052516	NA	NA	NA	predicted	0.968	NA	NA
diana_microt	MIMAT0000538	mmu-miR-31-5p	Numb	18222	ENSMUSG00000021224	NA	NA	NA	predicted	0.968	NA	NA
diana_microt	MIMAT0017008	mmu-miR-301a-5p	Ifi27l2b	217845	ENSMUSG00000021208	NA	NA	NA	predicted	0.968	NA	NA
diana_microt	MIMAT0004622	mmu-let-7c-1-3p	App	11820	ENSMUSG00000022892	NA	NA	NA	predicted	0.968	NA	NA
diana_microt	MIMAT0017084	mmu-miR-181b-2-3p	Mamdc2	71738	ENSMUSG00000033207	NA	NA	NA	predicted	0.968	NA	NA
diana_microt	MIMAT0000538	mmu-miR-31-5p	Gjd2	14617	ENSMUSG00000068615	NA	NA	NA	predicted	0.968	NA	NA
diana_microt	MIMAT0004889	mmu-miR-504-5p	Lrrc8a	241296	ENSMUSG00000007476	NA	NA	NA	predicted	0.968	NA	NA
diana_microt	MIMAT0001537	mmu-miR-429-3p	Fign	60344	ENSMUSG00000075324	NA	NA	NA	predicted	0.968	NA	NA
diana_microt	MIMAT0004651	mmu-miR-340-5p	Macf1	11426	ENSMUSG00000028649	NA	NA	NA	predicted	0.968	NA	NA
diana_microt	MIMAT0015640	mmu-miR-3470a	Cops7b	26895	ENSMUSG00000026240	NA	NA	NA	predicted	0.968	NA	NA
diana_microt	MIMAT0004651	mmu-miR-340-5p	Bcor	71458	ENSMUSG00000040363	NA	NA	NA	predicted	0.968	NA	NA
diana_microt	MIMAT0004651	mmu-miR-340-5p	Slc4a7	218756	ENSMUSG00000021733	NA	NA	NA	predicted	0.968	NA	NA
diana_microt	MIMAT0001537	mmu-miR-429-3p	Esrrg	26381	ENSMUSG00000026610	NA	NA	NA	predicted	0.968	NA	NA
diana_microt	MIMAT0000154	mmu-miR-142a-5p	Tns1	21961	ENSMUSG00000055322	NA	NA	NA	predicted	0.968	NA	NA
diana_microt	MIMAT0000559	mmu-miR-326-3p	9330154J02Rik		ENSMUSG00000056031	NA	NA	NA	predicted	0.967	NA	NA
diana_microt	MIMAT0015640	mmu-miR-3470a	Nfatc2	18019	ENSMUSG00000027544	NA	NA	NA	predicted	0.967	NA	NA
diana_microt	MIMAT0000586	mmu-miR-340-3p	Atxn2l	233871	ENSMUSG00000032637	NA	NA	NA	predicted	0.967	NA	NA
diana_microt	MIMAT0004622	mmu-let-7c-1-3p	Cldn7	53624	ENSMUSG00000018569	NA	NA	NA	predicted	0.967	NA	NA
diana_microt	MIMAT0004651	mmu-miR-340-5p	Asb7	117589	ENSMUSG00000030509	NA	NA	NA	predicted	0.967	NA	NA
diana_microt	MIMAT0015640	mmu-miR-3470a	Krcc1	57896	ENSMUSG00000053012	NA	NA	NA	predicted	0.967	NA	NA
diana_microt	MIMAT0004651	mmu-miR-340-5p	Lmx1a	110648	ENSMUSG00000026686	NA	NA	NA	predicted	0.967	NA	NA
diana_microt	MIMAT0016995	mmu-miR-182-3p	Lsm14b	241846	ENSMUSG00000039108	NA	NA	NA	predicted	0.967	NA	NA
diana_microt	MIMAT0000154	mmu-miR-142a-5p	Lpp	210126	ENSMUSG00000033306	NA	NA	NA	predicted	0.967	NA	NA
diana_microt	MIMAT0001537	mmu-miR-429-3p	Etv5	104156	ENSMUSG00000013089	NA	NA	NA	predicted	0.967	NA	NA
diana_microt	MIMAT0017053	mmu-miR-212-5p	BC037034	231807	ENSMUSG00000036948	NA	NA	NA	predicted	0.967	NA	NA
diana_microt	MIMAT0017084	mmu-miR-181b-2-3p	Tbce	70430	ENSMUSG00000039233	NA	NA	NA	predicted	0.967	NA	NA
diana_microt	MIMAT0000155	mmu-miR-142a-3p	Lrrc59	98238	ENSMUSG00000020869	NA	NA	NA	predicted	0.967	NA	NA
diana_microt	MIMAT0004651	mmu-miR-340-5p	Runx1	12394	ENSMUSG00000022952	NA	NA	NA	predicted	0.967	NA	NA
diana_microt	MIMAT0004651	mmu-miR-340-5p	Gemin5	216766	ENSMUSG00000037275	NA	NA	NA	predicted	0.967	NA	NA
diana_microt	MIMAT0004651	mmu-miR-340-5p	Eif1ax	66235	ENSMUSG00000067194	NA	NA	NA	predicted	0.966	NA	NA
diana_microt	MIMAT0000559	mmu-miR-326-3p	1110017D15Rik	73721	ENSMUSG00000028441	NA	NA	NA	predicted	0.966	NA	NA
diana_microt	MIMAT0017084	mmu-miR-181b-2-3p	Xpnpep1	170750	ENSMUSG00000025027	NA	NA	NA	predicted	0.966	NA	NA
diana_microt	MIMAT0004651	mmu-miR-340-5p	Dr1	13486	ENSMUSG00000029265	NA	NA	NA	predicted	0.966	NA	NA
diana_microt	MIMAT0000165	mmu-miR-155-5p	Gm21967	101055764	ENSMUSG00000094114	NA	NA	NA	predicted	0.966	NA	NA
diana_microt	MIMAT0004651	mmu-miR-340-5p	Cyp26b1	232174	ENSMUSG00000063415	NA	NA	NA	predicted	0.966	NA	NA
diana_microt	MIMAT0009393	mmu-miR-1930-5p	Trpa1	277328	ENSMUSG00000032769	NA	NA	NA	predicted	0.966	NA	NA
diana_microt	MIMAT0000154	mmu-miR-142a-5p	Fam160a2	74349	ENSMUSG00000044465	NA	NA	NA	predicted	0.966	NA	NA
diana_microt	MIMAT0005292	mmu-miR-582-3p	Frmd4a	209630	ENSMUSG00000026657	NA	NA	NA	predicted	0.966	NA	NA
diana_microt	MIMAT0004651	mmu-miR-340-5p	Tcf4	21413	ENSMUSG00000053477	NA	NA	NA	predicted	0.966	NA	NA
diana_microt	MIMAT0004651	mmu-miR-340-5p	Wipf1	215280	ENSMUSG00000075284	NA	NA	NA	predicted	0.966	NA	NA
diana_microt	MIMAT0004622	mmu-let-7c-1-3p	Axin1	12005	ENSMUSG00000024182	NA	NA	NA	predicted	0.966	NA	NA
diana_microt	MIMAT0004651	mmu-miR-340-5p	Maml1	103806	ENSMUSG00000050567	NA	NA	NA	predicted	0.966	NA	NA
diana_microt	MIMAT0000165	mmu-miR-155-5p	Gm21967	633640	ENSMUSG00000094114	NA	NA	NA	predicted	0.966	NA	NA
diana_microt	MIMAT0015640	mmu-miR-3470a	Mex3a	72640	ENSMUSG00000074480	NA	NA	NA	predicted	0.966	NA	NA
diana_microt	MIMAT0004651	mmu-miR-340-5p	Smc3	13006	ENSMUSG00000024974	NA	NA	NA	predicted	0.966	NA	NA
diana_microt	MIMAT0000155	mmu-miR-142a-3p	Fam114a1	68303	ENSMUSG00000029185	NA	NA	NA	predicted	0.966	NA	NA
diana_microt	MIMAT0000538	mmu-miR-31-5p	Tenm4	23966	ENSMUSG00000048078	NA	NA	NA	predicted	0.966	NA	NA
diana_microt	MIMAT0004622	mmu-let-7c-1-3p	Arid1a	93760	ENSMUSG00000007880	NA	NA	NA	predicted	0.966	NA	NA
diana_microt	MIMAT0000154	mmu-miR-142a-5p	Necab1	69352	ENSMUSG00000040536	NA	NA	NA	predicted	0.966	NA	NA
diana_microt	MIMAT0000154	mmu-miR-142a-5p	Klhl14	225266	ENSMUSG00000042514	NA	NA	NA	predicted	0.966	NA	NA
diana_microt	MIMAT0000158	mmu-miR-146a-5p	Spink11	433181	ENSMUSG00000073573	NA	NA	NA	predicted	0.965	NA	NA
diana_microt	MIMAT0004651	mmu-miR-340-5p	Mbtd1	103537	ENSMUSG00000059474	NA	NA	NA	predicted	0.965	NA	NA
diana_microt	MIMAT0017084	mmu-miR-181b-2-3p	Gm10699		ENSMUSG00000074461	NA	NA	NA	predicted	0.965	NA	NA
diana_microt	MIMAT0017021	mmu-miR-96-3p	Gnaq	14682	ENSMUSG00000024639	NA	NA	NA	predicted	0.965	NA	NA
diana_microt	MIMAT0001537	mmu-miR-429-3p	Gnai3	14679	ENSMUSG00000000001	NA	NA	NA	predicted	0.965	NA	NA
diana_microt	MIMAT0017021	mmu-miR-96-3p	Strn3	94186	ENSMUSG00000020954	NA	NA	NA	predicted	0.965	NA	NA
diana_microt	MIMAT0000538	mmu-miR-31-5p	Sel1l2	228684	ENSMUSG00000074764	NA	NA	NA	predicted	0.965	NA	NA
diana_microt	MIMAT0000154	mmu-miR-142a-5p	Sel1l3	231238	ENSMUSG00000029189	NA	NA	NA	predicted	0.965	NA	NA
diana_microt	MIMAT0004583	mmu-miR-130b-5p	Pura	19290	ENSMUSG00000043991	NA	NA	NA	predicted	0.965	NA	NA
diana_microt	MIMAT0004651	mmu-miR-340-5p	Tapt1	231225	ENSMUSG00000046985	NA	NA	NA	predicted	0.965	NA	NA
diana_microt	MIMAT0000154	mmu-miR-142a-5p	Tcf12	21406	ENSMUSG00000032228	NA	NA	NA	predicted	0.965	NA	NA
diana_microt	MIMAT0000155	mmu-miR-142a-3p	Ehf	13661	ENSMUSG00000012350	NA	NA	NA	predicted	0.965	NA	NA
diana_microt	MIMAT0004583	mmu-miR-130b-5p	Prpf40b	54614	ENSMUSG00000023007	NA	NA	NA	predicted	0.965	NA	NA
diana_microt	MIMAT0004651	mmu-miR-340-5p	Btaf1	107182	ENSMUSG00000040565	NA	NA	NA	predicted	0.965	NA	NA
diana_microt	MIMAT0000154	mmu-miR-142a-5p	Ccdc6	76551	ENSMUSG00000048701	NA	NA	NA	predicted	0.965	NA	NA
diana_microt	MIMAT0004653	mmu-miR-342-5p	Lrch1	380916	ENSMUSG00000068015	NA	NA	NA	predicted	0.965	NA	NA
diana_microt	MIMAT0004583	mmu-miR-130b-5p	Zbtb20	56490	ENSMUSG00000022708	NA	NA	NA	predicted	0.965	NA	NA
diana_microt	MIMAT0001537	mmu-miR-429-3p	Mapre1	13589	ENSMUSG00000027479	NA	NA	NA	predicted	0.965	NA	NA
diana_microt	MIMAT0000155	mmu-miR-142a-3p	Atg16l1	77040	ENSMUSG00000026289	NA	NA	NA	predicted	0.964	NA	NA
diana_microt	MIMAT0000155	mmu-miR-142a-3p	Ptbp3	230257	ENSMUSG00000028382	NA	NA	NA	predicted	0.964	NA	NA
diana_microt	MIMAT0000154	mmu-miR-142a-5p	Vmp1	75909	ENSMUSG00000018171	NA	NA	NA	predicted	0.964	NA	NA
diana_microt	MIMAT0005292	mmu-miR-582-3p	Casc4	319996	ENSMUSG00000060227	NA	NA	NA	predicted	0.964	NA	NA
diana_microt	MIMAT0015640	mmu-miR-3470a	Igfbp5	16011	ENSMUSG00000026185	NA	NA	NA	predicted	0.964	NA	NA
diana_microt	MIMAT0000154	mmu-miR-142a-5p	Sox5	20678	ENSMUSG00000041540	NA	NA	NA	predicted	0.964	NA	NA
diana_microt	MIMAT0017232	mmu-miR-301b-5p	Cphx3	105594	ENSMUSG00000094817	NA	NA	NA	predicted	0.964	NA	NA
diana_microt	MIMAT0000155	mmu-miR-142a-3p	Il6st	16195	ENSMUSG00000021756	NA	NA	NA	predicted	0.964	NA	NA
diana_microt	MIMAT0004583	mmu-miR-130b-5p	Gm6902	100043645	ENSMUSG00000094682	NA	NA	NA	predicted	0.964	NA	NA
diana_microt	MIMAT0017021	mmu-miR-96-3p	Hmgn2	100503799	ENSMUSG00000003038	NA	NA	NA	predicted	0.964	NA	NA
diana_microt	MIMAT0004622	mmu-let-7c-1-3p	Cadm1	54725	ENSMUSG00000032076	NA	NA	NA	predicted	0.964	NA	NA
diana_microt	MIMAT0017021	mmu-miR-96-3p	Hmgn2	15331	ENSMUSG00000003038	NA	NA	NA	predicted	0.964	NA	NA
diana_microt	MIMAT0017182	mmu-miR-450a-1-3p	Cngb3	30952	ENSMUSG00000056494	NA	NA	NA	predicted	0.964	NA	NA
diana_microt	MIMAT0017182	mmu-miR-450a-1-3p	Nrxn3	18191	ENSMUSG00000066392	NA	NA	NA	predicted	0.964	NA	NA
diana_microt	MIMAT0017232	mmu-miR-301b-5p	Cphx3	100039280	ENSMUSG00000094817	NA	NA	NA	predicted	0.964	NA	NA
diana_microt	MIMAT0000165	mmu-miR-155-5p	Sgk3	170755	ENSMUSG00000025915	NA	NA	NA	predicted	0.964	NA	NA
diana_microt	MIMAT0000154	mmu-miR-142a-5p	Rhot1	59040	ENSMUSG00000017686	NA	NA	NA	predicted	0.964	NA	NA
diana_microt	MIMAT0017182	mmu-miR-450a-1-3p	Mboat7	77582	ENSMUSG00000035596	NA	NA	NA	predicted	0.964	NA	NA
diana_microt	MIMAT0004651	mmu-miR-340-5p	Wdr26	226757	ENSMUSG00000038733	NA	NA	NA	predicted	0.964	NA	NA
diana_microt	MIMAT0001537	mmu-miR-429-3p	Bap1	104416	ENSMUSG00000021901	NA	NA	NA	predicted	0.964	NA	NA
diana_microt	MIMAT0004583	mmu-miR-130b-5p	Gm6902	100043566	ENSMUSG00000094682	NA	NA	NA	predicted	0.964	NA	NA
diana_microt	MIMAT0001537	mmu-miR-429-3p	Clic4	29876	ENSMUSG00000037242	NA	NA	NA	predicted	0.964	NA	NA
diana_microt	MIMAT0004651	mmu-miR-340-5p	Efna2	13637	ENSMUSG00000003070	NA	NA	NA	predicted	0.964	NA	NA
diana_microt	MIMAT0017021	mmu-miR-96-3p	Hmgn2	671242	ENSMUSG00000003038	NA	NA	NA	predicted	0.964	NA	NA
diana_microt	MIMAT0015640	mmu-miR-3470a	Sar1a	20224	ENSMUSG00000020088	NA	NA	NA	predicted	0.964	NA	NA
diana_microt	MIMAT0004651	mmu-miR-340-5p	BC018507	218333	ENSMUSG00000034525	NA	NA	NA	predicted	0.964	NA	NA
diana_microt	MIMAT0000158	mmu-miR-146a-5p	Tpo	22018	ENSMUSG00000020673	NA	NA	NA	predicted	0.964	NA	NA
diana_microt	MIMAT0004889	mmu-miR-504-5p	Tbr1	21375	ENSMUSG00000035033	NA	NA	NA	predicted	0.964	NA	NA
diana_microt	MIMAT0004651	mmu-miR-340-5p	N4bp2	333789	ENSMUSG00000037795	NA	NA	NA	predicted	0.964	NA	NA
diana_microt	MIMAT0017232	mmu-miR-301b-5p	Cphx3	100039213	ENSMUSG00000094817	NA	NA	NA	predicted	0.964	NA	NA
diana_microt	MIMAT0009393	mmu-miR-1930-5p	Dab2ip	69601	ENSMUSG00000026883	NA	NA	NA	predicted	0.964	NA	NA
diana_microt	MIMAT0000165	mmu-miR-155-5p	Rps6ka3	110651	ENSMUSG00000031309	NA	NA	NA	predicted	0.964	NA	NA
diana_microt	MIMAT0004651	mmu-miR-340-5p	Zbtb37	240869	ENSMUSG00000043467	NA	NA	NA	predicted	0.964	NA	NA
diana_microt	MIMAT0004651	mmu-miR-340-5p	Pde10a	23984	ENSMUSG00000023868	NA	NA	NA	predicted	0.964	NA	NA
diana_microt	MIMAT0000538	mmu-miR-31-5p	Ikzf1	22778	ENSMUSG00000018654	NA	NA	NA	predicted	0.964	NA	NA
diana_microt	MIMAT0004583	mmu-miR-130b-5p	Gm6902	628664	ENSMUSG00000094682	NA	NA	NA	predicted	0.964	NA	NA
diana_microt	MIMAT0004622	mmu-let-7c-1-3p	Npas3	27386	ENSMUSG00000021010	NA	NA	NA	predicted	0.964	NA	NA
diana_microt	MIMAT0017021	mmu-miR-96-3p	Hmgn2	627375	ENSMUSG00000003038	NA	NA	NA	predicted	0.964	NA	NA
diana_microt	MIMAT0017008	mmu-miR-301a-5p	Cphx3	100039213	ENSMUSG00000094817	NA	NA	NA	predicted	0.963	NA	NA
diana_microt	MIMAT0000538	mmu-miR-31-5p	4921501E09Rik	74042	ENSMUSG00000023350	NA	NA	NA	predicted	0.963	NA	NA
diana_microt	MIMAT0004622	mmu-let-7c-1-3p	R3hdm1	226412	ENSMUSG00000056211	NA	NA	NA	predicted	0.963	NA	NA
diana_microt	MIMAT0000538	mmu-miR-31-5p	Fndc5	384061	ENSMUSG00000001334	NA	NA	NA	predicted	0.963	NA	NA
diana_microt	MIMAT0017008	mmu-miR-301a-5p	Cphx3	105594	ENSMUSG00000094817	NA	NA	NA	predicted	0.963	NA	NA
diana_microt	MIMAT0004651	mmu-miR-340-5p	Caprin2	232560	ENSMUSG00000030309	NA	NA	NA	predicted	0.963	NA	NA
diana_microt	MIMAT0004651	mmu-miR-340-5p	Sim1	20464	ENSMUSG00000019913	NA	NA	NA	predicted	0.963	NA	NA
diana_microt	MIMAT0004651	mmu-miR-340-5p	Gatad1	67210	ENSMUSG00000007415	NA	NA	NA	predicted	0.963	NA	NA
diana_microt	MIMAT0004651	mmu-miR-340-5p	Adamts19	240322	ENSMUSG00000053441	NA	NA	NA	predicted	0.963	NA	NA
diana_microt	MIMAT0000154	mmu-miR-142a-5p	Rnh1	107702	ENSMUSG00000038650	NA	NA	NA	predicted	0.963	NA	NA
diana_microt	MIMAT0017053	mmu-miR-212-5p	Jun	16476	ENSMUSG00000052684	NA	NA	NA	predicted	0.963	NA	NA
diana_microt	MIMAT0004622	mmu-let-7c-1-3p	Otud1	71198	ENSMUSG00000043415	NA	NA	NA	predicted	0.963	NA	NA
diana_microt	MIMAT0004583	mmu-miR-130b-5p	Ptchd1	211612	ENSMUSG00000041552	NA	NA	NA	predicted	0.963	NA	NA
diana_microt	MIMAT0004651	mmu-miR-340-5p	Etv6	14011	ENSMUSG00000030199	NA	NA	NA	predicted	0.963	NA	NA
diana_microt	MIMAT0000158	mmu-miR-146a-5p	Sbspon	226866	ENSMUSG00000032719	NA	NA	NA	predicted	0.963	NA	NA
diana_microt	MIMAT0017008	mmu-miR-301a-5p	Cphx3	100039280	ENSMUSG00000094817	NA	NA	NA	predicted	0.963	NA	NA
diana_microt	MIMAT0000155	mmu-miR-142a-3p	Dirc2	224132	ENSMUSG00000022848	NA	NA	NA	predicted	0.963	NA	NA
diana_microt	MIMAT0004651	mmu-miR-340-5p	Cntn4	269784	ENSMUSG00000064293	NA	NA	NA	predicted	0.963	NA	NA
diana_microt	MIMAT0005292	mmu-miR-582-3p	Slco1a6	28254	ENSMUSG00000079262	NA	NA	NA	predicted	0.963	NA	NA
diana_microt	MIMAT0004651	mmu-miR-340-5p	Tbc1d23	67581	ENSMUSG00000022749	NA	NA	NA	predicted	0.962	NA	NA
diana_microt	MIMAT0017042	mmu-miR-351-3p	Tnrc6b	213988	ENSMUSG00000047888	NA	NA	NA	predicted	0.962	NA	NA
diana_microt	MIMAT0004622	mmu-let-7c-1-3p	Pura	19290	ENSMUSG00000043991	NA	NA	NA	predicted	0.962	NA	NA
diana_microt	MIMAT0017008	mmu-miR-301a-5p	Zfp184	193452	ENSMUSG00000006720	NA	NA	NA	predicted	0.962	NA	NA
diana_microt	MIMAT0000155	mmu-miR-142a-3p	Rgl2	19732	ENSMUSG00000041354	NA	NA	NA	predicted	0.962	NA	NA
diana_microt	MIMAT0017084	mmu-miR-181b-2-3p	Sec11a	56529	ENSMUSG00000025724	NA	NA	NA	predicted	0.962	NA	NA
diana_microt	MIMAT0000154	mmu-miR-142a-5p	Qk	19317	ENSMUSG00000062078	NA	NA	NA	predicted	0.962	NA	NA
diana_microt	MIMAT0000595	mmu-miR-345-5p	Trp53inp1	60599	ENSMUSG00000028211	NA	NA	NA	predicted	0.962	NA	NA
diana_microt	MIMAT0015640	mmu-miR-3470a	Rfx3	19726	ENSMUSG00000040929	NA	NA	NA	predicted	0.962	NA	NA
diana_microt	MIMAT0017042	mmu-miR-351-3p	Sectm1a	209588	ENSMUSG00000025165	NA	NA	NA	predicted	0.962	NA	NA
diana_microt	MIMAT0000155	mmu-miR-142a-3p	Stx12	100226	ENSMUSG00000028879	NA	NA	NA	predicted	0.962	NA	NA
diana_microt	MIMAT0004622	mmu-let-7c-1-3p	Map4k3	225028	ENSMUSG00000024242	NA	NA	NA	predicted	0.962	NA	NA
diana_microt	MIMAT0005291	mmu-miR-582-5p	Bclaf1	72567	ENSMUSG00000037608	NA	NA	NA	predicted	0.962	NA	NA
diana_microt	MIMAT0000538	mmu-miR-31-5p	1700021K19Rik	100502698	ENSMUSG00000035629	NA	NA	NA	predicted	0.962	NA	NA
diana_microt	MIMAT0004651	mmu-miR-340-5p	Slitrk4	245446	ENSMUSG00000046699	NA	NA	NA	predicted	0.962	NA	NA
diana_microt	MIMAT0001537	mmu-miR-429-3p	Npc1	18145	ENSMUSG00000024413	NA	NA	NA	predicted	0.962	NA	NA
diana_microt	MIMAT0000155	mmu-miR-142a-3p	Rab12	19328	ENSMUSG00000023460	NA	NA	NA	predicted	0.962	NA	NA
diana_microt	MIMAT0000155	mmu-miR-142a-3p	Taok1	216965	ENSMUSG00000017291	NA	NA	NA	predicted	0.962	NA	NA
diana_microt	MIMAT0000155	mmu-miR-142a-3p	Fyco1	17281	ENSMUSG00000025241	NA	NA	NA	predicted	0.962	NA	NA
diana_microt	MIMAT0004651	mmu-miR-340-5p	Fgf16	80903	ENSMUSG00000031230	NA	NA	NA	predicted	0.962	NA	NA
diana_microt	MIMAT0004651	mmu-miR-340-5p	Fras1	231470	ENSMUSG00000034687	NA	NA	NA	predicted	0.962	NA	NA
diana_microt	MIMAT0000154	mmu-miR-142a-5p	Ankib1	70797	ENSMUSG00000040351	NA	NA	NA	predicted	0.962	NA	NA
diana_microt	MIMAT0004583	mmu-miR-130b-5p	Cpeb4	67579	ENSMUSG00000020300	NA	NA	NA	predicted	0.962	NA	NA
diana_microt	MIMAT0004651	mmu-miR-340-5p	Lphn3	319387	ENSMUSG00000037605	NA	NA	NA	predicted	0.961	NA	NA
diana_microt	MIMAT0001537	mmu-miR-429-3p	Dpy19l1	244745	ENSMUSG00000043067	NA	NA	NA	predicted	0.961	NA	NA
diana_microt	MIMAT0001537	mmu-miR-429-3p	Zfyve20	78287	ENSMUSG00000014550	NA	NA	NA	predicted	0.961	NA	NA
diana_microt	MIMAT0000154	mmu-miR-142a-5p	Cpeb2	231207	ENSMUSG00000039782	NA	NA	NA	predicted	0.961	NA	NA
diana_microt	MIMAT0004622	mmu-let-7c-1-3p	Fam49b	223601	ENSMUSG00000022378	NA	NA	NA	predicted	0.961	NA	NA
diana_microt	MIMAT0017084	mmu-miR-181b-2-3p	Mesdc2	67943	ENSMUSG00000038503	NA	NA	NA	predicted	0.961	NA	NA
diana_microt	MIMAT0001537	mmu-miR-429-3p	Sox2	20674	ENSMUSG00000074637	NA	NA	NA	predicted	0.961	NA	NA
diana_microt	MIMAT0001537	mmu-miR-429-3p	Serinc1	56442	ENSMUSG00000019877	NA	NA	NA	predicted	0.961	NA	NA
diana_microt	MIMAT0001537	mmu-miR-429-3p	Ttll4	67534	ENSMUSG00000033257	NA	NA	NA	predicted	0.961	NA	NA
diana_microt	MIMAT0015640	mmu-miR-3470a	Frmd3	242506	ENSMUSG00000049122	NA	NA	NA	predicted	0.961	NA	NA
diana_microt	MIMAT0004622	mmu-let-7c-1-3p	Ksr1	16706	ENSMUSG00000018334	NA	NA	NA	predicted	0.961	NA	NA
diana_microt	MIMAT0004622	mmu-let-7c-1-3p	Ltbp3	16998	ENSMUSG00000024940	NA	NA	NA	predicted	0.961	NA	NA
diana_microt	MIMAT0004651	mmu-miR-340-5p	Zfp503	218820	ENSMUSG00000039081	NA	NA	NA	predicted	0.961	NA	NA
diana_microt	MIMAT0000154	mmu-miR-142a-5p	Mycn	18109	ENSMUSG00000037169	NA	NA	NA	predicted	0.961	NA	NA
diana_microt	MIMAT0017232	mmu-miR-301b-5p	Rab22a	19334	ENSMUSG00000027519	NA	NA	NA	predicted	0.961	NA	NA
diana_microt	MIMAT0004651	mmu-miR-340-5p	Xpot	73192	ENSMUSG00000034667	NA	NA	NA	predicted	0.961	NA	NA
diana_microt	MIMAT0001537	mmu-miR-429-3p	Pthlh	19227	ENSMUSG00000048776	NA	NA	NA	predicted	0.961	NA	NA
diana_microt	MIMAT0000538	mmu-miR-31-5p	Ube2k	53323	ENSMUSG00000029203	NA	NA	NA	predicted	0.961	NA	NA
diana_microt	MIMAT0001537	mmu-miR-429-3p	Plxnc1	54712	ENSMUSG00000074785	NA	NA	NA	predicted	0.961	NA	NA
diana_microt	MIMAT0016995	mmu-miR-182-3p	Defb28	545475	ENSMUSG00000074679	NA	NA	NA	predicted	0.961	NA	NA
diana_microt	MIMAT0004651	mmu-miR-340-5p	Man1a2	17156	ENSMUSG00000008763	NA	NA	NA	predicted	0.961	NA	NA
diana_microt	MIMAT0004622	mmu-let-7c-1-3p	Asxl1	228790	ENSMUSG00000042548	NA	NA	NA	predicted	0.961	NA	NA
diana_microt	MIMAT0004651	mmu-miR-340-5p	Eda2r	245527	ENSMUSG00000034457	NA	NA	NA	predicted	0.961	NA	NA
diana_microt	MIMAT0017182	mmu-miR-450a-1-3p	Brd1	223770	ENSMUSG00000022387	NA	NA	NA	predicted	0.961	NA	NA
diana_microt	MIMAT0000155	mmu-miR-142a-3p	Brwd3	382236	ENSMUSG00000063663	NA	NA	NA	predicted	0.961	NA	NA
diana_microt	MIMAT0000165	mmu-miR-155-5p	Jhdm1d	338523	ENSMUSG00000042599	NA	NA	NA	predicted	0.96	NA	NA
diana_microt	MIMAT0004622	mmu-let-7c-1-3p	Klf13	50794	ENSMUSG00000052040	NA	NA	NA	predicted	0.96	NA	NA
diana_microt	MIMAT0000154	mmu-miR-142a-5p	Pds5b	100710	ENSMUSG00000034021	NA	NA	NA	predicted	0.96	NA	NA
diana_microt	MIMAT0004622	mmu-let-7c-1-3p	Gpm6a	234267	ENSMUSG00000031517	NA	NA	NA	predicted	0.96	NA	NA
diana_microt	MIMAT0004622	mmu-let-7c-1-3p	Rc3h2	319817	ENSMUSG00000075376	NA	NA	NA	predicted	0.96	NA	NA
diana_microt	MIMAT0015640	mmu-miR-3470a	Apol7d		ENSMUSG00000073652	NA	NA	NA	predicted	0.96	NA	NA
diana_microt	MIMAT0015640	mmu-miR-3470a	Mecp2	17257	ENSMUSG00000031393	NA	NA	NA	predicted	0.96	NA	NA
diana_microt	MIMAT0004659	mmu-miR-10a-3p	Cacnb4	12298	ENSMUSG00000017412	NA	NA	NA	predicted	0.96	NA	NA
diana_microt	MIMAT0000165	mmu-miR-155-5p	Rreb1	68750	ENSMUSG00000039087	NA	NA	NA	predicted	0.96	NA	NA
diana_microt	MIMAT0017021	mmu-miR-96-3p	Evx1	14028	ENSMUSG00000005503	NA	NA	NA	predicted	0.96	NA	NA
diana_microt	MIMAT0001537	mmu-miR-429-3p	Cited2	17684	ENSMUSG00000039910	NA	NA	NA	predicted	0.96	NA	NA
diana_microt	MIMAT0000154	mmu-miR-142a-5p	N4bp2l2	381695	ENSMUSG00000029655	NA	NA	NA	predicted	0.96	NA	NA
diana_microt	MIMAT0004651	mmu-miR-340-5p	Calcr	12311	ENSMUSG00000023964	NA	NA	NA	predicted	0.96	NA	NA
diana_microt	MIMAT0005291	mmu-miR-582-5p	Zbtb20	56490	ENSMUSG00000022708	NA	NA	NA	predicted	0.96	NA	NA
diana_microt	MIMAT0000165	mmu-miR-155-5p	Kras	16653	ENSMUSG00000030265	NA	NA	NA	predicted	0.96	NA	NA
diana_microt	MIMAT0017182	mmu-miR-450a-1-3p	Grid1	14803	ENSMUSG00000041078	NA	NA	NA	predicted	0.96	NA	NA
diana_microt	MIMAT0001537	mmu-miR-429-3p	Uba6	231380	ENSMUSG00000035898	NA	NA	NA	predicted	0.96	NA	NA
diana_microt	MIMAT0000154	mmu-miR-142a-5p	Adamts1	11504	ENSMUSG00000022893	NA	NA	NA	predicted	0.96	NA	NA
diana_microt	MIMAT0000155	mmu-miR-142a-3p	Morf4l2	56397	ENSMUSG00000031422	NA	NA	NA	predicted	0.96	NA	NA
diana_microt	MIMAT0001537	mmu-miR-429-3p	AI593442	330941	ENSMUSG00000078307	NA	NA	NA	predicted	0.959	NA	NA
diana_microt	MIMAT0017084	mmu-miR-181b-2-3p	4930402H24Rik	228602	ENSMUSG00000027309	NA	NA	NA	predicted	0.959	NA	NA
diana_microt	MIMAT0015640	mmu-miR-3470a	Bend3	331623	ENSMUSG00000038214	NA	NA	NA	predicted	0.959	NA	NA
diana_microt	MIMAT0004651	mmu-miR-340-5p	Tnks2	74493	ENSMUSG00000024811	NA	NA	NA	predicted	0.959	NA	NA
diana_microt	MIMAT0004622	mmu-let-7c-1-3p	Celf1	13046	ENSMUSG00000005506	NA	NA	NA	predicted	0.959	NA	NA
diana_microt	MIMAT0016993	mmu-miR-155-3p	Tnfrsf22		ENSMUSG00000090852	NA	NA	NA	predicted	0.959	NA	NA
diana_microt	MIMAT0004659	mmu-miR-10a-3p	Dach1	13134	ENSMUSG00000055639	NA	NA	NA	predicted	0.959	NA	NA
diana_microt	MIMAT0000154	mmu-miR-142a-5p	Med12l	329650	ENSMUSG00000056476	NA	NA	NA	predicted	0.959	NA	NA
diana_microt	MIMAT0015640	mmu-miR-3470a	St3gal1	20442	ENSMUSG00000013846	NA	NA	NA	predicted	0.959	NA	NA
diana_microt	MIMAT0004659	mmu-miR-10a-3p	Kitl	17311	ENSMUSG00000019966	NA	NA	NA	predicted	0.959	NA	NA
diana_microt	MIMAT0017084	mmu-miR-181b-2-3p	4933440M02Rik		ENSMUSG00000045928	NA	NA	NA	predicted	0.959	NA	NA
diana_microt	MIMAT0000165	mmu-miR-155-5p	Smug1	71726	ENSMUSG00000036061	NA	NA	NA	predicted	0.959	NA	NA
diana_microt	MIMAT0004651	mmu-miR-340-5p	Map4k3	225028	ENSMUSG00000024242	NA	NA	NA	predicted	0.959	NA	NA
diana_microt	MIMAT0000165	mmu-miR-155-5p	Sox6	20679	ENSMUSG00000051910	NA	NA	NA	predicted	0.959	NA	NA
diana_microt	MIMAT0015640	mmu-miR-3470a	Rpgr	19893	ENSMUSG00000031174	NA	NA	NA	predicted	0.959	NA	NA
diana_microt	MIMAT0001537	mmu-miR-429-3p	Srf	20807	ENSMUSG00000015605	NA	NA	NA	predicted	0.959	NA	NA
diana_microt	MIMAT0005291	mmu-miR-582-5p	Pou6f2	218030	ENSMUSG00000009734	NA	NA	NA	predicted	0.959	NA	NA
diana_microt	MIMAT0001537	mmu-miR-429-3p	Nfib	18028	ENSMUSG00000008575	NA	NA	NA	predicted	0.959	NA	NA
diana_microt	MIMAT0004659	mmu-miR-10a-3p	Akap1	11640	ENSMUSG00000018428	NA	NA	NA	predicted	0.959	NA	NA
diana_microt	MIMAT0004651	mmu-miR-340-5p	Ywhah	22629	ENSMUSG00000018965	NA	NA	NA	predicted	0.959	NA	NA
diana_microt	MIMAT0017021	mmu-miR-96-3p	Hdx	245596	ENSMUSG00000034551	NA	NA	NA	predicted	0.959	NA	NA
diana_microt	MIMAT0000595	mmu-miR-345-5p	BC049635	277773	ENSMUSG00000050141	NA	NA	NA	predicted	0.959	NA	NA
diana_microt	MIMAT0004651	mmu-miR-340-5p	Hnf4g	30942	ENSMUSG00000017688	NA	NA	NA	predicted	0.959	NA	NA
diana_microt	MIMAT0000165	mmu-miR-155-5p	Trps1	83925	ENSMUSG00000038679	NA	NA	NA	predicted	0.959	NA	NA
diana_microt	MIMAT0017084	mmu-miR-181b-2-3p	Usp21	30941	ENSMUSG00000053483	NA	NA	NA	predicted	0.959	NA	NA
diana_microt	MIMAT0000165	mmu-miR-155-5p	Lrrcc1	71710	ENSMUSG00000027550	NA	NA	NA	predicted	0.958	NA	NA
diana_microt	MIMAT0000165	mmu-miR-155-5p	Map3k10	269881	ENSMUSG00000040390	NA	NA	NA	predicted	0.958	NA	NA
diana_microt	MIMAT0017182	mmu-miR-450a-1-3p	Chd9	109151	ENSMUSG00000056608	NA	NA	NA	predicted	0.958	NA	NA
diana_microt	MIMAT0015640	mmu-miR-3470a	Emx2	13797	ENSMUSG00000043969	NA	NA	NA	predicted	0.958	NA	NA
diana_microt	MIMAT0004651	mmu-miR-340-5p	Dcaf12	68970	ENSMUSG00000028436	NA	NA	NA	predicted	0.958	NA	NA
diana_microt	MIMAT0001537	mmu-miR-429-3p	Tln1	21894	ENSMUSG00000028465	NA	NA	NA	predicted	0.958	NA	NA
diana_microt	MIMAT0004622	mmu-let-7c-1-3p	Ppp6r3	52036	ENSMUSG00000024908	NA	NA	NA	predicted	0.958	NA	NA
diana_microt	MIMAT0016980	mmu-miR-23b-5p	Nrbf2	641340	ENSMUSG00000075000	NA	NA	NA	predicted	0.958	NA	NA
diana_microt	MIMAT0001537	mmu-miR-429-3p	Ncoa2	17978	ENSMUSG00000005886	NA	NA	NA	predicted	0.958	NA	NA
diana_microt	MIMAT0017053	mmu-miR-212-5p	Gm5577		ENSMUSG00000084950	NA	NA	NA	predicted	0.958	NA	NA
diana_microt	MIMAT0004622	mmu-let-7c-1-3p	March6	223455	ENSMUSG00000039100	NA	NA	NA	predicted	0.958	NA	NA
diana_microt	MIMAT0017084	mmu-miR-181b-2-3p	Ddx3x	13205	ENSMUSG00000000787	NA	NA	NA	predicted	0.958	NA	NA
diana_microt	MIMAT0004651	mmu-miR-340-5p	Nhlh2	18072	ENSMUSG00000048540	NA	NA	NA	predicted	0.958	NA	NA
diana_microt	MIMAT0004651	mmu-miR-340-5p	Ptplb	70757	ENSMUSG00000035376	NA	NA	NA	predicted	0.958	NA	NA
diana_microt	MIMAT0000165	mmu-miR-155-5p	Kdm2a	225876	ENSMUSG00000054611	NA	NA	NA	predicted	0.958	NA	NA
diana_microt	MIMAT0004622	mmu-let-7c-1-3p	Dab2ip	69601	ENSMUSG00000026883	NA	NA	NA	predicted	0.958	NA	NA
diana_microt	MIMAT0001537	mmu-miR-429-3p	Acvr2a	11480	ENSMUSG00000052155	NA	NA	NA	predicted	0.958	NA	NA
diana_microt	MIMAT0004651	mmu-miR-340-5p	Ago2	239528	ENSMUSG00000036698	NA	NA	NA	predicted	0.958	NA	NA
diana_microt	MIMAT0004622	mmu-let-7c-1-3p	Jmjd1c	108829	ENSMUSG00000037876	NA	NA	NA	predicted	0.958	NA	NA
diana_microt	MIMAT0015640	mmu-miR-3470a	Mfsd6	98682	ENSMUSG00000041439	NA	NA	NA	predicted	0.958	NA	NA
diana_microt	MIMAT0015640	mmu-miR-3470a	Fam134b	66270	ENSMUSG00000022270	NA	NA	NA	predicted	0.958	NA	NA
diana_microt	MIMAT0004651	mmu-miR-340-5p	Stt3a	16430	ENSMUSG00000032116	NA	NA	NA	predicted	0.958	NA	NA
diana_microt	MIMAT0004651	mmu-miR-340-5p	Ssbp2	66970	ENSMUSG00000003992	NA	NA	NA	predicted	0.958	NA	NA
diana_microt	MIMAT0017232	mmu-miR-301b-5p	Tmem136	235300	ENSMUSG00000048503	NA	NA	NA	predicted	0.957	NA	NA
diana_microt	MIMAT0004651	mmu-miR-340-5p	Tcf21	21412	ENSMUSG00000045680	NA	NA	NA	predicted	0.957	NA	NA
diana_microt	MIMAT0004659	mmu-miR-10a-3p	Zfp516	329003	ENSMUSG00000058881	NA	NA	NA	predicted	0.957	NA	NA
diana_microt	MIMAT0015640	mmu-miR-3470a	Cyb5d2	192986	ENSMUSG00000057778	NA	NA	NA	predicted	0.957	NA	NA
diana_microt	MIMAT0005291	mmu-miR-582-5p	Rab39b	67790	ENSMUSG00000031202	NA	NA	NA	predicted	0.957	NA	NA
diana_microt	MIMAT0009393	mmu-miR-1930-5p	Sumo2	101056240	ENSMUSG00000020738	NA	NA	NA	predicted	0.957	NA	NA
diana_microt	MIMAT0004653	mmu-miR-342-5p	Ctbp2	13017	ENSMUSG00000030970	NA	NA	NA	predicted	0.957	NA	NA
diana_microt	MIMAT0004651	mmu-miR-340-5p	Pcdh10	18526	ENSMUSG00000049100	NA	NA	NA	predicted	0.957	NA	NA
diana_microt	MIMAT0004651	mmu-miR-340-5p	Eif5a2	208691	ENSMUSG00000050192	NA	NA	NA	predicted	0.957	NA	NA
diana_microt	MIMAT0004651	mmu-miR-340-5p	0610037L13Rik	74098	ENSMUSG00000028608	NA	NA	NA	predicted	0.957	NA	NA
diana_microt	MIMAT0004651	mmu-miR-340-5p	Zbtb1	268564	ENSMUSG00000033454	NA	NA	NA	predicted	0.957	NA	NA
diana_microt	MIMAT0004651	mmu-miR-340-5p	Ube2v2	70620	ENSMUSG00000022674	NA	NA	NA	predicted	0.957	NA	NA
diana_microt	MIMAT0004651	mmu-miR-340-5p	Trank1	320429	ENSMUSG00000062296	NA	NA	NA	predicted	0.957	NA	NA
diana_microt	MIMAT0009393	mmu-miR-1930-5p	Sumo2	170930	ENSMUSG00000020738	NA	NA	NA	predicted	0.957	NA	NA
diana_microt	MIMAT0000155	mmu-miR-142a-3p	Trpc3	22065	ENSMUSG00000027716	NA	NA	NA	predicted	0.957	NA	NA
diana_microt	MIMAT0000559	mmu-miR-326-3p	Tnc	21923	ENSMUSG00000028364	NA	NA	NA	predicted	0.957	NA	NA
diana_microt	MIMAT0001537	mmu-miR-429-3p	Ipo8	320727	ENSMUSG00000040029	NA	NA	NA	predicted	0.957	NA	NA
diana_microt	MIMAT0000165	mmu-miR-155-5p	Mdga2	320772	ENSMUSG00000034912	NA	NA	NA	predicted	0.957	NA	NA
diana_microt	MIMAT0001537	mmu-miR-429-3p	Tbl1xr1	81004	ENSMUSG00000027630	NA	NA	NA	predicted	0.957	NA	NA
diana_microt	MIMAT0004651	mmu-miR-340-5p	Kcna4	16492	ENSMUSG00000042604	NA	NA	NA	predicted	0.957	NA	NA
diana_microt	MIMAT0004622	mmu-let-7c-1-3p	Ktn1	16709	ENSMUSG00000021843	NA	NA	NA	predicted	0.957	NA	NA
diana_microt	MIMAT0000155	mmu-miR-142a-3p	Kat2b	18519	ENSMUSG00000000708	NA	NA	NA	predicted	0.957	NA	NA
diana_microt	MIMAT0009393	mmu-miR-1930-5p	Sumo2	101056627	ENSMUSG00000020738	NA	NA	NA	predicted	0.957	NA	NA
diana_microt	MIMAT0004651	mmu-miR-340-5p	Spin1	20729	ENSMUSG00000021395	NA	NA	NA	predicted	0.956	NA	NA
diana_microt	MIMAT0000154	mmu-miR-142a-5p	Fgf15	14170	ENSMUSG00000031073	NA	NA	NA	predicted	0.956	NA	NA
diana_microt	MIMAT0004651	mmu-miR-340-5p	Usp42	76800	ENSMUSG00000051306	NA	NA	NA	predicted	0.956	NA	NA
diana_microt	MIMAT0001537	mmu-miR-429-3p	Brwd1	93871	ENSMUSG00000022914	NA	NA	NA	predicted	0.956	NA	NA
diana_microt	MIMAT0005291	mmu-miR-582-5p	Nckap1	50884	ENSMUSG00000027002	NA	NA	NA	predicted	0.956	NA	NA
diana_microt	MIMAT0000165	mmu-miR-155-5p	Stc2	20856	ENSMUSG00000020303	NA	NA	NA	predicted	0.956	NA	NA
diana_microt	MIMAT0001537	mmu-miR-429-3p	Snap25	20614	ENSMUSG00000027273	NA	NA	NA	predicted	0.956	NA	NA
diana_microt	MIMAT0001537	mmu-miR-429-3p	Pum2	80913	ENSMUSG00000020594	NA	NA	NA	predicted	0.956	NA	NA
diana_microt	MIMAT0000154	mmu-miR-142a-5p	Zc3h12c	244871	ENSMUSG00000035164	NA	NA	NA	predicted	0.956	NA	NA
diana_microt	MIMAT0001537	mmu-miR-429-3p	Phf6	70998	ENSMUSG00000025626	NA	NA	NA	predicted	0.956	NA	NA
diana_microt	MIMAT0017053	mmu-miR-212-5p	Aak1	269774	ENSMUSG00000057230	NA	NA	NA	predicted	0.956	NA	NA
diana_microt	MIMAT0000158	mmu-miR-146a-5p	Syt1	20979	ENSMUSG00000035864	NA	NA	NA	predicted	0.956	NA	NA
diana_microt	MIMAT0015640	mmu-miR-3470a	Wdr95	381693	ENSMUSG00000029658	NA	NA	NA	predicted	0.956	NA	NA
diana_microt	MIMAT0004622	mmu-let-7c-1-3p	Memo1	76890	ENSMUSG00000058704	NA	NA	NA	predicted	0.956	NA	NA
diana_microt	MIMAT0004583	mmu-miR-130b-5p	Nphs2	170484	ENSMUSG00000026602	NA	NA	NA	predicted	0.956	NA	NA
diana_microt	MIMAT0005291	mmu-miR-582-5p	Ckap4	216197	ENSMUSG00000046841	NA	NA	NA	predicted	0.956	NA	NA
diana_microt	MIMAT0000559	mmu-miR-326-3p	Crim1	50766	ENSMUSG00000024074	NA	NA	NA	predicted	0.956	NA	NA
diana_microt	MIMAT0017042	mmu-miR-351-3p	Satb2	212712	ENSMUSG00000038331	NA	NA	NA	predicted	0.956	NA	NA
diana_microt	MIMAT0005291	mmu-miR-582-5p	Ino80d	227195	ENSMUSG00000040865	NA	NA	NA	predicted	0.956	NA	NA
diana_microt	MIMAT0005291	mmu-miR-582-5p	Top1	21969	ENSMUSG00000070544	NA	NA	NA	predicted	0.956	NA	NA
diana_microt	MIMAT0005291	mmu-miR-582-5p	Dync1li1	235661	ENSMUSG00000032435	NA	NA	NA	predicted	0.956	NA	NA
diana_microt	MIMAT0017232	mmu-miR-301b-5p	Zfp322a	218100	ENSMUSG00000046351	NA	NA	NA	predicted	0.956	NA	NA
diana_microt	MIMAT0004622	mmu-let-7c-1-3p	Zdhhc20	75965	ENSMUSG00000021969	NA	NA	NA	predicted	0.956	NA	NA
diana_microt	MIMAT0000155	mmu-miR-142a-3p	Ptpn23	104831	ENSMUSG00000036057	NA	NA	NA	predicted	0.956	NA	NA
diana_microt	MIMAT0000158	mmu-miR-146a-5p	Adarb1	110532	ENSMUSG00000020262	NA	NA	NA	predicted	0.956	NA	NA
diana_microt	MIMAT0001537	mmu-miR-429-3p	St3gal6	54613	ENSMUSG00000022747	NA	NA	NA	predicted	0.956	NA	NA
diana_microt	MIMAT0001537	mmu-miR-429-3p	Nup153	218210	ENSMUSG00000021374	NA	NA	NA	predicted	0.956	NA	NA
diana_microt	MIMAT0001537	mmu-miR-429-3p	Phf11b	236451	ENSMUSG00000091649	NA	NA	NA	predicted	0.955	NA	NA
diana_microt	MIMAT0000154	mmu-miR-142a-5p	Mical2	320878	ENSMUSG00000038244	NA	NA	NA	predicted	0.955	NA	NA
diana_microt	MIMAT0004651	mmu-miR-340-5p	Suz12	52615	ENSMUSG00000017548	NA	NA	NA	predicted	0.955	NA	NA
diana_microt	MIMAT0004622	mmu-let-7c-1-3p	Sertad4	214791	ENSMUSG00000016262	NA	NA	NA	predicted	0.955	NA	NA
diana_microt	MIMAT0004651	mmu-miR-340-5p	Dnajc2	22791	ENSMUSG00000029014	NA	NA	NA	predicted	0.955	NA	NA
diana_microt	MIMAT0004651	mmu-miR-340-5p	Ccdc34	68201	ENSMUSG00000027160	NA	NA	NA	predicted	0.955	NA	NA
diana_microt	MIMAT0015640	mmu-miR-3470a	Mctp1	78771	ENSMUSG00000021596	NA	NA	NA	predicted	0.955	NA	NA
diana_microt	MIMAT0015640	mmu-miR-3470a	Plekha1	101476	ENSMUSG00000040268	NA	NA	NA	predicted	0.955	NA	NA
diana_microt	MIMAT0000155	mmu-miR-142a-3p	Egfl6	54156	ENSMUSG00000000402	NA	NA	NA	predicted	0.955	NA	NA
diana_microt	MIMAT0000154	mmu-miR-142a-5p	Tcf4	21413	ENSMUSG00000053477	NA	NA	NA	predicted	0.955	NA	NA
diana_microt	MIMAT0004651	mmu-miR-340-5p	Thsd7a	330267	ENSMUSG00000032625	NA	NA	NA	predicted	0.955	NA	NA
diana_microt	MIMAT0005291	mmu-miR-582-5p	Foxp1	108655	ENSMUSG00000030067	NA	NA	NA	predicted	0.955	NA	NA
diana_microt	MIMAT0004651	mmu-miR-340-5p	Nr2c1	22025	ENSMUSG00000005897	NA	NA	NA	predicted	0.955	NA	NA
diana_microt	MIMAT0017084	mmu-miR-181b-2-3p	C86695	97476	ENSMUSG00000079112	NA	NA	NA	predicted	0.955	NA	NA
diana_microt	MIMAT0004651	mmu-miR-340-5p	Mef2a	17258	ENSMUSG00000030557	NA	NA	NA	predicted	0.955	NA	NA
diana_microt	MIMAT0000154	mmu-miR-142a-5p	AK129341	234915	ENSMUSG00000040729	NA	NA	NA	predicted	0.955	NA	NA
diana_microt	MIMAT0004651	mmu-miR-340-5p	Cep97	74201	ENSMUSG00000022604	NA	NA	NA	predicted	0.955	NA	NA
diana_microt	MIMAT0009393	mmu-miR-1930-5p	Ttn	22138	ENSMUSG00000051747	NA	NA	NA	predicted	0.955	NA	NA
diana_microt	MIMAT0000155	mmu-miR-142a-3p	Dcun1d4	100737	ENSMUSG00000051674	NA	NA	NA	predicted	0.955	NA	NA
diana_microt	MIMAT0000154	mmu-miR-142a-5p	Pcdhb3	93874	ENSMUSG00000045498	NA	NA	NA	predicted	0.954	NA	NA
diana_microt	MIMAT0001537	mmu-miR-429-3p	Pcdh19	279653	ENSMUSG00000051323	NA	NA	NA	predicted	0.954	NA	NA
diana_microt	MIMAT0016995	mmu-miR-182-3p	Sbf1	77980	ENSMUSG00000036529	NA	NA	NA	predicted	0.954	NA	NA
diana_microt	MIMAT0005291	mmu-miR-582-5p	Akap13	75547	ENSMUSG00000066406	NA	NA	NA	predicted	0.954	NA	NA
diana_microt	MIMAT0017021	mmu-miR-96-3p	Gm10282	627375	ENSMUSG00000070713	NA	NA	NA	predicted	0.954	NA	NA
diana_microt	MIMAT0004659	mmu-miR-10a-3p	Bbx	70508	ENSMUSG00000022641	NA	NA	NA	predicted	0.954	NA	NA
diana_microt	MIMAT0000538	mmu-miR-31-5p	Sh3bp1	20401	ENSMUSG00000022436	NA	NA	NA	predicted	0.954	NA	NA
diana_microt	MIMAT0001537	mmu-miR-429-3p	Myt1	17932	ENSMUSG00000010505	NA	NA	NA	predicted	0.954	NA	NA
diana_microt	MIMAT0017182	mmu-miR-450a-1-3p	Chtf8	214987	ENSMUSG00000046691	NA	NA	NA	predicted	0.954	NA	NA
diana_microt	MIMAT0015640	mmu-miR-3470a	Rlim	19820	ENSMUSG00000056537	NA	NA	NA	predicted	0.954	NA	NA
diana_microt	MIMAT0000154	mmu-miR-142a-5p	Med14	26896	ENSMUSG00000064127	NA	NA	NA	predicted	0.954	NA	NA
diana_microt	MIMAT0004651	mmu-miR-340-5p	Eif3j1	78655	ENSMUSG00000027236	NA	NA	NA	predicted	0.954	NA	NA
diana_microt	MIMAT0003494	mmu-miR-704	Phf8	320595	ENSMUSG00000041229	NA	NA	NA	predicted	0.954	NA	NA
diana_microt	MIMAT0004622	mmu-let-7c-1-3p	Marcks	17118	ENSMUSG00000069662	NA	NA	NA	predicted	0.954	NA	NA
diana_microt	MIMAT0017021	mmu-miR-96-3p	Gm10282	100503799	ENSMUSG00000070713	NA	NA	NA	predicted	0.954	NA	NA
diana_microt	MIMAT0005291	mmu-miR-582-5p	E130114P18Rik		ENSMUSG00000048747	NA	NA	NA	predicted	0.954	NA	NA
diana_microt	MIMAT0017021	mmu-miR-96-3p	Gm10282	15331	ENSMUSG00000070713	NA	NA	NA	predicted	0.954	NA	NA
diana_microt	MIMAT0017021	mmu-miR-96-3p	Satb1	20230	ENSMUSG00000023927	NA	NA	NA	predicted	0.954	NA	NA
diana_microt	MIMAT0017021	mmu-miR-96-3p	Nucks1	98415	ENSMUSG00000026434	NA	NA	NA	predicted	0.954	NA	NA
diana_microt	MIMAT0005291	mmu-miR-582-5p	Trappc8	75964	ENSMUSG00000033382	NA	NA	NA	predicted	0.954	NA	NA
diana_microt	MIMAT0004651	mmu-miR-340-5p	Pip5k1b	18719	ENSMUSG00000024867	NA	NA	NA	predicted	0.954	NA	NA
diana_microt	MIMAT0000538	mmu-miR-31-5p	Sirt1	93759	ENSMUSG00000020063	NA	NA	NA	predicted	0.954	NA	NA
diana_microt	MIMAT0001537	mmu-miR-429-3p	Map4k3	225028	ENSMUSG00000024242	NA	NA	NA	predicted	0.954	NA	NA
diana_microt	MIMAT0000165	mmu-miR-155-5p	Tpo	22018	ENSMUSG00000020673	NA	NA	NA	predicted	0.954	NA	NA
diana_microt	MIMAT0005291	mmu-miR-582-5p	Azin1	54375	ENSMUSG00000037458	NA	NA	NA	predicted	0.954	NA	NA
diana_microt	MIMAT0004622	mmu-let-7c-1-3p	Sp1	20683	ENSMUSG00000001280	NA	NA	NA	predicted	0.954	NA	NA
diana_microt	MIMAT0017021	mmu-miR-96-3p	Gm10282	671242	ENSMUSG00000070713	NA	NA	NA	predicted	0.954	NA	NA
diana_microt	MIMAT0001537	mmu-miR-429-3p	Dcbld2	73379	ENSMUSG00000035107	NA	NA	NA	predicted	0.954	NA	NA
diana_microt	MIMAT0001537	mmu-miR-429-3p	Sox1	20664	ENSMUSG00000096014	NA	NA	NA	predicted	0.953	NA	NA
diana_microt	MIMAT0019341	mmu-miR-3963	Colgalt1	234407	ENSMUSG00000034807	NA	NA	NA	predicted	0.953	NA	NA
diana_microt	MIMAT0001537	mmu-miR-429-3p	Gm14698	56291	ENSMUSG00000071748	NA	NA	NA	predicted	0.953	NA	NA
diana_microt	MIMAT0001537	mmu-miR-429-3p	Pcsk2	18549	ENSMUSG00000027419	NA	NA	NA	predicted	0.953	NA	NA
diana_microt	MIMAT0004651	mmu-miR-340-5p	Wnt3	22415	ENSMUSG00000000125	NA	NA	NA	predicted	0.953	NA	NA
diana_microt	MIMAT0004622	mmu-let-7c-1-3p	Mbnl2	105559	ENSMUSG00000022139	NA	NA	NA	predicted	0.953	NA	NA
diana_microt	MIMAT0005291	mmu-miR-582-5p	Crebzf	233490	ENSMUSG00000051451	NA	NA	NA	predicted	0.953	NA	NA
diana_microt	MIMAT0004659	mmu-miR-10a-3p	Cnot6	104625	ENSMUSG00000020362	NA	NA	NA	predicted	0.953	NA	NA
diana_microt	MIMAT0000155	mmu-miR-142a-3p	Zfp36l2	12193	ENSMUSG00000045817	NA	NA	NA	predicted	0.953	NA	NA
diana_microt	MIMAT0004651	mmu-miR-340-5p	Iws1	73473	ENSMUSG00000024384	NA	NA	NA	predicted	0.953	NA	NA
diana_microt	MIMAT0004651	mmu-miR-340-5p	Cdh12	215654	ENSMUSG00000040452	NA	NA	NA	predicted	0.953	NA	NA
diana_microt	MIMAT0017084	mmu-miR-181b-2-3p	Serbp1	66870	ENSMUSG00000036371	NA	NA	NA	predicted	0.953	NA	NA
diana_microt	MIMAT0000538	mmu-miR-31-5p	Oxsr1	108737	ENSMUSG00000036737	NA	NA	NA	predicted	0.953	NA	NA
diana_microt	MIMAT0000586	mmu-miR-340-3p	Rgs1	50778	ENSMUSG00000026358	NA	NA	NA	predicted	0.953	NA	NA
diana_microt	MIMAT0004651	mmu-miR-340-5p	Strn3	94186	ENSMUSG00000020954	NA	NA	NA	predicted	0.953	NA	NA
diana_microt	MIMAT0001537	mmu-miR-429-3p	Tln2	70549	ENSMUSG00000052698	NA	NA	NA	predicted	0.953	NA	NA
diana_microt	MIMAT0004651	mmu-miR-340-5p	Cadm3	94332	ENSMUSG00000005338	NA	NA	NA	predicted	0.953	NA	NA
diana_microt	MIMAT0000154	mmu-miR-142a-5p	C77370	245555	ENSMUSG00000046449	NA	NA	NA	predicted	0.953	NA	NA
diana_microt	MIMAT0000138	mmu-miR-126a-3p	Ptpn9	56294	ENSMUSG00000032290	NA	NA	NA	predicted	0.953	NA	NA
diana_microt	MIMAT0017084	mmu-miR-181b-2-3p	Stx8	55943	ENSMUSG00000020903	NA	NA	NA	predicted	0.953	NA	NA
diana_microt	MIMAT0004659	mmu-miR-10a-3p	Fras1	231470	ENSMUSG00000034687	NA	NA	NA	predicted	0.953	NA	NA
diana_microt	MIMAT0005291	mmu-miR-582-5p	Ppp2r5e	26932	ENSMUSG00000021051	NA	NA	NA	predicted	0.953	NA	NA
diana_microt	MIMAT0005292	mmu-miR-582-3p	Zfp451	98403	ENSMUSG00000042197	NA	NA	NA	predicted	0.953	NA	NA
diana_microt	MIMAT0001537	mmu-miR-429-3p	AA474408		ENSMUSG00000073867	NA	NA	NA	predicted	0.953	NA	NA
diana_microt	MIMAT0017084	mmu-miR-181b-2-3p	Tph1	21990	ENSMUSG00000040046	NA	NA	NA	predicted	0.953	NA	NA
diana_microt	MIMAT0003494	mmu-miR-704	Ccdc126	57895	ENSMUSG00000050786	NA	NA	NA	predicted	0.953	NA	NA
diana_microt	MIMAT0004651	mmu-miR-340-5p	Zfp715	69930	ENSMUSG00000012640	NA	NA	NA	predicted	0.953	NA	NA
diana_microt	MIMAT0004651	mmu-miR-340-5p	Six4	20474	ENSMUSG00000034460	NA	NA	NA	predicted	0.953	NA	NA
diana_microt	MIMAT0000154	mmu-miR-142a-5p	Bicd1	12121	ENSMUSG00000003452	NA	NA	NA	predicted	0.953	NA	NA
diana_microt	MIMAT0004622	mmu-let-7c-1-3p	Il1rapl1	331461	ENSMUSG00000052372	NA	NA	NA	predicted	0.953	NA	NA
diana_microt	MIMAT0000559	mmu-miR-326-3p	Fbxl20	72194	ENSMUSG00000020883	NA	NA	NA	predicted	0.953	NA	NA
diana_microt	MIMAT0017084	mmu-miR-181b-2-3p	Tfrc	22042	ENSMUSG00000022797	NA	NA	NA	predicted	0.953	NA	NA
diana_microt	MIMAT0004622	mmu-let-7c-1-3p	Cdh11	12552	ENSMUSG00000031673	NA	NA	NA	predicted	0.953	NA	NA
diana_microt	MIMAT0000559	mmu-miR-326-3p	Oxsr1	108737	ENSMUSG00000036737	NA	NA	NA	predicted	0.952	NA	NA
diana_microt	MIMAT0005292	mmu-miR-582-3p	Sfrs18	66625	ENSMUSG00000028248	NA	NA	NA	predicted	0.952	NA	NA
diana_microt	MIMAT0004622	mmu-let-7c-1-3p	Ptprt	19281	ENSMUSG00000053141	NA	NA	NA	predicted	0.952	NA	NA
diana_microt	MIMAT0000538	mmu-miR-31-5p	Mospd2	76763	ENSMUSG00000061778	NA	NA	NA	predicted	0.952	NA	NA
diana_microt	MIMAT0000155	mmu-miR-142a-3p	Stau1	20853	ENSMUSG00000039536	NA	NA	NA	predicted	0.952	NA	NA
diana_microt	MIMAT0004622	mmu-let-7c-1-3p	Npas2	18143	ENSMUSG00000026077	NA	NA	NA	predicted	0.952	NA	NA
diana_microt	MIMAT0005291	mmu-miR-582-5p	Utrn	22288	ENSMUSG00000019820	NA	NA	NA	predicted	0.952	NA	NA
diana_microt	MIMAT0001537	mmu-miR-429-3p	Gm16039		ENSMUSG00000089862	NA	NA	NA	predicted	0.952	NA	NA
diana_microt	MIMAT0005292	mmu-miR-582-3p	Gm5641	229279	ENSMUSG00000069014	NA	NA	NA	predicted	0.952	NA	NA
diana_microt	MIMAT0015640	mmu-miR-3470a	Pbrm1	66923	ENSMUSG00000042323	NA	NA	NA	predicted	0.952	NA	NA
diana_microt	MIMAT0005292	mmu-miR-582-3p	Gm6793		ENSMUSG00000092086	NA	NA	NA	predicted	0.952	NA	NA
diana_microt	MIMAT0017084	mmu-miR-181b-2-3p	Mex3b	108797	ENSMUSG00000057706	NA	NA	NA	predicted	0.952	NA	NA
diana_microt	MIMAT0001537	mmu-miR-429-3p	Spag9	70834	ENSMUSG00000020859	NA	NA	NA	predicted	0.952	NA	NA
diana_microt	MIMAT0001537	mmu-miR-429-3p	Cops8	108679	ENSMUSG00000034432	NA	NA	NA	predicted	0.952	NA	NA
diana_microt	MIMAT0000154	mmu-miR-142a-5p	Ppp2r5c	26931	ENSMUSG00000017843	NA	NA	NA	predicted	0.952	NA	NA
diana_microt	MIMAT0004651	mmu-miR-340-5p	Cdk17	237459	ENSMUSG00000020015	NA	NA	NA	predicted	0.952	NA	NA
diana_microt	MIMAT0005291	mmu-miR-582-5p	Sort1	20661	ENSMUSG00000068747	NA	NA	NA	predicted	0.952	NA	NA
diana_microt	MIMAT0004651	mmu-miR-340-5p	Skp2	27401	ENSMUSG00000054115	NA	NA	NA	predicted	0.952	NA	NA
diana_microt	MIMAT0001537	mmu-miR-429-3p	Smc2	14211	ENSMUSG00000028312	NA	NA	NA	predicted	0.952	NA	NA
diana_microt	MIMAT0015640	mmu-miR-3470a	2810474O19Rik	67246	ENSMUSG00000032712	NA	NA	NA	predicted	0.952	NA	NA
diana_microt	MIMAT0001537	mmu-miR-429-3p	Mex3b	108797	ENSMUSG00000057706	NA	NA	NA	predicted	0.952	NA	NA
diana_microt	MIMAT0000559	mmu-miR-326-3p	Slc8a2	110891	ENSMUSG00000030376	NA	NA	NA	predicted	0.952	NA	NA
diana_microt	MIMAT0017182	mmu-miR-450a-1-3p	Relb	19698	ENSMUSG00000002983	NA	NA	NA	predicted	0.952	NA	NA
diana_microt	MIMAT0004622	mmu-let-7c-1-3p	Cacna2d2	56808	ENSMUSG00000010066	NA	NA	NA	predicted	0.952	NA	NA
diana_microt	MIMAT0004651	mmu-miR-340-5p	Rap1a	109905	ENSMUSG00000068798	NA	NA	NA	predicted	0.951	NA	NA
diana_microt	MIMAT0000154	mmu-miR-142a-5p	Arid1a	93760	ENSMUSG00000007880	NA	NA	NA	predicted	0.951	NA	NA
diana_microt	MIMAT0004651	mmu-miR-340-5p	Cep120	225523	ENSMUSG00000048799	NA	NA	NA	predicted	0.951	NA	NA
diana_microt	MIMAT0004659	mmu-miR-10a-3p	Mtf1	17764	ENSMUSG00000028890	NA	NA	NA	predicted	0.951	NA	NA
diana_microt	MIMAT0017084	mmu-miR-181b-2-3p	Unc5d	210801	ENSMUSG00000063626	NA	NA	NA	predicted	0.951	NA	NA
diana_microt	MIMAT0005291	mmu-miR-582-5p	Insm1	53626	ENSMUSG00000068154	NA	NA	NA	predicted	0.951	NA	NA
diana_microt	MIMAT0005291	mmu-miR-582-5p	Kcnh7	170738	ENSMUSG00000059742	NA	NA	NA	predicted	0.951	NA	NA
diana_microt	MIMAT0000154	mmu-miR-142a-5p	Smurf2	66313	ENSMUSG00000018363	NA	NA	NA	predicted	0.951	NA	NA
diana_microt	MIMAT0004651	mmu-miR-340-5p	Mrpl47	74600	ENSMUSG00000037531	NA	NA	NA	predicted	0.951	NA	NA
diana_microt	MIMAT0004651	mmu-miR-340-5p	Zfp616	327963	ENSMUSG00000069476	NA	NA	NA	predicted	0.951	NA	NA
diana_microt	MIMAT0004653	mmu-miR-342-5p	Araf	11836	ENSMUSG00000001127	NA	NA	NA	predicted	0.951	NA	NA
diana_microt	MIMAT0000155	mmu-miR-142a-3p	AW549877	106064	ENSMUSG00000041935	NA	NA	NA	predicted	0.951	NA	NA
diana_microt	MIMAT0000154	mmu-miR-142a-5p	Mylip	218203	ENSMUSG00000038175	NA	NA	NA	predicted	0.951	NA	NA
diana_microt	MIMAT0004651	mmu-miR-340-5p	Hectd2	226098	ENSMUSG00000041180	NA	NA	NA	predicted	0.951	NA	NA
diana_microt	MIMAT0017021	mmu-miR-96-3p	1700003M02Rik	69329	ENSMUSG00000028294	NA	NA	NA	predicted	0.951	NA	NA
diana_microt	MIMAT0004651	mmu-miR-340-5p	Zfp608	269023	ENSMUSG00000052713	NA	NA	NA	predicted	0.951	NA	NA
diana_microt	MIMAT0001537	mmu-miR-429-3p	Syde1	71709	ENSMUSG00000032714	NA	NA	NA	predicted	0.951	NA	NA
diana_microt	MIMAT0015640	mmu-miR-3470a	Sept9	53860	ENSMUSG00000059248	NA	NA	NA	predicted	0.951	NA	NA
diana_microt	MIMAT0004622	mmu-let-7c-1-3p	Gabrb2	14401	ENSMUSG00000007653	NA	NA	NA	predicted	0.95	NA	NA
diana_microt	MIMAT0005291	mmu-miR-582-5p	Pak2	224105	ENSMUSG00000022781	NA	NA	NA	predicted	0.95	NA	NA
diana_microt	MIMAT0004651	mmu-miR-340-5p	Nptn	20320	ENSMUSG00000032336	NA	NA	NA	predicted	0.95	NA	NA
diana_microt	MIMAT0015640	mmu-miR-3470a	Rev3l	19714	ENSMUSG00000019841	NA	NA	NA	predicted	0.95	NA	NA
diana_microt	MIMAT0017084	mmu-miR-181b-2-3p	AY702102		ENSMUSG00000067581	NA	NA	NA	predicted	0.95	NA	NA
diana_microt	MIMAT0001537	mmu-miR-429-3p	Asap1	13196	ENSMUSG00000022377	NA	NA	NA	predicted	0.95	NA	NA
diana_microt	MIMAT0004651	mmu-miR-340-5p	Svil	225115	ENSMUSG00000024236	NA	NA	NA	predicted	0.95	NA	NA
diana_microt	MIMAT0005291	mmu-miR-582-5p	D15Ertd621e	210998	ENSMUSG00000037119	NA	NA	NA	predicted	0.95	NA	NA
diana_microt	MIMAT0000154	mmu-miR-142a-5p	A830018L16Rik	320492	ENSMUSG00000057715	NA	NA	NA	predicted	0.95	NA	NA
diana_microt	MIMAT0001537	mmu-miR-429-3p	Baz2b	407823	ENSMUSG00000026987	NA	NA	NA	predicted	0.95	NA	NA
diana_microt	MIMAT0001537	mmu-miR-429-3p	Rgl1	19731	ENSMUSG00000026482	NA	NA	NA	predicted	0.95	NA	NA
diana_microt	MIMAT0004651	mmu-miR-340-5p	Twf1	233637	ENSMUSG00000022451	NA	NA	NA	predicted	0.95	NA	NA
diana_microt	MIMAT0016993	mmu-miR-155-3p	Hfe	15216	ENSMUSG00000006611	NA	NA	NA	predicted	0.95	NA	NA
diana_microt	MIMAT0001537	mmu-miR-429-3p	Trpv3	246788	ENSMUSG00000043029	NA	NA	NA	predicted	0.95	NA	NA
diana_microt	MIMAT0017021	mmu-miR-96-3p	Wdr26	226757	ENSMUSG00000038733	NA	NA	NA	predicted	0.95	NA	NA
diana_microt	MIMAT0004651	mmu-miR-340-5p	Pik3c2a	18704	ENSMUSG00000030660	NA	NA	NA	predicted	0.95	NA	NA
diana_microt	MIMAT0004651	mmu-miR-340-5p	Prrg1	546336	ENSMUSG00000047996	NA	NA	NA	predicted	0.95	NA	NA
diana_microt	MIMAT0001537	mmu-miR-429-3p	Prrt1	260297	ENSMUSG00000015476	NA	NA	NA	predicted	0.95	NA	NA
diana_microt	MIMAT0000538	mmu-miR-31-5p	Gm12253	624860	ENSMUSG00000058287	NA	NA	NA	predicted	0.95	NA	NA
diana_microt	MIMAT0004651	mmu-miR-340-5p	Rad9b	231724	ENSMUSG00000038569	NA	NA	NA	predicted	0.95	NA	NA
diana_microt	MIMAT0004651	mmu-miR-340-5p	Zbtb6	241322	ENSMUSG00000066798	NA	NA	NA	predicted	0.95	NA	NA
diana_microt	MIMAT0004651	mmu-miR-340-5p	Twf1	19230	ENSMUSG00000022451	NA	NA	NA	predicted	0.95	NA	NA
diana_microt	MIMAT0001537	mmu-miR-429-3p	Mbnl2	105559	ENSMUSG00000022139	NA	NA	NA	predicted	0.95	NA	NA
diana_microt	MIMAT0005291	mmu-miR-582-5p	Thsd7b	210417	ENSMUSG00000042581	NA	NA	NA	predicted	0.95	NA	NA
diana_microt	MIMAT0000155	mmu-miR-142a-3p	BC016423	105203	ENSMUSG00000033799	NA	NA	NA	predicted	0.949	NA	NA
diana_microt	MIMAT0004651	mmu-miR-340-5p	Sgip1	73094	ENSMUSG00000028524	NA	NA	NA	predicted	0.949	NA	NA
diana_microt	MIMAT0004651	mmu-miR-340-5p	Smarcad1	13990	ENSMUSG00000029920	NA	NA	NA	predicted	0.949	NA	NA
diana_microt	MIMAT0005291	mmu-miR-582-5p	Dlx5	13395	ENSMUSG00000029755	NA	NA	NA	predicted	0.949	NA	NA
diana_microt	MIMAT0016995	mmu-miR-182-3p	Zfp454	237758	ENSMUSG00000048728	NA	NA	NA	predicted	0.949	NA	NA
diana_microt	MIMAT0004651	mmu-miR-340-5p	Dpp9	224897	ENSMUSG00000001229	NA	NA	NA	predicted	0.949	NA	NA
diana_microt	MIMAT0004622	mmu-let-7c-1-3p	Nap1l4	17955	ENSMUSG00000059119	NA	NA	NA	predicted	0.949	NA	NA
diana_microt	MIMAT0000154	mmu-miR-142a-5p	Vmn1r51	22296	ENSMUSG00000062818	NA	NA	NA	predicted	0.949	NA	NA
diana_microt	MIMAT0015640	mmu-miR-3470a	Map1b	17755	ENSMUSG00000052727	NA	NA	NA	predicted	0.949	NA	NA
diana_microt	MIMAT0003494	mmu-miR-704	Smarcb1	20587	ENSMUSG00000000902	NA	NA	NA	predicted	0.949	NA	NA
diana_microt	MIMAT0000165	mmu-miR-155-5p	A230046K03Rik	319277	ENSMUSG00000034560	NA	NA	NA	predicted	0.949	NA	NA
diana_microt	MIMAT0004889	mmu-miR-504-5p	Chd6	71389	ENSMUSG00000057133	NA	NA	NA	predicted	0.949	NA	NA
diana_microt	MIMAT0015640	mmu-miR-3470a	Celf2	14007	ENSMUSG00000002107	NA	NA	NA	predicted	0.949	NA	NA
diana_microt	MIMAT0004622	mmu-let-7c-1-3p	Tcf7l2	21416	ENSMUSG00000024985	NA	NA	NA	predicted	0.949	NA	NA
diana_microt	MIMAT0004622	mmu-let-7c-1-3p	Stag1	20842	ENSMUSG00000037286	NA	NA	NA	predicted	0.949	NA	NA
diana_microt	MIMAT0004651	mmu-miR-340-5p	Ptprg	19270	ENSMUSG00000021745	NA	NA	NA	predicted	0.949	NA	NA
diana_microt	MIMAT0000165	mmu-miR-155-5p	Mier3	218613	ENSMUSG00000032727	NA	NA	NA	predicted	0.949	NA	NA
diana_microt	MIMAT0000154	mmu-miR-142a-5p	Maml1	103806	ENSMUSG00000050567	NA	NA	NA	predicted	0.949	NA	NA
diana_microt	MIMAT0005291	mmu-miR-582-5p	Mll5	69188	ENSMUSG00000029004	NA	NA	NA	predicted	0.949	NA	NA
diana_microt	MIMAT0017008	mmu-miR-301a-5p	Zfp322a	218100	ENSMUSG00000046351	NA	NA	NA	predicted	0.949	NA	NA
diana_microt	MIMAT0000154	mmu-miR-142a-5p	Vps54	245944	ENSMUSG00000020128	NA	NA	NA	predicted	0.949	NA	NA
diana_microt	MIMAT0017021	mmu-miR-96-3p	Tardbp	230908	ENSMUSG00000041459	NA	NA	NA	predicted	0.949	NA	NA
diana_microt	MIMAT0000165	mmu-miR-155-5p	Zfp518a	72672	ENSMUSG00000049164	NA	NA	NA	predicted	0.949	NA	NA
diana_microt	MIMAT0000154	mmu-miR-142a-5p	Pgr15l	245526	ENSMUSG00000031212	NA	NA	NA	predicted	0.949	NA	NA
diana_microt	MIMAT0004651	mmu-miR-340-5p	Rabgap1l	29809	ENSMUSG00000026721	NA	NA	NA	predicted	0.948	NA	NA
diana_microt	MIMAT0005292	mmu-miR-582-3p	Stt3a	16430	ENSMUSG00000032116	NA	NA	NA	predicted	0.948	NA	NA
diana_microt	MIMAT0019341	mmu-miR-3963	Hist1h3d	319148	ENSMUSG00000062808	NA	NA	NA	predicted	0.948	NA	NA
diana_microt	MIMAT0004651	mmu-miR-340-5p	Kat6a	244349	ENSMUSG00000031540	NA	NA	NA	predicted	0.948	NA	NA
diana_microt	MIMAT0016980	mmu-miR-23b-5p	1700019G17Rik	75541	ENSMUSG00000068299	NA	NA	NA	predicted	0.948	NA	NA
diana_microt	MIMAT0019341	mmu-miR-3963	Hist1h3d	15077	ENSMUSG00000062808	NA	NA	NA	predicted	0.948	NA	NA
diana_microt	MIMAT0000155	mmu-miR-142a-3p	Wdr62	233064	ENSMUSG00000037020	NA	NA	NA	predicted	0.948	NA	NA
diana_microt	MIMAT0016980	mmu-miR-23b-5p	Zkscan2	210162	ENSMUSG00000030757	NA	NA	NA	predicted	0.948	NA	NA
diana_microt	MIMAT0017084	mmu-miR-181b-2-3p	Sh2b2	23921	ENSMUSG00000005057	NA	NA	NA	predicted	0.948	NA	NA
diana_microt	MIMAT0019341	mmu-miR-3963	Hist1h3d	319154	ENSMUSG00000062808	NA	NA	NA	predicted	0.948	NA	NA
diana_microt	MIMAT0004651	mmu-miR-340-5p	Rsrc2	208606	ENSMUSG00000029422	NA	NA	NA	predicted	0.948	NA	NA
diana_microt	MIMAT0019341	mmu-miR-3963	Hist1h3d	319149	ENSMUSG00000062808	NA	NA	NA	predicted	0.948	NA	NA
diana_microt	MIMAT0000154	mmu-miR-142a-5p	Brwd3	382236	ENSMUSG00000063663	NA	NA	NA	predicted	0.948	NA	NA
diana_microt	MIMAT0001537	mmu-miR-429-3p	6430573F11Rik	319582	ENSMUSG00000039620	NA	NA	NA	predicted	0.948	NA	NA
diana_microt	MIMAT0004651	mmu-miR-340-5p	Unkl	74154	ENSMUSG00000015127	NA	NA	NA	predicted	0.948	NA	NA
diana_microt	MIMAT0019341	mmu-miR-3963	Hist1h3d	97114	ENSMUSG00000062808	NA	NA	NA	predicted	0.948	NA	NA
diana_microt	MIMAT0019341	mmu-miR-3963	Hist1h3d	260423	ENSMUSG00000062808	NA	NA	NA	predicted	0.948	NA	NA
diana_microt	MIMAT0000155	mmu-miR-142a-3p	Pde4b	18578	ENSMUSG00000028525	NA	NA	NA	predicted	0.948	NA	NA
diana_microt	MIMAT0019341	mmu-miR-3963	Mettl11b	240879	ENSMUSG00000040113	NA	NA	NA	predicted	0.948	NA	NA
diana_microt	MIMAT0015640	mmu-miR-3470a	Msl2	77853	ENSMUSG00000066415	NA	NA	NA	predicted	0.948	NA	NA
diana_microt	MIMAT0001537	mmu-miR-429-3p	Negr1	320840	ENSMUSG00000040037	NA	NA	NA	predicted	0.948	NA	NA
diana_microt	MIMAT0016993	mmu-miR-155-3p	Ccdc85a	216613	ENSMUSG00000032878	NA	NA	NA	predicted	0.948	NA	NA
diana_microt	MIMAT0019341	mmu-miR-3963	Hist1h3d	319151	ENSMUSG00000062808	NA	NA	NA	predicted	0.948	NA	NA
diana_microt	MIMAT0000155	mmu-miR-142a-3p	Rictor	78757	ENSMUSG00000050310	NA	NA	NA	predicted	0.948	NA	NA
diana_microt	MIMAT0016980	mmu-miR-23b-5p	Tnfsf15	326623	ENSMUSG00000050395	NA	NA	NA	predicted	0.948	NA	NA
diana_microt	MIMAT0000165	mmu-miR-155-5p	Kbtbd2	210973	ENSMUSG00000059486	NA	NA	NA	predicted	0.948	NA	NA
diana_microt	MIMAT0000155	mmu-miR-142a-3p	Wdr62	100862584	ENSMUSG00000037020	NA	NA	NA	predicted	0.948	NA	NA
diana_microt	MIMAT0001537	mmu-miR-429-3p	Atxn1	20238	ENSMUSG00000046876	NA	NA	NA	predicted	0.948	NA	NA
diana_microt	MIMAT0004651	mmu-miR-340-5p	Purg	75029	ENSMUSG00000049184	NA	NA	NA	predicted	0.948	NA	NA
diana_microt	MIMAT0004583	mmu-miR-130b-5p	2810032G03Rik		ENSMUSG00000037735	NA	NA	NA	predicted	0.948	NA	NA
diana_microt	MIMAT0004651	mmu-miR-340-5p	Gpd2	14571	ENSMUSG00000026827	NA	NA	NA	predicted	0.948	NA	NA
diana_microt	MIMAT0004651	mmu-miR-340-5p	Cblb	208650	ENSMUSG00000022637	NA	NA	NA	predicted	0.948	NA	NA
diana_microt	MIMAT0019341	mmu-miR-3963	Hist1h3d	319150	ENSMUSG00000062808	NA	NA	NA	predicted	0.948	NA	NA
diana_microt	MIMAT0017021	mmu-miR-96-3p	4931429P17Rik		ENSMUSG00000047324	NA	NA	NA	predicted	0.948	NA	NA
diana_microt	MIMAT0003494	mmu-miR-704	Gm10305		ENSMUSG00000070892	NA	NA	NA	predicted	0.947	NA	NA
diana_microt	MIMAT0001537	mmu-miR-429-3p	Reck	53614	ENSMUSG00000028476	NA	NA	NA	predicted	0.947	NA	NA
diana_microt	MIMAT0017008	mmu-miR-301a-5p	Rad50	19360	ENSMUSG00000020380	NA	NA	NA	predicted	0.947	NA	NA
diana_microt	MIMAT0005291	mmu-miR-582-5p	Tnpo1	238799	ENSMUSG00000009470	NA	NA	NA	predicted	0.947	NA	NA
diana_microt	MIMAT0004583	mmu-miR-130b-5p	Mex3c	240396	ENSMUSG00000037253	NA	NA	NA	predicted	0.947	NA	NA
diana_microt	MIMAT0017232	mmu-miR-301b-5p	Rad50	19360	ENSMUSG00000020380	NA	NA	NA	predicted	0.947	NA	NA
diana_microt	MIMAT0001537	mmu-miR-429-3p	Kcna2	16490	ENSMUSG00000040724	NA	NA	NA	predicted	0.947	NA	NA
diana_microt	MIMAT0009393	mmu-miR-1930-5p	Ube4b	63958	ENSMUSG00000028960	NA	NA	NA	predicted	0.947	NA	NA
diana_microt	MIMAT0004622	mmu-let-7c-1-3p	Arhgef7	54126	ENSMUSG00000031511	NA	NA	NA	predicted	0.947	NA	NA
diana_microt	MIMAT0000165	mmu-miR-155-5p	D5Ertd579e	320661	ENSMUSG00000029190	NA	NA	NA	predicted	0.947	NA	NA
diana_microt	MIMAT0004889	mmu-miR-504-5p	Alx3	11694	ENSMUSG00000014603	NA	NA	NA	predicted	0.947	NA	NA
diana_microt	MIMAT0004651	mmu-miR-340-5p	Zfp148	22661	ENSMUSG00000022811	NA	NA	NA	predicted	0.947	NA	NA
diana_microt	MIMAT0004583	mmu-miR-130b-5p	Erbb4	13869	ENSMUSG00000062209	NA	NA	NA	predicted	0.947	NA	NA
diana_microt	MIMAT0004622	mmu-let-7c-1-3p	Grb10	14783	ENSMUSG00000020176	NA	NA	NA	predicted	0.947	NA	NA
diana_microt	MIMAT0004651	mmu-miR-340-5p	Syde2	214804	ENSMUSG00000036863	NA	NA	NA	predicted	0.947	NA	NA
diana_microt	MIMAT0017084	mmu-miR-181b-2-3p	Atxn7	246103	ENSMUSG00000021738	NA	NA	NA	predicted	0.947	NA	NA
diana_microt	MIMAT0001537	mmu-miR-429-3p	Kctd15	233107	ENSMUSG00000030499	NA	NA	NA	predicted	0.947	NA	NA
diana_microt	MIMAT0004651	mmu-miR-340-5p	Etfdh	66841	ENSMUSG00000027809	NA	NA	NA	predicted	0.947	NA	NA
diana_microt	MIMAT0001537	mmu-miR-429-3p	Ankrd45	73844	ENSMUSG00000044835	NA	NA	NA	predicted	0.947	NA	NA
diana_microt	MIMAT0001537	mmu-miR-429-3p	Lats2	50523	ENSMUSG00000021959	NA	NA	NA	predicted	0.947	NA	NA
diana_microt	MIMAT0015640	mmu-miR-3470a	Skil	20482	ENSMUSG00000027660	NA	NA	NA	predicted	0.947	NA	NA
diana_microt	MIMAT0004651	mmu-miR-340-5p	Cpeb2	231207	ENSMUSG00000039782	NA	NA	NA	predicted	0.947	NA	NA
diana_microt	MIMAT0000165	mmu-miR-155-5p	D5Ertd579e	100504983	ENSMUSG00000029190	NA	NA	NA	predicted	0.947	NA	NA
diana_microt	MIMAT0004651	mmu-miR-340-5p	Zbtb10	229055	ENSMUSG00000069114	NA	NA	NA	predicted	0.947	NA	NA
diana_microt	MIMAT0015640	mmu-miR-3470a	Dnajc18	76594	ENSMUSG00000024350	NA	NA	NA	predicted	0.947	NA	NA
diana_microt	MIMAT0017008	mmu-miR-301a-5p	Rab22a	19334	ENSMUSG00000027519	NA	NA	NA	predicted	0.946	NA	NA
diana_microt	MIMAT0001537	mmu-miR-429-3p	Zmym4	67785	ENSMUSG00000042446	NA	NA	NA	predicted	0.946	NA	NA
diana_microt	MIMAT0004651	mmu-miR-340-5p	Tdo2	56720	ENSMUSG00000028011	NA	NA	NA	predicted	0.946	NA	NA
diana_microt	MIMAT0000155	mmu-miR-142a-3p	Ddhd1	114874	ENSMUSG00000037697	NA	NA	NA	predicted	0.946	NA	NA
diana_microt	MIMAT0017084	mmu-miR-181b-2-3p	Grm5	108071	ENSMUSG00000049583	NA	NA	NA	predicted	0.946	NA	NA
diana_microt	MIMAT0004651	mmu-miR-340-5p	Set	56086	ENSMUSG00000054766	NA	NA	NA	predicted	0.946	NA	NA
diana_microt	MIMAT0017053	mmu-miR-212-5p	Atoh8	71093	ENSMUSG00000037621	NA	NA	NA	predicted	0.946	NA	NA
diana_microt	MIMAT0004651	mmu-miR-340-5p	Nr1d2	353187	ENSMUSG00000021775	NA	NA	NA	predicted	0.946	NA	NA
diana_microt	MIMAT0004659	mmu-miR-10a-3p	Bzw1	66882	ENSMUSG00000051223	NA	NA	NA	predicted	0.946	NA	NA
diana_microt	MIMAT0015640	mmu-miR-3470a	Hnrnph1	59013	ENSMUSG00000007850	NA	NA	NA	predicted	0.946	NA	NA
diana_microt	MIMAT0000158	mmu-miR-146a-5p	Strbp	20744	ENSMUSG00000026915	NA	NA	NA	predicted	0.946	NA	NA
diana_microt	MIMAT0000165	mmu-miR-155-5p	Actl7a	11470	ENSMUSG00000070979	NA	NA	NA	predicted	0.946	NA	NA
diana_microt	MIMAT0000155	mmu-miR-142a-3p	Slc1a3	20512	ENSMUSG00000005360	NA	NA	NA	predicted	0.946	NA	NA
diana_microt	MIMAT0004651	mmu-miR-340-5p	Hiat1	15247	ENSMUSG00000089911	NA	NA	NA	predicted	0.946	NA	NA
diana_microt	MIMAT0000165	mmu-miR-155-5p	Bdnf	12064	ENSMUSG00000048482	NA	NA	NA	predicted	0.946	NA	NA
diana_microt	MIMAT0004651	mmu-miR-340-5p	Med17	234959	ENSMUSG00000031935	NA	NA	NA	predicted	0.946	NA	NA
diana_microt	MIMAT0004651	mmu-miR-340-5p	Cdon	57810	ENSMUSG00000038119	NA	NA	NA	predicted	0.946	NA	NA
diana_microt	MIMAT0017021	mmu-miR-96-3p	Mtf2	17765	ENSMUSG00000029267	NA	NA	NA	predicted	0.946	NA	NA
diana_microt	MIMAT0005291	mmu-miR-582-5p	Ube2h	22214	ENSMUSG00000039159	NA	NA	NA	predicted	0.946	NA	NA
diana_microt	MIMAT0004622	mmu-let-7c-1-3p	Grip1	74053	ENSMUSG00000034813	NA	NA	NA	predicted	0.946	NA	NA
diana_microt	MIMAT0001537	mmu-miR-429-3p	Chsy1	269941	ENSMUSG00000032640	NA	NA	NA	predicted	0.945	NA	NA
diana_microt	MIMAT0001537	mmu-miR-429-3p	Sema3f	20350	ENSMUSG00000034684	NA	NA	NA	predicted	0.945	NA	NA
diana_microt	MIMAT0016995	mmu-miR-182-3p	Bcl2l1	12048	ENSMUSG00000007659	NA	NA	NA	predicted	0.945	NA	NA
diana_microt	MIMAT0004651	mmu-miR-340-5p	Sass6	72776	ENSMUSG00000027959	NA	NA	NA	predicted	0.945	NA	NA
diana_microt	MIMAT0017084	mmu-miR-181b-2-3p	Cdh8	12564	ENSMUSG00000036510	NA	NA	NA	predicted	0.945	NA	NA
diana_microt	MIMAT0004622	mmu-let-7c-1-3p	Bbc3	170770	ENSMUSG00000002083	NA	NA	NA	predicted	0.945	NA	NA
diana_microt	MIMAT0004651	mmu-miR-340-5p	Lin7c	22343	ENSMUSG00000027162	NA	NA	NA	predicted	0.945	NA	NA
diana_microt	MIMAT0001537	mmu-miR-429-3p	Tmem200c	622645	ENSMUSG00000095407	NA	NA	NA	predicted	0.945	NA	NA
diana_microt	MIMAT0005291	mmu-miR-582-5p	Nfib	18028	ENSMUSG00000008575	NA	NA	NA	predicted	0.945	NA	NA
diana_microt	MIMAT0019341	mmu-miR-3963	Gm8882	667929	ENSMUSG00000030143	NA	NA	NA	predicted	0.945	NA	NA
diana_microt	MIMAT0000155	mmu-miR-142a-3p	Ict1	68572	ENSMUSG00000018858	NA	NA	NA	predicted	0.945	NA	NA
diana_microt	MIMAT0004651	mmu-miR-340-5p	Usp1	230484	ENSMUSG00000028560	NA	NA	NA	predicted	0.945	NA	NA
diana_microt	MIMAT0004651	mmu-miR-340-5p	Nfib	18028	ENSMUSG00000008575	NA	NA	NA	predicted	0.945	NA	NA
diana_microt	MIMAT0004651	mmu-miR-340-5p	Thbs1	21825	ENSMUSG00000040152	NA	NA	NA	predicted	0.945	NA	NA
diana_microt	MIMAT0004651	mmu-miR-340-5p	Canx	12330	ENSMUSG00000020368	NA	NA	NA	predicted	0.945	NA	NA
diana_microt	MIMAT0000154	mmu-miR-142a-5p	Tmem245	242474	ENSMUSG00000055296	NA	NA	NA	predicted	0.945	NA	NA
diana_microt	MIMAT0004622	mmu-let-7c-1-3p	Eomes	13813	ENSMUSG00000032446	NA	NA	NA	predicted	0.945	NA	NA
diana_microt	MIMAT0000165	mmu-miR-155-5p	Tnip3	414084	ENSMUSG00000044162	NA	NA	NA	predicted	0.945	NA	NA
diana_microt	MIMAT0000165	mmu-miR-155-5p	Bach1	12013	ENSMUSG00000025612	NA	NA	NA	predicted	0.945	NA	NA
diana_microt	MIMAT0009393	mmu-miR-1930-5p	Msl2	77853	ENSMUSG00000066415	NA	NA	NA	predicted	0.945	NA	NA
diana_microt	MIMAT0004651	mmu-miR-340-5p	Skil	20482	ENSMUSG00000027660	NA	NA	NA	predicted	0.945	NA	NA
diana_microt	MIMAT0004651	mmu-miR-340-5p	Itgb8	320910	ENSMUSG00000025321	NA	NA	NA	predicted	0.945	NA	NA
diana_microt	MIMAT0001537	mmu-miR-429-3p	Ccnyl1	227210	ENSMUSG00000070871	NA	NA	NA	predicted	0.945	NA	NA
diana_microt	MIMAT0000154	mmu-miR-142a-5p	Six4	20474	ENSMUSG00000034460	NA	NA	NA	predicted	0.945	NA	NA
diana_microt	MIMAT0015640	mmu-miR-3470a	Kcnb2		ENSMUSG00000090498	NA	NA	NA	predicted	0.945	NA	NA
diana_microt	MIMAT0017182	mmu-miR-450a-1-3p	Mkrn1	54484	ENSMUSG00000029922	NA	NA	NA	predicted	0.945	NA	NA
diana_microt	MIMAT0017008	mmu-miR-301a-5p	Slc36a1	215335	ENSMUSG00000020261	NA	NA	NA	predicted	0.944	NA	NA
diana_microt	MIMAT0004651	mmu-miR-340-5p	B3galt2	26878	ENSMUSG00000033849	NA	NA	NA	predicted	0.944	NA	NA
diana_microt	MIMAT0017053	mmu-miR-212-5p	Sult1d1	53315	ENSMUSG00000029273	NA	NA	NA	predicted	0.944	NA	NA
diana_microt	MIMAT0005291	mmu-miR-582-5p	Phf6	70998	ENSMUSG00000025626	NA	NA	NA	predicted	0.944	NA	NA
diana_microt	MIMAT0004651	mmu-miR-340-5p	Galnt7	108150	ENSMUSG00000031608	NA	NA	NA	predicted	0.944	NA	NA
diana_microt	MIMAT0001537	mmu-miR-429-3p	Dennd5b	320560	ENSMUSG00000030313	NA	NA	NA	predicted	0.944	NA	NA
diana_microt	MIMAT0017021	mmu-miR-96-3p	Slc38a2	67760	ENSMUSG00000022462	NA	NA	NA	predicted	0.944	NA	NA
diana_microt	MIMAT0004651	mmu-miR-340-5p	Sumo2	101056240	ENSMUSG00000020738	NA	NA	NA	predicted	0.944	NA	NA
diana_microt	MIMAT0015640	mmu-miR-3470a	Slc35b4	58246	ENSMUSG00000018999	NA	NA	NA	predicted	0.944	NA	NA
diana_microt	MIMAT0015640	mmu-miR-3470a	Msrb3	320183	ENSMUSG00000051236	NA	NA	NA	predicted	0.944	NA	NA
diana_microt	MIMAT0004622	mmu-let-7c-1-3p	Scaf8	106583	ENSMUSG00000046201	NA	NA	NA	predicted	0.944	NA	NA
diana_microt	MIMAT0017084	mmu-miR-181b-2-3p	Tsc1	64930	ENSMUSG00000026812	NA	NA	NA	predicted	0.944	NA	NA
diana_microt	MIMAT0004583	mmu-miR-130b-5p	Fbxo11	225055	ENSMUSG00000005371	NA	NA	NA	predicted	0.944	NA	NA
diana_microt	MIMAT0004651	mmu-miR-340-5p	Tom1l1	71943	ENSMUSG00000020541	NA	NA	NA	predicted	0.944	NA	NA
diana_microt	MIMAT0017084	mmu-miR-181b-2-3p	Tm9sf3	107358	ENSMUSG00000025016	NA	NA	NA	predicted	0.944	NA	NA
diana_microt	MIMAT0015640	mmu-miR-3470a	Exoc5	105504	ENSMUSG00000061244	NA	NA	NA	predicted	0.944	NA	NA
diana_microt	MIMAT0004651	mmu-miR-340-5p	Sumo2	170930	ENSMUSG00000020738	NA	NA	NA	predicted	0.944	NA	NA
diana_microt	MIMAT0016980	mmu-miR-23b-5p	Adam10	11487	ENSMUSG00000054693	NA	NA	NA	predicted	0.944	NA	NA
diana_microt	MIMAT0004653	mmu-miR-342-5p	Ntng2	171171	ENSMUSG00000035513	NA	NA	NA	predicted	0.944	NA	NA
diana_microt	MIMAT0004583	mmu-miR-130b-5p	Bicd1	12121	ENSMUSG00000003452	NA	NA	NA	predicted	0.944	NA	NA
diana_microt	MIMAT0017084	mmu-miR-181b-2-3p	Cd300ld	217305	ENSMUSG00000034641	NA	NA	NA	predicted	0.944	NA	NA
diana_microt	MIMAT0001537	mmu-miR-429-3p	Smarca1	93761	ENSMUSG00000031099	NA	NA	NA	predicted	0.944	NA	NA
diana_microt	MIMAT0004651	mmu-miR-340-5p	Sumo2	101056627	ENSMUSG00000020738	NA	NA	NA	predicted	0.944	NA	NA
diana_microt	MIMAT0004651	mmu-miR-340-5p	Arid2	77044	ENSMUSG00000033237	NA	NA	NA	predicted	0.943	NA	NA
diana_microt	MIMAT0000165	mmu-miR-155-5p	Ubqln2	54609	ENSMUSG00000050148	NA	NA	NA	predicted	0.943	NA	NA
diana_microt	MIMAT0005291	mmu-miR-582-5p	2700081O15Rik	108899	ENSMUSG00000053080	NA	NA	NA	predicted	0.943	NA	NA
diana_microt	MIMAT0005292	mmu-miR-582-3p	Wwc2	52357	ENSMUSG00000031563	NA	NA	NA	predicted	0.943	NA	NA
diana_microt	MIMAT0004622	mmu-let-7c-1-3p	Mospd2	76763	ENSMUSG00000061778	NA	NA	NA	predicted	0.943	NA	NA
diana_microt	MIMAT0004659	mmu-miR-10a-3p	Epc2	227867	ENSMUSG00000069495	NA	NA	NA	predicted	0.943	NA	NA
diana_microt	MIMAT0017053	mmu-miR-212-5p	Nr2c1	22025	ENSMUSG00000005897	NA	NA	NA	predicted	0.943	NA	NA
diana_microt	MIMAT0004622	mmu-let-7c-1-3p	Zic5	65100	ENSMUSG00000041703	NA	NA	NA	predicted	0.943	NA	NA
diana_microt	MIMAT0016980	mmu-miR-23b-5p	Heca	380629	ENSMUSG00000039879	NA	NA	NA	predicted	0.943	NA	NA
diana_microt	MIMAT0004651	mmu-miR-340-5p	Mcc	328949	ENSMUSG00000071856	NA	NA	NA	predicted	0.943	NA	NA
diana_microt	MIMAT0017182	mmu-miR-450a-1-3p	Trhde	237553	ENSMUSG00000050663	NA	NA	NA	predicted	0.943	NA	NA
diana_microt	MIMAT0005292	mmu-miR-582-3p	2810032G03Rik		ENSMUSG00000037735	NA	NA	NA	predicted	0.943	NA	NA
diana_microt	MIMAT0017008	mmu-miR-301a-5p	9930013L23Rik	80982	ENSMUSG00000052353	NA	NA	NA	predicted	0.943	NA	NA
diana_microt	MIMAT0001537	mmu-miR-429-3p	Gpr173	70771	ENSMUSG00000056679	NA	NA	NA	predicted	0.943	NA	NA
diana_microt	MIMAT0004651	mmu-miR-340-5p	Ifng	15978	ENSMUSG00000055170	NA	NA	NA	predicted	0.943	NA	NA
diana_microt	MIMAT0001537	mmu-miR-429-3p	Tenm1	23963	ENSMUSG00000016150	NA	NA	NA	predicted	0.943	NA	NA
diana_microt	MIMAT0004651	mmu-miR-340-5p	Ubxn2b	68053	ENSMUSG00000028243	NA	NA	NA	predicted	0.943	NA	NA
diana_microt	MIMAT0000158	mmu-miR-146a-5p	Fopnl	66086	ENSMUSG00000022677	NA	NA	NA	predicted	0.943	NA	NA
diana_microt	MIMAT0004583	mmu-miR-130b-5p	Lrig1	16206	ENSMUSG00000030029	NA	NA	NA	predicted	0.943	NA	NA
diana_microt	MIMAT0001537	mmu-miR-429-3p	Vcpip1	70675	ENSMUSG00000045210	NA	NA	NA	predicted	0.943	NA	NA
diana_microt	MIMAT0004651	mmu-miR-340-5p	Ifi202b	100044068	ENSMUSG00000026535	NA	NA	NA	predicted	0.943	NA	NA
diana_microt	MIMAT0000165	mmu-miR-155-5p	1810065E05Rik	69864	ENSMUSG00000013653	NA	NA	NA	predicted	0.943	NA	NA
diana_microt	MIMAT0004651	mmu-miR-340-5p	Sox4	20677	ENSMUSG00000076431	NA	NA	NA	predicted	0.943	NA	NA
diana_microt	MIMAT0017232	mmu-miR-301b-5p	Slc36a1	215335	ENSMUSG00000020261	NA	NA	NA	predicted	0.943	NA	NA
diana_microt	MIMAT0017084	mmu-miR-181b-2-3p	Adcy6	11512	ENSMUSG00000022994	NA	NA	NA	predicted	0.943	NA	NA
diana_microt	MIMAT0004651	mmu-miR-340-5p	Lrrc16a	68732	ENSMUSG00000021338	NA	NA	NA	predicted	0.943	NA	NA
diana_microt	MIMAT0004651	mmu-miR-340-5p	Ifi202b	26388	ENSMUSG00000026535	NA	NA	NA	predicted	0.943	NA	NA
diana_microt	MIMAT0015640	mmu-miR-3470a	Atl3	109168	ENSMUSG00000024759	NA	NA	NA	predicted	0.943	NA	NA
diana_microt	MIMAT0000165	mmu-miR-155-5p	Cacnb4	12298	ENSMUSG00000017412	NA	NA	NA	predicted	0.943	NA	NA
diana_microt	MIMAT0004659	mmu-miR-10a-3p	Zfp462	242466	ENSMUSG00000060206	NA	NA	NA	predicted	0.943	NA	NA
diana_microt	MIMAT0005291	mmu-miR-582-5p	Gm6104		ENSMUSG00000062588	NA	NA	NA	predicted	0.942	NA	NA
diana_microt	MIMAT0000165	mmu-miR-155-5p	Tomm20	67952	ENSMUSG00000093904	NA	NA	NA	predicted	0.942	NA	NA
diana_microt	MIMAT0004651	mmu-miR-340-5p	Ror1	26563	ENSMUSG00000035305	NA	NA	NA	predicted	0.942	NA	NA
diana_microt	MIMAT0001537	mmu-miR-429-3p	Elavl4	15572	ENSMUSG00000028546	NA	NA	NA	predicted	0.942	NA	NA
diana_microt	MIMAT0016995	mmu-miR-182-3p	E030018B13Rik	381994	ENSMUSG00000095061	NA	NA	NA	predicted	0.942	NA	NA
diana_microt	MIMAT0004651	mmu-miR-340-5p	Dnajc25	72429	ENSMUSG00000070972	NA	NA	NA	predicted	0.942	NA	NA
diana_microt	MIMAT0004622	mmu-let-7c-1-3p	Cdkn1c	12577	ENSMUSG00000037664	NA	NA	NA	predicted	0.942	NA	NA
diana_microt	MIMAT0001537	mmu-miR-429-3p	Vash2	226841	ENSMUSG00000037568	NA	NA	NA	predicted	0.942	NA	NA
diana_microt	MIMAT0004622	mmu-let-7c-1-3p	Pdia5	72599	ENSMUSG00000022844	NA	NA	NA	predicted	0.942	NA	NA
diana_microt	MIMAT0001537	mmu-miR-429-3p	Smcr7l	239555	ENSMUSG00000022412	NA	NA	NA	predicted	0.942	NA	NA
diana_microt	MIMAT0004622	mmu-let-7c-1-3p	Sertad2	58172	ENSMUSG00000049800	NA	NA	NA	predicted	0.942	NA	NA
diana_microt	MIMAT0004651	mmu-miR-340-5p	4931429P17Rik		ENSMUSG00000047324	NA	NA	NA	predicted	0.942	NA	NA
diana_microt	MIMAT0000158	mmu-miR-146a-5p	D030056L22Rik	225995	ENSMUSG00000047044	NA	NA	NA	predicted	0.942	NA	NA
diana_microt	MIMAT0017008	mmu-miR-301a-5p	Osbpl9	100273	ENSMUSG00000028559	NA	NA	NA	predicted	0.942	NA	NA
diana_microt	MIMAT0004651	mmu-miR-340-5p	Mapk1ip1l	218975	ENSMUSG00000021840	NA	NA	NA	predicted	0.942	NA	NA
diana_microt	MIMAT0017182	mmu-miR-450a-1-3p	Zmynd11	66505	ENSMUSG00000021156	NA	NA	NA	predicted	0.942	NA	NA
diana_microt	MIMAT0004651	mmu-miR-340-5p	Gyk	14933	ENSMUSG00000025059	NA	NA	NA	predicted	0.941	NA	NA
diana_microt	MIMAT0000154	mmu-miR-142a-5p	Lrrc58	320184	ENSMUSG00000034158	NA	NA	NA	predicted	0.941	NA	NA
diana_microt	MIMAT0004651	mmu-miR-340-5p	Trappc8	75964	ENSMUSG00000033382	NA	NA	NA	predicted	0.941	NA	NA
diana_microt	MIMAT0016995	mmu-miR-182-3p	Dach1	13134	ENSMUSG00000055639	NA	NA	NA	predicted	0.941	NA	NA
diana_microt	MIMAT0005291	mmu-miR-582-5p	Fmr1	14265	ENSMUSG00000000838	NA	NA	NA	predicted	0.941	NA	NA
diana_microt	MIMAT0005291	mmu-miR-582-5p	Runx2	12393	ENSMUSG00000039153	NA	NA	NA	predicted	0.941	NA	NA
diana_microt	MIMAT0000165	mmu-miR-155-5p	Slc16a2	20502	ENSMUSG00000033965	NA	NA	NA	predicted	0.941	NA	NA
diana_microt	MIMAT0000165	mmu-miR-155-5p	Cab39	12283	ENSMUSG00000036707	NA	NA	NA	predicted	0.941	NA	NA
diana_microt	MIMAT0000154	mmu-miR-142a-5p	Pi15	94227	ENSMUSG00000067780	NA	NA	NA	predicted	0.941	NA	NA
diana_microt	MIMAT0004651	mmu-miR-340-5p	Rnf111	93836	ENSMUSG00000032217	NA	NA	NA	predicted	0.941	NA	NA
diana_microt	MIMAT0001537	mmu-miR-429-3p	Igsf10	242050	ENSMUSG00000036334	NA	NA	NA	predicted	0.941	NA	NA
diana_microt	MIMAT0001537	mmu-miR-429-3p	Siah1a	20437	ENSMUSG00000036840	NA	NA	NA	predicted	0.941	NA	NA
diana_microt	MIMAT0004653	mmu-miR-342-5p	Plekha6	240753	ENSMUSG00000041757	NA	NA	NA	predicted	0.941	NA	NA
diana_microt	MIMAT0016995	mmu-miR-182-3p	Fxr2	23879	ENSMUSG00000018765	NA	NA	NA	predicted	0.941	NA	NA
diana_microt	MIMAT0000158	mmu-miR-146a-5p	Esyt2	52635	ENSMUSG00000021171	NA	NA	NA	predicted	0.941	NA	NA
diana_microt	MIMAT0005291	mmu-miR-582-5p	Zfp800	627049	ENSMUSG00000039841	NA	NA	NA	predicted	0.941	NA	NA
diana_microt	MIMAT0000538	mmu-miR-31-5p	Ovca2	246257	ENSMUSG00000038268	NA	NA	NA	predicted	0.941	NA	NA
diana_microt	MIMAT0017232	mmu-miR-301b-5p	Osbpl9	100273	ENSMUSG00000028559	NA	NA	NA	predicted	0.941	NA	NA
diana_microt	MIMAT0000154	mmu-miR-142a-5p	Fam134a	227298	ENSMUSG00000049339	NA	NA	NA	predicted	0.941	NA	NA
diana_microt	MIMAT0017053	mmu-miR-212-5p	Faah	14073	ENSMUSG00000034171	NA	NA	NA	predicted	0.941	NA	NA
diana_microt	MIMAT0005292	mmu-miR-582-3p	Gltscr1l	210982	ENSMUSG00000036568	NA	NA	NA	predicted	0.941	NA	NA
diana_microt	MIMAT0004653	mmu-miR-342-5p	Aplnr	23796	ENSMUSG00000044338	NA	NA	NA	predicted	0.941	NA	NA
diana_microt	MIMAT0004651	mmu-miR-340-5p	Nfat5	54446	ENSMUSG00000003847	NA	NA	NA	predicted	0.941	NA	NA
diana_microt	MIMAT0004651	mmu-miR-340-5p	Pla2g16	225845	ENSMUSG00000060675	NA	NA	NA	predicted	0.941	NA	NA
diana_microt	MIMAT0001537	mmu-miR-429-3p	Ppp1r12b	329251	ENSMUSG00000073557	NA	NA	NA	predicted	0.941	NA	NA
diana_microt	MIMAT0000165	mmu-miR-155-5p	Rnf149	67702	ENSMUSG00000048234	NA	NA	NA	predicted	0.941	NA	NA
diana_microt	MIMAT0017008	mmu-miR-301a-5p	Mpzl1	68481	ENSMUSG00000026566	NA	NA	NA	predicted	0.941	NA	NA
diana_microt	MIMAT0000154	mmu-miR-142a-5p	Lhx9	16876	ENSMUSG00000019230	NA	NA	NA	predicted	0.94	NA	NA
diana_microt	MIMAT0005291	mmu-miR-582-5p	Abhd2	54608	ENSMUSG00000039202	NA	NA	NA	predicted	0.94	NA	NA
diana_microt	MIMAT0004651	mmu-miR-340-5p	Arg1	11846	ENSMUSG00000019987	NA	NA	NA	predicted	0.94	NA	NA
diana_microt	MIMAT0004651	mmu-miR-340-5p	Cmtm6	67213	ENSMUSG00000032434	NA	NA	NA	predicted	0.94	NA	NA
diana_microt	MIMAT0000154	mmu-miR-142a-5p	Tbl1xr1	81004	ENSMUSG00000027630	NA	NA	NA	predicted	0.94	NA	NA
diana_microt	MIMAT0005291	mmu-miR-582-5p	Hdac9	79221	ENSMUSG00000004698	NA	NA	NA	predicted	0.94	NA	NA
diana_microt	MIMAT0005291	mmu-miR-582-5p	Shoc2	56392	ENSMUSG00000024976	NA	NA	NA	predicted	0.94	NA	NA
diana_microt	MIMAT0000154	mmu-miR-142a-5p	Cntn1	12805	ENSMUSG00000055022	NA	NA	NA	predicted	0.94	NA	NA
diana_microt	MIMAT0000154	mmu-miR-142a-5p	Capn7	12339	ENSMUSG00000021893	NA	NA	NA	predicted	0.94	NA	NA
diana_microt	MIMAT0000538	mmu-miR-31-5p	Bach2	12014	ENSMUSG00000040270	NA	NA	NA	predicted	0.94	NA	NA
diana_microt	MIMAT0004651	mmu-miR-340-5p	Mum1l1	245631	ENSMUSG00000042515	NA	NA	NA	predicted	0.94	NA	NA
diana_microt	MIMAT0015640	mmu-miR-3470a	Bbx	70508	ENSMUSG00000022641	NA	NA	NA	predicted	0.94	NA	NA
diana_microt	MIMAT0015640	mmu-miR-3470a	Smco4	170748	ENSMUSG00000058173	NA	NA	NA	predicted	0.94	NA	NA
diana_microt	MIMAT0017232	mmu-miR-301b-5p	Hspa1a	193740	ENSMUSG00000091971	NA	NA	NA	predicted	0.94	NA	NA
diana_microt	MIMAT0004583	mmu-miR-130b-5p	Gpbp1	73274	ENSMUSG00000032745	NA	NA	NA	predicted	0.94	NA	NA
diana_microt	MIMAT0017053	mmu-miR-212-5p	Ddx3x	13205	ENSMUSG00000000787	NA	NA	NA	predicted	0.94	NA	NA
diana_microt	MIMAT0000154	mmu-miR-142a-5p	Slc23a2	54338	ENSMUSG00000027340	NA	NA	NA	predicted	0.94	NA	NA
diana_microt	MIMAT0001537	mmu-miR-429-3p	Arhgef17	207212	ENSMUSG00000032875	NA	NA	NA	predicted	0.94	NA	NA
diana_microt	MIMAT0001537	mmu-miR-429-3p	Agap1	347722	ENSMUSG00000055013	NA	NA	NA	predicted	0.94	NA	NA
diana_microt	MIMAT0000158	mmu-miR-146a-5p	Mr1	15064	ENSMUSG00000026471	NA	NA	NA	predicted	0.94	NA	NA
diana_microt	MIMAT0000538	mmu-miR-31-5p	Wasf1	83767	ENSMUSG00000019831	NA	NA	NA	predicted	0.94	NA	NA
diana_microt	MIMAT0004651	mmu-miR-340-5p	Rps6kb1	72508	ENSMUSG00000020516	NA	NA	NA	predicted	0.94	NA	NA
diana_microt	MIMAT0004659	mmu-miR-10a-3p	Ythdf2	213541	ENSMUSG00000040025	NA	NA	NA	predicted	0.94	NA	NA
diana_microt	MIMAT0000158	mmu-miR-146a-5p	Zfp367	238673	ENSMUSG00000044934	NA	NA	NA	predicted	0.94	NA	NA
diana_microt	MIMAT0004622	mmu-let-7c-1-3p	Ebf2	13592	ENSMUSG00000022053	NA	NA	NA	predicted	0.939	NA	NA
diana_microt	MIMAT0005291	mmu-miR-582-5p	Adam9	11502	ENSMUSG00000031555	NA	NA	NA	predicted	0.939	NA	NA
diana_microt	MIMAT0000154	mmu-miR-142a-5p	Man1a	17155	ENSMUSG00000003746	NA	NA	NA	predicted	0.939	NA	NA
diana_microt	MIMAT0000155	mmu-miR-142a-3p	Baz1a	217578	ENSMUSG00000035021	NA	NA	NA	predicted	0.939	NA	NA
diana_microt	MIMAT0000165	mmu-miR-155-5p	Lrrc59	98238	ENSMUSG00000020869	NA	NA	NA	predicted	0.939	NA	NA
diana_microt	MIMAT0004651	mmu-miR-340-5p	Kit	16590	ENSMUSG00000005672	NA	NA	NA	predicted	0.939	NA	NA
diana_microt	MIMAT0017021	mmu-miR-96-3p	Tial1	21843	ENSMUSG00000030846	NA	NA	NA	predicted	0.939	NA	NA
diana_microt	MIMAT0000165	mmu-miR-155-5p	Det1	76375	ENSMUSG00000030610	NA	NA	NA	predicted	0.939	NA	NA
diana_microt	MIMAT0000158	mmu-miR-146a-5p	Col11a1	12814	ENSMUSG00000027966	NA	NA	NA	predicted	0.939	NA	NA
diana_microt	MIMAT0015640	mmu-miR-3470a	Cln5	211286	ENSMUSG00000022125	NA	NA	NA	predicted	0.939	NA	NA
diana_microt	MIMAT0000155	mmu-miR-142a-3p	Gas2l3	237436	ENSMUSG00000074802	NA	NA	NA	predicted	0.939	NA	NA
diana_microt	MIMAT0015640	mmu-miR-3470a	Nhs	195727	ENSMUSG00000059493	NA	NA	NA	predicted	0.939	NA	NA
diana_microt	MIMAT0004622	mmu-let-7c-1-3p	Ccna2	12428	ENSMUSG00000027715	NA	NA	NA	predicted	0.939	NA	NA
diana_microt	MIMAT0001537	mmu-miR-429-3p	Kank1	107351	ENSMUSG00000032702	NA	NA	NA	predicted	0.939	NA	NA
diana_microt	MIMAT0004653	mmu-miR-342-5p	Sun3	194974	ENSMUSG00000040985	NA	NA	NA	predicted	0.939	NA	NA
diana_microt	MIMAT0001537	mmu-miR-429-3p	Phc3	241915	ENSMUSG00000037652	NA	NA	NA	predicted	0.939	NA	NA
diana_microt	MIMAT0004651	mmu-miR-340-5p	Rnf165	225743	ENSMUSG00000025427	NA	NA	NA	predicted	0.939	NA	NA
diana_microt	MIMAT0001537	mmu-miR-429-3p	Cggbp1	106143	ENSMUSG00000054604	NA	NA	NA	predicted	0.939	NA	NA
diana_microt	MIMAT0004651	mmu-miR-340-5p	Il10	16153	ENSMUSG00000016529	NA	NA	NA	predicted	0.939	NA	NA
diana_microt	MIMAT0004651	mmu-miR-340-5p	Ddr2	18214	ENSMUSG00000026674	NA	NA	NA	predicted	0.939	NA	NA
diana_microt	MIMAT0005291	mmu-miR-582-5p	Ankrd33b	67434	ENSMUSG00000022237	NA	NA	NA	predicted	0.939	NA	NA
diana_microt	MIMAT0004651	mmu-miR-340-5p	Ldb2	16826	ENSMUSG00000039706	NA	NA	NA	predicted	0.939	NA	NA
diana_microt	MIMAT0000155	mmu-miR-142a-3p	Baz1a	100048557	ENSMUSG00000035021	NA	NA	NA	predicted	0.939	NA	NA
diana_microt	MIMAT0001537	mmu-miR-429-3p	Ankib1	70797	ENSMUSG00000040351	NA	NA	NA	predicted	0.939	NA	NA
diana_microt	MIMAT0004622	mmu-let-7c-1-3p	Wdfy1	69368	ENSMUSG00000073643	NA	NA	NA	predicted	0.939	NA	NA
diana_microt	MIMAT0004651	mmu-miR-340-5p	Bmi1	12151	ENSMUSG00000026739	NA	NA	NA	predicted	0.939	NA	NA
diana_microt	MIMAT0000154	mmu-miR-142a-5p	Cask	12361	ENSMUSG00000031012	NA	NA	NA	predicted	0.938	NA	NA
diana_microt	MIMAT0004651	mmu-miR-340-5p	Rps6ka3	110651	ENSMUSG00000031309	NA	NA	NA	predicted	0.938	NA	NA
diana_microt	MIMAT0001537	mmu-miR-429-3p	Ankrd40	71452	ENSMUSG00000020864	NA	NA	NA	predicted	0.938	NA	NA
diana_microt	MIMAT0016980	mmu-miR-23b-5p	Ppp1r14d	72112	ENSMUSG00000027317	NA	NA	NA	predicted	0.938	NA	NA
diana_microt	MIMAT0004622	mmu-let-7c-1-3p	Grin3a	242443	ENSMUSG00000039579	NA	NA	NA	predicted	0.938	NA	NA
diana_microt	MIMAT0004889	mmu-miR-504-5p	Zfp827	622675	ENSMUSG00000071064	NA	NA	NA	predicted	0.938	NA	NA
diana_microt	MIMAT0004651	mmu-miR-340-5p	Map3k1	26401	ENSMUSG00000021754	NA	NA	NA	predicted	0.938	NA	NA
diana_microt	MIMAT0017021	mmu-miR-96-3p	Prdm6	225518	ENSMUSG00000069378	NA	NA	NA	predicted	0.938	NA	NA
diana_microt	MIMAT0000538	mmu-miR-31-5p	Crxos1	546024	ENSMUSG00000074365	NA	NA	NA	predicted	0.938	NA	NA
diana_microt	MIMAT0004583	mmu-miR-130b-5p	Maf	17132	ENSMUSG00000055435	NA	NA	NA	predicted	0.938	NA	NA
diana_microt	MIMAT0015640	mmu-miR-3470a	Rgs3	50780	ENSMUSG00000059810	NA	NA	NA	predicted	0.938	NA	NA
diana_microt	MIMAT0000154	mmu-miR-142a-5p	Ddx5	13207	ENSMUSG00000020719	NA	NA	NA	predicted	0.938	NA	NA
diana_microt	MIMAT0004651	mmu-miR-340-5p	Zfyve16	218441	ENSMUSG00000021706	NA	NA	NA	predicted	0.938	NA	NA
diana_microt	MIMAT0004651	mmu-miR-340-5p	Arid1b	239985	ENSMUSG00000069729	NA	NA	NA	predicted	0.938	NA	NA
diana_microt	MIMAT0004651	mmu-miR-340-5p	Lrp12	239393	ENSMUSG00000022305	NA	NA	NA	predicted	0.938	NA	NA
diana_microt	MIMAT0004651	mmu-miR-340-5p	Mbd5	109241	ENSMUSG00000036792	NA	NA	NA	predicted	0.938	NA	NA
diana_microt	MIMAT0001537	mmu-miR-429-3p	Dhx9	13211	ENSMUSG00000042699	NA	NA	NA	predicted	0.938	NA	NA
diana_microt	MIMAT0000155	mmu-miR-142a-3p	Mgat4a	269181	ENSMUSG00000026110	NA	NA	NA	predicted	0.938	NA	NA
diana_microt	MIMAT0000165	mmu-miR-155-5p	Mybl1	17864	ENSMUSG00000025912	NA	NA	NA	predicted	0.938	NA	NA
diana_microt	MIMAT0005291	mmu-miR-582-5p	Pptc7	320717	ENSMUSG00000038582	NA	NA	NA	predicted	0.938	NA	NA
diana_microt	MIMAT0004651	mmu-miR-340-5p	Cacna2d1	12293	ENSMUSG00000040118	NA	NA	NA	predicted	0.938	NA	NA
diana_microt	MIMAT0004622	mmu-let-7c-1-3p	Zfhx4	80892	ENSMUSG00000025255	NA	NA	NA	predicted	0.938	NA	NA
diana_microt	MIMAT0000158	mmu-miR-146a-5p	Med1	19014	ENSMUSG00000018160	NA	NA	NA	predicted	0.938	NA	NA
diana_microt	MIMAT0017042	mmu-miR-351-3p	Naa35	78689	ENSMUSG00000021555	NA	NA	NA	predicted	0.938	NA	NA
diana_microt	MIMAT0001537	mmu-miR-429-3p	Polk	27015	ENSMUSG00000021668	NA	NA	NA	predicted	0.938	NA	NA
diana_microt	MIMAT0004583	mmu-miR-130b-5p	Gm6802		ENSMUSG00000059229	NA	NA	NA	predicted	0.938	NA	NA
diana_microt	MIMAT0000154	mmu-miR-142a-5p	Col4a3bp	68018	ENSMUSG00000021669	NA	NA	NA	predicted	0.938	NA	NA
diana_microt	MIMAT0004651	mmu-miR-340-5p	Gm20696		ENSMUSG00000030068	NA	NA	NA	predicted	0.938	NA	NA
diana_microt	MIMAT0001537	mmu-miR-429-3p	Scd1	20249	ENSMUSG00000037071	NA	NA	NA	predicted	0.938	NA	NA
diana_microt	MIMAT0004651	mmu-miR-340-5p	Mpped2	77015	ENSMUSG00000016386	NA	NA	NA	predicted	0.938	NA	NA
diana_microt	MIMAT0004622	mmu-let-7c-1-3p	Lrp5	16973	ENSMUSG00000024913	NA	NA	NA	predicted	0.938	NA	NA
diana_microt	MIMAT0004651	mmu-miR-340-5p	Ankrd40	71452	ENSMUSG00000020864	NA	NA	NA	predicted	0.938	NA	NA
diana_microt	MIMAT0001537	mmu-miR-429-3p	Fndc9	320116	ENSMUSG00000048721	NA	NA	NA	predicted	0.938	NA	NA
diana_microt	MIMAT0017084	mmu-miR-181b-2-3p	Ankrd12	106585	ENSMUSG00000034647	NA	NA	NA	predicted	0.938	NA	NA
diana_microt	MIMAT0000165	mmu-miR-155-5p	Socs6	54607	ENSMUSG00000056153	NA	NA	NA	predicted	0.937	NA	NA
diana_microt	MIMAT0000154	mmu-miR-142a-5p	Eif2a	229317	ENSMUSG00000027810	NA	NA	NA	predicted	0.937	NA	NA
diana_microt	MIMAT0000158	mmu-miR-146a-5p	Ppp1r11	76497	ENSMUSG00000036398	NA	NA	NA	predicted	0.937	NA	NA
diana_microt	MIMAT0004651	mmu-miR-340-5p	Dhx40	67487	ENSMUSG00000018425	NA	NA	NA	predicted	0.937	NA	NA
diana_microt	MIMAT0004651	mmu-miR-340-5p	Mat2a	232087	ENSMUSG00000053907	NA	NA	NA	predicted	0.937	NA	NA
diana_microt	MIMAT0004653	mmu-miR-342-5p	Hdac5	15184	ENSMUSG00000008855	NA	NA	NA	predicted	0.937	NA	NA
diana_microt	MIMAT0005291	mmu-miR-582-5p	Gabpb1	14391	ENSMUSG00000027361	NA	NA	NA	predicted	0.937	NA	NA
diana_microt	MIMAT0001537	mmu-miR-429-3p	Tmem210	78217	ENSMUSG00000026963	NA	NA	NA	predicted	0.937	NA	NA
diana_microt	MIMAT0000165	mmu-miR-155-5p	Rora	19883	ENSMUSG00000032238	NA	NA	NA	predicted	0.937	NA	NA
diana_microt	MIMAT0001537	mmu-miR-429-3p	Tubb5	22154	ENSMUSG00000001525	NA	NA	NA	predicted	0.937	NA	NA
diana_microt	MIMAT0000154	mmu-miR-142a-5p	Il21	60505	ENSMUSG00000027718	NA	NA	NA	predicted	0.937	NA	NA
diana_microt	MIMAT0000158	mmu-miR-146a-5p	Zfp952	240067	ENSMUSG00000053390	NA	NA	NA	predicted	0.937	NA	NA
diana_microt	MIMAT0001537	mmu-miR-429-3p	Ppm1b	19043	ENSMUSG00000061130	NA	NA	NA	predicted	0.937	NA	NA
diana_microt	MIMAT0004659	mmu-miR-10a-3p	Strbp	20744	ENSMUSG00000026915	NA	NA	NA	predicted	0.937	NA	NA
diana_microt	MIMAT0017053	mmu-miR-212-5p	Akt3	23797	ENSMUSG00000019699	NA	NA	NA	predicted	0.937	NA	NA
diana_microt	MIMAT0004651	mmu-miR-340-5p	Lamc1	226519	ENSMUSG00000026478	NA	NA	NA	predicted	0.937	NA	NA
diana_microt	MIMAT0019341	mmu-miR-3963	Nagpa	27426	ENSMUSG00000023143	NA	NA	NA	predicted	0.937	NA	NA
diana_microt	MIMAT0017053	mmu-miR-212-5p	Plxnc1	54712	ENSMUSG00000074785	NA	NA	NA	predicted	0.937	NA	NA
diana_microt	MIMAT0017053	mmu-miR-212-5p	H1foo	171506	ENSMUSG00000042279	NA	NA	NA	predicted	0.937	NA	NA
diana_microt	MIMAT0017053	mmu-miR-212-5p	4930518I15Rik		ENSMUSG00000074629	NA	NA	NA	predicted	0.937	NA	NA
diana_microt	MIMAT0015640	mmu-miR-3470a	Spns1	73658	ENSMUSG00000030741	NA	NA	NA	predicted	0.937	NA	NA
diana_microt	MIMAT0004651	mmu-miR-340-5p	Mybl1	17864	ENSMUSG00000025912	NA	NA	NA	predicted	0.937	NA	NA
diana_microt	MIMAT0000154	mmu-miR-142a-5p	Lsamp	268890	ENSMUSG00000061080	NA	NA	NA	predicted	0.937	NA	NA
diana_microt	MIMAT0017182	mmu-miR-450a-1-3p	Znhit6	229937	ENSMUSG00000074182	NA	NA	NA	predicted	0.937	NA	NA
diana_microt	MIMAT0000165	mmu-miR-155-5p	Gm9791		ENSMUSG00000044434	NA	NA	NA	predicted	0.937	NA	NA
diana_microt	MIMAT0004651	mmu-miR-340-5p	Pcgf2	22658	ENSMUSG00000018537	NA	NA	NA	predicted	0.937	NA	NA
diana_microt	MIMAT0000154	mmu-miR-142a-5p	Ndfip2	76273	ENSMUSG00000053253	NA	NA	NA	predicted	0.937	NA	NA
diana_microt	MIMAT0004622	mmu-let-7c-1-3p	Gdnf	14573	ENSMUSG00000022144	NA	NA	NA	predicted	0.937	NA	NA
diana_microt	MIMAT0015640	mmu-miR-3470a	Adam22	11496	ENSMUSG00000040537	NA	NA	NA	predicted	0.937	NA	NA
diana_microt	MIMAT0004651	mmu-miR-340-5p	Pten	19211	ENSMUSG00000013663	NA	NA	NA	predicted	0.937	NA	NA
diana_microt	MIMAT0004651	mmu-miR-340-5p	Hs3st3b1	54710	ENSMUSG00000070407	NA	NA	NA	predicted	0.937	NA	NA
diana_microt	MIMAT0017042	mmu-miR-351-3p	Usp38	74841	ENSMUSG00000038250	NA	NA	NA	predicted	0.937	NA	NA
diana_microt	MIMAT0001537	mmu-miR-429-3p	Hnrnpd	11991	ENSMUSG00000000568	NA	NA	NA	predicted	0.937	NA	NA
diana_microt	MIMAT0000559	mmu-miR-326-3p	Sf1	22668	ENSMUSG00000024949	NA	NA	NA	predicted	0.937	NA	NA
diana_microt	MIMAT0000165	mmu-miR-155-5p	Ets1	23871	ENSMUSG00000032035	NA	NA	NA	predicted	0.937	NA	NA
diana_microt	MIMAT0005291	mmu-miR-582-5p	Unc119	22248	ENSMUSG00000002058	NA	NA	NA	predicted	0.937	NA	NA
diana_microt	MIMAT0004889	mmu-miR-504-5p	Ptpn1	19246	ENSMUSG00000027540	NA	NA	NA	predicted	0.937	NA	NA
diana_microt	MIMAT0005291	mmu-miR-582-5p	Jph1	57339	ENSMUSG00000042686	NA	NA	NA	predicted	0.937	NA	NA
diana_microt	MIMAT0000154	mmu-miR-142a-5p	Cpsf6	432508	ENSMUSG00000055531	NA	NA	NA	predicted	0.936	NA	NA
diana_microt	MIMAT0016993	mmu-miR-155-3p	Med20	56771	ENSMUSG00000092558	NA	NA	NA	predicted	0.936	NA	NA
diana_microt	MIMAT0017084	mmu-miR-181b-2-3p	Zfp804a	241514	ENSMUSG00000070866	NA	NA	NA	predicted	0.936	NA	NA
diana_microt	MIMAT0000165	mmu-miR-155-5p	Tbr1	21375	ENSMUSG00000035033	NA	NA	NA	predicted	0.936	NA	NA
diana_microt	MIMAT0000165	mmu-miR-155-5p	Rnf168	70238	ENSMUSG00000014074	NA	NA	NA	predicted	0.936	NA	NA
diana_microt	MIMAT0004651	mmu-miR-340-5p	Krcc1	57896	ENSMUSG00000053012	NA	NA	NA	predicted	0.936	NA	NA
diana_microt	MIMAT0017053	mmu-miR-212-5p	Leng8	232798	ENSMUSG00000035545	NA	NA	NA	predicted	0.936	NA	NA
diana_microt	MIMAT0004889	mmu-miR-504-5p	1200011I18Rik	67467	ENSMUSG00000022008	NA	NA	NA	predicted	0.936	NA	NA
diana_microt	MIMAT0000158	mmu-miR-146a-5p	Lrrc15	74488	ENSMUSG00000052316	NA	NA	NA	predicted	0.936	NA	NA
diana_microt	MIMAT0004651	mmu-miR-340-5p	Anapc4	52206	ENSMUSG00000029176	NA	NA	NA	predicted	0.936	NA	NA
diana_microt	MIMAT0004889	mmu-miR-504-5p	Cdk16	18555	ENSMUSG00000031065	NA	NA	NA	predicted	0.936	NA	NA
diana_microt	MIMAT0000154	mmu-miR-142a-5p	Macf1	11426	ENSMUSG00000028649	NA	NA	NA	predicted	0.936	NA	NA
diana_microt	MIMAT0016995	mmu-miR-182-3p	Rpgr	19893	ENSMUSG00000031174	NA	NA	NA	predicted	0.936	NA	NA
diana_microt	MIMAT0004651	mmu-miR-340-5p	Rybp	628746	ENSMUSG00000072872	NA	NA	NA	predicted	0.936	NA	NA
diana_microt	MIMAT0001537	mmu-miR-429-3p	Pcsk5	18552	ENSMUSG00000024713	NA	NA	NA	predicted	0.936	NA	NA
diana_microt	MIMAT0004622	mmu-let-7c-1-3p	Kras	16653	ENSMUSG00000030265	NA	NA	NA	predicted	0.936	NA	NA
diana_microt	MIMAT0004889	mmu-miR-504-5p	Chd3	216848	ENSMUSG00000018474	NA	NA	NA	predicted	0.936	NA	NA
diana_microt	MIMAT0017053	mmu-miR-212-5p	Tg	21819	ENSMUSG00000053469	NA	NA	NA	predicted	0.936	NA	NA
diana_microt	MIMAT0000155	mmu-miR-142a-3p	Myh10	77579	ENSMUSG00000020900	NA	NA	NA	predicted	0.936	NA	NA
diana_microt	MIMAT0016995	mmu-miR-182-3p	Asrgl1	66514	ENSMUSG00000024654	NA	NA	NA	predicted	0.936	NA	NA
diana_microt	MIMAT0017053	mmu-miR-212-5p	Prrx1	18933	ENSMUSG00000026586	NA	NA	NA	predicted	0.936	NA	NA
diana_microt	MIMAT0005291	mmu-miR-582-5p	Slc2a13	239606	ENSMUSG00000036298	NA	NA	NA	predicted	0.936	NA	NA
diana_microt	MIMAT0000158	mmu-miR-146a-5p	Erbb4	13869	ENSMUSG00000062209	NA	NA	NA	predicted	0.936	NA	NA
diana_microt	MIMAT0016995	mmu-miR-182-3p	Ube2q2	109161	ENSMUSG00000032307	NA	NA	NA	predicted	0.936	NA	NA
diana_microt	MIMAT0004651	mmu-miR-340-5p	Zdhhc21	68268	ENSMUSG00000028403	NA	NA	NA	predicted	0.936	NA	NA
diana_microt	MIMAT0003494	mmu-miR-704	Zfp938	237411	ENSMUSG00000062931	NA	NA	NA	predicted	0.936	NA	NA
diana_microt	MIMAT0004651	mmu-miR-340-5p	Rybp	56353	ENSMUSG00000072872	NA	NA	NA	predicted	0.936	NA	NA
diana_microt	MIMAT0017232	mmu-miR-301b-5p	Mpzl1	68481	ENSMUSG00000026566	NA	NA	NA	predicted	0.936	NA	NA
diana_microt	MIMAT0016995	mmu-miR-182-3p	Lysmd2	70082	ENSMUSG00000032184	NA	NA	NA	predicted	0.936	NA	NA
diana_microt	MIMAT0004651	mmu-miR-340-5p	Fam135a	68187	ENSMUSG00000026153	NA	NA	NA	predicted	0.935	NA	NA
diana_microt	MIMAT0001537	mmu-miR-429-3p	Mtmr2	77116	ENSMUSG00000031918	NA	NA	NA	predicted	0.935	NA	NA
diana_microt	MIMAT0019341	mmu-miR-3963	Fgfbp3	72514	ENSMUSG00000047632	NA	NA	NA	predicted	0.935	NA	NA
diana_microt	MIMAT0017084	mmu-miR-181b-2-3p	Neb	17996	ENSMUSG00000026950	NA	NA	NA	predicted	0.935	NA	NA
diana_microt	MIMAT0000158	mmu-miR-146a-5p	Cct8	12469	ENSMUSG00000025613	NA	NA	NA	predicted	0.935	NA	NA
diana_microt	MIMAT0001537	mmu-miR-429-3p	Rps6ka3	110651	ENSMUSG00000031309	NA	NA	NA	predicted	0.935	NA	NA
diana_microt	MIMAT0004651	mmu-miR-340-5p	Otud4	73945	ENSMUSG00000036990	NA	NA	NA	predicted	0.935	NA	NA
diana_microt	MIMAT0004622	mmu-let-7c-1-3p	Mef2d	17261	ENSMUSG00000001419	NA	NA	NA	predicted	0.935	NA	NA
diana_microt	MIMAT0004651	mmu-miR-340-5p	Rif1	51869	ENSMUSG00000036202	NA	NA	NA	predicted	0.935	NA	NA
diana_microt	MIMAT0019341	mmu-miR-3963	Mrpl49	18120	ENSMUSG00000007338	NA	NA	NA	predicted	0.935	NA	NA
diana_microt	MIMAT0004651	mmu-miR-340-5p	Fut9	14348	ENSMUSG00000055373	NA	NA	NA	predicted	0.935	NA	NA
diana_microt	MIMAT0015640	mmu-miR-3470a	Rbmx	19655	ENSMUSG00000031134	NA	NA	NA	predicted	0.935	NA	NA
diana_microt	MIMAT0004622	mmu-let-7c-1-3p	Sox9	20682	ENSMUSG00000000567	NA	NA	NA	predicted	0.935	NA	NA
diana_microt	MIMAT0000154	mmu-miR-142a-5p	Lrp2	14725	ENSMUSG00000027070	NA	NA	NA	predicted	0.934	NA	NA
diana_microt	MIMAT0000154	mmu-miR-142a-5p	Gdnf	14573	ENSMUSG00000022144	NA	NA	NA	predicted	0.934	NA	NA
diana_microt	MIMAT0000154	mmu-miR-142a-5p	Zfp275	27081	ENSMUSG00000031365	NA	NA	NA	predicted	0.934	NA	NA
diana_microt	MIMAT0004651	mmu-miR-340-5p	Trrap	100683	ENSMUSG00000045482	NA	NA	NA	predicted	0.934	NA	NA
diana_microt	MIMAT0004651	mmu-miR-340-5p	Nedd1	17997	ENSMUSG00000019988	NA	NA	NA	predicted	0.934	NA	NA
diana_microt	MIMAT0017053	mmu-miR-212-5p	Flna	192176	ENSMUSG00000031328	NA	NA	NA	predicted	0.934	NA	NA
diana_microt	MIMAT0004651	mmu-miR-340-5p	Arhgef26	622434	ENSMUSG00000036885	NA	NA	NA	predicted	0.934	NA	NA
diana_microt	MIMAT0004651	mmu-miR-340-5p	Sgce	20392	ENSMUSG00000004631	NA	NA	NA	predicted	0.934	NA	NA
diana_microt	MIMAT0000165	mmu-miR-155-5p	Mef2a	17258	ENSMUSG00000030557	NA	NA	NA	predicted	0.934	NA	NA
diana_microt	MIMAT0004622	mmu-let-7c-1-3p	Skap1	78473	ENSMUSG00000057058	NA	NA	NA	predicted	0.934	NA	NA
diana_microt	MIMAT0004651	mmu-miR-340-5p	Tmem55a	72519	ENSMUSG00000028221	NA	NA	NA	predicted	0.934	NA	NA
diana_microt	MIMAT0015640	mmu-miR-3470a	Flna	192176	ENSMUSG00000031328	NA	NA	NA	predicted	0.934	NA	NA
diana_microt	MIMAT0017084	mmu-miR-181b-2-3p	Myrip	245049	ENSMUSG00000041794	NA	NA	NA	predicted	0.934	NA	NA
diana_microt	MIMAT0017232	mmu-miR-301b-5p	Ccdc64b	212733	ENSMUSG00000043782	NA	NA	NA	predicted	0.934	NA	NA
diana_microt	MIMAT0004651	mmu-miR-340-5p	Srsf6	67996	ENSMUSG00000016921	NA	NA	NA	predicted	0.934	NA	NA
diana_microt	MIMAT0004651	mmu-miR-340-5p	Steap2	74051	ENSMUSG00000015653	NA	NA	NA	predicted	0.934	NA	NA
diana_microt	MIMAT0015640	mmu-miR-3470a	Purb	19291	ENSMUSG00000094483	NA	NA	NA	predicted	0.934	NA	NA
diana_microt	MIMAT0001537	mmu-miR-429-3p	Egfr	13649	ENSMUSG00000020122	NA	NA	NA	predicted	0.934	NA	NA
diana_microt	MIMAT0004622	mmu-let-7c-1-3p	Lgr4	107515	ENSMUSG00000050199	NA	NA	NA	predicted	0.934	NA	NA
diana_microt	MIMAT0003494	mmu-miR-704	Eif4a2	13682	ENSMUSG00000022884	NA	NA	NA	predicted	0.934	NA	NA
diana_microt	MIMAT0001537	mmu-miR-429-3p	Fam179b	328108	ENSMUSG00000035614	NA	NA	NA	predicted	0.934	NA	NA
diana_microt	MIMAT0000586	mmu-miR-340-3p	Hcls1	15163	ENSMUSG00000022831	NA	NA	NA	predicted	0.934	NA	NA
diana_microt	MIMAT0017021	mmu-miR-96-3p	Gm8975		ENSMUSG00000086875	NA	NA	NA	predicted	0.934	NA	NA
diana_microt	MIMAT0016995	mmu-miR-182-3p	Mum1l1	245631	ENSMUSG00000042515	NA	NA	NA	predicted	0.934	NA	NA
diana_microt	MIMAT0005291	mmu-miR-582-5p	Mbnl2	105559	ENSMUSG00000022139	NA	NA	NA	predicted	0.933	NA	NA
diana_microt	MIMAT0017084	mmu-miR-181b-2-3p	Pou2f1	18986	ENSMUSG00000026565	NA	NA	NA	predicted	0.933	NA	NA
diana_microt	MIMAT0016995	mmu-miR-182-3p	Lrrc4c	241568	ENSMUSG00000050587	NA	NA	NA	predicted	0.933	NA	NA
diana_microt	MIMAT0004583	mmu-miR-130b-5p	Ankrd11	77087	ENSMUSG00000035569	NA	NA	NA	predicted	0.933	NA	NA
diana_microt	MIMAT0000165	mmu-miR-155-5p	Pld5	319455	ENSMUSG00000055214	NA	NA	NA	predicted	0.933	NA	NA
diana_microt	MIMAT0004889	mmu-miR-504-5p	Fxr2	23879	ENSMUSG00000018765	NA	NA	NA	predicted	0.933	NA	NA
diana_microt	MIMAT0001537	mmu-miR-429-3p	Sh3pxd2a	14218	ENSMUSG00000053617	NA	NA	NA	predicted	0.933	NA	NA
diana_microt	MIMAT0017021	mmu-miR-96-3p	Ndel1	83431	ENSMUSG00000018736	NA	NA	NA	predicted	0.933	NA	NA
diana_microt	MIMAT0009393	mmu-miR-1930-5p	Sptlc2	20773	ENSMUSG00000021036	NA	NA	NA	predicted	0.933	NA	NA
diana_microt	MIMAT0005291	mmu-miR-582-5p	Cux1	13047	ENSMUSG00000029705	NA	NA	NA	predicted	0.933	NA	NA
diana_microt	MIMAT0004622	mmu-let-7c-1-3p	Clk2	12748	ENSMUSG00000068917	NA	NA	NA	predicted	0.933	NA	NA
diana_microt	MIMAT0004889	mmu-miR-504-5p	Shank3	58234	ENSMUSG00000022623	NA	NA	NA	predicted	0.933	NA	NA
diana_microt	MIMAT0017053	mmu-miR-212-5p	Zfp85-rs1	22746	ENSMUSG00000058331	NA	NA	NA	predicted	0.933	NA	NA
diana_microt	MIMAT0000154	mmu-miR-142a-5p	Rbm24	666794	ENSMUSG00000038132	NA	NA	NA	predicted	0.933	NA	NA
diana_microt	MIMAT0017053	mmu-miR-212-5p	Nr1i2	18171	ENSMUSG00000022809	NA	NA	NA	predicted	0.933	NA	NA
diana_microt	MIMAT0004651	mmu-miR-340-5p	Kcnh8	211468	ENSMUSG00000035580	NA	NA	NA	predicted	0.933	NA	NA
diana_microt	MIMAT0004622	mmu-let-7c-1-3p	3930402G23Rik		ENSMUSG00000038917	NA	NA	NA	predicted	0.933	NA	NA
diana_microt	MIMAT0004583	mmu-miR-130b-5p	Fam71f1	330277	ENSMUSG00000039742	NA	NA	NA	predicted	0.933	NA	NA
diana_microt	MIMAT0004651	mmu-miR-340-5p	Tanc2	77097	ENSMUSG00000053580	NA	NA	NA	predicted	0.933	NA	NA
diana_microt	MIMAT0003494	mmu-miR-704	Mapk8	26419	ENSMUSG00000021936	NA	NA	NA	predicted	0.933	NA	NA
diana_microt	MIMAT0000538	mmu-miR-31-5p	Vapb	56491	ENSMUSG00000054455	NA	NA	NA	predicted	0.933	NA	NA
diana_microt	MIMAT0001537	mmu-miR-429-3p	Dpy19l4	381510	ENSMUSG00000045205	NA	NA	NA	predicted	0.933	NA	NA
diana_microt	MIMAT0001537	mmu-miR-429-3p	Six1	20471	ENSMUSG00000051367	NA	NA	NA	predicted	0.933	NA	NA
diana_microt	MIMAT0004651	mmu-miR-340-5p	Atp2c1	235574	ENSMUSG00000032570	NA	NA	NA	predicted	0.933	NA	NA
diana_microt	MIMAT0000158	mmu-miR-146a-5p	Igsf1	209268	ENSMUSG00000031111	NA	NA	NA	predicted	0.933	NA	NA
diana_microt	MIMAT0001537	mmu-miR-429-3p	Stard13	243362	ENSMUSG00000016128	NA	NA	NA	predicted	0.933	NA	NA
diana_microt	MIMAT0005292	mmu-miR-582-3p	Tmem170b	621976	ENSMUSG00000087370	NA	NA	NA	predicted	0.933	NA	NA
diana_microt	MIMAT0004651	mmu-miR-340-5p	Ndnl2	66647	ENSMUSG00000070520	NA	NA	NA	predicted	0.933	NA	NA
diana_microt	MIMAT0004583	mmu-miR-130b-5p	Clip1	56430	ENSMUSG00000049550	NA	NA	NA	predicted	0.933	NA	NA
diana_microt	MIMAT0000165	mmu-miR-155-5p	Syvn1	74126	ENSMUSG00000024807	NA	NA	NA	predicted	0.932	NA	NA
diana_microt	MIMAT0000154	mmu-miR-142a-5p	Uba3	22200	ENSMUSG00000030061	NA	NA	NA	predicted	0.932	NA	NA
diana_microt	MIMAT0015640	mmu-miR-3470a	Wdr43	72515	ENSMUSG00000041057	NA	NA	NA	predicted	0.932	NA	NA
diana_microt	MIMAT0004622	mmu-let-7c-1-3p	Nfkbia	18035	ENSMUSG00000021025	NA	NA	NA	predicted	0.932	NA	NA
diana_microt	MIMAT0015640	mmu-miR-3470a	Rai2	24004	ENSMUSG00000043518	NA	NA	NA	predicted	0.932	NA	NA
diana_microt	MIMAT0000165	mmu-miR-155-5p	Mcm4	17217	ENSMUSG00000022673	NA	NA	NA	predicted	0.932	NA	NA
diana_microt	MIMAT0004651	mmu-miR-340-5p	Sypl	19027	ENSMUSG00000020570	NA	NA	NA	predicted	0.932	NA	NA
diana_microt	MIMAT0017021	mmu-miR-96-3p	Tmem8b	242409	ENSMUSG00000078716	NA	NA	NA	predicted	0.932	NA	NA
diana_microt	MIMAT0004622	mmu-let-7c-1-3p	Zfhx3	11906	ENSMUSG00000038872	NA	NA	NA	predicted	0.932	NA	NA
diana_microt	MIMAT0001537	mmu-miR-429-3p	Trim2	80890	ENSMUSG00000027993	NA	NA	NA	predicted	0.932	NA	NA
diana_microt	MIMAT0004583	mmu-miR-130b-5p	Gm10699		ENSMUSG00000074461	NA	NA	NA	predicted	0.932	NA	NA
diana_microt	MIMAT0004622	mmu-let-7c-1-3p	Setd1a	233904	ENSMUSG00000042308	NA	NA	NA	predicted	0.932	NA	NA
diana_microt	MIMAT0004622	mmu-let-7c-1-3p	Asxl2	75302	ENSMUSG00000037486	NA	NA	NA	predicted	0.932	NA	NA
diana_microt	MIMAT0015640	mmu-miR-3470a	Ccdc132	73288	ENSMUSG00000001376	NA	NA	NA	predicted	0.932	NA	NA
diana_microt	MIMAT0000154	mmu-miR-142a-5p	Cadm1	54725	ENSMUSG00000032076	NA	NA	NA	predicted	0.932	NA	NA
diana_microt	MIMAT0004622	mmu-let-7c-1-3p	Rbbp5	213464	ENSMUSG00000026439	NA	NA	NA	predicted	0.932	NA	NA
diana_microt	MIMAT0004651	mmu-miR-340-5p	Fsd1l	319636	ENSMUSG00000054752	NA	NA	NA	predicted	0.932	NA	NA
diana_microt	MIMAT0015640	mmu-miR-3470a	Isl1	16392	ENSMUSG00000042258	NA	NA	NA	predicted	0.932	NA	NA
diana_microt	MIMAT0009393	mmu-miR-1930-5p	Mocs1	56738	ENSMUSG00000064120	NA	NA	NA	predicted	0.932	NA	NA
diana_microt	MIMAT0004583	mmu-miR-130b-5p	Hand1	15110	ENSMUSG00000037335	NA	NA	NA	predicted	0.932	NA	NA
diana_microt	MIMAT0017021	mmu-miR-96-3p	Ube2d3	66105	ENSMUSG00000078578	NA	NA	NA	predicted	0.932	NA	NA
diana_microt	MIMAT0001537	mmu-miR-429-3p	Pds5b	100710	ENSMUSG00000034021	NA	NA	NA	predicted	0.932	NA	NA
diana_microt	MIMAT0017232	mmu-miR-301b-5p	1110059G10Rik	66202	ENSMUSG00000032551	NA	NA	NA	predicted	0.931	NA	NA
diana_microt	MIMAT0015640	mmu-miR-3470a	Kcne4	57814	ENSMUSG00000047330	NA	NA	NA	predicted	0.931	NA	NA
diana_microt	MIMAT0005291	mmu-miR-582-5p	Wac	101056456	ENSMUSG00000024283	NA	NA	NA	predicted	0.931	NA	NA
diana_microt	MIMAT0000158	mmu-miR-146a-5p	Znrf3	407821	ENSMUSG00000041961	NA	NA	NA	predicted	0.931	NA	NA
diana_microt	MIMAT0017021	mmu-miR-96-3p	Cldn6	54419	ENSMUSG00000023906	NA	NA	NA	predicted	0.931	NA	NA
diana_microt	MIMAT0016995	mmu-miR-182-3p	Syt9	60510	ENSMUSG00000062542	NA	NA	NA	predicted	0.931	NA	NA
diana_microt	MIMAT0004651	mmu-miR-340-5p	Ppp1r12b	329251	ENSMUSG00000073557	NA	NA	NA	predicted	0.931	NA	NA
diana_microt	MIMAT0001537	mmu-miR-429-3p	Slc1a2	20511	ENSMUSG00000005089	NA	NA	NA	predicted	0.931	NA	NA
diana_microt	MIMAT0000154	mmu-miR-142a-5p	Ube2a	22209	ENSMUSG00000016308	NA	NA	NA	predicted	0.931	NA	NA
diana_microt	MIMAT0005292	mmu-miR-582-3p	Acer3	66190	ENSMUSG00000030760	NA	NA	NA	predicted	0.931	NA	NA
diana_microt	MIMAT0001537	mmu-miR-429-3p	Lamc1	226519	ENSMUSG00000026478	NA	NA	NA	predicted	0.931	NA	NA
diana_microt	MIMAT0001537	mmu-miR-429-3p	Dmrtb1	56296	ENSMUSG00000028610	NA	NA	NA	predicted	0.931	NA	NA
diana_microt	MIMAT0004651	mmu-miR-340-5p	Acsl1	14081	ENSMUSG00000018796	NA	NA	NA	predicted	0.931	NA	NA
diana_microt	MIMAT0005291	mmu-miR-582-5p	Wac	225131	ENSMUSG00000024283	NA	NA	NA	predicted	0.931	NA	NA
diana_microt	MIMAT0000154	mmu-miR-142a-5p	Wdr16	71860	ENSMUSG00000020904	NA	NA	NA	predicted	0.931	NA	NA
diana_microt	MIMAT0005291	mmu-miR-582-5p	Rora	19883	ENSMUSG00000032238	NA	NA	NA	predicted	0.931	NA	NA
diana_microt	MIMAT0005292	mmu-miR-582-3p	Rps6ka3	110651	ENSMUSG00000031309	NA	NA	NA	predicted	0.931	NA	NA
diana_microt	MIMAT0005291	mmu-miR-582-5p	Mex3b	108797	ENSMUSG00000057706	NA	NA	NA	predicted	0.931	NA	NA
diana_microt	MIMAT0000154	mmu-miR-142a-5p	Asxl2	75302	ENSMUSG00000037486	NA	NA	NA	predicted	0.931	NA	NA
diana_microt	MIMAT0004651	mmu-miR-340-5p	Tvp23b	67510	ENSMUSG00000014177	NA	NA	NA	predicted	0.931	NA	NA
diana_microt	MIMAT0004659	mmu-miR-10a-3p	Zbtb20	56490	ENSMUSG00000022708	NA	NA	NA	predicted	0.931	NA	NA
diana_microt	MIMAT0000165	mmu-miR-155-5p	Fam168a	319604	ENSMUSG00000029461	NA	NA	NA	predicted	0.931	NA	NA
diana_microt	MIMAT0016980	mmu-miR-23b-5p	Kbtbd2	210973	ENSMUSG00000059486	NA	NA	NA	predicted	0.931	NA	NA
diana_microt	MIMAT0004889	mmu-miR-504-5p	Snca	20617	ENSMUSG00000025889	NA	NA	NA	predicted	0.931	NA	NA
diana_microt	MIMAT0004622	mmu-let-7c-1-3p	Kdm6a	22289	ENSMUSG00000037369	NA	NA	NA	predicted	0.931	NA	NA
diana_microt	MIMAT0000165	mmu-miR-155-5p	Foxr2	436240	ENSMUSG00000071665	NA	NA	NA	predicted	0.931	NA	NA
diana_microt	MIMAT0001537	mmu-miR-429-3p	Mb21d2	239796	ENSMUSG00000051065	NA	NA	NA	predicted	0.931	NA	NA
diana_microt	MIMAT0004651	mmu-miR-340-5p	Peli1	67245	ENSMUSG00000020134	NA	NA	NA	predicted	0.931	NA	NA
diana_microt	MIMAT0001537	mmu-miR-429-3p	Cask	12361	ENSMUSG00000031012	NA	NA	NA	predicted	0.931	NA	NA
diana_microt	MIMAT0017008	mmu-miR-301a-5p	Traf7	224619	ENSMUSG00000052752	NA	NA	NA	predicted	0.93	NA	NA
diana_microt	MIMAT0004622	mmu-let-7c-1-3p	4921528I07Rik	77049	ENSMUSG00000064299	NA	NA	NA	predicted	0.93	NA	NA
diana_microt	MIMAT0004651	mmu-miR-340-5p	Phldb2	208177	ENSMUSG00000033149	NA	NA	NA	predicted	0.93	NA	NA
diana_microt	MIMAT0004651	mmu-miR-340-5p	Alg13	67574	ENSMUSG00000041718	NA	NA	NA	predicted	0.93	NA	NA
diana_microt	MIMAT0005291	mmu-miR-582-5p	Cachd1	320508	ENSMUSG00000028532	NA	NA	NA	predicted	0.93	NA	NA
diana_microt	MIMAT0001537	mmu-miR-429-3p	Ppp1r9a	243725	ENSMUSG00000032827	NA	NA	NA	predicted	0.93	NA	NA
diana_microt	MIMAT0004651	mmu-miR-340-5p	Hmgn5	50887	ENSMUSG00000031245	NA	NA	NA	predicted	0.93	NA	NA
diana_microt	MIMAT0015640	mmu-miR-3470a	Phf8	320595	ENSMUSG00000041229	NA	NA	NA	predicted	0.93	NA	NA
diana_microt	MIMAT0004622	mmu-let-7c-1-3p	Hrk	12123	ENSMUSG00000046607	NA	NA	NA	predicted	0.93	NA	NA
diana_microt	MIMAT0016995	mmu-miR-182-3p	Dlg2	23859	ENSMUSG00000052572	NA	NA	NA	predicted	0.93	NA	NA
diana_microt	MIMAT0004659	mmu-miR-10a-3p	Btg1	12226	ENSMUSG00000036478	NA	NA	NA	predicted	0.93	NA	NA
diana_microt	MIMAT0000154	mmu-miR-142a-5p	Ube2d1	216080	ENSMUSG00000019927	NA	NA	NA	predicted	0.93	NA	NA
diana_microt	MIMAT0015640	mmu-miR-3470a	Abhd14b	76491	ENSMUSG00000042073	NA	NA	NA	predicted	0.93	NA	NA
diana_microt	MIMAT0004651	mmu-miR-340-5p	Ubl3	24109	ENSMUSG00000001687	NA	NA	NA	predicted	0.93	NA	NA
diana_microt	MIMAT0005292	mmu-miR-582-3p	Stc1	20855	ENSMUSG00000014813	NA	NA	NA	predicted	0.93	NA	NA
diana_microt	MIMAT0004651	mmu-miR-340-5p	Epha7	13841	ENSMUSG00000028289	NA	NA	NA	predicted	0.93	NA	NA
diana_microt	MIMAT0000154	mmu-miR-142a-5p	Mastl	67121	ENSMUSG00000026779	NA	NA	NA	predicted	0.93	NA	NA
diana_microt	MIMAT0000538	mmu-miR-31-5p	Dicer1	192119	ENSMUSG00000041415	NA	NA	NA	predicted	0.93	NA	NA
diana_microt	MIMAT0015640	mmu-miR-3470a	Asxl2	75302	ENSMUSG00000037486	NA	NA	NA	predicted	0.93	NA	NA
diana_microt	MIMAT0000154	mmu-miR-142a-5p	Spock2	94214	ENSMUSG00000058297	NA	NA	NA	predicted	0.93	NA	NA
diana_microt	MIMAT0000158	mmu-miR-146a-5p	Hnrnpa2b1	53379	ENSMUSG00000004980	NA	NA	NA	predicted	0.93	NA	NA
diana_microt	MIMAT0017232	mmu-miR-301b-5p	9930013L23Rik	80982	ENSMUSG00000052353	NA	NA	NA	predicted	0.93	NA	NA
diana_microt	MIMAT0003494	mmu-miR-704	Mycbp2	105689	ENSMUSG00000033004	NA	NA	NA	predicted	0.93	NA	NA
diana_microt	MIMAT0004622	mmu-let-7c-1-3p	Acvr1b	11479	ENSMUSG00000000532	NA	NA	NA	predicted	0.93	NA	NA
diana_microt	MIMAT0000155	mmu-miR-142a-3p	Marcks	17118	ENSMUSG00000069662	NA	NA	NA	predicted	0.93	NA	NA
diana_microt	MIMAT0000158	mmu-miR-146a-5p	Hnrnpa2b1	100045191	ENSMUSG00000004980	NA	NA	NA	predicted	0.93	NA	NA
diana_microt	MIMAT0015640	mmu-miR-3470a	Epb4.1l4b	54357	ENSMUSG00000028434	NA	NA	NA	predicted	0.93	NA	NA
diana_microt	MIMAT0015640	mmu-miR-3470a	Gls2	216456	ENSMUSG00000044005	NA	NA	NA	predicted	0.93	NA	NA
diana_microt	MIMAT0000158	mmu-miR-146a-5p	B3gnt5	108105	ENSMUSG00000022686	NA	NA	NA	predicted	0.93	NA	NA
diana_microt	MIMAT0015640	mmu-miR-3470a	Capza1	12340	ENSMUSG00000070372	NA	NA	NA	predicted	0.93	NA	NA
diana_microt	MIMAT0004583	mmu-miR-130b-5p	Ormdl1	227102	ENSMUSG00000026097	NA	NA	NA	predicted	0.93	NA	NA
diana_microt	MIMAT0005291	mmu-miR-582-5p	Rfx3	19726	ENSMUSG00000040929	NA	NA	NA	predicted	0.93	NA	NA
diana_microt	MIMAT0017084	mmu-miR-181b-2-3p	Arid1a	93760	ENSMUSG00000007880	NA	NA	NA	predicted	0.929	NA	NA
diana_microt	MIMAT0017182	mmu-miR-450a-1-3p	Bmp2	12156	ENSMUSG00000027358	NA	NA	NA	predicted	0.929	NA	NA
diana_microt	MIMAT0004651	mmu-miR-340-5p	Sh3gl3	20408	ENSMUSG00000030638	NA	NA	NA	predicted	0.929	NA	NA
diana_microt	MIMAT0016995	mmu-miR-182-3p	Ptprd	19266	ENSMUSG00000028399	NA	NA	NA	predicted	0.929	NA	NA
diana_microt	MIMAT0017084	mmu-miR-181b-2-3p	Eif4e	13684	ENSMUSG00000028156	NA	NA	NA	predicted	0.929	NA	NA
diana_microt	MIMAT0001537	mmu-miR-429-3p	Ormdl3	619973	ENSMUSG00000038150	NA	NA	NA	predicted	0.929	NA	NA
diana_microt	MIMAT0019341	mmu-miR-3963	B3galt2	26878	ENSMUSG00000033849	NA	NA	NA	predicted	0.929	NA	NA
diana_microt	MIMAT0004651	mmu-miR-340-5p	Phf8	320595	ENSMUSG00000041229	NA	NA	NA	predicted	0.929	NA	NA
diana_microt	MIMAT0000538	mmu-miR-31-5p	Ahsa2	268390	ENSMUSG00000020288	NA	NA	NA	predicted	0.929	NA	NA
diana_microt	MIMAT0000154	mmu-miR-142a-5p	AI467606	101602	ENSMUSG00000045165	NA	NA	NA	predicted	0.929	NA	NA
diana_microt	MIMAT0017021	mmu-miR-96-3p	Dram1	71712	ENSMUSG00000020057	NA	NA	NA	predicted	0.929	NA	NA
diana_microt	MIMAT0004622	mmu-let-7c-1-3p	Zfr	22763	ENSMUSG00000022201	NA	NA	NA	predicted	0.929	NA	NA
diana_microt	MIMAT0000154	mmu-miR-142a-5p	Psd3	234353	ENSMUSG00000030465	NA	NA	NA	predicted	0.929	NA	NA
diana_microt	MIMAT0001537	mmu-miR-429-3p	Ttc14	67120	ENSMUSG00000027677	NA	NA	NA	predicted	0.929	NA	NA
diana_microt	MIMAT0004651	mmu-miR-340-5p	Trp63	22061	ENSMUSG00000022510	NA	NA	NA	predicted	0.929	NA	NA
diana_microt	MIMAT0001537	mmu-miR-429-3p	Ormdl3	66612	ENSMUSG00000038150	NA	NA	NA	predicted	0.929	NA	NA
diana_microt	MIMAT0004651	mmu-miR-340-5p	Cadps2	320405	ENSMUSG00000017978	NA	NA	NA	predicted	0.929	NA	NA
diana_microt	MIMAT0015640	mmu-miR-3470a	Ulk2	29869	ENSMUSG00000004798	NA	NA	NA	predicted	0.929	NA	NA
diana_microt	MIMAT0016995	mmu-miR-182-3p	Erbb2ip	59079	ENSMUSG00000021709	NA	NA	NA	predicted	0.929	NA	NA
diana_microt	MIMAT0017232	mmu-miR-301b-5p	Zmat4	320158	ENSMUSG00000037492	NA	NA	NA	predicted	0.929	NA	NA
diana_microt	MIMAT0005291	mmu-miR-582-5p	Epc2	227867	ENSMUSG00000069495	NA	NA	NA	predicted	0.929	NA	NA
diana_microt	MIMAT0000158	mmu-miR-146a-5p	Rbl1	19650	ENSMUSG00000027641	NA	NA	NA	predicted	0.929	NA	NA
diana_microt	MIMAT0009393	mmu-miR-1930-5p	Galnt14	71685	ENSMUSG00000024064	NA	NA	NA	predicted	0.929	NA	NA
diana_microt	MIMAT0000154	mmu-miR-142a-5p	Otx2	18424	ENSMUSG00000021848	NA	NA	NA	predicted	0.929	NA	NA
diana_microt	MIMAT0000165	mmu-miR-155-5p	Mctp1	78771	ENSMUSG00000021596	NA	NA	NA	predicted	0.929	NA	NA
diana_microt	MIMAT0016995	mmu-miR-182-3p	Nhs	195727	ENSMUSG00000059493	NA	NA	NA	predicted	0.929	NA	NA
diana_microt	MIMAT0009393	mmu-miR-1930-5p	Pdia4	12304	ENSMUSG00000025823	NA	NA	NA	predicted	0.929	NA	NA
diana_microt	MIMAT0000138	mmu-miR-126a-3p	Gria3	53623	ENSMUSG00000001986	NA	NA	NA	predicted	0.929	NA	NA
diana_microt	MIMAT0017232	mmu-miR-301b-5p	Traf7	224619	ENSMUSG00000052752	NA	NA	NA	predicted	0.928	NA	NA
diana_microt	MIMAT0000155	mmu-miR-142a-3p	Spag17	74362	ENSMUSG00000027867	NA	NA	NA	predicted	0.928	NA	NA
diana_microt	MIMAT0004622	mmu-let-7c-1-3p	Actc1	11464	ENSMUSG00000068614	NA	NA	NA	predicted	0.928	NA	NA
diana_microt	MIMAT0000165	mmu-miR-155-5p	2210016L21Rik	72357	ENSMUSG00000029559	NA	NA	NA	predicted	0.928	NA	NA
diana_microt	MIMAT0000538	mmu-miR-31-5p	Rnaseh2b	67153	ENSMUSG00000021932	NA	NA	NA	predicted	0.928	NA	NA
diana_microt	MIMAT0016995	mmu-miR-182-3p	Ahcyl2	74340	ENSMUSG00000029772	NA	NA	NA	predicted	0.928	NA	NA
diana_microt	MIMAT0017021	mmu-miR-96-3p	Pcdhb14	93885	ENSMUSG00000044043	NA	NA	NA	predicted	0.928	NA	NA
diana_microt	MIMAT0015640	mmu-miR-3470a	Ankfn1	382543	ENSMUSG00000047773	NA	NA	NA	predicted	0.928	NA	NA
diana_microt	MIMAT0004651	mmu-miR-340-5p	Lin9	72568	ENSMUSG00000058729	NA	NA	NA	predicted	0.928	NA	NA
diana_microt	MIMAT0004651	mmu-miR-340-5p	Lypla1	18777	ENSMUSG00000025903	NA	NA	NA	predicted	0.928	NA	NA
diana_microt	MIMAT0000165	mmu-miR-155-5p	Chd8	67772	ENSMUSG00000053754	NA	NA	NA	predicted	0.928	NA	NA
diana_microt	MIMAT0005291	mmu-miR-582-5p	Fbxw11	103583	ENSMUSG00000020271	NA	NA	NA	predicted	0.928	NA	NA
diana_microt	MIMAT0005291	mmu-miR-582-5p	Inpp5f	101490	ENSMUSG00000042105	NA	NA	NA	predicted	0.928	NA	NA
diana_microt	MIMAT0000154	mmu-miR-142a-5p	Cdc37l1	67072	ENSMUSG00000024780	NA	NA	NA	predicted	0.928	NA	NA
diana_microt	MIMAT0004622	mmu-let-7c-1-3p	Sorbs2	234214	ENSMUSG00000031626	NA	NA	NA	predicted	0.928	NA	NA
diana_microt	MIMAT0000154	mmu-miR-142a-5p	Btf3l4	70533	ENSMUSG00000028568	NA	NA	NA	predicted	0.928	NA	NA
diana_microt	MIMAT0004622	mmu-let-7c-1-3p	Crmp1	12933	ENSMUSG00000029121	NA	NA	NA	predicted	0.928	NA	NA
diana_microt	MIMAT0001537	mmu-miR-429-3p	Il1rapl2	60367	ENSMUSG00000059203	NA	NA	NA	predicted	0.928	NA	NA
diana_microt	MIMAT0004651	mmu-miR-340-5p	Rit2	19762	ENSMUSG00000057455	NA	NA	NA	predicted	0.928	NA	NA
diana_microt	MIMAT0004651	mmu-miR-340-5p	9330159F19Rik	212448	ENSMUSG00000004360	NA	NA	NA	predicted	0.928	NA	NA
diana_microt	MIMAT0016995	mmu-miR-182-3p	Plch2	269615	ENSMUSG00000029055	NA	NA	NA	predicted	0.928	NA	NA
diana_microt	MIMAT0005291	mmu-miR-582-5p	Slc5a3	53881	ENSMUSG00000089774	NA	NA	NA	predicted	0.928	NA	NA
diana_microt	MIMAT0004651	mmu-miR-340-5p	Ints2	70422	ENSMUSG00000018068	NA	NA	NA	predicted	0.928	NA	NA
diana_microt	MIMAT0000165	mmu-miR-155-5p	Stard6	170461	ENSMUSG00000079608	NA	NA	NA	predicted	0.928	NA	NA
diana_microt	MIMAT0004651	mmu-miR-340-5p	Gpr75	237716	ENSMUSG00000043999	NA	NA	NA	predicted	0.928	NA	NA
diana_microt	MIMAT0005291	mmu-miR-582-5p	Rab18	19330	ENSMUSG00000073639	NA	NA	NA	predicted	0.928	NA	NA
diana_microt	MIMAT0000154	mmu-miR-142a-5p	Epas1	13819	ENSMUSG00000024140	NA	NA	NA	predicted	0.928	NA	NA
diana_microt	MIMAT0000165	mmu-miR-155-5p	Astn2	56079	ENSMUSG00000028373	NA	NA	NA	predicted	0.928	NA	NA
diana_microt	MIMAT0005292	mmu-miR-582-3p	Papola	18789	ENSMUSG00000021111	NA	NA	NA	predicted	0.928	NA	NA
diana_microt	MIMAT0001537	mmu-miR-429-3p	Cetn4	207175	ENSMUSG00000045031	NA	NA	NA	predicted	0.927	NA	NA
diana_microt	MIMAT0000165	mmu-miR-155-5p	Zswim6	67263	ENSMUSG00000032846	NA	NA	NA	predicted	0.927	NA	NA
diana_microt	MIMAT0004651	mmu-miR-340-5p	Heatr3	234549	ENSMUSG00000031657	NA	NA	NA	predicted	0.927	NA	NA
diana_microt	MIMAT0004651	mmu-miR-340-5p	Sgpp1	81535	ENSMUSG00000021054	NA	NA	NA	predicted	0.927	NA	NA
diana_microt	MIMAT0000595	mmu-miR-345-5p	Ubxn4	67812	ENSMUSG00000026353	NA	NA	NA	predicted	0.927	NA	NA
diana_microt	MIMAT0015640	mmu-miR-3470a	Pura	19290	ENSMUSG00000043991	NA	NA	NA	predicted	0.927	NA	NA
diana_microt	MIMAT0000154	mmu-miR-142a-5p	Phlda1	21664	ENSMUSG00000020205	NA	NA	NA	predicted	0.927	NA	NA
diana_microt	MIMAT0019341	mmu-miR-3963	Pdgfra	18595	ENSMUSG00000029231	NA	NA	NA	predicted	0.927	NA	NA
diana_microt	MIMAT0000165	mmu-miR-155-5p	Eefsec	65967	ENSMUSG00000033216	NA	NA	NA	predicted	0.927	NA	NA
diana_microt	MIMAT0004622	mmu-let-7c-1-3p	Tbc1d12	209478	ENSMUSG00000048720	NA	NA	NA	predicted	0.927	NA	NA
diana_microt	MIMAT0017042	mmu-miR-351-3p	Lrrfip1	16978	ENSMUSG00000026305	NA	NA	NA	predicted	0.927	NA	NA
diana_microt	MIMAT0005291	mmu-miR-582-5p	Xpo4	57258	ENSMUSG00000021952	NA	NA	NA	predicted	0.927	NA	NA
diana_microt	MIMAT0004651	mmu-miR-340-5p	Serpini1	20713	ENSMUSG00000027834	NA	NA	NA	predicted	0.927	NA	NA
diana_microt	MIMAT0000538	mmu-miR-31-5p	Cep85	70012	ENSMUSG00000037443	NA	NA	NA	predicted	0.927	NA	NA
diana_microt	MIMAT0004651	mmu-miR-340-5p	Prdm16	70673	ENSMUSG00000039410	NA	NA	NA	predicted	0.927	NA	NA
diana_microt	MIMAT0000158	mmu-miR-146a-5p	Ankle2	71782	ENSMUSG00000029501	NA	NA	NA	predicted	0.927	NA	NA
diana_microt	MIMAT0000595	mmu-miR-345-5p	Mau2	74549	ENSMUSG00000031858	NA	NA	NA	predicted	0.927	NA	NA
diana_microt	MIMAT0016995	mmu-miR-182-3p	Gli3	14634	ENSMUSG00000021318	NA	NA	NA	predicted	0.927	NA	NA
diana_microt	MIMAT0000165	mmu-miR-155-5p	Dnajb1	81489	ENSMUSG00000005483	NA	NA	NA	predicted	0.927	NA	NA
diana_microt	MIMAT0005291	mmu-miR-582-5p	Mitf	17342	ENSMUSG00000035158	NA	NA	NA	predicted	0.927	NA	NA
diana_microt	MIMAT0001537	mmu-miR-429-3p	Stx12	100226	ENSMUSG00000028879	NA	NA	NA	predicted	0.927	NA	NA
diana_microt	MIMAT0000165	mmu-miR-155-5p	Gsk3b	56637	ENSMUSG00000022812	NA	NA	NA	predicted	0.927	NA	NA
diana_microt	MIMAT0017042	mmu-miR-351-3p	Grik2	14806	ENSMUSG00000056073	NA	NA	NA	predicted	0.927	NA	NA
diana_microt	MIMAT0001537	mmu-miR-429-3p	Wasf1	83767	ENSMUSG00000019831	NA	NA	NA	predicted	0.927	NA	NA
diana_microt	MIMAT0004651	mmu-miR-340-5p	Pde1c	18575	ENSMUSG00000004347	NA	NA	NA	predicted	0.927	NA	NA
diana_microt	MIMAT0000165	mmu-miR-155-5p	Thoc1	225160	ENSMUSG00000024287	NA	NA	NA	predicted	0.927	NA	NA
diana_microt	MIMAT0004651	mmu-miR-340-5p	Smad2	17126	ENSMUSG00000024563	NA	NA	NA	predicted	0.926	NA	NA
diana_microt	MIMAT0001537	mmu-miR-429-3p	Naa50	72117	ENSMUSG00000022698	NA	NA	NA	predicted	0.926	NA	NA
diana_microt	MIMAT0004651	mmu-miR-340-5p	Ski	20481	ENSMUSG00000029050	NA	NA	NA	predicted	0.926	NA	NA
diana_microt	MIMAT0000154	mmu-miR-142a-5p	Ptbp3	230257	ENSMUSG00000028382	NA	NA	NA	predicted	0.926	NA	NA
diana_microt	MIMAT0017053	mmu-miR-212-5p	Zfp618	72701	ENSMUSG00000028358	NA	NA	NA	predicted	0.926	NA	NA
diana_microt	MIMAT0001537	mmu-miR-429-3p	Atl2	56298	ENSMUSG00000059811	NA	NA	NA	predicted	0.926	NA	NA
diana_microt	MIMAT0000538	mmu-miR-31-5p	Topbp1	235559	ENSMUSG00000032555	NA	NA	NA	predicted	0.926	NA	NA
diana_microt	MIMAT0017021	mmu-miR-96-3p	Mib1	225164	ENSMUSG00000024294	NA	NA	NA	predicted	0.926	NA	NA
diana_microt	MIMAT0001537	mmu-miR-429-3p	Ranbp10	74334	ENSMUSG00000037415	NA	NA	NA	predicted	0.926	NA	NA
diana_microt	MIMAT0004651	mmu-miR-340-5p	Arrdc3	105171	ENSMUSG00000074794	NA	NA	NA	predicted	0.926	NA	NA
diana_microt	MIMAT0017084	mmu-miR-181b-2-3p	Foxn3	71375	ENSMUSG00000033713	NA	NA	NA	predicted	0.926	NA	NA
diana_microt	MIMAT0001537	mmu-miR-429-3p	A830080D01Rik	382252	ENSMUSG00000044150	NA	NA	NA	predicted	0.926	NA	NA
diana_microt	MIMAT0001537	mmu-miR-429-3p	Pi4kb	107650	ENSMUSG00000038861	NA	NA	NA	predicted	0.926	NA	NA
diana_microt	MIMAT0004622	mmu-let-7c-1-3p	Taf5	226182	ENSMUSG00000025049	NA	NA	NA	predicted	0.926	NA	NA
diana_microt	MIMAT0016993	mmu-miR-155-3p	Apc	11789	ENSMUSG00000005871	NA	NA	NA	predicted	0.926	NA	NA
diana_microt	MIMAT0015640	mmu-miR-3470a	Gm5577		ENSMUSG00000084950	NA	NA	NA	predicted	0.926	NA	NA
diana_microt	MIMAT0000165	mmu-miR-155-5p	Card11	108723	ENSMUSG00000036526	NA	NA	NA	predicted	0.926	NA	NA
diana_microt	MIMAT0004622	mmu-let-7c-1-3p	Cnksr2	245684	ENSMUSG00000025658	NA	NA	NA	predicted	0.926	NA	NA
diana_microt	MIMAT0017021	mmu-miR-96-3p	Plod3	26433	ENSMUSG00000004846	NA	NA	NA	predicted	0.926	NA	NA
diana_microt	MIMAT0000158	mmu-miR-146a-5p	Samd10	229011	ENSMUSG00000038605	NA	NA	NA	predicted	0.926	NA	NA
diana_microt	MIMAT0004622	mmu-let-7c-1-3p	Larp4b	217980	ENSMUSG00000033499	NA	NA	NA	predicted	0.926	NA	NA
diana_microt	MIMAT0001537	mmu-miR-429-3p	Slc30a4	22785	ENSMUSG00000005802	NA	NA	NA	predicted	0.926	NA	NA
diana_microt	MIMAT0005291	mmu-miR-582-5p	Zfp36l2	12193	ENSMUSG00000045817	NA	NA	NA	predicted	0.926	NA	NA
diana_microt	MIMAT0001537	mmu-miR-429-3p	Rdh10	98711	ENSMUSG00000025921	NA	NA	NA	predicted	0.925	NA	NA
diana_microt	MIMAT0000165	mmu-miR-155-5p	Kpna4	16649	ENSMUSG00000027782	NA	NA	NA	predicted	0.925	NA	NA
diana_microt	MIMAT0017042	mmu-miR-351-3p	Tlcd1	68385	ENSMUSG00000019437	NA	NA	NA	predicted	0.925	NA	NA
diana_microt	MIMAT0004622	mmu-let-7c-1-3p	Pde2a	207728	ENSMUSG00000030653	NA	NA	NA	predicted	0.925	NA	NA
diana_microt	MIMAT0000155	mmu-miR-142a-3p	Lcor	212391	ENSMUSG00000025019	NA	NA	NA	predicted	0.925	NA	NA
diana_microt	MIMAT0017232	mmu-miR-301b-5p	Fbxo38	107035	ENSMUSG00000042211	NA	NA	NA	predicted	0.925	NA	NA
diana_microt	MIMAT0009393	mmu-miR-1930-5p	Gm16140	101055656	ENSMUSG00000084085	NA	NA	NA	predicted	0.925	NA	NA
diana_microt	MIMAT0000158	mmu-miR-146a-5p	Rev3l	19714	ENSMUSG00000019841	NA	NA	NA	predicted	0.925	NA	NA
diana_microt	MIMAT0004651	mmu-miR-340-5p	Sfrs18	66625	ENSMUSG00000028248	NA	NA	NA	predicted	0.925	NA	NA
diana_microt	MIMAT0005291	mmu-miR-582-5p	Nsd1	18193	ENSMUSG00000021488	NA	NA	NA	predicted	0.925	NA	NA
diana_microt	MIMAT0005291	mmu-miR-582-5p	Smek2	104570	ENSMUSG00000020463	NA	NA	NA	predicted	0.925	NA	NA
diana_microt	MIMAT0015640	mmu-miR-3470a	Pde4d	100862401	ENSMUSG00000021699	NA	NA	NA	predicted	0.925	NA	NA
diana_microt	MIMAT0004583	mmu-miR-130b-5p	Lypd6	320343	ENSMUSG00000050447	NA	NA	NA	predicted	0.925	NA	NA
diana_microt	MIMAT0004651	mmu-miR-340-5p	Il4	16189	ENSMUSG00000000869	NA	NA	NA	predicted	0.925	NA	NA
diana_microt	MIMAT0000154	mmu-miR-142a-5p	Kif13a	16553	ENSMUSG00000021375	NA	NA	NA	predicted	0.925	NA	NA
diana_microt	MIMAT0004622	mmu-let-7c-1-3p	Acvr2a	11480	ENSMUSG00000052155	NA	NA	NA	predicted	0.925	NA	NA
diana_microt	MIMAT0000538	mmu-miR-31-5p	Hif1an	319594	ENSMUSG00000036450	NA	NA	NA	predicted	0.925	NA	NA
diana_microt	MIMAT0001537	mmu-miR-429-3p	Vldlr	22359	ENSMUSG00000024924	NA	NA	NA	predicted	0.925	NA	NA
diana_microt	MIMAT0004651	mmu-miR-340-5p	Map4k5	399510	ENSMUSG00000034761	NA	NA	NA	predicted	0.925	NA	NA
diana_microt	MIMAT0004622	mmu-let-7c-1-3p	Stx16	228960	ENSMUSG00000027522	NA	NA	NA	predicted	0.925	NA	NA
diana_microt	MIMAT0017182	mmu-miR-450a-1-3p	Lats1	16798	ENSMUSG00000040021	NA	NA	NA	predicted	0.925	NA	NA
[truncated: 26,377 more rows]
