# Supplementary material for: Bone marrow mesenchymal stem cell-derived exosomal microRNA regulates microglial polarization
Source: PeerJ. 2023 Nov 9;11:e16359. doi: 10.7717/peerj.16359 (PMC10640847; doi:10.7717/peerj.16359)
Supplement: Supplemental Information 5 [file peerj-11-16359-s005.csv]

database	mature_mirna_acc	mature_mirna_id	target_symbol	target_entrez	target_ensembl	experiment	support_type	pubmed_id	type	score	disease_drug	paper_pubmedID
mirecords	MIMAT0000165	mmu-miR-155-5p	Sfpi1	20375	ENSMUSG00000002111	Western blot//activity assay//Luciferase activity assay		18055230	validated	NA	NA	NA
mirecords	MIMAT0000165	mmu-miR-155-5p	Myb	17863	ENSMUSG00000019982			18055230	validated	NA	NA	NA
mirecords	MIMAT0000165	mmu-miR-155-5p	Rheb	19744	ENSMUSG00000028945			18055230	validated	NA	NA	NA
mirecords	MIMAT0000165	mmu-miR-155-5p	Bat5					18055230	validated	NA	NA	NA
mirecords	MIMAT0000165	mmu-miR-155-5p	Jarid2	16468	ENSMUSG00000038518			18055230	validated	NA	NA	NA
mirecords	MIMAT0000165	mmu-miR-155-5p	Trp53inp1	60599	ENSMUSG00000028211	Western blot		17911264	validated	NA	NA	NA
mirecords	MIMAT0000165	mmu-miR-155-5p	Ikbke	56489	ENSMUSG00000042349			17911593	validated	NA	NA	NA
mirecords	MIMAT0000165	mmu-miR-155-5p	Fadd	14082	ENSMUSG00000031077	Western blot		17911593	validated	NA	NA	NA
mirecords	MIMAT0000165	mmu-miR-155-5p	Ripk1	19766	ENSMUSG00000021408			17911593	validated	NA	NA	NA
mirecords	MIMAT0000165	mmu-miR-155-5p	Maf	17132	ENSMUSG00000055435	Western blot//activity assay//Luciferase activity assay		17463290	validated	NA	NA	NA
mirecords	MIMAT0000165	mmu-miR-155-5p	Aicda	11628	ENSMUSG00000040627	activity assay//Luciferase activity assay		18450484	validated	NA	NA	NA
mirecords	MIMAT0000165	mmu-miR-155-5p	Aicda	11628	ENSMUSG00000040627	Western blot//quantitative PCR		18455451	validated	NA	NA	NA
mirecords	MIMAT0000138	mmu-miR-126a-3p	Hoxa9	15405	ENSMUSG00000038227	Western blot		18474618	validated	NA	NA	NA
mirecords	MIMAT0000538	mmu-miR-31-5p	Pdgfb	18591	ENSMUSG00000000489	Western blot		18500251	validated	NA	NA	NA
mirecords	MIMAT0000538	mmu-miR-31-5p	Hif1a	15251	ENSMUSG00000021109	Western blot		18500251	validated	NA	NA	NA
mirecords	MIMAT0000158	mmu-miR-146a-5p	Irak1	16179	ENSMUSG00000031392	Western blot		18791161	validated	NA	NA	NA
mirecords	MIMAT0000138	mmu-miR-126a-3p	Spred1	114715	ENSMUSG00000027351			18694565	validated	NA	NA	NA
mirecords	MIMAT0000165	mmu-miR-155-5p	Socs1	12703	ENSMUSG00000038037			19144316	validated	NA	NA	NA
mirecords	MIMAT0000155	mmu-miR-142a-3p	Adcy9	11515	ENSMUSG00000005580	Western blot		19098714	validated	NA	NA	NA
mirecords	MIMAT0000538	mmu-miR-31-5p	Ppp2r2a	71978	ENSMUSG00000022052	Luciferase activity assay		20237410	validated	NA	NA	NA
mirecords	MIMAT0000538	mmu-miR-31-5p	Cdkn2a	12578	ENSMUSG00000044303	Western blot//Luciferase activity assay		20081371	validated	NA	NA	NA
mirecords	MIMAT0000165	mmu-miR-155-5p	KGF			Luciferase activity assay		19701459	validated	NA	NA	NA
mirecords	MIMAT0000165	mmu-miR-155-5p	KGF			Luciferase activity assay		19701459	validated	NA	NA	NA
mirecords	MIMAT0000165	mmu-miR-155-5p	Socs1	12703	ENSMUSG00000038037	Luciferase activity assay		19699171	validated	NA	NA	NA
mirecords	MIMAT0000158	mmu-miR-146a-5p	Irak2	108960	ENSMUSG00000060477	Western blot//Luciferase activity assay		19596990	validated	NA	NA	NA
mirecords	MIMAT0000158	mmu-miR-146a-5p	Irak2	108960	ENSMUSG00000060477	Western blot//Luciferase activity assay		19596990	validated	NA	NA	NA
mirecords	MIMAT0000158	mmu-miR-146a-5p	Irak2	108960	ENSMUSG00000060477	Western blot//Luciferase activity assay		19596990	validated	NA	NA	NA
mirecords	MIMAT0000158	mmu-miR-146a-5p	Fas	14102	ENSMUSG00000024778	Luciferase activity assay		20656888	validated	NA	NA	NA
mirecords	MIMAT0000538	mmu-miR-31-5p	Lats2	50523	ENSMUSG00000021959			20237410	validated	NA	NA	NA
mirecords	MIMAT0000538	mmu-miR-31-5p	Ppp2r2a	71978	ENSMUSG00000022052			20237410	validated	NA	NA	NA
mirecords	MIMAT0000165	mmu-miR-155-5p	CD62L			phenotypic analysis of target gene		21149603	validated	NA	NA	NA
mirecords	MIMAT0000158	mmu-miR-146a-5p	Notch1	18128	ENSMUSG00000026923	Western blot		21730286	validated	NA	NA	NA
mirecords	MIMAT0000165	mmu-miR-155-5p	c-Fos			Western blot//Luciferase activity assay		21385848	validated	NA	NA	NA
mirecords	MIMAT0000165	mmu-miR-155-5p	c-Fos			Western blot//Luciferase activity assay		21385848	validated	NA	NA	NA
mirecords	MIMAT0000155	mmu-miR-142a-3p	IL-6			ELISA//Luciferase activity assay		21474672	validated	NA	NA	NA
mirecords	MIMAT0000138	mmu-miR-126a-3p	Pgr	18667	ENSMUSG00000031870	Western blot//Luciferase activity assay		21526342	validated	NA	NA	NA
mirecords	MIMAT0000138	mmu-miR-126a-3p	Pgr	18667	ENSMUSG00000031870	Western blot//Luciferase activity assay		21526342	validated	NA	NA	NA
mirecords	MIMAT0000165	mmu-miR-155-5p	Hif1a	15251	ENSMUSG00000021109	Western blot		21807897	validated	NA	NA	NA
mirecords	MIMAT0000155	mmu-miR-142a-3p	Bmal1					21799909	validated	NA	NA	NA
mirecords	MIMAT0000165	mmu-miR-155-5p	SOCS-1			Western blot//Luciferase activity assay		22043967	validated	NA	NA	NA
mirecords	MIMAT0000155	mmu-miR-142a-3p	Nr3c1	14815	ENSMUSG00000024431	Western blot		22128032	validated	NA	NA	NA
mirtarbase	MIMAT0000165	mmu-miR-155-5p	CISH	1154	ENSG00000114737	Luciferase reporter assay//Microarray//qRT-PCR//Western blot	Functional MTI	24778118	validated	NA	NA	NA
mirtarbase	MIMAT0000158	mmu-miR-146a-5p	EGR1	1958	ENSG00000120738	Flow//Luciferase reporter assay//Next Generation Sequencing (NGS)//qRT-PCR//Western blot	Functional MTI	25906746	validated	NA	NA	NA
mirtarbase	MIMAT0004653	mmu-miR-342-5p	GFAP	2670	ENSG00000131095	Luciferase reporter assay//Western blot	Functional MTI	28344005	validated	NA	NA	NA
mirtarbase	MIMAT0000158	mmu-miR-146a-5p	IRAK1	3654	ENSG00000184216	qRT-PCR	Functional MTI (Weak)	22851573	validated	NA	NA	NA
mirtarbase	MIMAT0000158	mmu-miR-146a-5p	IRAK1	3654	ENSG00000184216	Luciferase reporter assay//Western blot//qRT-PCR	Functional MTI	24358114	validated	NA	NA	NA
mirtarbase	MIMAT0000158	mmu-miR-146a-5p	NFKB1	4790	ENSG00000109320	qRT-PCR	Functional MTI (Weak)	27250735	validated	NA	NA	NA
mirtarbase	MIMAT0000158	mmu-miR-146a-5p	TRAF6	7189	ENSG00000175104	qRT-PCR//Western blot	Functional MTI	27025258	validated	NA	NA	NA
mirtarbase	MIMAT0000165	mmu-miR-155-5p	SOCS1	8651	ENSG00000185338	ELISA//qRT-PCR//Western blot	Functional MTI	27817193	validated	NA	NA	NA
mirtarbase	MIMAT0004651	mmu-miR-340-5p	Abca1	11303	ENSMUSG00000015243	Sequencing	Functional MTI (Weak)	19536157	validated	NA	NA	NA
mirtarbase	MIMAT0000154	mmu-miR-142a-5p	Abcg1	11307	ENSMUSG00000024030	HITS-CLIP	Functional MTI (Weak)	23142080	validated	NA	NA	NA
mirtarbase	MIMAT0004651	mmu-miR-340-5p	Abcg1	11307	ENSMUSG00000024030	HITS-CLIP	Functional MTI (Weak)	23142080	validated	NA	NA	NA
mirtarbase	MIMAT0004651	mmu-miR-340-5p	Abl2	11352	ENSMUSG00000026596	Sequencing	Functional MTI (Weak)	19536157	validated	NA	NA	NA
mirtarbase	MIMAT0004651	mmu-miR-340-5p	Acadm	11364	ENSMUSG00000062908	HITS-CLIP	Functional MTI (Weak)	25083871	validated	NA	NA	NA
mirtarbase	MIMAT0015640	mmu-miR-3470a	Acp2	11432	ENSMUSG00000002103	HITS-CLIP	Functional MTI (Weak)	25083871	validated	NA	NA	NA
mirtarbase	MIMAT0004651	mmu-miR-340-5p	Acvr1b	11479	ENSMUSG00000000532	Sequencing	Functional MTI (Weak)	19536157	validated	NA	NA	NA
mirtarbase	MIMAT0004651	mmu-miR-340-5p	Adam10	11487	ENSMUSG00000054693	Sequencing	Functional MTI (Weak)	19536157	validated	NA	NA	NA
mirtarbase	MIMAT0004651	mmu-miR-340-5p	Adam22	11496	ENSMUSG00000040537	Sequencing	Functional MTI (Weak)	19536157	validated	NA	NA	NA
mirtarbase	MIMAT0000138	mmu-miR-126a-3p	Adam9	11502	ENSMUSG00000031555	Immunohistochemistry//Western blot	Functional MTI	27618097	validated	NA	NA	NA
mirtarbase	MIMAT0000155	mmu-miR-142a-3p	Adcy9	11515	ENSMUSG00000005580	Luciferase reporter assay//qRT-PCR//Western blot	Functional MTI	19098714	validated	NA	NA	NA
mirtarbase	MIMAT0004651	mmu-miR-340-5p	Adnp	11538	ENSMUSG00000051149	Sequencing	Functional MTI (Weak)	19536157	validated	NA	NA	NA
mirtarbase	MIMAT0004651	mmu-miR-340-5p	Agrn	11603	ENSMUSG00000041936	Sequencing	Functional MTI (Weak)	19536157	validated	NA	NA	NA
mirtarbase	MIMAT0015640	mmu-miR-3470a	Gla	11605	ENSMUSG00000031266	HITS-CLIP	Functional MTI (Weak)	21258322	validated	NA	NA	NA
mirtarbase	MIMAT0000165	mmu-miR-155-5p	Agtrap	11610	ENSMUSG00000029007	qRT-PCR	Functional MTI (Weak)	23717629	validated	NA	NA	NA
mirtarbase	MIMAT0000165	mmu-miR-155-5p	Aicda	11628	ENSMUSG00000040627	Immunoblot//qRT-PCR//qRT-PCR;Other	Functional MTI (Weak)	18455451	validated	NA	NA	NA
mirtarbase	MIMAT0000165	mmu-miR-155-5p	Aicda	11628	ENSMUSG00000040627	Luciferase reporter assay//qRT-PCR//Reporter assay	Functional MTI	18450484	validated	NA	NA	NA
mirtarbase	MIMAT0004653	mmu-miR-342-5p	Akt1	11651	ENSMUSG00000001729	Luciferase reporter assay//qRT-PCR	Functional MTI	23513069	validated	NA	NA	NA
mirtarbase	MIMAT0000165	mmu-miR-155-5p	Akt1	11651	ENSMUSG00000001729	Flow//Immunoblot//qRT-PCR	Functional MTI (Weak)	23422749	validated	NA	NA	NA
mirtarbase	MIMAT0004651	mmu-miR-340-5p	Ank	11732	ENSMUSG00000022265	Sequencing	Functional MTI (Weak)	19536157	validated	NA	NA	NA
mirtarbase	MIMAT0004651	mmu-miR-340-5p	Ank3	11735	ENSMUSG00000069601	Sequencing	Functional MTI (Weak)	19536157	validated	NA	NA	NA
mirtarbase	MIMAT0004651	mmu-miR-340-5p	Prdx3	11757	ENSMUSG00000024997	Sequencing	Functional MTI (Weak)	19536157	validated	NA	NA	NA
mirtarbase	MIMAT0000165	mmu-miR-155-5p	Rhoa	11848	ENSMUSG00000007815	qRT-PCR//Luciferase reporter assay//Western blot	Functional MTI	18794355	validated	NA	NA	NA
mirtarbase	MIMAT0000538	mmu-miR-31-5p	Rhoa	11848	ENSMUSG00000007815	Microarray//qRT-PCR//Western blot	Functional MTI	24004633	validated	NA	NA	NA
mirtarbase	MIMAT0000165	mmu-miR-155-5p	Rhod	11854	ENSMUSG00000041845	HITS-CLIP	Functional MTI (Weak)	28735896	validated	NA	NA	NA
mirtarbase	MIMAT0004651	mmu-miR-340-5p	Arnt	11863	ENSMUSG00000015522	Sequencing	Functional MTI (Weak)	19536157	validated	NA	NA	NA
mirtarbase	MIMAT0000155	mmu-miR-142a-3p	Arntl	11865	ENSMUSG00000055116	Luciferase reporter assay	Functional MTI	22958478	validated	NA	NA	NA
mirtarbase	MIMAT0000155	mmu-miR-142a-3p	Arntl	11865	ENSMUSG00000055116	Luciferase reporter assay//Western blot//qRT-PCR	Functional MTI	23755214	validated	NA	NA	NA
mirtarbase	MIMAT0000165	mmu-miR-155-5p	Arntl	11865	ENSMUSG00000055116	qRT-PCR//Western blot	Functional MTI	25995365	validated	NA	NA	NA
mirtarbase	MIMAT0003494	mmu-miR-704	Atm	11920	ENSMUSG00000034218	HITS-CLIP	Functional MTI (Weak)	23597149	validated	NA	NA	NA
mirtarbase	MIMAT0003494	mmu-miR-704	Atm	11920	ENSMUSG00000034218	HITS-CLIP	Functional MTI (Weak)	21258322	validated	NA	NA	NA
mirtarbase	MIMAT0004651	mmu-miR-340-5p	Slc7a1	11987	ENSMUSG00000041313	Sequencing	Functional MTI (Weak)	19536157	validated	NA	NA	NA
mirtarbase	MIMAT0004651	mmu-miR-340-5p	Slc7a2	11988	ENSMUSG00000031596	Sequencing	Functional MTI (Weak)	19536157	validated	NA	NA	NA
mirtarbase	MIMAT0015640	mmu-miR-3470a	Slc7a2	11988	ENSMUSG00000031596	HITS-CLIP	Functional MTI (Weak)	21258322	validated	NA	NA	NA
mirtarbase	MIMAT0005291	mmu-miR-582-5p	Atrn	11990	ENSMUSG00000027312	HITS-CLIP	Functional MTI (Weak)	23142080	validated	NA	NA	NA
mirtarbase	MIMAT0017053	mmu-miR-212-5p	Pcdh15	11994	ENSMUSG00000052613	HITS-CLIP	Functional MTI (Weak)	25083871	validated	NA	NA	NA
mirtarbase	MIMAT0000165	mmu-miR-155-5p	Bach1	12013	ENSMUSG00000025612	Flow//Immunoblot//Microarray//qRT-PCR	Functional MTI (Weak)	23603793	validated	NA	NA	NA
mirtarbase	MIMAT0000165	mmu-miR-155-5p	Bach1	12013	ENSMUSG00000025612	Microarray//qRT-PCR//protein array	Functional MTI (Weak)	27447824	validated	NA	NA	NA
mirtarbase	MIMAT0004651	mmu-miR-340-5p	Bcl2	12043	ENSMUSG00000057329	Sequencing	Functional MTI (Weak)	19536157	validated	NA	NA	NA
mirtarbase	MIMAT0001537	mmu-miR-429-3p	Bcl2	12043	ENSMUSG00000057329	Luciferase reporter assay	Functional MTI	26489013	validated	NA	NA	NA
mirtarbase	MIMAT0000538	mmu-miR-31-5p	Bicd1	12121	ENSMUSG00000003452	HITS-CLIP	Functional MTI (Weak)	23142080	validated	NA	NA	NA
mirtarbase	MIMAT0004651	mmu-miR-340-5p	Hrk	12123	ENSMUSG00000046607	Sequencing	Functional MTI (Weak)	19536157	validated	NA	NA	NA
mirtarbase	MIMAT0015640	mmu-miR-3470a	Calm1	12313	ENSMUSG00000001175	HITS-CLIP	Functional MTI (Weak)	25083871	validated	NA	NA	NA
mirtarbase	MIMAT0004651	mmu-miR-340-5p	Camk2a	12322	ENSMUSG00000024617	Sequencing	Functional MTI (Weak)	19536157	validated	NA	NA	NA
mirtarbase	MIMAT0000158	mmu-miR-146a-5p	Camk2a	12322	ENSMUSG00000024617	HITS-CLIP	Functional MTI (Weak)	23597149	validated	NA	NA	NA
mirtarbase	MIMAT0000158	mmu-miR-146a-5p	Camk2a	12322	ENSMUSG00000024617	HITS-CLIP	Functional MTI (Weak)	21258322	validated	NA	NA	NA
mirtarbase	MIMAT0000158	mmu-miR-146a-5p	Camk2a	12322	ENSMUSG00000024617	HITS-CLIP	Functional MTI (Weak)	19536157	validated	NA	NA	NA
mirtarbase	MIMAT0004651	mmu-miR-340-5p	Ctnnd1	12388	ENSMUSG00000034101	Sequencing	Functional MTI (Weak)	19536157	validated	NA	NA	NA
mirtarbase	MIMAT0004651	mmu-miR-340-5p	Cav1	12389	ENSMUSG00000007655	Sequencing	Functional MTI (Weak)	19536157	validated	NA	NA	NA
mirtarbase	MIMAT0000138	mmu-miR-126a-3p	Runx1	12394	ENSMUSG00000022952	Luciferase reporter assay//qRT-PCR//Western blot	Functional MTI	21163928	validated	NA	NA	NA
mirtarbase	MIMAT0004651	mmu-miR-340-5p	Cbx1	12412	ENSMUSG00000018666	Sequencing	Functional MTI (Weak)	19536157	validated	NA	NA	NA
mirtarbase	MIMAT0000154	mmu-miR-142a-5p	Cd28	12487	ENSMUSG00000026012	HITS-CLIP	Functional MTI (Weak)	25083871	validated	NA	NA	NA
mirtarbase	MIMAT0000154	mmu-miR-142a-5p	Cd28	12487	ENSMUSG00000102412	HITS-CLIP	Functional MTI (Weak)	25083871	validated	NA	NA	NA
mirtarbase	MIMAT0000154	mmu-miR-142a-5p	Cd28	12487	ENSMUSG00000026012	HITS-CLIP	Functional MTI (Weak)	23142080	validated	NA	NA	NA
mirtarbase	MIMAT0000154	mmu-miR-142a-5p	Cd28	12487	ENSMUSG00000102412	HITS-CLIP	Functional MTI (Weak)	23142080	validated	NA	NA	NA
mirtarbase	MIMAT0004651	mmu-miR-340-5p	Cd2ap	12488	ENSMUSG00000061665	Sequencing	Functional MTI (Weak)	19536157	validated	NA	NA	NA
mirtarbase	MIMAT0000155	mmu-miR-142a-3p	Cd2ap	12488	ENSMUSG00000061665	HITS-CLIP	Functional MTI (Weak)	23597149	validated	NA	NA	NA
mirtarbase	MIMAT0004651	mmu-miR-340-5p	Cdc42	12540	ENSMUSG00000006699	Sequencing	Functional MTI (Weak)	19536157	validated	NA	NA	NA
mirtarbase	MIMAT0017053	mmu-miR-212-5p	Cdk7	12572		HITS-CLIP	Functional MTI (Weak)	21258322	validated	NA	NA	NA
mirtarbase	MIMAT0000165	mmu-miR-155-5p	Cebpb	12608	ENSMUSG00000056501	Western blot//Luciferase reporter assay	Functional MTI	19520806	validated	NA	NA	NA
mirtarbase	MIMAT0004651	mmu-miR-340-5p	Chl1	12661	ENSMUSG00000030077	Sequencing	Functional MTI (Weak)	19536157	validated	NA	NA	NA
mirtarbase	MIMAT0000165	mmu-miR-155-5p	Patj	12695	ENSMUSG00000061859	Flow//Immunoblot//Microarray//qRT-PCR	Functional MTI (Weak)	23603793	validated	NA	NA	NA
mirtarbase	MIMAT0000165	mmu-miR-155-5p	Socs1	12703	ENSMUSG00000038037	Luciferase reporter assay//qRT-PCR	Functional MTI	19699171	validated	NA	NA	NA
mirtarbase	MIMAT0000165	mmu-miR-155-5p	Socs1	12703	ENSMUSG00000038037	Luciferase reporter assay//Western blot	Functional MTI	19144316	validated	NA	NA	NA
mirtarbase	MIMAT0000165	mmu-miR-155-5p	Socs1	12703	ENSMUSG00000038037	Immunoblot	Functional MTI (Weak)	20937844	validated	NA	NA	NA
mirtarbase	MIMAT0000165	mmu-miR-155-5p	Socs1	12703	ENSMUSG00000038037	Luciferase reporter assay	Functional MTI	22634176	validated	NA	NA	NA
mirtarbase	MIMAT0000165	mmu-miR-155-5p	Socs1	12703	ENSMUSG00000038037	ELISA//Flow//Western blot	Functional MTI	23091595	validated	NA	NA	NA
mirtarbase	MIMAT0000165	mmu-miR-155-5p	Socs1	12703	ENSMUSG00000038037	Luciferase reporter assay//qRT-PCR//Western blot	Functional MTI	27843203	validated	NA	NA	NA
mirtarbase	MIMAT0016993	mmu-miR-155-3p	Socs1	12703	ENSMUSG00000038037	qRT-PCR//Western blot	Functional MTI	28359146	validated	NA	NA	NA
mirtarbase	MIMAT0016993	mmu-miR-155-3p	Socs1	12703	ENSMUSG00000038037	qRT-PCR//Western blot	Functional MTI	25721573	validated	NA	NA	NA
mirtarbase	MIMAT0004651	mmu-miR-340-5p	Clcn4	12727	ENSMUSG00000000605	Sequencing	Functional MTI (Weak)	19536157	validated	NA	NA	NA
mirtarbase	MIMAT0000165	mmu-miR-155-5p	Cldn1	12737	ENSMUSG00000022512	Luciferase reporter assay//Northern blot//qRT-PCR	Functional MTI	23523916	validated	NA	NA	NA
mirtarbase	MIMAT0000559	mmu-miR-326-3p	Clgn	12745	ENSMUSG00000002190	HITS-CLIP	Functional MTI (Weak)	21258322	validated	NA	NA	NA
mirtarbase	MIMAT0004651	mmu-miR-340-5p	Col9a3	12841	ENSMUSG00000027570	Sequencing	Functional MTI (Weak)	19536157	validated	NA	NA	NA
mirtarbase	MIMAT0000165	mmu-miR-155-5p	Cpd	12874		HITS-CLIP	Functional MTI (Weak)	23142080	validated	NA	NA	NA
mirtarbase	MIMAT0001537	mmu-miR-429-3p	Cradd	12905	ENSMUSG00000045867	HITS-CLIP	Functional MTI (Weak)	25083871	validated	NA	NA	NA
mirtarbase	MIMAT0004651	mmu-miR-340-5p	Creb1	12912	ENSMUSG00000025958	Sequencing	Functional MTI (Weak)	19536157	validated	NA	NA	NA
mirtarbase	MIMAT0004659	mmu-miR-10a-3p	Creb1	12912	ENSMUSG00000025958	Luciferase reporter assay//qRT-PCR//Western blot	Functional MTI	27292126	validated	NA	NA	NA
mirtarbase	MIMAT0004651	mmu-miR-340-5p	Crk	12928	ENSMUSG00000017776	Sequencing	Functional MTI (Weak)	19536157	validated	NA	NA	NA
mirtarbase	MIMAT0004651	mmu-miR-340-5p	Cry2	12953	ENSMUSG00000068742	Sequencing	Functional MTI (Weak)	19536157	validated	NA	NA	NA
mirtarbase	MIMAT0004889	mmu-miR-504-5p	Csf1	12977	ENSMUSG00000014599	HITS-CLIP	Functional MTI (Weak)	21258322	validated	NA	NA	NA
mirtarbase	MIMAT0015640	mmu-miR-3470a	Csf3r	12986	ENSMUSG00000028859	HITS-CLIP	Functional MTI (Weak)	25083871	validated	NA	NA	NA
mirtarbase	MIMAT0004651	mmu-miR-340-5p	Vcan	13003	ENSMUSG00000021614	Sequencing	Functional MTI (Weak)	19536157	validated	NA	NA	NA
mirtarbase	MIMAT0017053	mmu-miR-212-5p	Ctla2a	13024	ENSMUSG00000044258	HITS-CLIP	Functional MTI (Weak)	21258322	validated	NA	NA	NA
mirtarbase	MIMAT0009393	mmu-miR-1930-5p	Ctla2a	13024	ENSMUSG00000044258	HITS-CLIP	Functional MTI (Weak)	21258322	validated	NA	NA	NA
mirtarbase	MIMAT0015640	mmu-miR-3470a	Cx3cr1	13051	ENSMUSG00000052336	HITS-CLIP	Functional MTI (Weak)	21258322	validated	NA	NA	NA
mirtarbase	MIMAT0004651	mmu-miR-340-5p	Cxadr	13052	ENSMUSG00000022865	Sequencing	Functional MTI (Weak)	19536157	validated	NA	NA	NA
mirtarbase	MIMAT0004651	mmu-miR-340-5p	Dach1	13134	ENSMUSG00000055639	Sequencing	Functional MTI (Weak)	19536157	validated	NA	NA	NA
mirtarbase	MIMAT0004651	mmu-miR-340-5p	Dcx	13193	ENSMUSG00000031285	Sequencing	Functional MTI (Weak)	19536157	validated	NA	NA	NA
mirtarbase	MIMAT0004651	mmu-miR-340-5p	Ddn	13199	ENSMUSG00000059213	Sequencing	Functional MTI (Weak)	19536157	validated	NA	NA	NA
mirtarbase	MIMAT0004651	mmu-miR-340-5p	Dgcr2	13356	ENSMUSG00000003166	Sequencing	Functional MTI (Weak)	19536157	validated	NA	NA	NA
mirtarbase	MIMAT0000538	mmu-miR-31-5p	Dlx3	13393	ENSMUSG00000001510	Reporter assay	Functional MTI	20522784	validated	NA	NA	NA
mirtarbase	MIMAT0004651	mmu-miR-340-5p	Dmd	13405	ENSMUSG00000045103	Sequencing	Functional MTI (Weak)	19536157	validated	NA	NA	NA
mirtarbase	MIMAT0000538	mmu-miR-31-5p	Dmd	13405	ENSMUSG00000045103	HITS-CLIP	Functional MTI (Weak)	25083871	validated	NA	NA	NA
mirtarbase	MIMAT0000138	mmu-miR-126a-3p	Dnmt1	13433	ENSMUSG00000004099	Immunohistochemistry//Western blot	Functional MTI	27279901	validated	NA	NA	NA
mirtarbase	MIMAT0004889	mmu-miR-504-5p	Dpm1	13480	ENSMUSG00000078919	HITS-CLIP	Functional MTI (Weak)	21258322	validated	NA	NA	NA
mirtarbase	MIMAT0004651	mmu-miR-340-5p	Dr1	13486	ENSMUSG00000029265	Sequencing	Functional MTI (Weak)	19536157	validated	NA	NA	NA
mirtarbase	MIMAT0000165	mmu-miR-155-5p	S1pr1	13609	ENSMUSG00000045092	qRT-PCR	Functional MTI (Weak)	25024218	validated	NA	NA	NA
mirtarbase	MIMAT0004889	mmu-miR-504-5p	Egr2	13654	ENSMUSG00000037868	Immunoblot//Luciferase reporter assay//qRT-PCR	Functional MTI	26941017	validated	NA	NA	NA
mirtarbase	MIMAT0004889	mmu-miR-504-5p	Egr2	13654	ENSMUSG00000116458	Immunoblot//Luciferase reporter assay//qRT-PCR	Functional MTI	26941017	validated	NA	NA	NA
mirtarbase	MIMAT0004651	mmu-miR-340-5p	Eif4g2	13690	ENSMUSG00000005610	Sequencing	Functional MTI (Weak)	19536157	validated	NA	NA	NA
mirtarbase	MIMAT0004651	mmu-miR-340-5p	Emp2	13731	ENSMUSG00000022505	Sequencing	Functional MTI (Weak)	19536157	validated	NA	NA	NA
mirtarbase	MIMAT0004651	mmu-miR-340-5p	En2	13799	ENSMUSG00000039095	Sequencing	Functional MTI (Weak)	19536157	validated	NA	NA	NA
mirtarbase	MIMAT0004651	mmu-miR-340-5p	Enc1	13803	ENSMUSG00000041773	Sequencing	Functional MTI (Weak)	19536157	validated	NA	NA	NA
mirtarbase	MIMAT0004651	mmu-miR-340-5p	Epha7	13841	ENSMUSG00000028289	Sequencing	Functional MTI (Weak)	19536157	validated	NA	NA	NA
mirtarbase	MIMAT0004651	mmu-miR-340-5p	Epha7	13841	ENSMUSG00000028289	HITS-CLIP	Functional MTI (Weak)	23142080	validated	NA	NA	NA
mirtarbase	MIMAT0000154	mmu-miR-142a-5p	Epha7	13841	ENSMUSG00000028289	HITS-CLIP	Functional MTI (Weak)	23142080	validated	NA	NA	NA
mirtarbase	MIMAT0000559	mmu-miR-326-3p	Ephb3	13845	ENSMUSG00000005958	HITS-CLIP	Functional MTI (Weak)	25083871	validated	NA	NA	NA
mirtarbase	MIMAT0000559	mmu-miR-326-3p	Ephb3	13845	ENSMUSG00000005958	HITS-CLIP	Functional MTI (Weak)	23597149	validated	NA	NA	NA
mirtarbase	MIMAT0000559	mmu-miR-326-3p	Ephb3	13845	ENSMUSG00000005958	HITS-CLIP	Functional MTI (Weak)	23142080	validated	NA	NA	NA
mirtarbase	MIMAT0000559	mmu-miR-326-3p	Ephb3	13845	ENSMUSG00000005958	HITS-CLIP	Functional MTI (Weak)	21258322	validated	NA	NA	NA
mirtarbase	MIMAT0000559	mmu-miR-326-3p	Ephb3	13845	ENSMUSG00000005958	HITS-CLIP	Functional MTI (Weak)	19536157	validated	NA	NA	NA
mirtarbase	MIMAT0004651	mmu-miR-340-5p	Ephb4	13846	ENSMUSG00000029710	HITS-CLIP	Functional MTI (Weak)	25083871	validated	NA	NA	NA
mirtarbase	MIMAT0004651	mmu-miR-340-5p	Epn2	13855	ENSMUSG00000001036	Sequencing	Functional MTI (Weak)	19536157	validated	NA	NA	NA
mirtarbase	MIMAT0004651	mmu-miR-340-5p	Fgd6	13998	ENSMUSG00000020021	Sequencing	Functional MTI (Weak)	19536157	validated	NA	NA	NA
mirtarbase	MIMAT0004651	mmu-miR-340-5p	Bcl11a	14025	ENSMUSG00000000861	Sequencing	Functional MTI (Weak)	19536157	validated	NA	NA	NA
mirtarbase	MIMAT0004651	mmu-miR-340-5p	Acsl1	14081	ENSMUSG00000018796	Sequencing	Functional MTI (Weak)	19536157	validated	NA	NA	NA
mirtarbase	MIMAT0000165	mmu-miR-155-5p	Fadd	14082		GFP reporter assay//Luciferase reporter assay	Functional MTI	17911593	validated	NA	NA	NA
mirtarbase	MIMAT0000165	mmu-miR-155-5p	Fadd	14082		Luciferase reporter assay//qRT-PCR//Western blot	Functional MTI	23797321	validated	NA	NA	NA
mirtarbase	MIMAT0004651	mmu-miR-340-5p	Fat1	14107	ENSMUSG00000070047	Sequencing	Functional MTI (Weak)	19536157	validated	NA	NA	NA
mirtarbase	MIMAT0015640	mmu-miR-3470a	Fcer2a	14128	ENSMUSG00000005540	HITS-CLIP	Functional MTI (Weak)	25083871	validated	NA	NA	NA
mirtarbase	MIMAT0015640	mmu-miR-3470a	Lgr5	14160	ENSMUSG00000020140	HITS-CLIP	Functional MTI (Weak)	25083871	validated	NA	NA	NA
mirtarbase	MIMAT0015640	mmu-miR-3470a	Lgr5	14160	ENSMUSG00000020140	HITS-CLIP	Functional MTI (Weak)	21258322	validated	NA	NA	NA
mirtarbase	MIMAT0000538	mmu-miR-31-5p	Fgf10	14165		Reporter assay	Functional MTI	20522784	validated	NA	NA	NA
mirtarbase	MIMAT0000165	mmu-miR-155-5p	Fgf7	14178	ENSMUSG00000027208	Luciferase reporter assay	Functional MTI	19701459	validated	NA	NA	NA
mirtarbase	MIMAT0004651	mmu-miR-340-5p	Foxn2	14236	ENSMUSG00000034998	Sequencing	Functional MTI (Weak)	19536157	validated	NA	NA	NA
mirtarbase	MIMAT0000165	mmu-miR-155-5p	Lpin1	14245	ENSMUSG00000020593	Luciferase reporter assay//Microarray//qRT-PCR//Western blot	Functional MTI	22509021	validated	NA	NA	NA
mirtarbase	MIMAT0001537	mmu-miR-429-3p	Flt1	14254	ENSMUSG00000029648	Luciferase reporter assay	Non-Functional MTI	21115742	validated	NA	NA	NA
mirtarbase	MIMAT0000165	mmu-miR-155-5p	Fos	14281	ENSMUSG00000021250	Immunofluorescence//Luciferase reporter assay//Microarray//qRT-PCR//Western blot	Functional MTI	21385848	validated	NA	NA	NA
mirtarbase	MIMAT0000538	mmu-miR-31-5p	Fzd4	14366	ENSMUSG00000049791	Luciferase reporter assay//Western blot	Non-Functional MTI	18500251	validated	NA	NA	NA
mirtarbase	MIMAT0004651	mmu-miR-340-5p	Fzd6	14368	ENSMUSG00000022297	Sequencing	Functional MTI (Weak)	19536157	validated	NA	NA	NA
mirtarbase	MIMAT0004651	mmu-miR-340-5p	Fzd6	14368	ENSMUSG00000107137	Sequencing	Functional MTI (Weak)	19536157	validated	NA	NA	NA
mirtarbase	MIMAT0000138	mmu-miR-126a-3p	Fzd7	14369	ENSMUSG00000041075	Luciferase reporter assay//Western blot	Functional MTI	26361793	validated	NA	NA	NA
mirtarbase	MIMAT0004651	mmu-miR-340-5p	Gabpa	14390	ENSMUSG00000008976	Sequencing	Functional MTI (Weak)	19536157	validated	NA	NA	NA
mirtarbase	MIMAT0004651	mmu-miR-340-5p	Gabra6	14399	ENSMUSG00000020428	Sequencing	Functional MTI (Weak)	19536157	validated	NA	NA	NA
mirtarbase	MIMAT0004651	mmu-miR-340-5p	Gabrg1	14405	ENSMUSG00000001260	Sequencing	Functional MTI (Weak)	19536157	validated	NA	NA	NA
mirtarbase	MIMAT0004651	mmu-miR-340-5p	Gad1	14415	ENSMUSG00000070880	Sequencing	Functional MTI (Weak)	19536157	validated	NA	NA	NA
mirtarbase	MIMAT0015640	mmu-miR-3470a	Gad2	14417	ENSMUSG00000026787	HITS-CLIP	Functional MTI (Weak)	25083871	validated	NA	NA	NA
mirtarbase	MIMAT0004651	mmu-miR-340-5p	Gdf10	14560	ENSMUSG00000021943	Sequencing	Functional MTI (Weak)	19536157	validated	NA	NA	NA
mirtarbase	MIMAT0019341	mmu-miR-3963	Gli3	14634	ENSMUSG00000021318	HITS-CLIP	Functional MTI (Weak)	23142080	validated	NA	NA	NA
mirtarbase	MIMAT0004651	mmu-miR-340-5p	Glul	14645	ENSMUSG00000026473	Sequencing	Functional MTI (Weak)	19536157	validated	NA	NA	NA
mirtarbase	MIMAT0000165	mmu-miR-155-5p	Glul	14645	ENSMUSG00000026473	Microarray//qRT-PCR//protein array	Functional MTI (Weak)	27447824	validated	NA	NA	NA
mirtarbase	MIMAT0004651	mmu-miR-340-5p	Gm2a	14667	ENSMUSG00000000594	Sequencing	Functional MTI (Weak)	19536157	validated	NA	NA	NA
mirtarbase	MIMAT0004889	mmu-miR-504-5p	Gng2	14702	ENSMUSG00000043004	HITS-CLIP	Functional MTI (Weak)	21258322	validated	NA	NA	NA
mirtarbase	MIMAT0004651	mmu-miR-340-5p	Got1	14718	ENSMUSG00000025190	Sequencing	Functional MTI (Weak)	19536157	validated	NA	NA	NA
mirtarbase	MIMAT0000165	mmu-miR-155-5p	Gpr65	14744	ENSMUSG00000021886	Microarray//qRT-PCR//protein array	Functional MTI (Weak)	27447824	validated	NA	NA	NA
mirtarbase	MIMAT0005292	mmu-miR-582-3p	Gpi1	14751	ENSMUSG00000036427	HITS-CLIP	Functional MTI (Weak)	21258322	validated	NA	NA	NA
mirtarbase	MIMAT0009393	mmu-miR-1930-5p	Grk4	14772	ENSMUSG00000052783	HITS-CLIP	Functional MTI (Weak)	21258322	validated	NA	NA	NA
mirtarbase	MIMAT0004889	mmu-miR-504-5p	Grb10	14783	ENSMUSG00000020176	Immunoblot//Luciferase reporter assay//qRT-PCR	Functional MTI	26941017	validated	NA	NA	NA
mirtarbase	MIMAT0004651	mmu-miR-340-5p	Gria2	14800	ENSMUSG00000033981	Sequencing	Functional MTI (Weak)	19536157	validated	NA	NA	NA
mirtarbase	MIMAT0001537	mmu-miR-429-3p	Hist1h1d	14957		HITS-CLIP	Functional MTI (Weak)	25083871	validated	NA	NA	NA
mirtarbase	MIMAT0001537	mmu-miR-429-3p	Hist1h1d	14957		HITS-CLIP	Functional MTI (Weak)	23597149	validated	NA	NA	NA
mirtarbase	MIMAT0001537	mmu-miR-429-3p	Hist1h1d	14957		HITS-CLIP	Functional MTI (Weak)	23142080	validated	NA	NA	NA
mirtarbase	MIMAT0001537	mmu-miR-429-3p	Hist1h1d	14957		HITS-CLIP	Functional MTI (Weak)	21258322	validated	NA	NA	NA
mirtarbase	MIMAT0000165	mmu-miR-155-5p	Mr1	15064	ENSMUSG00000026471	Flow//Immunoblot//Microarray//qRT-PCR	Functional MTI (Weak)	23603793	validated	NA	NA	NA
mirtarbase	MIMAT0004651	mmu-miR-340-5p	Has3	15118	ENSMUSG00000031910	Sequencing	Functional MTI (Weak)	19536157	validated	NA	NA	NA
mirtarbase	MIMAT0004651	mmu-miR-340-5p	Hdac2	15182	ENSMUSG00000019777	Sequencing	Functional MTI (Weak)	19536157	validated	NA	NA	NA
mirtarbase	MIMAT0004651	mmu-miR-340-5p	Hbegf	15200	ENSMUSG00000024486	Sequencing	Functional MTI (Weak)	19536157	validated	NA	NA	NA
mirtarbase	MIMAT0000158	mmu-miR-146a-5p	Hes1	15205	ENSMUSG00000022528	qRT-PCR//Western blot	Functional MTI	26800097	validated	NA	NA	NA
mirtarbase	MIMAT0000538	mmu-miR-31-5p	Hif1a	15251	ENSMUSG00000021109	Western blot//Reporter assay//Luciferase reporter assay	Functional MTI	18500251	validated	NA	NA	NA
mirtarbase	MIMAT0004651	mmu-miR-340-5p	Hipk1	15257	ENSMUSG00000008730	Sequencing	Functional MTI (Weak)	19536157	validated	NA	NA	NA
mirtarbase	MIMAT0000155	mmu-miR-142a-3p	Hmgb1	15289	ENSMUSG00000066551	Luciferase reporter assay//qRT-PCR//Western blot	Functional MTI	28025989	validated	NA	NA	NA
mirtarbase	MIMAT0000138	mmu-miR-126a-3p	Hoxa9	15405	ENSMUSG00000038227	Western blot//FACS	Functional MTI	18474618	validated	NA	NA	NA
mirtarbase	MIMAT0004651	mmu-miR-340-5p	Ndst1	15531	ENSMUSG00000054008	Sequencing	Functional MTI (Weak)	19536157	validated	NA	NA	NA
mirtarbase	MIMAT0004651	mmu-miR-340-5p	Elavl4	15572	ENSMUSG00000028546	Sequencing	Functional MTI (Weak)	19536157	validated	NA	NA	NA
mirtarbase	MIMAT0004651	mmu-miR-340-5p	Hus1	15574	ENSMUSG00000020413	Sequencing	Functional MTI (Weak)	19536157	validated	NA	NA	NA
mirtarbase	MIMAT0004651	mmu-miR-340-5p	Id2	15902	ENSMUSG00000020644	Sequencing	Functional MTI (Weak)	19536157	validated	NA	NA	NA
mirtarbase	MIMAT0004651	mmu-miR-340-5p	Idh1	15926	ENSMUSG00000025950	Sequencing	Functional MTI (Weak)	19536157	validated	NA	NA	NA
mirtarbase	MIMAT0004651	mmu-miR-340-5p	Ids	15931	ENSMUSG00000035847	Sequencing	Functional MTI (Weak)	19536157	validated	NA	NA	NA
mirtarbase	MIMAT0009393	mmu-miR-1930-5p	Idua	15932	ENSMUSG00000033540	HITS-CLIP	Functional MTI (Weak)	21258322	validated	NA	NA	NA
mirtarbase	MIMAT0000158	mmu-miR-146a-5p	Ifng	15978	ENSMUSG00000055170	Western blot	Functional MTI	18791161	validated	NA	NA	NA
mirtarbase	MIMAT0004651	mmu-miR-340-5p	Igfbp3	16009	ENSMUSG00000020427	Sequencing	Functional MTI (Weak)	19536157	validated	NA	NA	NA
mirtarbase	MIMAT0000158	mmu-miR-146a-5p	Irak1	16179	ENSMUSG00000031392	Western blot	Functional MTI	19596990	validated	NA	NA	NA
mirtarbase	MIMAT0000158	mmu-miR-146a-5p	Irak1	16179	ENSMUSG00000031392	Western blot	Functional MTI	18791161	validated	NA	NA	NA
mirtarbase	MIMAT0000158	mmu-miR-146a-5p	Irak1	16179	ENSMUSG00000031392	Immunoblot//Luciferase reporter assay//qRT-PCR//Western blot	Functional MTI	20850013	validated	NA	NA	NA
mirtarbase	MIMAT0000158	mmu-miR-146a-5p	Irak1	16179	ENSMUSG00000031392	Western blot	Functional MTI	23252865	validated	NA	NA	NA
mirtarbase	MIMAT0000158	mmu-miR-146a-5p	Irak1	16179	ENSMUSG00000031392	qRT-PCR	Functional MTI (Weak)	28242958	validated	NA	NA	NA
mirtarbase	MIMAT0000155	mmu-miR-142a-3p	Irak1	16179	ENSMUSG00000031392	Luciferase reporter assay//Western blot	Functional MTI	24053976	validated	NA	NA	NA
mirtarbase	MIMAT0015640	mmu-miR-3470a	Il5ra	16192	ENSMUSG00000005364	HITS-CLIP	Functional MTI (Weak)	25083871	validated	NA	NA	NA
mirtarbase	MIMAT0000155	mmu-miR-142a-3p	Il6	16193	ENSMUSG00000025746	qRT-PCR	Functional MTI (Weak)	27788393	validated	NA	NA	NA
mirtarbase	MIMAT0000158	mmu-miR-146a-5p	Il6	16193	ENSMUSG00000025746	qRT-PCR	Functional MTI (Weak)	27917303	validated	NA	NA	NA
mirtarbase	MIMAT0000165	mmu-miR-155-5p	Il6ra	16194	ENSMUSG00000027947	Microarray//qRT-PCR//protein array	Functional MTI (Weak)	27447824	validated	NA	NA	NA
mirtarbase	MIMAT0000155	mmu-miR-142a-3p	Il6st	16195	ENSMUSG00000021756	Flow//Immunoblot//Luciferase reporter assay//qRT-PCR	Functional MTI	23809164	validated	NA	NA	NA
mirtarbase	MIMAT0000165	mmu-miR-155-5p	Inpp5d	16331	ENSMUSG00000026288	Western blot//Luciferase reporter assay	Functional MTI	19520806	validated	NA	NA	NA
mirtarbase	MIMAT0000165	mmu-miR-155-5p	Inpp5d	16331	ENSMUSG00000026288	Reporter assay	Functional MTI	20435894	validated	NA	NA	NA
mirtarbase	MIMAT0000165	mmu-miR-155-5p	Inpp5d	16331	ENSMUSG00000026288	Microarray	Functional MTI (Weak)	23603793	validated	NA	NA	NA
mirtarbase	MIMAT0000165	mmu-miR-155-5p	Inpp5d	16331	ENSMUSG00000026288	qRT-PCR//Western blot	Functional MTI	24937178	validated	NA	NA	NA
mirtarbase	MIMAT0000165	mmu-miR-155-5p	Inpp5d	16331	ENSMUSG00000026288	Immunohistochemistry//In situ hybridization//Luciferase reporter assay//qRT-PCR//Western blot	Functional MTI	24522920	validated	NA	NA	NA
mirtarbase	MIMAT0000165	mmu-miR-155-5p	Inpp5d	16331	ENSMUSG00000026288	Flow//Immunoblot//qRT-PCR	Functional MTI (Weak)	23422749	validated	NA	NA	NA
mirtarbase	MIMAT0000165	mmu-miR-155-5p	Inpp5d	16331	ENSMUSG00000026288	Luciferase reporter assay	Functional MTI	26828700	validated	NA	NA	NA
mirtarbase	MIMAT0000165	mmu-miR-155-5p	Inpp5d	16331	ENSMUSG00000026288	Microarray//qRT-PCR//protein array	Functional MTI (Weak)	27447824	validated	NA	NA	NA
mirtarbase	MIMAT0017021	mmu-miR-96-3p	Ins1	16333	ENSMUSG00000035804	Immunoblot//Luciferase reporter assay//qRT-PCR	Functional MTI	28036389	validated	NA	NA	NA
mirtarbase	MIMAT0017021	mmu-miR-96-3p	Insr	16337	ENSMUSG00000005534	Immunoblot//Luciferase reporter assay//qRT-PCR	Functional MTI	28036389	validated	NA	NA	NA
mirtarbase	MIMAT0015640	mmu-miR-3470a	Invs	16348	ENSMUSG00000028344	HITS-CLIP	Functional MTI (Weak)	25083871	validated	NA	NA	NA
mirtarbase	MIMAT0000138	mmu-miR-126a-3p	Irs1	16367	ENSMUSG00000055980	Luciferase reporter assay	Functional MTI	24749062	validated	NA	NA	NA
mirtarbase	MIMAT0017053	mmu-miR-212-5p	Itga4	16401	ENSMUSG00000027009	HITS-CLIP	Functional MTI (Weak)	21258322	validated	NA	NA	NA
mirtarbase	MIMAT0004651	mmu-miR-340-5p	Stt3a	16430	ENSMUSG00000032116	Sequencing	Functional MTI (Weak)	19536157	validated	NA	NA	NA
mirtarbase	MIMAT0004651	mmu-miR-340-5p	Itsn1	16443	ENSMUSG00000022957	Sequencing	Functional MTI (Weak)	19536157	validated	NA	NA	NA
mirtarbase	MIMAT0000165	mmu-miR-155-5p	Jarid2	16468	ENSMUSG00000038518	quantitative PCR	Functional MTI (Weak)	18055230	validated	NA	NA	NA
mirtarbase	MIMAT0000165	mmu-miR-155-5p	Jarid2	16468	ENSMUSG00000038518	Flow//Immunoblot//Microarray//qRT-PCR	Functional MTI (Weak)	23603793	validated	NA	NA	NA
mirtarbase	MIMAT0000165	mmu-miR-155-5p	Jarid2	16468	ENSMUSG00000038518	Microarray//qRT-PCR//protein array	Functional MTI (Weak)	27447824	validated	NA	NA	NA
mirtarbase	MIMAT0004651	mmu-miR-340-5p	Kcnj2	16518	ENSMUSG00000041695	Sequencing	Functional MTI (Weak)	19536157	validated	NA	NA	NA
mirtarbase	MIMAT0004651	mmu-miR-340-5p	Kcnj3	16519	ENSMUSG00000026824	Sequencing	Functional MTI (Weak)	19536157	validated	NA	NA	NA
mirtarbase	MIMAT0004651	mmu-miR-340-5p	Kcnj6	16522	ENSMUSG00000043301	Sequencing	Functional MTI (Weak)	19536157	validated	NA	NA	NA
mirtarbase	MIMAT0004651	mmu-miR-340-5p	Kcnk1	16525	ENSMUSG00000033998	Sequencing	Functional MTI (Weak)	19536157	validated	NA	NA	NA
mirtarbase	MIMAT0004651	mmu-miR-340-5p	Kcnk2	16526	ENSMUSG00000037624	Sequencing	Functional MTI (Weak)	19536157	validated	NA	NA	NA
mirtarbase	MIMAT0004651	mmu-miR-340-5p	Kif13a	16553	ENSMUSG00000021375	Sequencing	Functional MTI (Weak)	19536157	validated	NA	NA	NA
mirtarbase	MIMAT0004651	mmu-miR-340-5p	Kif16b	16558	ENSMUSG00000038844	Sequencing	Functional MTI (Weak)	19536157	validated	NA	NA	NA
mirtarbase	MIMAT0004889	mmu-miR-504-5p	Kif3a	16568	ENSMUSG00000018395	HITS-CLIP	Functional MTI (Weak)	25083871	validated	NA	NA	NA
mirtarbase	MIMAT0004651	mmu-miR-340-5p	Kif5c	16574	ENSMUSG00000026764	Sequencing	Functional MTI (Weak)	19536157	validated	NA	NA	NA
mirtarbase	MIMAT0004651	mmu-miR-340-5p	Kpna1	16646	ENSMUSG00000022905	Sequencing	Functional MTI (Weak)	19536157	validated	NA	NA	NA
mirtarbase	MIMAT0000165	mmu-miR-155-5p	Kras	16653	ENSMUSG00000030265	Microarray	Functional MTI (Weak)	23603793	validated	NA	NA	NA
mirtarbase	MIMAT0000165	mmu-miR-155-5p	Mafb	16658	ENSMUSG00000074622	Microarray//qRT-PCR//protein array	Functional MTI (Weak)	27447824	validated	NA	NA	NA
mirtarbase	MIMAT0000538	mmu-miR-31-5p	Krt16	16666	ENSMUSG00000053797	Reporter assay	Functional MTI	20522784	validated	NA	NA	NA
mirtarbase	MIMAT0000538	mmu-miR-31-5p	Krt17	16667	ENSMUSG00000035557	Reporter assay	Functional MTI	20522784	validated	NA	NA	NA
mirtarbase	MIMAT0015640	mmu-miR-3470a	Ky	16716	ENSMUSG00000035606	HITS-CLIP	Functional MTI (Weak)	21258322	validated	NA	NA	NA
mirtarbase	MIMAT0000158	mmu-miR-146a-5p	Cd93	17064	ENSMUSG00000027435	HITS-CLIP	Functional MTI (Weak)	25083871	validated	NA	NA	NA
mirtarbase	MIMAT0016980	mmu-miR-23b-5p	Smad3	17127	ENSMUSG00000032402	Luciferase reporter assay	Functional MTI	26961602	validated	NA	NA	NA
mirtarbase	MIMAT0004651	mmu-miR-340-5p	Smad5	17129	ENSMUSG00000021540	Sequencing	Functional MTI (Weak)	19536157	validated	NA	NA	NA
mirtarbase	MIMAT0000165	mmu-miR-155-5p	Maf	17132		Luciferase reporter assay//Microarray//qRT-PCR//Western blot	Functional MTI	17463290	validated	NA	NA	NA
mirtarbase	MIMAT0000165	mmu-miR-155-5p	Maf	17132		Microarray//qRT-PCR//protein array	Functional MTI (Weak)	27447824	validated	NA	NA	NA
mirtarbase	MIMAT0000559	mmu-miR-326-3p	Maff	17133	ENSMUSG00000042622	HITS-CLIP	Functional MTI (Weak)	25083871	validated	NA	NA	NA
mirtarbase	MIMAT0004651	mmu-miR-340-5p	Man1a2	17156	ENSMUSG00000008763	Sequencing	Functional MTI (Weak)	19536157	validated	NA	NA	NA
mirtarbase	MIMAT0004651	mmu-miR-340-5p	Man2a1	17158		Sequencing	Functional MTI (Weak)	19536157	validated	NA	NA	NA
mirtarbase	MIMAT0004651	mmu-miR-340-5p	Mbd2	17191	ENSMUSG00000024513	Sequencing	Functional MTI (Weak)	19536157	validated	NA	NA	NA
mirtarbase	MIMAT0005291	mmu-miR-582-5p	Mbd4	17193	ENSMUSG00000030322	HITS-CLIP	Functional MTI (Weak)	25083871	validated	NA	NA	NA
mirtarbase	MIMAT0004651	mmu-miR-340-5p	Mcl1	17210	ENSMUSG00000038612	Sequencing	Functional MTI (Weak)	19536157	validated	NA	NA	NA
mirtarbase	MIMAT0004651	mmu-miR-340-5p	Mef2a	17258	ENSMUSG00000030557	Sequencing	Functional MTI (Weak)	19536157	validated	NA	NA	NA
mirtarbase	MIMAT0000165	mmu-miR-155-5p	Mef2a	17258	ENSMUSG00000030557	Microarray	Functional MTI (Weak)	23603793	validated	NA	NA	NA
mirtarbase	MIMAT0004651	mmu-miR-340-5p	Met	17295	ENSMUSG00000009376	Luciferase reporter assay	Functional MTI	24906954	validated	NA	NA	NA
mirtarbase	MIMAT0001537	mmu-miR-429-3p	Mgat3	17309	ENSMUSG00000042428	HITS-CLIP	Functional MTI (Weak)	25083871	validated	NA	NA	NA
mirtarbase	MIMAT0016993	mmu-miR-155-3p	Mitf	17342	ENSMUSG00000035158	qRT-PCR//Western blot	Functional MTI	28359146	validated	NA	NA	NA
mirtarbase	MIMAT0004651	mmu-miR-340-5p	Mllt10	17354	ENSMUSG00000026743	Sequencing	Functional MTI (Weak)	19536157	validated	NA	NA	NA
mirtarbase	MIMAT0004651	mmu-miR-340-5p	Aff1	17355	ENSMUSG00000029313	Sequencing	Functional MTI (Weak)	19536157	validated	NA	NA	NA
mirtarbase	MIMAT0004651	mmu-miR-340-5p	Mmp16	17389	ENSMUSG00000028226	Sequencing	Functional MTI (Weak)	19536157	validated	NA	NA	NA
mirtarbase	MIMAT0015640	mmu-miR-3470a	Mobp	17433	ENSMUSG00000032517	HITS-CLIP	Functional MTI (Weak)	21258322	validated	NA	NA	NA
mirtarbase	MIMAT0000158	mmu-miR-146a-5p	Map1b	17755	ENSMUSG00000052727	Luciferase reporter assay//Western blot	Functional MTI	23699512	validated	NA	NA	NA
mirtarbase	MIMAT0001537	mmu-miR-429-3p	Map2	17756	ENSMUSG00000015222	HITS-CLIP	Functional MTI (Weak)	25083871	validated	NA	NA	NA
mirtarbase	MIMAT0004651	mmu-miR-340-5p	Mtf2	17765	ENSMUSG00000029267	Sequencing	Functional MTI (Weak)	19536157	validated	NA	NA	NA
mirtarbase	MIMAT0001537	mmu-miR-429-3p	Mtf2	17765	ENSMUSG00000029267	HITS-CLIP	Functional MTI (Weak)	23142080	validated	NA	NA	NA
mirtarbase	MIMAT0004651	mmu-miR-340-5p	Mast2	17776	ENSMUSG00000003810	Sequencing	Functional MTI (Weak)	19536157	validated	NA	NA	NA
mirtarbase	MIMAT0000165	mmu-miR-155-5p	Myb	17863	ENSMUSG00000019982	quantitative PCR	Functional MTI (Weak)	18055230	validated	NA	NA	NA
mirtarbase	MIMAT0000538	mmu-miR-31-5p	Myd88	17874	ENSMUSG00000032508	Immunoblot//Immunohistochemistry//Luciferase reporter assay//Microarray//qRT-PCR	Functional MTI	23166298	validated	NA	NA	NA
mirtarbase	MIMAT0004651	mmu-miR-340-5p	Myo10	17909	ENSMUSG00000022272	Sequencing	Functional MTI (Weak)	19536157	validated	NA	NA	NA
mirtarbase	MIMAT0000538	mmu-miR-31-5p	Myo10	17909	ENSMUSG00000022272	HITS-CLIP	Functional MTI (Weak)	23142080	validated	NA	NA	NA
mirtarbase	MIMAT0004651	mmu-miR-340-5p	Myo5a	17918	ENSMUSG00000034593	Sequencing	Functional MTI (Weak)	19536157	validated	NA	NA	NA
mirtarbase	MIMAT0004651	mmu-miR-340-5p	Myt1	17932	ENSMUSG00000010505	Sequencing	Functional MTI (Weak)	19536157	validated	NA	NA	NA
mirtarbase	MIMAT0004651	mmu-miR-340-5p	Napb	17957	ENSMUSG00000027438	Sequencing	Functional MTI (Weak)	19536157	validated	NA	NA	NA
mirtarbase	MIMAT0004651	mmu-miR-340-5p	Nbr1	17966	ENSMUSG00000017119	Sequencing	Functional MTI (Weak)	19536157	validated	NA	NA	NA
mirtarbase	MIMAT0004651	mmu-miR-340-5p	Ndufs4	17993	ENSMUSG00000021764	Sequencing	Functional MTI (Weak)	19536157	validated	NA	NA	NA
mirtarbase	MIMAT0004651	mmu-miR-340-5p	Sept2	18000	ENSMUSG00000116048	Sequencing	Functional MTI (Weak)	19536157	validated	NA	NA	NA
mirtarbase	MIMAT0004651	mmu-miR-340-5p	Nfatc3	18021	ENSMUSG00000031902	Sequencing	Functional MTI (Weak)	19536157	validated	NA	NA	NA
mirtarbase	MIMAT0004651	mmu-miR-340-5p	Nfia	18027	ENSMUSG00000028565	Sequencing	Functional MTI (Weak)	19536157	validated	NA	NA	NA
mirtarbase	MIMAT0004651	mmu-miR-340-5p	Nktr	18087	ENSMUSG00000032525	Sequencing	Functional MTI (Weak)	19536157	validated	NA	NA	NA
mirtarbase	MIMAT0005291	mmu-miR-582-5p	Nkx2-3	18089	ENSMUSG00000044220	HITS-CLIP	Functional MTI (Weak)	25083871	validated	NA	NA	NA
mirtarbase	MIMAT0000158	mmu-miR-146a-5p	Nos2	18126	ENSMUSG00000020826	Western blot	Functional MTI	18791161	validated	NA	NA	NA
mirtarbase	MIMAT0000158	mmu-miR-146a-5p	Notch1	18128	ENSMUSG00000026923	Luciferase reporter assay	Functional MTI	21730286	validated	NA	NA	NA
mirtarbase	MIMAT0000158	mmu-miR-146a-5p	Notch1	18128	ENSMUSG00000026923	qRT-PCR//Western blot	Functional MTI	26800097	validated	NA	NA	NA
mirtarbase	MIMAT0000158	mmu-miR-146a-5p	Notch1	18128	ENSMUSG00000026923	Luciferase reporter assay	Functional MTI	26199426	validated	NA	NA	NA
mirtarbase	MIMAT0004651	mmu-miR-340-5p	Npr3	18162	ENSMUSG00000022206	Sequencing	Functional MTI (Weak)	19536157	validated	NA	NA	NA
mirtarbase	MIMAT0015640	mmu-miR-3470a	Npy1r	18166	ENSMUSG00000036437	HITS-CLIP	Functional MTI (Weak)	25083871	validated	NA	NA	NA
mirtarbase	MIMAT0015640	mmu-miR-3470a	Npy1r	18166	ENSMUSG00000036437	HITS-CLIP	Functional MTI (Weak)	21258322	validated	NA	NA	NA
mirtarbase	MIMAT0005291	mmu-miR-582-5p	Slc11a2	18174	ENSMUSG00000023030	HITS-CLIP	Functional MTI (Weak)	25083871	validated	NA	NA	NA
mirtarbase	MIMAT0004651	mmu-miR-340-5p	Nrg3	18183	ENSMUSG00000041014	Sequencing	Functional MTI (Weak)	19536157	validated	NA	NA	NA
mirtarbase	MIMAT0000158	mmu-miR-146a-5p	Nrp2	18187	ENSMUSG00000025969	HITS-CLIP	Functional MTI (Weak)	25083871	validated	NA	NA	NA
mirtarbase	MIMAT0004651	mmu-miR-340-5p	Nsg2	18197	ENSMUSG00000020297	Sequencing	Functional MTI (Weak)	19536157	validated	NA	NA	NA
mirtarbase	MIMAT0004651	mmu-miR-340-5p	Ntrk2	18212	ENSMUSG00000055254	Sequencing	Functional MTI (Weak)	19536157	validated	NA	NA	NA
mirtarbase	MIMAT0004651	mmu-miR-340-5p	Nr4a2	18227	ENSMUSG00000026826	Sequencing	Functional MTI (Weak)	19536157	validated	NA	NA	NA
mirtarbase	MIMAT0004651	mmu-miR-340-5p	P2ry1	18441	ENSMUSG00000027765	Sequencing	Functional MTI (Weak)	19536157	validated	NA	NA	NA
mirtarbase	MIMAT0004651	mmu-miR-340-5p	Pafah1b2	18475		Sequencing	Functional MTI (Weak)	19536157	validated	NA	NA	NA
mirtarbase	MIMAT0004651	mmu-miR-340-5p	Pam	18484	ENSMUSG00000026335	Sequencing	Functional MTI (Weak)	19536157	validated	NA	NA	NA
mirtarbase	MIMAT0004651	mmu-miR-340-5p	Cntn3	18488	ENSMUSG00000030075	Sequencing	Functional MTI (Weak)	19536157	validated	NA	NA	NA
mirtarbase	MIMAT0015640	mmu-miR-3470a	Pax2	18504		HITS-CLIP	Functional MTI (Weak)	23142080	validated	NA	NA	NA
mirtarbase	MIMAT0004651	mmu-miR-340-5p	Pbx3	18516	ENSMUSG00000038718	Sequencing	Functional MTI (Weak)	19536157	validated	NA	NA	NA
mirtarbase	MIMAT0004651	mmu-miR-340-5p	Pde4b	18578	ENSMUSG00000028525	Sequencing	Functional MTI (Weak)	19536157	validated	NA	NA	NA
mirtarbase	MIMAT0000538	mmu-miR-31-5p	Pdgfb	18591	ENSMUSG00000000489	Western blot//Reporter assay//Luciferase reporter assay	Functional MTI	18500251	validated	NA	NA	NA
mirtarbase	MIMAT0004651	mmu-miR-340-5p	Pdgfra	18595	ENSMUSG00000029231	Sequencing	Functional MTI (Weak)	19536157	validated	NA	NA	NA
mirtarbase	MIMAT0004651	mmu-miR-340-5p	Padi2	18600	ENSMUSG00000028927	Sequencing	Functional MTI (Weak)	19536157	validated	NA	NA	NA
mirtarbase	MIMAT0000165	mmu-miR-155-5p	Enpp1	18605	ENSMUSG00000037370	Microarray//qRT-PCR//protein array	Functional MTI (Weak)	27447824	validated	NA	NA	NA
mirtarbase	MIMAT0004651	mmu-miR-340-5p	Enpp2	18606	ENSMUSG00000022425	Sequencing	Functional MTI (Weak)	19536157	validated	NA	NA	NA
mirtarbase	MIMAT0000165	mmu-miR-155-5p	Pea15a	18611	ENSMUSG00000013698	Immunohistochemistry//Luciferase reporter assay//qRT-PCR	Functional MTI	21247879	validated	NA	NA	NA
mirtarbase	MIMAT0004651	mmu-miR-340-5p	Pfn2	18645		Sequencing	Functional MTI (Weak)	19536157	validated	NA	NA	NA
mirtarbase	MIMAT0004889	mmu-miR-504-5p	Prf1	18646	ENSMUSG00000037202	HITS-CLIP	Functional MTI (Weak)	23142080	validated	NA	NA	NA
mirtarbase	MIMAT0004651	mmu-miR-340-5p	Slc25a3	18674	ENSMUSG00000061904	Sequencing	Functional MTI (Weak)	19536157	validated	NA	NA	NA
mirtarbase	MIMAT0017053	mmu-miR-212-5p	Pik3c2a	18704	ENSMUSG00000030660	HITS-CLIP	Functional MTI (Weak)	25083871	validated	NA	NA	NA
mirtarbase	MIMAT0004651	mmu-miR-340-5p	Pik3r1	18708	ENSMUSG00000041417	Sequencing	Functional MTI (Weak)	19536157	validated	NA	NA	NA
mirtarbase	MIMAT0000138	mmu-miR-126a-3p	Pik3r2	18709	ENSMUSG00000031834	Luciferase reporter assay//Western blot	Functional MTI	18987025	validated	NA	NA	NA
mirtarbase	MIMAT0000138	mmu-miR-126a-3p	Pik3r2	18709	ENSMUSG00000111826	Luciferase reporter assay//Western blot	Functional MTI	18987025	validated	NA	NA	NA
mirtarbase	MIMAT0000138	mmu-miR-126a-3p	Pik3r2	18709	ENSMUSG00000031834	Luciferase reporter assay//Western blot	Functional MTI	20216554	validated	NA	NA	NA
mirtarbase	MIMAT0000138	mmu-miR-126a-3p	Pik3r2	18709	ENSMUSG00000111826	Luciferase reporter assay//Western blot	Functional MTI	20216554	validated	NA	NA	NA
mirtarbase	MIMAT0004651	mmu-miR-340-5p	Pikfyve	18711	ENSMUSG00000025949	Sequencing	Functional MTI (Weak)	19536157	validated	NA	NA	NA
mirtarbase	MIMAT0004651	mmu-miR-340-5p	Pkd2	18764	ENSMUSG00000034462	Sequencing	Functional MTI (Weak)	19536157	validated	NA	NA	NA
mirtarbase	MIMAT0001537	mmu-miR-429-3p	Pkib	18768	ENSMUSG00000019876	HITS-CLIP	Functional MTI (Weak)	25083871	validated	NA	NA	NA
mirtarbase	MIMAT0004651	mmu-miR-340-5p	Papola	18789	ENSMUSG00000021111	Sequencing	Functional MTI (Weak)	19536157	validated	NA	NA	NA
mirtarbase	MIMAT0004651	mmu-miR-340-5p	Plat	18791	ENSMUSG00000031538	Sequencing	Functional MTI (Weak)	19536157	validated	NA	NA	NA
mirtarbase	MIMAT0004651	mmu-miR-340-5p	Pou3f3	18993		Sequencing	Functional MTI (Weak)	19536157	validated	NA	NA	NA
mirtarbase	MIMAT0000158	mmu-miR-146a-5p	Med1	19014	ENSMUSG00000018160	Luciferase reporter assay	Functional MTI	23221399	validated	NA	NA	NA
mirtarbase	MIMAT0000158	mmu-miR-146a-5p	Pparg	19016	ENSMUSG00000000440	qRT-PCR//Western blot	Functional MTI	26800097	validated	NA	NA	NA
mirtarbase	MIMAT0004651	mmu-miR-340-5p	Ppp3cb	19056	ENSMUSG00000021816	Sequencing	Functional MTI (Weak)	19536157	validated	NA	NA	NA
mirtarbase	MIMAT0004651	mmu-miR-340-5p	Ppp3r1	19058	ENSMUSG00000033953	Sequencing	Functional MTI (Weak)	19536157	validated	NA	NA	NA
mirtarbase	MIMAT0000158	mmu-miR-146a-5p	Ppp3r2	19059	ENSMUSG00000028310	Luciferase reporter assay//Microarray//qRT-PCR//Western blot	Functional MTI	28383548	validated	NA	NA	NA
mirtarbase	MIMAT0015640	mmu-miR-3470a	Mob4	19070	ENSMUSG00000025979	HITS-CLIP	Functional MTI (Weak)	25083871	validated	NA	NA	NA
mirtarbase	MIMAT0015640	mmu-miR-3470a	Srgn	19073	ENSMUSG00000020077	HITS-CLIP	Functional MTI (Weak)	23142080	validated	NA	NA	NA
mirtarbase	MIMAT0004651	mmu-miR-340-5p	Prkar1a	19084	ENSMUSG00000020612	Sequencing	Functional MTI (Weak)	19536157	validated	NA	NA	NA
mirtarbase	MIMAT0000165	mmu-miR-155-5p	Prkar1b	19085	ENSMUSG00000025855	Microarray//qRT-PCR//protein array	Functional MTI (Weak)	27447824	validated	NA	NA	NA
mirtarbase	MIMAT0004651	mmu-miR-340-5p	Prnp	19122	ENSMUSG00000079037	Sequencing	Functional MTI (Weak)	19536157	validated	NA	NA	NA
mirtarbase	MIMAT0004651	mmu-miR-340-5p	Cyth3	19159	ENSMUSG00000018001	Sequencing	Functional MTI (Weak)	19536157	validated	NA	NA	NA
mirtarbase	MIMAT0004651	mmu-miR-340-5p	Ptp4a2	19244	ENSMUSG00000028788	Sequencing	Functional MTI (Weak)	19536157	validated	NA	NA	NA
mirtarbase	MIMAT0004651	mmu-miR-340-5p	Ptprg	19270	ENSMUSG00000021745	Sequencing	Functional MTI (Weak)	19536157	validated	NA	NA	NA
mirtarbase	MIMAT0000165	mmu-miR-155-5p	Ptprj	19271	ENSMUSG00000025314	Microarray//qRT-PCR//protein array	Functional MTI (Weak)	27447824	validated	NA	NA	NA
mirtarbase	MIMAT0004651	mmu-miR-340-5p	Ptprr	19279	ENSMUSG00000020151	Sequencing	Functional MTI (Weak)	19536157	validated	NA	NA	NA
mirtarbase	MIMAT0004651	mmu-miR-340-5p	Qk	19317	ENSMUSG00000062078	Sequencing	Functional MTI (Weak)	19536157	validated	NA	NA	NA
mirtarbase	MIMAT0005292	mmu-miR-582-3p	Rad51d	19364		HITS-CLIP	Functional MTI (Weak)	23597149	validated	NA	NA	NA
mirtarbase	MIMAT0015640	mmu-miR-3470a	Rangap1	19387	ENSMUSG00000022391	HITS-CLIP	Functional MTI (Weak)	21258322	validated	NA	NA	NA
mirtarbase	MIMAT0004651	mmu-miR-340-5p	Rce1	19671	ENSMUSG00000024889	HITS-CLIP	Functional MTI (Weak)	25083871	validated	NA	NA	NA
mirtarbase	MIMAT0000158	mmu-miR-146a-5p	Relb	19698	ENSMUSG00000002983	Flow//GFP reporter assay//Immunofluorescence//Luciferase reporter assay//qRT-PCR	Functional MTI	22545247	validated	NA	NA	NA
mirtarbase	MIMAT0004651	mmu-miR-340-5p	Rev3l	19714	ENSMUSG00000019841	Sequencing	Functional MTI (Weak)	19536157	validated	NA	NA	NA
mirtarbase	MIMAT0015640	mmu-miR-3470a	Rhag	19743	ENSMUSG00000023926	HITS-CLIP	Functional MTI (Weak)	21258322	validated	NA	NA	NA
mirtarbase	MIMAT0000165	mmu-miR-155-5p	Rheb	19744	ENSMUSG00000028945	quantitative PCR	Functional MTI (Weak)	18055230	validated	NA	NA	NA
mirtarbase	MIMAT0000165	mmu-miR-155-5p	Rheb	19744	ENSMUSG00000028945	Luciferase reporter assay//Western blot//qRT-PCR	Functional MTI	24130493	validated	NA	NA	NA
mirtarbase	MIMAT0000165	mmu-miR-155-5p	Ripk1	19766	ENSMUSG00000021408	GFP reporter assay//Luciferase reporter assay	Functional MTI	17911593	validated	NA	NA	NA
mirtarbase	MIMAT0004651	mmu-miR-340-5p	Xpr1	19775	ENSMUSG00000026469	Sequencing	Functional MTI (Weak)	19536157	validated	NA	NA	NA
mirtarbase	MIMAT0004651	mmu-miR-340-5p	Robo1	19876	ENSMUSG00000022883	Sequencing	Functional MTI (Weak)	19536157	validated	NA	NA	NA
mirtarbase	MIMAT0005291	mmu-miR-582-5p	Rock2	19878	ENSMUSG00000020580	HITS-CLIP	Functional MTI (Weak)	25083871	validated	NA	NA	NA
mirtarbase	MIMAT0000165	mmu-miR-155-5p	Rora	19883	ENSMUSG00000032238	Microarray	Functional MTI (Weak)	23603793	validated	NA	NA	NA
mirtarbase	MIMAT0004651	mmu-miR-340-5p	Ncor1	20185	ENSMUSG00000018501	Sequencing	Functional MTI (Weak)	19536157	validated	NA	NA	NA
mirtarbase	MIMAT0015640	mmu-miR-3470a	Scd2	20250	ENSMUSG00000025203	HITS-CLIP	Functional MTI (Weak)	25083871	validated	NA	NA	NA
mirtarbase	MIMAT0004651	mmu-miR-340-5p	Scn1a	20265	ENSMUSG00000064329	Sequencing	Functional MTI (Weak)	19536157	validated	NA	NA	NA
mirtarbase	MIMAT0004651	mmu-miR-340-5p	Cxcl12	20315	ENSMUSG00000061353	Sequencing	Functional MTI (Weak)	19536157	validated	NA	NA	NA
mirtarbase	MIMAT0004651	mmu-miR-340-5p	Nptn	20320	ENSMUSG00000032336	Sequencing	Functional MTI (Weak)	19536157	validated	NA	NA	NA
mirtarbase	MIMAT0004651	mmu-miR-340-5p	Sema5a	20356	ENSMUSG00000022231	Sequencing	Functional MTI (Weak)	19536157	validated	NA	NA	NA
mirtarbase	MIMAT0000155	mmu-miR-142a-3p	Sema6a	20358	ENSMUSG00000019647	HITS-CLIP	Functional MTI (Weak)	21258322	validated	NA	NA	NA
mirtarbase	MIMAT0000165	mmu-miR-155-5p	Spi1	20375	ENSMUSG00000002111	Luciferase reporter assay//Reporter assay;Other	Functional MTI	18055230	validated	NA	NA	NA
mirtarbase	MIMAT0000138	mmu-miR-126a-3p	Spi1	20375	ENSMUSG00000002111	Luciferase reporter assay//qRT-PCR//Western blot	Functional MTI	21163928	validated	NA	NA	NA
mirtarbase	MIMAT0004651	mmu-miR-340-5p	Srsf2	20382	ENSMUSG00000034120	Sequencing	Functional MTI (Weak)	19536157	validated	NA	NA	NA
mirtarbase	MIMAT0004651	mmu-miR-340-5p	Cyfip1	20430	ENSMUSG00000030447	Sequencing	Functional MTI (Weak)	19536157	validated	NA	NA	NA
mirtarbase	MIMAT0001537	mmu-miR-429-3p	St3gal2	20444	ENSMUSG00000031749	HITS-CLIP	Functional MTI (Weak)	25083871	validated	NA	NA	NA
mirtarbase	MIMAT0009393	mmu-miR-1930-5p	St3gal2	20444	ENSMUSG00000031749	HITS-CLIP	Functional MTI (Weak)	21258322	validated	NA	NA	NA
mirtarbase	MIMAT0009393	mmu-miR-1930-5p	Sin3a	20466	ENSMUSG00000042557	HITS-CLIP	Functional MTI (Weak)	21258322	validated	NA	NA	NA
mirtarbase	MIMAT0004651	mmu-miR-340-5p	Six2	20472	ENSMUSG00000024134	HITS-CLIP	Functional MTI (Weak)	23597149	validated	NA	NA	NA
mirtarbase	MIMAT0004651	mmu-miR-340-5p	Six2	20472	ENSMUSG00000024134	HITS-CLIP	Functional MTI (Weak)	21258322	validated	NA	NA	NA
mirtarbase	MIMAT0000154	mmu-miR-142a-5p	Six2	20472	ENSMUSG00000024134	HITS-CLIP	Functional MTI (Weak)	21258322	validated	NA	NA	NA
mirtarbase	MIMAT0004651	mmu-miR-340-5p	Ski	20481	ENSMUSG00000029050	Sequencing	Functional MTI (Weak)	19536157	validated	NA	NA	NA
mirtarbase	MIMAT0000165	mmu-miR-155-5p	Ski	20481	ENSMUSG00000029050	Flow//Immunoblot//Microarray//qRT-PCR	Functional MTI (Weak)	23603793	validated	NA	NA	NA
mirtarbase	MIMAT0004651	mmu-miR-340-5p	Skil	20482	ENSMUSG00000027660	Sequencing	Functional MTI (Weak)	19536157	validated	NA	NA	NA
mirtarbase	MIMAT0004651	mmu-miR-340-5p	Slc1a1	20510	ENSMUSG00000024935	Sequencing	Functional MTI (Weak)	19536157	validated	NA	NA	NA
mirtarbase	MIMAT0004651	mmu-miR-340-5p	Slc2a3	20527	ENSMUSG00000003153	Sequencing	Functional MTI (Weak)	19536157	validated	NA	NA	NA
mirtarbase	MIMAT0004651	mmu-miR-340-5p	Slit3	20564	ENSMUSG00000056427	HITS-CLIP	Functional MTI (Weak)	25083871	validated	NA	NA	NA
mirtarbase	MIMAT0004651	mmu-miR-340-5p	Soat1	20652	ENSMUSG00000026600	Sequencing	Functional MTI (Weak)	19536157	validated	NA	NA	NA
mirtarbase	MIMAT0000586	mmu-miR-340-3p	Soat1	20652	ENSMUSG00000026600	HITS-CLIP	Functional MTI (Weak)	21258322	validated	NA	NA	NA
mirtarbase	MIMAT0004651	mmu-miR-340-5p	Son	20658	ENSMUSG00000022961	Sequencing	Functional MTI (Weak)	19536157	validated	NA	NA	NA
mirtarbase	MIMAT0004651	mmu-miR-340-5p	Sort1	20661	ENSMUSG00000068747	HITS-CLIP	Functional MTI (Weak)	25083871	validated	NA	NA	NA
mirtarbase	MIMAT0000154	mmu-miR-142a-5p	Sort1	20661	ENSMUSG00000068747	HITS-CLIP	Functional MTI (Weak)	25083871	validated	NA	NA	NA
mirtarbase	MIMAT0004651	mmu-miR-340-5p	Sos1	20662	ENSMUSG00000024241	Sequencing	Functional MTI (Weak)	19536157	validated	NA	NA	NA
mirtarbase	MIMAT0004651	mmu-miR-340-5p	Sox11	20666	ENSMUSG00000063632	Sequencing	Functional MTI (Weak)	19536157	validated	NA	NA	NA
mirtarbase	MIMAT0004651	mmu-miR-340-5p	Sox4	20677	ENSMUSG00000076431	Sequencing	Functional MTI (Weak)	19536157	validated	NA	NA	NA
mirtarbase	MIMAT0004651	mmu-miR-340-5p	Sall3	20689	ENSMUSG00000024565	Sequencing	Functional MTI (Weak)	19536157	validated	NA	NA	NA
mirtarbase	MIMAT0004651	mmu-miR-340-5p	Serpine2	20720	ENSMUSG00000026249	Sequencing	Functional MTI (Weak)	19536157	validated	NA	NA	NA
mirtarbase	MIMAT0004651	mmu-miR-340-5p	Spp1	20750	ENSMUSG00000029304	HITS-CLIP	Functional MTI (Weak)	25083871	validated	NA	NA	NA
mirtarbase	MIMAT0000158	mmu-miR-146a-5p	Stat1	20846	ENSMUSG00000026104	Immunoblot//Luciferase reporter assay//qRT-PCR//Western blot	Functional MTI	20850013	validated	NA	NA	NA
mirtarbase	MIMAT0004651	mmu-miR-340-5p	Stxbp1	20910	ENSMUSG00000026797	Sequencing	Functional MTI (Weak)	19536157	validated	NA	NA	NA
mirtarbase	MIMAT0009393	mmu-miR-1930-5p	Syn2	20965	ENSMUSG00000009394	HITS-CLIP	Functional MTI (Weak)	25083871	validated	NA	NA	NA
mirtarbase	MIMAT0004651	mmu-miR-340-5p	Sdc3	20970	ENSMUSG00000025743	Sequencing	Functional MTI (Weak)	19536157	validated	NA	NA	NA
mirtarbase	MIMAT0004651	mmu-miR-340-5p	Syt2	20980	ENSMUSG00000026452	Sequencing	Functional MTI (Weak)	19536157	validated	NA	NA	NA
mirtarbase	MIMAT0000138	mmu-miR-126a-3p	Tal1	21349	ENSMUSG00000028717	Luciferase reporter assay//qRT-PCR//Western blot	Functional MTI	21163928	validated	NA	NA	NA
mirtarbase	MIMAT0000559	mmu-miR-326-3p	Tbx5	21388	ENSMUSG00000018263	HITS-CLIP	Functional MTI (Weak)	21258322	validated	NA	NA	NA
mirtarbase	MIMAT0004651	mmu-miR-340-5p	Tcf4	21413	ENSMUSG00000053477	Sequencing	Functional MTI (Weak)	19536157	validated	NA	NA	NA
mirtarbase	MIMAT0000165	mmu-miR-155-5p	Tcf7l2	21416	ENSMUSG00000024985	Microarray//qRT-PCR//protein array	Functional MTI (Weak)	27447824	validated	NA	NA	NA
mirtarbase	MIMAT0001537	mmu-miR-429-3p	Zeb1	21417	ENSMUSG00000024238	Luciferase reporter assay//Western blot	Functional MTI	19745813	validated	NA	NA	NA
mirtarbase	MIMAT0001537	mmu-miR-429-3p	Zeb1	21417	ENSMUSG00000024238	Immunoblot//Microarray//qRT-PCR	Functional MTI (Weak)	21079000	validated	NA	NA	NA
mirtarbase	MIMAT0001537	mmu-miR-429-3p	Zeb1	21417	ENSMUSG00000024238	Reporter assay	Functional MTI	21049046	validated	NA	NA	NA
mirtarbase	MIMAT0001537	mmu-miR-429-3p	Zeb1	21417	ENSMUSG00000024238	Reporter assay	Non-Functional MTI	18411277	validated	NA	NA	NA
mirtarbase	MIMAT0001537	mmu-miR-429-3p	Zeb1	21417	ENSMUSG00000024238	Luciferase reporter assay//qRT-PCR//Western blot//Chromatin Immunoprecipitation (ChIP) Assays	Functional MTI	22247255	validated	NA	NA	NA
mirtarbase	MIMAT0001537	mmu-miR-429-3p	Zeb1	21417	ENSMUSG00000024238	Luciferase reporter assay//Northern blot//qRT-PCR//Western blot	Functional MTI	23765281	validated	NA	NA	NA
mirtarbase	MIMAT0004651	mmu-miR-340-5p	Tfap2b	21419	ENSMUSG00000025927	Sequencing	Functional MTI (Weak)	19536157	validated	NA	NA	NA
mirtarbase	MIMAT0004651	mmu-miR-340-5p	Morf4l1	21761	ENSMUSG00000062270	HITS-CLIP	Functional MTI (Weak)	23142080	validated	NA	NA	NA
mirtarbase	MIMAT0000538	mmu-miR-31-5p	Tgfb2	21808	ENSMUSG00000039239	Luciferase reporter assay//Microarray//qRT-PCR//Western blot	Functional MTI	25639665	validated	NA	NA	NA
mirtarbase	MIMAT0004651	mmu-miR-340-5p	Tgfbr1	21812	ENSMUSG00000007613	Sequencing	Functional MTI (Weak)	19536157	validated	NA	NA	NA
mirtarbase	MIMAT0004651	mmu-miR-340-5p	Tgfbr2	21813		Sequencing	Functional MTI (Weak)	19536157	validated	NA	NA	NA
mirtarbase	MIMAT0004651	mmu-miR-340-5p	Tgfbr3	21814	ENSMUSG00000029287	Sequencing	Functional MTI (Weak)	19536157	validated	NA	NA	NA
mirtarbase	MIMAT0004651	mmu-miR-340-5p	Tgif1	21815	ENSMUSG00000047407	Sequencing	Functional MTI (Weak)	19536157	validated	NA	NA	NA
mirtarbase	MIMAT0000158	mmu-miR-146a-5p	Tgif1	21815	ENSMUSG00000047407	Luciferase reporter assay//Microarray//qRT-PCR//Western blot	Functional MTI	28383548	validated	NA	NA	NA
mirtarbase	MIMAT0000165	mmu-miR-155-5p	Tle4	21888	ENSMUSG00000024642	Flow//Immunoblot//Microarray//qRT-PCR	Functional MTI (Weak)	23603793	validated	NA	NA	NA
mirtarbase	MIMAT0005291	mmu-miR-582-5p	Tnfrsf9	21942	ENSMUSG00000028965	HITS-CLIP	Functional MTI (Weak)	23142080	validated	NA	NA	NA
mirtarbase	MIMAT0000158	mmu-miR-146a-5p	Tnni1	21952	ENSMUSG00000026418	HITS-CLIP	Functional MTI (Weak)	23142080	validated	NA	NA	NA
mirtarbase	MIMAT0004651	mmu-miR-340-5p	Tpd52	21985	ENSMUSG00000027506	Sequencing	Functional MTI (Weak)	19536157	validated	NA	NA	NA
mirtarbase	MIMAT0000158	mmu-miR-146a-5p	Traf6	22034	ENSMUSG00000027164	Western blot	Functional MTI	19596990	validated	NA	NA	NA
mirtarbase	MIMAT0000158	mmu-miR-146a-5p	Traf6	22034	ENSMUSG00000027164	Immunoblot//Luciferase reporter assay//qRT-PCR//Western blot	Functional MTI	20850013	validated	NA	NA	NA
mirtarbase	MIMAT0000158	mmu-miR-146a-5p	Traf6	22034	ENSMUSG00000027164	qRT-PCR	Functional MTI (Weak)	22851573	validated	NA	NA	NA
mirtarbase	MIMAT0000158	mmu-miR-146a-5p	Traf6	22034	ENSMUSG00000027164	Luciferase reporter assay//Western blot//qRT-PCR	Functional MTI	24358114	validated	NA	NA	NA
mirtarbase	MIMAT0000158	mmu-miR-146a-5p	Traf6	22034	ENSMUSG00000027164	Western blot	Functional MTI	23252865	validated	NA	NA	NA
mirtarbase	MIMAT0000158	mmu-miR-146a-5p	Traf6	22034	ENSMUSG00000027164	ELISA//qRT-PCR//Luciferase reporter assay//Western blot	Functional MTI	25957028	validated	NA	NA	NA
mirtarbase	MIMAT0000158	mmu-miR-146a-5p	Traf6	22034	ENSMUSG00000027164	qRT-PCR	Functional MTI (Weak)	28242958	validated	NA	NA	NA
mirtarbase	MIMAT0000586	mmu-miR-340-3p	Uba1	22201	ENSMUSG00000001924	HITS-CLIP	Functional MTI (Weak)	21258322	validated	NA	NA	NA
mirtarbase	MIMAT0004651	mmu-miR-340-5p	Ugcg	22234	ENSMUSG00000028381	Sequencing	Functional MTI (Weak)	19536157	validated	NA	NA	NA
mirtarbase	MIMAT0004651	mmu-miR-340-5p	Ugdh	22235	ENSMUSG00000029201	Sequencing	Functional MTI (Weak)	19536157	validated	NA	NA	NA
mirtarbase	MIMAT0004651	mmu-miR-340-5p	Dpysl3	22240	ENSMUSG00000024501	Sequencing	Functional MTI (Weak)	19536157	validated	NA	NA	NA
mirtarbase	MIMAT0015640	mmu-miR-3470a	Ung	22256	ENSMUSG00000029591	HITS-CLIP	Functional MTI (Weak)	25083871	validated	NA	NA	NA
mirtarbase	MIMAT0015640	mmu-miR-3470a	Ung	22256	ENSMUSG00000029591	HITS-CLIP	Functional MTI (Weak)	23597149	validated	NA	NA	NA
mirtarbase	MIMAT0015640	mmu-miR-3470a	Ung	22256	ENSMUSG00000029591	HITS-CLIP	Functional MTI (Weak)	23142080	validated	NA	NA	NA
mirtarbase	MIMAT0000165	mmu-miR-155-5p	Nr1h3	22259	ENSMUSG00000002108	FACS//Immunohistochemistry//In situ hybridization//Luciferase reporter assay//Microarray//qRT-PCR//Western blot	Functional MTI	23991091	validated	NA	NA	NA
mirtarbase	MIMAT0004651	mmu-miR-340-5p	Utrn	22288	ENSMUSG00000019820	Sequencing	Functional MTI (Weak)	19536157	validated	NA	NA	NA
mirtarbase	MIMAT0004651	mmu-miR-340-5p	Vamp3	22319	ENSMUSG00000028955	Sequencing	Functional MTI (Weak)	19536157	validated	NA	NA	NA
mirtarbase	MIMAT0004651	mmu-miR-340-5p	Vbp1	22327	ENSMUSG00000031197	Sequencing	Functional MTI (Weak)	19536157	validated	NA	NA	NA
mirtarbase	MIMAT0004651	mmu-miR-340-5p	Vcam1	22329	ENSMUSG00000027962	Sequencing	Functional MTI (Weak)	19536157	validated	NA	NA	NA
mirtarbase	MIMAT0004651	mmu-miR-340-5p	Vegfa	22339	ENSMUSG00000023951	Sequencing	Functional MTI (Weak)	19536157	validated	NA	NA	NA
mirtarbase	MIMAT0000158	mmu-miR-146a-5p	Vegfa	22339	ENSMUSG00000023951	qRT-PCR	Functional MTI (Weak)	27917303	validated	NA	NA	NA
mirtarbase	MIMAT0000138	mmu-miR-126a-3p	Vegfa	22339	ENSMUSG00000023951	Immunohistochemistry//Western blot	Functional MTI	27279901	validated	NA	NA	NA
mirtarbase	MIMAT0004651	mmu-miR-340-5p	Lin7c	22343	ENSMUSG00000027162	Sequencing	Functional MTI (Weak)	19536157	validated	NA	NA	NA
mirtarbase	MIMAT0000158	mmu-miR-146a-5p	Wnt1	22408	ENSMUSG00000022997	Immunohistochemistry//Luciferase reporter assay//Microarray//qRT-PCR//Western blot	Functional MTI	26537990	validated	NA	NA	NA
mirtarbase	MIMAT0004651	mmu-miR-340-5p	Wnt11	22411	ENSMUSG00000015957	HITS-CLIP	Functional MTI (Weak)	25083871	validated	NA	NA	NA
mirtarbase	MIMAT0000154	mmu-miR-142a-5p	Wnt11	22411	ENSMUSG00000015957	HITS-CLIP	Functional MTI (Weak)	25083871	validated	NA	NA	NA
mirtarbase	MIMAT0000158	mmu-miR-146a-5p	Wnt5a	22418	ENSMUSG00000021994	Immunohistochemistry//Luciferase reporter assay//Microarray//qRT-PCR//Western blot	Functional MTI	26537990	validated	NA	NA	NA
mirtarbase	MIMAT0004651	mmu-miR-340-5p	Yes1	22612	ENSMUSG00000014932	Sequencing	Functional MTI (Weak)	19536157	validated	NA	NA	NA
mirtarbase	MIMAT0004651	mmu-miR-340-5p	Ywhag	22628	ENSMUSG00000051391	Sequencing	Functional MTI (Weak)	19536157	validated	NA	NA	NA
mirtarbase	MIMAT0004651	mmu-miR-340-5p	Zik1	22775	ENSMUSG00000030393	Sequencing	Functional MTI (Weak)	19536157	validated	NA	NA	NA
mirtarbase	MIMAT0005292	mmu-miR-582-3p	Zim1	22776	ENSMUSG00000002266	HITS-CLIP	Functional MTI (Weak)	25083871	validated	NA	NA	NA
mirtarbase	MIMAT0000538	mmu-miR-31-5p	Ikzf1	22778	ENSMUSG00000018654	HITS-CLIP	Functional MTI (Weak)	23142080	validated	NA	NA	NA
mirtarbase	MIMAT0004651	mmu-miR-340-5p	Akt3	23797	ENSMUSG00000019699	Sequencing	Functional MTI (Weak)	19536157	validated	NA	NA	NA
mirtarbase	MIMAT0004651	mmu-miR-340-5p	Dlg2	23859	ENSMUSG00000052572	Sequencing	Functional MTI (Weak)	19536157	validated	NA	NA	NA
mirtarbase	MIMAT0000559	mmu-miR-326-3p	Ets1	23871	ENSMUSG00000032035	ELISA//Flow//GFP reporter assay//Immunoblot//In situ hybridization//Luciferase reporter assay//Northern blot//qRT-PCR	Functional MTI	19838199	validated	NA	NA	NA
mirtarbase	MIMAT0000165	mmu-miR-155-5p	Ets1	23871	ENSMUSG00000032035	Flow//Immunoblot//Microarray//qRT-PCR	Functional MTI (Weak)	23603793	validated	NA	NA	NA
mirtarbase	MIMAT0004651	mmu-miR-340-5p	G3bp2	23881	ENSMUSG00000029405	Sequencing	Functional MTI (Weak)	19536157	validated	NA	NA	NA
mirtarbase	MIMAT0004651	mmu-miR-340-5p	Grem2	23893	ENSMUSG00000050069	Sequencing	Functional MTI (Weak)	19536157	validated	NA	NA	NA
mirtarbase	MIMAT0004651	mmu-miR-340-5p	Tenm4	23966	ENSMUSG00000048078	Sequencing	Functional MTI (Weak)	19536157	validated	NA	NA	NA
mirtarbase	MIMAT0000165	mmu-miR-155-5p	Osr1	23967	ENSMUSG00000048387	HITS-CLIP	Functional MTI (Weak)	23142080	validated	NA	NA	NA
mirtarbase	MIMAT0004651	mmu-miR-340-5p	Sept3	24050	ENSMUSG00000022456	Sequencing	Functional MTI (Weak)	19536157	validated	NA	NA	NA
mirtarbase	MIMAT0009393	mmu-miR-1930-5p	Sgcg	24053	ENSMUSG00000035296	HITS-CLIP	Functional MTI (Weak)	21258322	validated	NA	NA	NA
mirtarbase	MIMAT0004651	mmu-miR-340-5p	Slc35a1	24060	ENSMUSG00000028293	HITS-CLIP	Functional MTI (Weak)	25083871	validated	NA	NA	NA
mirtarbase	MIMAT0000154	mmu-miR-142a-5p	Slc35a1	24060	ENSMUSG00000028293	HITS-CLIP	Functional MTI (Weak)	25083871	validated	NA	NA	NA
mirtarbase	MIMAT0004651	mmu-miR-340-5p	Sufu	24069	ENSMUSG00000025231	Sequencing	Functional MTI (Weak)	19536157	validated	NA	NA	NA
mirtarbase	MIMAT0004651	mmu-miR-340-5p	Ubl3	24109	ENSMUSG00000001687	Sequencing	Functional MTI (Weak)	19536157	validated	NA	NA	NA
mirtarbase	MIMAT0001537	mmu-miR-429-3p	Zeb2	24136	ENSMUSG00000026872	Immunoblot//Microarray//qRT-PCR	Functional MTI (Weak)	21079000	validated	NA	NA	NA
mirtarbase	MIMAT0001537	mmu-miR-429-3p	Zeb2	24136	ENSMUSG00000026872	Reporter assay	Functional MTI	21049046	validated	NA	NA	NA
mirtarbase	MIMAT0001537	mmu-miR-429-3p	Zeb2	24136	ENSMUSG00000026872	Reporter assay	Functional MTI	18411277	validated	NA	NA	NA
mirtarbase	MIMAT0001537	mmu-miR-429-3p	Zeb2	24136	ENSMUSG00000026872	Luciferase reporter assay	Functional MTI	24245745	validated	NA	NA	NA
mirtarbase	MIMAT0009393	mmu-miR-1930-5p	Axl	26362	ENSMUSG00000002602	HITS-CLIP	Functional MTI (Weak)	21258322	validated	NA	NA	NA
mirtarbase	MIMAT0004651	mmu-miR-340-5p	Map3k1	26401	ENSMUSG00000021754	Sequencing	Functional MTI (Weak)	19536157	validated	NA	NA	NA
mirtarbase	MIMAT0004651	mmu-miR-340-5p	Map3k2	26405	ENSMUSG00000024383	Sequencing	Functional MTI (Weak)	19536157	validated	NA	NA	NA
mirtarbase	MIMAT0004651	mmu-miR-340-5p	Map3k7	26409	ENSMUSG00000028284	Sequencing	Functional MTI (Weak)	19536157	validated	NA	NA	NA
mirtarbase	MIMAT0000559	mmu-miR-326-3p	Map3k7	26409	ENSMUSG00000028284	HITS-CLIP	Functional MTI (Weak)	25083871	validated	NA	NA	NA
mirtarbase	MIMAT0004651	mmu-miR-340-5p	Mapk1	26413	ENSMUSG00000063358	Sequencing	Functional MTI (Weak)	19536157	validated	NA	NA	NA
mirtarbase	MIMAT0000165	mmu-miR-155-5p	Mapk1	26413	ENSMUSG00000063358	Flow//Immunoblot//qRT-PCR	Functional MTI (Weak)	23422749	validated	NA	NA	NA
mirtarbase	MIMAT0004651	mmu-miR-340-5p	Zfp260	26466	ENSMUSG00000049421	Sequencing	Functional MTI (Weak)	19536157	validated	NA	NA	NA
mirtarbase	MIMAT0004651	mmu-miR-340-5p	Hunk	26559	ENSMUSG00000053414	Sequencing	Functional MTI (Weak)	19536157	validated	NA	NA	NA
mirtarbase	MIMAT0004651	mmu-miR-340-5p	Slc7a11	26570	ENSMUSG00000027737	Sequencing	Functional MTI (Weak)	19536157	validated	NA	NA	NA
mirtarbase	MIMAT0009393	mmu-miR-1930-5p	Cops7b	26895	ENSMUSG00000026240	HITS-CLIP	Functional MTI (Weak)	21258322	validated	NA	NA	NA
mirtarbase	MIMAT0004651	mmu-miR-340-5p	Med14	26896	ENSMUSG00000064127	Sequencing	Functional MTI (Weak)	19536157	validated	NA	NA	NA
mirtarbase	MIMAT0004651	mmu-miR-340-5p	Spag1	26942	ENSMUSG00000037617	Sequencing	Functional MTI (Weak)	19536157	validated	NA	NA	NA
mirtarbase	MIMAT0004651	mmu-miR-340-5p	Serinc3	26943	ENSMUSG00000017707	Sequencing	Functional MTI (Weak)	19536157	validated	NA	NA	NA
mirtarbase	MIMAT0000158	mmu-miR-146a-5p	RNF11	26994	ENSG00000123091	Luciferase reporter assay	Functional MTI	23345523	validated	NA	NA	NA
mirtarbase	MIMAT0005291	mmu-miR-582-5p	Ermap	27028	ENSMUSG00000028644	HITS-CLIP	Functional MTI (Weak)	23597149	validated	NA	NA	NA
mirtarbase	MIMAT0005291	mmu-miR-582-5p	Ermap	27028	ENSMUSG00000028644	HITS-CLIP	Functional MTI (Weak)	23142080	validated	NA	NA	NA
mirtarbase	MIMAT0005291	mmu-miR-582-5p	Ermap	27028	ENSMUSG00000028644	HITS-CLIP	Functional MTI (Weak)	21258322	validated	NA	NA	NA
mirtarbase	MIMAT0005291	mmu-miR-582-5p	Ermap	27028	ENSMUSG00000028644	HITS-CLIP	Functional MTI (Weak)	19536157	validated	NA	NA	NA
mirtarbase	MIMAT0000165	mmu-miR-155-5p	Etv3	27049	ENSMUSG00000003382	HITS-CLIP	Functional MTI (Weak)	23142080	validated	NA	NA	NA
mirtarbase	MIMAT0000538	mmu-miR-31-5p	Syn3	27204	ENSMUSG00000059602	HITS-CLIP	Functional MTI (Weak)	23597149	validated	NA	NA	NA
mirtarbase	MIMAT0004651	mmu-miR-340-5p	Nrk	27206	ENSMUSG00000052854	Sequencing	Functional MTI (Weak)	19536157	validated	NA	NA	NA
mirtarbase	MIMAT0004651	mmu-miR-340-5p	Tbl2	27368	ENSMUSG00000005374	HITS-CLIP	Functional MTI (Weak)	23142080	validated	NA	NA	NA
mirtarbase	MIMAT0004651	mmu-miR-340-5p	Nrep	27528	ENSMUSG00000042834	Sequencing	Functional MTI (Weak)	19536157	validated	NA	NA	NA
mirtarbase	MIMAT0004651	mmu-miR-340-5p	Selenoi	28042	ENSMUSG00000075703	Sequencing	Functional MTI (Weak)	19536157	validated	NA	NA	NA
mirtarbase	MIMAT0000559	mmu-miR-326-3p	Selenoi	28042	ENSMUSG00000075703	HITS-CLIP	Functional MTI (Weak)	21258322	validated	NA	NA	NA
mirtarbase	MIMAT0004651	mmu-miR-340-5p	Mga	29808	ENSMUSG00000033943	Sequencing	Functional MTI (Weak)	19536157	validated	NA	NA	NA
mirtarbase	MIMAT0004651	mmu-miR-340-5p	Rabgap1l	29809	ENSMUSG00000026721	Sequencing	Functional MTI (Weak)	19536157	validated	NA	NA	NA
mirtarbase	MIMAT0009393	mmu-miR-1930-5p	Hspb7	29818	ENSMUSG00000006221	HITS-CLIP	Functional MTI (Weak)	21258322	validated	NA	NA	NA
mirtarbase	MIMAT0004651	mmu-miR-340-5p	Stau2	29819	ENSMUSG00000025920	Sequencing	Functional MTI (Weak)	19536157	validated	NA	NA	NA
mirtarbase	MIMAT0004651	mmu-miR-340-5p	Pde7b	29863		Sequencing	Functional MTI (Weak)	19536157	validated	NA	NA	NA
mirtarbase	MIMAT0004651	mmu-miR-340-5p	Scmh1	29871	ENSMUSG00000000085	HITS-CLIP	Functional MTI (Weak)	25083871	validated	NA	NA	NA
mirtarbase	MIMAT0004651	mmu-miR-340-5p	Mlf2	30853	ENSMUSG00000030120	Sequencing	Functional MTI (Weak)	19536157	validated	NA	NA	NA
mirtarbase	MIMAT0004651	mmu-miR-340-5p	Usp25	30940	ENSMUSG00000022867	Sequencing	Functional MTI (Weak)	19536157	validated	NA	NA	NA
mirtarbase	MIMAT0004653	mmu-miR-342-5p	Fbxl17	50758		HITS-CLIP	Functional MTI (Weak)	25083871	validated	NA	NA	NA
mirtarbase	MIMAT0004653	mmu-miR-342-5p	Fbxl17	50758		HITS-CLIP	Functional MTI (Weak)	23597149	validated	NA	NA	NA
mirtarbase	MIMAT0004651	mmu-miR-340-5p	Dlc1	50768	ENSMUSG00000031523	Sequencing	Functional MTI (Weak)	19536157	validated	NA	NA	NA
mirtarbase	MIMAT0004651	mmu-miR-340-5p	Fbxl3	50789	ENSMUSG00000022124	Sequencing	Functional MTI (Weak)	19536157	validated	NA	NA	NA
mirtarbase	MIMAT0015640	mmu-miR-3470a	Fbxl3	50789	ENSMUSG00000022124	HITS-CLIP	Functional MTI (Weak)	25083871	validated	NA	NA	NA
mirtarbase	MIMAT0015640	mmu-miR-3470a	Fbxl3	50789	ENSMUSG00000022124	HITS-CLIP	Functional MTI (Weak)	21258322	validated	NA	NA	NA
mirtarbase	MIMAT0004651	mmu-miR-340-5p	Tmod2	50876	ENSMUSG00000032186	Sequencing	Functional MTI (Weak)	19536157	validated	NA	NA	NA
mirtarbase	MIMAT0017053	mmu-miR-212-5p	Il27ra	50931	ENSMUSG00000005465	HITS-CLIP	Functional MTI (Weak)	21258322	validated	NA	NA	NA
mirtarbase	MIMAT0004651	mmu-miR-340-5p	Fubp1	51886	ENSMUSG00000028034	Sequencing	Functional MTI (Weak)	19536157	validated	NA	NA	NA
mirtarbase	MIMAT0005291	mmu-miR-582-5p	Bbs1	52028	ENSMUSG00000006464	HITS-CLIP	Functional MTI (Weak)	21258322	validated	NA	NA	NA
mirtarbase	MIMAT0004651	mmu-miR-340-5p	Ppp6r3	52036	ENSMUSG00000024908	Sequencing	Functional MTI (Weak)	19536157	validated	NA	NA	NA
mirtarbase	MIMAT0004651	mmu-miR-340-5p	Mfhas1	52065	ENSMUSG00000070056	Sequencing	Functional MTI (Weak)	19536157	validated	NA	NA	NA
mirtarbase	MIMAT0004889	mmu-miR-504-5p	Tmem38b	52076	ENSMUSG00000028420	HITS-CLIP	Functional MTI (Weak)	26203562	validated	NA	NA	NA
mirtarbase	MIMAT0004889	mmu-miR-504-5p	Tmem38b	52076	ENSMUSG00000028420	HITS-CLIP	Functional MTI (Weak)	23597149	validated	NA	NA	NA
mirtarbase	MIMAT0004889	mmu-miR-504-5p	Tmem38b	52076	ENSMUSG00000028420	HITS-CLIP	Functional MTI (Weak)	21258322	validated	NA	NA	NA
mirtarbase	MIMAT0004651	mmu-miR-340-5p	Reep1	52250	ENSMUSG00000052852	Sequencing	Functional MTI (Weak)	19536157	validated	NA	NA	NA
mirtarbase	MIMAT0004651	mmu-miR-340-5p	Klhl7	52323	ENSMUSG00000028986	Sequencing	Functional MTI (Weak)	19536157	validated	NA	NA	NA
mirtarbase	MIMAT0004651	mmu-miR-340-5p	Adgra1	52389	ENSMUSG00000025475	Sequencing	Functional MTI (Weak)	19536157	validated	NA	NA	NA
mirtarbase	MIMAT0004651	mmu-miR-340-5p	Tax1bp1	52440	ENSMUSG00000004535	Sequencing	Functional MTI (Weak)	19536157	validated	NA	NA	NA
mirtarbase	MIMAT0000165	mmu-miR-155-5p	Tspan14	52588	ENSMUSG00000037824	Luciferase reporter assay//Microarray//qRT-PCR//Western blot	Functional MTI	22509021	validated	NA	NA	NA
mirtarbase	MIMAT0000165	mmu-miR-155-5p	Tspan14	52588	ENSMUSG00000037824	Flow//Immunoblot//Microarray//qRT-PCR	Functional MTI (Weak)	23603793	validated	NA	NA	NA
mirtarbase	MIMAT0000165	mmu-miR-155-5p	Tspan14	52588	ENSMUSG00000037824	Microarray//qRT-PCR//protein array	Functional MTI (Weak)	27447824	validated	NA	NA	NA
mirtarbase	MIMAT0004651	mmu-miR-340-5p	Suz12	52615	ENSMUSG00000017548	HITS-CLIP	Functional MTI (Weak)	25083871	validated	NA	NA	NA
mirtarbase	MIMAT0004651	mmu-miR-340-5p	Suz12	52615	ENSMUSG00000017548	HITS-CLIP	Functional MTI (Weak)	23142080	validated	NA	NA	NA
mirtarbase	MIMAT0004651	mmu-miR-340-5p	Esyt2	52635	ENSMUSG00000021171	Sequencing	Functional MTI (Weak)	19536157	validated	NA	NA	NA
mirtarbase	MIMAT0015640	mmu-miR-3470a	Mettl2	52686	ENSMUSG00000020691	HITS-CLIP	Functional MTI (Weak)	25083871	validated	NA	NA	NA
mirtarbase	MIMAT0004651	mmu-miR-340-5p	Tmx4	52837	ENSMUSG00000034723	Sequencing	Functional MTI (Weak)	19536157	validated	NA	NA	NA
mirtarbase	MIMAT0004651	mmu-miR-340-5p	Dbndd2	52840	ENSMUSG00000017734	Sequencing	Functional MTI (Weak)	19536157	validated	NA	NA	NA
mirtarbase	MIMAT0000165	mmu-miR-155-5p	Sdcbp	53378	ENSMUSG00000028249	Flow//Immunoblot//Microarray//qRT-PCR	Functional MTI (Weak)	23603793	validated	NA	NA	NA
mirtarbase	MIMAT0004651	mmu-miR-340-5p	B4galt2	53418	ENSMUSG00000028541	Sequencing	Functional MTI (Weak)	19536157	validated	NA	NA	NA
mirtarbase	MIMAT0004651	mmu-miR-340-5p	Reck	53614	ENSMUSG00000028476	Sequencing	Functional MTI (Weak)	19536157	validated	NA	NA	NA
mirtarbase	MIMAT0004651	mmu-miR-340-5p	Insm1	53626	ENSMUSG00000068154	Sequencing	Functional MTI (Weak)	19536157	validated	NA	NA	NA
mirtarbase	MIMAT0000155	mmu-miR-142a-3p	Egfl6	54156	ENSMUSG00000000402	HITS-CLIP	Functional MTI (Weak)	25083871	validated	NA	NA	NA
mirtarbase	MIMAT0000155	mmu-miR-142a-3p	Egfl6	54156	ENSMUSG00000000402	HITS-CLIP	Functional MTI (Weak)	23597149	validated	NA	NA	NA
mirtarbase	MIMAT0000155	mmu-miR-142a-3p	Egfl6	54156	ENSMUSG00000000402	HITS-CLIP	Functional MTI (Weak)	23142080	validated	NA	NA	NA
mirtarbase	MIMAT0004651	mmu-miR-340-5p	Rragc	54170	ENSMUSG00000028646	Sequencing	Functional MTI (Weak)	19536157	validated	NA	NA	NA
mirtarbase	MIMAT0004651	mmu-miR-340-5p	Slc23a2	54338	ENSMUSG00000027340	Sequencing	Functional MTI (Weak)	19536157	validated	NA	NA	NA
mirtarbase	MIMAT0004651	mmu-miR-340-5p	Azin1	54375	ENSMUSG00000037458	Sequencing	Functional MTI (Weak)	19536157	validated	NA	NA	NA
mirtarbase	MIMAT0004651	mmu-miR-340-5p	Ywhab	54401	ENSMUSG00000018326	Sequencing	Functional MTI (Weak)	19536157	validated	NA	NA	NA
mirtarbase	MIMAT0004651	mmu-miR-340-5p	Socs6	54607	ENSMUSG00000056153	Sequencing	Functional MTI (Weak)	19536157	validated	NA	NA	NA
mirtarbase	MIMAT0015640	mmu-miR-3470a	Ftsj1	54632	ENSMUSG00000031171	HITS-CLIP	Functional MTI (Weak)	25083871	validated	NA	NA	NA
mirtarbase	MIMAT0015640	mmu-miR-3470a	Ftsj1	54632	ENSMUSG00000031171	HITS-CLIP	Functional MTI (Weak)	21258322	validated	NA	NA	NA
mirtarbase	MIMAT0017053	mmu-miR-212-5p	Ftsj1	54632	ENSMUSG00000031171	HITS-CLIP	Functional MTI (Weak)	21258322	validated	NA	NA	NA
mirtarbase	MIMAT0001537	mmu-miR-429-3p	Plxnc1	54712	ENSMUSG00000074785	HITS-CLIP	Functional MTI (Weak)	25083871	validated	NA	NA	NA
mirtarbase	MIMAT0004651	mmu-miR-340-5p	Ap3m1	55946	ENSMUSG00000021824	HITS-CLIP	Functional MTI (Weak)	25083871	validated	NA	NA	NA
mirtarbase	MIMAT0004651	mmu-miR-340-5p	Impa1	55980	ENSMUSG00000027531	Sequencing	Functional MTI (Weak)	19536157	validated	NA	NA	NA
mirtarbase	MIMAT0004651	mmu-miR-340-5p	Smad9	55994	ENSMUSG00000027796	Sequencing	Functional MTI (Weak)	19536157	validated	NA	NA	NA
mirtarbase	MIMAT0004651	mmu-miR-340-5p	Dgke	56077	ENSMUSG00000000276	Sequencing	Functional MTI (Weak)	19536157	validated	NA	NA	NA
mirtarbase	MIMAT0000154	mmu-miR-142a-5p	Becn1	56208	ENSMUSG00000035086	Luciferase reporter assay//Western blot	Functional MTI	26784440	validated	NA	NA	NA
mirtarbase	MIMAT0015640	mmu-miR-3470a	Mrpl19	56284	ENSMUSG00000030045	HITS-CLIP	Functional MTI (Weak)	21258322	validated	NA	NA	NA
mirtarbase	MIMAT0004651	mmu-miR-340-5p	Tmeff2	56363	ENSMUSG00000026109	Sequencing	Functional MTI (Weak)	19536157	validated	NA	NA	NA
mirtarbase	MIMAT0004651	mmu-miR-340-5p	Dstn	56431	ENSMUSG00000015932	Sequencing	Functional MTI (Weak)	19536157	validated	NA	NA	NA
mirtarbase	MIMAT0004651	mmu-miR-340-5p	Pias1	56469	ENSMUSG00000032405	HITS-CLIP	Functional MTI (Weak)	25083871	validated	NA	NA	NA
mirtarbase	MIMAT0000165	mmu-miR-155-5p	Ikbke	56489	ENSMUSG00000042349	GFP reporter assay//Luciferase reporter assay	Functional MTI	17911593	validated	NA	NA	NA
mirtarbase	MIMAT0000165	mmu-miR-155-5p	Ikbke	56489	ENSMUSG00000042349	Flow//Immunoblot//Microarray//qRT-PCR	Functional MTI (Weak)	23603793	validated	NA	NA	NA
mirtarbase	MIMAT0000165	mmu-miR-155-5p	Gsk3b	56637	ENSMUSG00000022812	Luciferase reporter assay//Microarray//qRT-PCR//Western blot	Functional MTI	23648819	validated	NA	NA	NA
mirtarbase	MIMAT0004651	mmu-miR-340-5p	Cript	56724	ENSMUSG00000024146	Sequencing	Functional MTI (Weak)	19536157	validated	NA	NA	NA
mirtarbase	MIMAT0004651	mmu-miR-340-5p	Zbtb33	56805	ENSMUSG00000048047	Sequencing	Functional MTI (Weak)	19536157	validated	NA	NA	NA
mirtarbase	MIMAT0016993	mmu-miR-155-3p	Dnajb2	56812	ENSMUSG00000026203	Luciferase reporter assay//qRT-PCR//Western blot	Functional MTI	26674874	validated	NA	NA	NA
mirtarbase	MIMAT0004651	mmu-miR-340-5p	Ccl28	56838	ENSMUSG00000074715	HITS-CLIP	Functional MTI (Weak)	23597149	validated	NA	NA	NA
mirtarbase	MIMAT0004651	mmu-miR-340-5p	Zfp276	57247	ENSMUSG00000001065	Sequencing	Functional MTI (Weak)	19536157	validated	NA	NA	NA
mirtarbase	MIMAT0000538	mmu-miR-31-5p	Vav3	57257	ENSMUSG00000033721	3RACE//Immunohistochemistry//Luciferase reporter assay//Microarray//Next Generation Sequencing (NGS)//qRT-PCR	Functional MTI	26663584	validated	NA	NA	NA
mirtarbase	MIMAT0004651	mmu-miR-340-5p	Icmt	57295	ENSMUSG00000039662	Sequencing	Functional MTI (Weak)	19536157	validated	NA	NA	NA
mirtarbase	MIMAT0004651	mmu-miR-340-5p	Fbxo3	57443	ENSMUSG00000027180	Sequencing	Functional MTI (Weak)	19536157	validated	NA	NA	NA
mirtarbase	MIMAT0005291	mmu-miR-582-5p	Sertad2	58172	ENSMUSG00000049800	HITS-CLIP	Functional MTI (Weak)	25083871	validated	NA	NA	NA
mirtarbase	MIMAT0000158	mmu-miR-146a-5p	Rsad2	58185	ENSMUSG00000020641	HITS-CLIP	Functional MTI (Weak)	23142080	validated	NA	NA	NA
mirtarbase	MIMAT0004651	mmu-miR-340-5p	Nectin1	58235	ENSMUSG00000032012	Sequencing	Functional MTI (Weak)	19536157	validated	NA	NA	NA
mirtarbase	MIMAT0000165	mmu-miR-155-5p	Pmaip1	58801	ENSMUSG00000024521	Luciferase reporter assay//Microarray//qRT-PCR//Western blot	Functional MTI	22509021	validated	NA	NA	NA
mirtarbase	MIMAT0000165	mmu-miR-155-5p	Pmaip1	58801	ENSMUSG00000024521	ChIP-seq//Luciferase reporter assay	Functional MTI	23572582	validated	NA	NA	NA
mirtarbase	MIMAT0015640	mmu-miR-3470a	Nek7	59125	ENSMUSG00000026393	HITS-CLIP	Functional MTI (Weak)	25083871	validated	NA	NA	NA
mirtarbase	MIMAT0009393	mmu-miR-1930-5p	Wtap	60532	ENSMUSG00000060475	HITS-CLIP	Functional MTI (Weak)	21258322	validated	NA	NA	NA
mirtarbase	MIMAT0000165	mmu-miR-155-5p	Trp53inp1	60599	ENSMUSG00000028211	Western blot//Luciferase reporter assay	Functional MTI	17911264	validated	NA	NA	NA
mirtarbase	MIMAT0004651	mmu-miR-340-5p	Ube4b	63958	ENSMUSG00000028960	Sequencing	Functional MTI (Weak)	19536157	validated	NA	NA	NA
mirtarbase	MIMAT0004651	mmu-miR-340-5p	Sv2a	64051	ENSMUSG00000038486	Sequencing	Functional MTI (Weak)	19536157	validated	NA	NA	NA
mirtarbase	MIMAT0004651	mmu-miR-340-5p	Smoc1	64075	ENSMUSG00000021136	Sequencing	Functional MTI (Weak)	19536157	validated	NA	NA	NA
mirtarbase	MIMAT0004651	mmu-miR-340-5p	Arl6ip6	65103	ENSMUSG00000026960	Sequencing	Functional MTI (Weak)	19536157	validated	NA	NA	NA
mirtarbase	MIMAT0005291	mmu-miR-582-5p	Xpo7	65246	ENSMUSG00000022100	HITS-CLIP	Functional MTI (Weak)	25083871	validated	NA	NA	NA
mirtarbase	MIMAT0004651	mmu-miR-340-5p	Fopnl	66086	ENSMUSG00000022677	Sequencing	Functional MTI (Weak)	19536157	validated	NA	NA	NA
mirtarbase	MIMAT0000154	mmu-miR-142a-5p	Anapc11	66156	ENSMUSG00000025135	HITS-CLIP	Functional MTI (Weak)	23142080	validated	NA	NA	NA
mirtarbase	MIMAT0004651	mmu-miR-340-5p	Anapc11	66156	ENSMUSG00000025135	HITS-CLIP	Functional MTI (Weak)	23142080	validated	NA	NA	NA
mirtarbase	MIMAT0004651	mmu-miR-340-5p	Acer3	66190	ENSMUSG00000030760	Sequencing	Functional MTI (Weak)	19536157	validated	NA	NA	NA
mirtarbase	MIMAT0004651	mmu-miR-340-5p	Camk2n1	66259		Sequencing	Functional MTI (Weak)	19536157	validated	NA	NA	NA
mirtarbase	MIMAT0015640	mmu-miR-3470a	Retreg1	66270	ENSMUSG00000022270	HITS-CLIP	Functional MTI (Weak)	23142080	validated	NA	NA	NA
mirtarbase	MIMAT0019341	mmu-miR-3963	Haus2	66296	ENSMUSG00000027285	HITS-CLIP	Functional MTI (Weak)	25083871	validated	NA	NA	NA
mirtarbase	MIMAT0000165	mmu-miR-155-5p	Isoc1	66307		HITS-CLIP	Functional MTI (Weak)	21258322	validated	NA	NA	NA
mirtarbase	MIMAT0003494	mmu-miR-704	Aptx	66408	ENSMUSG00000028411	HITS-CLIP	Functional MTI (Weak)	21258322	validated	NA	NA	NA
mirtarbase	MIMAT0004651	mmu-miR-340-5p	Anp32e	66471	ENSMUSG00000015749	Sequencing	Functional MTI (Weak)	19536157	validated	NA	NA	NA
mirtarbase	MIMAT0004651	mmu-miR-340-5p	Zmynd11	66505	ENSMUSG00000021156	Sequencing	Functional MTI (Weak)	19536157	validated	NA	NA	NA
mirtarbase	MIMAT0004889	mmu-miR-504-5p	Pgpep1	66522	ENSMUSG00000056204	HITS-CLIP	Functional MTI (Weak)	25083871	validated	NA	NA	NA
mirtarbase	MIMAT0004651	mmu-miR-340-5p	Exosc1	66583	ENSMUSG00000034321	Sequencing	Functional MTI (Weak)	19536157	validated	NA	NA	NA
mirtarbase	MIMAT0004651	mmu-miR-340-5p	Snx9	66616	ENSMUSG00000002365	Sequencing	Functional MTI (Weak)	19536157	validated	NA	NA	NA
mirtarbase	MIMAT0004651	mmu-miR-340-5p	Pnisr	66625	ENSMUSG00000028248	Sequencing	Functional MTI (Weak)	19536157	validated	NA	NA	NA
mirtarbase	MIMAT0004651	mmu-miR-340-5p	Golph3	66629	ENSMUSG00000022200	Sequencing	Functional MTI (Weak)	19536157	validated	NA	NA	NA
mirtarbase	MIMAT0004651	mmu-miR-340-5p	Sltm	66660	ENSMUSG00000032212	HITS-CLIP	Functional MTI (Weak)	25083871	validated	NA	NA	NA
mirtarbase	MIMAT0000154	mmu-miR-142a-5p	Sltm	66660	ENSMUSG00000032212	HITS-CLIP	Functional MTI (Weak)	25083871	validated	NA	NA	NA
mirtarbase	MIMAT0000165	mmu-miR-155-5p	Ccnh	66671	ENSMUSG00000021548	HITS-CLIP	Functional MTI (Weak)	23142080	validated	NA	NA	NA
mirtarbase	MIMAT0004651	mmu-miR-340-5p	Actr2	66713	ENSMUSG00000020152	Sequencing	Functional MTI (Weak)	19536157	validated	NA	NA	NA
mirtarbase	MIMAT0004651	mmu-miR-340-5p	Cfap97	66756	ENSMUSG00000031631	Sequencing	Functional MTI (Weak)	19536157	validated	NA	NA	NA
mirtarbase	MIMAT0004651	mmu-miR-340-5p	Cntnap2	66797	ENSMUSG00000039419	Sequencing	Functional MTI (Weak)	19536157	validated	NA	NA	NA
mirtarbase	MIMAT0004651	mmu-miR-340-5p	Thap2	66816	ENSMUSG00000020137	Sequencing	Functional MTI (Weak)	19536157	validated	NA	NA	NA
mirtarbase	MIMAT0004651	mmu-miR-340-5p	1200014J11Rik	66874		Sequencing	Functional MTI (Weak)	19536157	validated	NA	NA	NA
mirtarbase	MIMAT0004651	mmu-miR-340-5p	Pcyox1	66881	ENSMUSG00000029998	Sequencing	Functional MTI (Weak)	19536157	validated	NA	NA	NA
mirtarbase	MIMAT0000586	mmu-miR-340-3p	Trappc13	66975	ENSMUSG00000021711	HITS-CLIP	Functional MTI (Weak)	21258322	validated	NA	NA	NA
mirtarbase	MIMAT0004651	mmu-miR-340-5p	Luc7l	66978	ENSMUSG00000024188	Sequencing	Functional MTI (Weak)	19536157	validated	NA	NA	NA
mirtarbase	MIMAT0004651	mmu-miR-340-5p	Med28	66999	ENSMUSG00000015804	Sequencing	Functional MTI (Weak)	19536157	validated	NA	NA	NA
mirtarbase	MIMAT0004651	mmu-miR-340-5p	Tbc1d2b	67016	ENSMUSG00000037410	Sequencing	Functional MTI (Weak)	19536157	validated	NA	NA	NA
mirtarbase	MIMAT0015640	mmu-miR-3470a	Ly6m	67038	ENSMUSG00000063522	HITS-CLIP	Functional MTI (Weak)	21258322	validated	NA	NA	NA
mirtarbase	MIMAT0004651	mmu-miR-340-5p	Syap1	67043	ENSMUSG00000031357	Sequencing	Functional MTI (Weak)	19536157	validated	NA	NA	NA
mirtarbase	MIMAT0004651	mmu-miR-340-5p	Vma21	67048	ENSMUSG00000073131	Sequencing	Functional MTI (Weak)	19536157	validated	NA	NA	NA
mirtarbase	MIMAT0003494	mmu-miR-704	Magt1	67075	ENSMUSG00000031232	HITS-CLIP	Functional MTI (Weak)	23142080	validated	NA	NA	NA
mirtarbase	MIMAT0015640	mmu-miR-3470a	Cand2	67088	ENSMUSG00000030319	HITS-CLIP	Functional MTI (Weak)	25083871	validated	NA	NA	NA
mirtarbase	MIMAT0001537	mmu-miR-429-3p	Ikzf5	67143	ENSMUSG00000040167	HITS-CLIP	Functional MTI (Weak)	25083871	validated	NA	NA	NA
mirtarbase	MIMAT0004651	mmu-miR-340-5p	Rnf141	67150	ENSMUSG00000030788	Sequencing	Functional MTI (Weak)	19536157	validated	NA	NA	NA
mirtarbase	MIMAT0000155	mmu-miR-142a-3p	Smarca2	67155	ENSMUSG00000024921	HITS-CLIP	Functional MTI (Weak)	25083871	validated	NA	NA	NA
mirtarbase	MIMAT0000155	mmu-miR-142a-3p	Smarca2	67155	ENSMUSG00000024921	HITS-CLIP	Functional MTI (Weak)	23597149	validated	NA	NA	NA
mirtarbase	MIMAT0000155	mmu-miR-142a-3p	Smarca2	67155	ENSMUSG00000024921	HITS-CLIP	Functional MTI (Weak)	23142080	validated	NA	NA	NA
mirtarbase	MIMAT0004651	mmu-miR-340-5p	2610301B20Rik	67157	ENSMUSG00000059482	Sequencing	Functional MTI (Weak)	19536157	validated	NA	NA	NA
mirtarbase	MIMAT0000559	mmu-miR-326-3p	Ccdc25	67179	ENSMUSG00000022035	HITS-CLIP	Functional MTI (Weak)	23597149	validated	NA	NA	NA
mirtarbase	MIMAT0004651	mmu-miR-340-5p	Cmtm6	67213	ENSMUSG00000032434	Sequencing	Functional MTI (Weak)	19536157	validated	NA	NA	NA
mirtarbase	MIMAT0004651	mmu-miR-340-5p	Tbc1d20	67231	ENSMUSG00000027465	Sequencing	Functional MTI (Weak)	19536157	validated	NA	NA	NA
mirtarbase	MIMAT0004651	mmu-miR-340-5p	Cltc	67300	ENSMUSG00000047126	Sequencing	Functional MTI (Weak)	19536157	validated	NA	NA	NA
mirtarbase	MIMAT0000595	mmu-miR-345-5p	Ccdc127	67433		HITS-CLIP	Functional MTI (Weak)	21258322	validated	NA	NA	NA
mirtarbase	MIMAT0004651	mmu-miR-340-5p	Map1lc3b	67443	ENSMUSG00000031812	Sequencing	Functional MTI (Weak)	19536157	validated	NA	NA	NA
mirtarbase	MIMAT0015640	mmu-miR-3470a	Ikbip	67454	ENSMUSG00000019975	HITS-CLIP	Functional MTI (Weak)	25083871	validated	NA	NA	NA
mirtarbase	MIMAT0000158	mmu-miR-146a-5p	Slc47a1	67473	ENSMUSG00000010122	HITS-CLIP	Functional MTI (Weak)	25083871	validated	NA	NA	NA
mirtarbase	MIMAT0000158	mmu-miR-146a-5p	Slc47a1	67473	ENSMUSG00000010122	HITS-CLIP	Functional MTI (Weak)	21258322	validated	NA	NA	NA
mirtarbase	MIMAT0015640	mmu-miR-3470a	Abhd15	67477		HITS-CLIP	Functional MTI (Weak)	21258322	validated	NA	NA	NA
mirtarbase	MIMAT0000154	mmu-miR-142a-5p	Cwc25	67480	ENSMUSG00000018541	HITS-CLIP	Functional MTI (Weak)	23142080	validated	NA	NA	NA
mirtarbase	MIMAT0004651	mmu-miR-340-5p	Cwc25	67480	ENSMUSG00000018541	HITS-CLIP	Functional MTI (Weak)	23142080	validated	NA	NA	NA
mirtarbase	MIMAT0015640	mmu-miR-3470a	Mfap1a	67532		HITS-CLIP	Functional MTI (Weak)	25083871	validated	NA	NA	NA
mirtarbase	MIMAT0015640	mmu-miR-3470a	Mfap1a	67532		HITS-CLIP	Functional MTI (Weak)	23142080	validated	NA	NA	NA
mirtarbase	MIMAT0017053	mmu-miR-212-5p	Samd8	67630	ENSMUSG00000021770	HITS-CLIP	Functional MTI (Weak)	21258322	validated	NA	NA	NA
mirtarbase	MIMAT0004651	mmu-miR-340-5p	Luc7l3	67684	ENSMUSG00000020863	Sequencing	Functional MTI (Weak)	19536157	validated	NA	NA	NA
mirtarbase	MIMAT0004651	mmu-miR-340-5p	Plxnd1	67784	ENSMUSG00000030123	Sequencing	Functional MTI (Weak)	19536157	validated	NA	NA	NA
mirtarbase	MIMAT0015640	mmu-miR-3470a	Limd2	67803	ENSMUSG00000040699	HITS-CLIP	Functional MTI (Weak)	21258322	validated	NA	NA	NA
mirtarbase	MIMAT0004651	mmu-miR-340-5p	Slc35a4	67843	ENSMUSG00000033272	Sequencing	Functional MTI (Weak)	19536157	validated	NA	NA	NA
mirtarbase	MIMAT0004651	mmu-miR-340-5p	Tmem33	67878	ENSMUSG00000037720	Sequencing	Functional MTI (Weak)	19536157	validated	NA	NA	NA
mirtarbase	MIMAT0005291	mmu-miR-582-5p	Camsap2	67886	ENSMUSG00000041570	HITS-CLIP	Functional MTI (Weak)	25083871	validated	NA	NA	NA
mirtarbase	MIMAT0004651	mmu-miR-340-5p	Rbm18	67889	ENSMUSG00000026889	Sequencing	Functional MTI (Weak)	19536157	validated	NA	NA	NA
mirtarbase	MIMAT0004651	mmu-miR-340-5p	Ccny	67974	ENSMUSG00000024286	Sequencing	Functional MTI (Weak)	19536157	validated	NA	NA	NA
mirtarbase	MIMAT0004651	mmu-miR-340-5p	Entr1	68112	ENSMUSG00000026927	Sequencing	Functional MTI (Weak)	19536157	validated	NA	NA	NA
mirtarbase	MIMAT0004651	mmu-miR-340-5p	Ndnf	68169	ENSMUSG00000049001	HITS-CLIP	Functional MTI (Weak)	25083871	validated	NA	NA	NA
mirtarbase	MIMAT0015640	mmu-miR-3470a	Denr	68184	ENSMUSG00000023106	HITS-CLIP	Functional MTI (Weak)	21258322	validated	NA	NA	NA
mirtarbase	MIMAT0016995	mmu-miR-182-3p	Rtn4	68585	ENSMUSG00000020458	Immunohistochemistry//Luciferase reporter assay//qRT-PCR//Western blot	Functional MTI	27763637	validated	NA	NA	NA
mirtarbase	MIMAT0000165	mmu-miR-155-5p	Tab2	68652	ENSMUSG00000015755	Luciferase reporter assay	Functional MTI	19193853	validated	NA	NA	NA
mirtarbase	MIMAT0000165	mmu-miR-155-5p	Tab2	68652	ENSMUSG00000015755	Microarray	Functional MTI (Weak)	23603793	validated	NA	NA	NA
mirtarbase	MIMAT0004651	mmu-miR-340-5p	Fam172a	68675	ENSMUSG00000064138	Sequencing	Functional MTI (Weak)	19536157	validated	NA	NA	NA
mirtarbase	MIMAT0005291	mmu-miR-582-5p	Fam172a	68675	ENSMUSG00000064138	HITS-CLIP	Functional MTI (Weak)	23142080	validated	NA	NA	NA
mirtarbase	MIMAT0001537	mmu-miR-429-3p	Rnf166	68718	ENSMUSG00000014470	HITS-CLIP	Functional MTI (Weak)	25083871	validated	NA	NA	NA
mirtarbase	MIMAT0004651	mmu-miR-340-5p	Ubr3	68795	ENSMUSG00000044308	Sequencing	Functional MTI (Weak)	19536157	validated	NA	NA	NA
mirtarbase	MIMAT0004651	mmu-miR-340-5p	Elovl5	68801	ENSMUSG00000032349	Sequencing	Functional MTI (Weak)	19536157	validated	NA	NA	NA
mirtarbase	MIMAT0004651	mmu-miR-340-5p	Ankrd46	68839	ENSMUSG00000048307	Sequencing	Functional MTI (Weak)	19536157	validated	NA	NA	NA
mirtarbase	MIMAT0004651	mmu-miR-340-5p	Cdan1	68968	ENSMUSG00000027284	Sequencing	Functional MTI (Weak)	19536157	validated	NA	NA	NA
mirtarbase	MIMAT0009393	mmu-miR-1930-5p	Ebna1bp2	69072	ENSMUSG00000028729	HITS-CLIP	Functional MTI (Weak)	21258322	validated	NA	NA	NA
mirtarbase	MIMAT0004651	mmu-miR-340-5p	Zcchc9	69085	ENSMUSG00000021621	Sequencing	Functional MTI (Weak)	19536157	validated	NA	NA	NA
mirtarbase	MIMAT0004651	mmu-miR-340-5p	Srsf11	69207	ENSMUSG00000055436	Sequencing	Functional MTI (Weak)	19536157	validated	NA	NA	NA
mirtarbase	MIMAT0004651	mmu-miR-340-5p	Zfp397	69256	ENSMUSG00000024276	Sequencing	Functional MTI (Weak)	19536157	validated	NA	NA	NA
mirtarbase	MIMAT0015640	mmu-miR-3470a	Zfp397	69256	ENSMUSG00000024276	HITS-CLIP	Functional MTI (Weak)	25083871	validated	NA	NA	NA
mirtarbase	MIMAT0004651	mmu-miR-340-5p	Nmrk2	69564	ENSMUSG00000004939	HITS-CLIP	Functional MTI (Weak)	21258322	validated	NA	NA	NA
mirtarbase	MIMAT0000154	mmu-miR-142a-5p	Nmrk2	69564	ENSMUSG00000004939	HITS-CLIP	Functional MTI (Weak)	21258322	validated	NA	NA	NA
mirtarbase	MIMAT0004651	mmu-miR-340-5p	Lnpk	69605	ENSMUSG00000009207	Sequencing	Functional MTI (Weak)	19536157	validated	NA	NA	NA
mirtarbase	MIMAT0000155	mmu-miR-142a-3p	Lnpk	69605	ENSMUSG00000009207	HITS-CLIP	Functional MTI (Weak)	23142080	validated	NA	NA	NA
mirtarbase	MIMAT0004651	mmu-miR-340-5p	Dapk1	69635	ENSMUSG00000021559	Sequencing	Functional MTI (Weak)	19536157	validated	NA	NA	NA
mirtarbase	MIMAT0015640	mmu-miR-3470a	Pof1b	69693	ENSMUSG00000034607	HITS-CLIP	Functional MTI (Weak)	25083871	validated	NA	NA	NA
mirtarbase	MIMAT0004651	mmu-miR-340-5p	Ipmk	69718	ENSMUSG00000060733	Sequencing	Functional MTI (Weak)	19536157	validated	NA	NA	NA
mirtarbase	MIMAT0004651	mmu-miR-340-5p	Ttc39b	69863	ENSMUSG00000038172	Sequencing	Functional MTI (Weak)	19536157	validated	NA	NA	NA
mirtarbase	MIMAT0000158	mmu-miR-146a-5p	Mllt3	70122	ENSMUSG00000028496	HITS-CLIP	Functional MTI (Weak)	25083871	validated	NA	NA	NA
mirtarbase	MIMAT0004651	mmu-miR-340-5p	Nars	70223	ENSMUSG00000024587	Sequencing	Functional MTI (Weak)	19536157	validated	NA	NA	NA
mirtarbase	MIMAT0004651	mmu-miR-340-5p	Zfp619	70227	ENSMUSG00000068959	Sequencing	Functional MTI (Weak)	19536157	validated	NA	NA	NA
mirtarbase	MIMAT0004651	mmu-miR-340-5p	Atp5mpl	70257	ENSMUSG00000021290	Sequencing	Functional MTI (Weak)	19536157	validated	NA	NA	NA
mirtarbase	MIMAT0005292	mmu-miR-582-3p	Mkrn2os	70291		HITS-CLIP	Functional MTI (Weak)	25083871	validated	NA	NA	NA
mirtarbase	MIMAT0015640	mmu-miR-3470a	Gprc5c	70355	ENSMUSG00000051043	HITS-CLIP	Functional MTI (Weak)	25083871	validated	NA	NA	NA
mirtarbase	MIMAT0000595	mmu-miR-345-5p	Cox10	70383	ENSMUSG00000042148	HITS-CLIP	Functional MTI (Weak)	23142080	validated	NA	NA	NA
mirtarbase	MIMAT0004651	mmu-miR-340-5p	Polr3f	70408	ENSMUSG00000027427	Sequencing	Functional MTI (Weak)	19536157	validated	NA	NA	NA
mirtarbase	MIMAT0004651	mmu-miR-340-5p	Csnk1g3	70425	ENSMUSG00000073563	Sequencing	Functional MTI (Weak)	19536157	validated	NA	NA	NA
mirtarbase	MIMAT0004651	mmu-miR-340-5p	Atp6ap2	70495	ENSMUSG00000031007	Sequencing	Functional MTI (Weak)	19536157	validated	NA	NA	NA
mirtarbase	MIMAT0015640	mmu-miR-3470a	Eef2kmt	70511	ENSMUSG00000022544	HITS-CLIP	Functional MTI (Weak)	25083871	validated	NA	NA	NA
mirtarbase	MIMAT0015640	mmu-miR-3470a	Eef2kmt	70511	ENSMUSG00000022544	HITS-CLIP	Functional MTI (Weak)	21258322	validated	NA	NA	NA
mirtarbase	MIMAT0004651	mmu-miR-340-5p	5730455P16Rik	70591	ENSMUSG00000057181	Sequencing	Functional MTI (Weak)	19536157	validated	NA	NA	NA
mirtarbase	MIMAT0004651	mmu-miR-340-5p	Tspan2	70747	ENSMUSG00000027858	Sequencing	Functional MTI (Weak)	19536157	validated	NA	NA	NA
mirtarbase	MIMAT0004651	mmu-miR-340-5p	Nolc1	70769	ENSMUSG00000015176	Sequencing	Functional MTI (Weak)	19536157	validated	NA	NA	NA
mirtarbase	MIMAT0004651	mmu-miR-340-5p	Spag9	70834	ENSMUSG00000020859	Sequencing	Functional MTI (Weak)	19536157	validated	NA	NA	NA
mirtarbase	MIMAT0004651	mmu-miR-340-5p	Ints10	70885	ENSMUSG00000031864	Sequencing	Functional MTI (Weak)	19536157	validated	NA	NA	NA
mirtarbase	MIMAT0009393	mmu-miR-1930-5p	Lpcat2b	70902	ENSMUSG00000033794	HITS-CLIP	Functional MTI (Weak)	21258322	validated	NA	NA	NA
mirtarbase	MIMAT0004651	mmu-miR-340-5p	Nudt4	71207	ENSMUSG00000020029	Sequencing	Functional MTI (Weak)	19536157	validated	NA	NA	NA
mirtarbase	MIMAT0004651	mmu-miR-340-5p	Acn9	71238		Sequencing	Functional MTI (Weak)	19536157	validated	NA	NA	NA
mirtarbase	MIMAT0004651	mmu-miR-340-5p	Arhgap26	71302	ENSMUSG00000036452	Sequencing	Functional MTI (Weak)	19536157	validated	NA	NA	NA
mirtarbase	MIMAT0001537	mmu-miR-429-3p	Foxn3	71375	ENSMUSG00000033713	HITS-CLIP	Functional MTI (Weak)	23142080	validated	NA	NA	NA
mirtarbase	MIMAT0000154	mmu-miR-142a-5p	5430427O19Rik	71398	ENSMUSG00000025058	HITS-CLIP	Functional MTI (Weak)	25083871	validated	NA	NA	NA
mirtarbase	MIMAT0015640	mmu-miR-3470a	Myo1e	71602	ENSMUSG00000032220	HITS-CLIP	Functional MTI (Weak)	25083871	validated	NA	NA	NA
mirtarbase	MIMAT0000155	mmu-miR-142a-3p	Zfp949	71640	ENSMUSG00000032425	HITS-CLIP	Functional MTI (Weak)	21258322	validated	NA	NA	NA
mirtarbase	MIMAT0004651	mmu-miR-340-5p	Tmem248	71667	ENSMUSG00000053094	Sequencing	Functional MTI (Weak)	19536157	validated	NA	NA	NA
mirtarbase	MIMAT0004651	mmu-miR-340-5p	R3hdm2	71750	ENSMUSG00000025404	HITS-CLIP	Functional MTI (Weak)	25083871	validated	NA	NA	NA
mirtarbase	MIMAT0019341	mmu-miR-3963	Shroom1	71774	ENSMUSG00000018387	HITS-CLIP	Functional MTI (Weak)	21258322	validated	NA	NA	NA
mirtarbase	MIMAT0004651	mmu-miR-340-5p	Ing3	71777	ENSMUSG00000029670	Sequencing	Functional MTI (Weak)	19536157	validated	NA	NA	NA
mirtarbase	MIMAT0004651	mmu-miR-340-5p	Slc16a14	71781	ENSMUSG00000026220	Sequencing	Functional MTI (Weak)	19536157	validated	NA	NA	NA
mirtarbase	MIMAT0000559	mmu-miR-326-3p	Tars2	71807	ENSMUSG00000028107	HITS-CLIP	Functional MTI (Weak)	21258322	validated	NA	NA	NA
mirtarbase	MIMAT0015640	mmu-miR-3470a	Tmem50a	71817	ENSMUSG00000028822	HITS-CLIP	Functional MTI (Weak)	21258322	validated	NA	NA	NA
mirtarbase	MIMAT0004651	mmu-miR-340-5p	Kif23	71819	ENSMUSG00000032254	HITS-CLIP	Functional MTI (Weak)	25083871	validated	NA	NA	NA
mirtarbase	MIMAT0004651	mmu-miR-340-5p	Kif23	71819	ENSMUSG00000032254	HITS-CLIP	Functional MTI (Weak)	23142080	validated	NA	NA	NA
mirtarbase	MIMAT0004651	mmu-miR-340-5p	Tmem106b	71900	ENSMUSG00000029571	Sequencing	Functional MTI (Weak)	19536157	validated	NA	NA	NA
mirtarbase	MIMAT0004651	mmu-miR-340-5p	Plpp5	71910	ENSMUSG00000031570	Sequencing	Functional MTI (Weak)	19536157	validated	NA	NA	NA
mirtarbase	MIMAT0004651	mmu-miR-340-5p	Bdh1	71911	ENSMUSG00000046598	Sequencing	Functional MTI (Weak)	19536157	validated	NA	NA	NA
mirtarbase	MIMAT0004651	mmu-miR-340-5p	Zcchc24	71918	ENSMUSG00000055538	Sequencing	Functional MTI (Weak)	19536157	validated	NA	NA	NA
mirtarbase	MIMAT0004651	mmu-miR-340-5p	Itfg1	71927	ENSMUSG00000031703	Sequencing	Functional MTI (Weak)	19536157	validated	NA	NA	NA
mirtarbase	MIMAT0004651	mmu-miR-340-5p	Tom1l1	71943	ENSMUSG00000020541	Sequencing	Functional MTI (Weak)	19536157	validated	NA	NA	NA
mirtarbase	MIMAT0004651	mmu-miR-340-5p	Cdca4	71963	ENSMUSG00000047832	Sequencing	Functional MTI (Weak)	19536157	validated	NA	NA	NA
mirtarbase	MIMAT0004651	mmu-miR-340-5p	Mccc1	72039	ENSMUSG00000027709	Sequencing	Functional MTI (Weak)	19536157	validated	NA	NA	NA
mirtarbase	MIMAT0004889	mmu-miR-504-5p	Dusp11	72102	ENSMUSG00000030002	HITS-CLIP	Functional MTI (Weak)	21258322	validated	NA	NA	NA
mirtarbase	MIMAT0009393	mmu-miR-1930-5p	Dusp11	72102	ENSMUSG00000030002	HITS-CLIP	Functional MTI (Weak)	21258322	validated	NA	NA	NA
mirtarbase	MIMAT0015640	mmu-miR-3470a	Lrrc8e	72267	ENSMUSG00000046589	HITS-CLIP	Functional MTI (Weak)	25083871	validated	NA	NA	NA
mirtarbase	MIMAT0009393	mmu-miR-1930-5p	Sh2d4a	72281	ENSMUSG00000053886	HITS-CLIP	Functional MTI (Weak)	21258322	validated	NA	NA	NA
mirtarbase	MIMAT0001537	mmu-miR-429-3p	Sh2d4a	72281	ENSMUSG00000053886	HITS-CLIP	Functional MTI (Weak)	21258322	validated	NA	NA	NA
mirtarbase	MIMAT0015640	mmu-miR-3470a	Lsm11	72290	ENSMUSG00000044847	HITS-CLIP	Functional MTI (Weak)	25083871	validated	NA	NA	NA
mirtarbase	MIMAT0015640	mmu-miR-3470a	Lsm11	72290	ENSMUSG00000044847	HITS-CLIP	Functional MTI (Weak)	21258322	validated	NA	NA	NA
mirtarbase	MIMAT0015640	mmu-miR-3470a	Brf1	72308	ENSMUSG00000011158	HITS-CLIP	Functional MTI (Weak)	28735896	validated	NA	NA	NA
mirtarbase	MIMAT0004651	mmu-miR-340-5p	Xpo5	72322	ENSMUSG00000067150	Sequencing	Functional MTI (Weak)	19536157	validated	NA	NA	NA
mirtarbase	MIMAT0004651	mmu-miR-340-5p	Katnbl1	72425	ENSMUSG00000027132	Sequencing	Functional MTI (Weak)	19536157	validated	NA	NA	NA
mirtarbase	MIMAT0004651	mmu-miR-340-5p	Pip4p2	72519	ENSMUSG00000028221	Sequencing	Functional MTI (Weak)	19536157	validated	NA	NA	NA
mirtarbase	MIMAT0004651	mmu-miR-340-5p	Pan3	72587	ENSMUSG00000029647	Sequencing	Functional MTI (Weak)	19536157	validated	NA	NA	NA
mirtarbase	MIMAT0004651	mmu-miR-340-5p	Tmem209	72649	ENSMUSG00000029782	Sequencing	Functional MTI (Weak)	19536157	validated	NA	NA	NA
mirtarbase	MIMAT0004651	mmu-miR-340-5p	Fam117b	72750	ENSMUSG00000041040	Sequencing	Functional MTI (Weak)	19536157	validated	NA	NA	NA
mirtarbase	MIMAT0015640	mmu-miR-3470a	Rint1	72772	ENSMUSG00000028999	HITS-CLIP	Functional MTI (Weak)	21258322	validated	NA	NA	NA
mirtarbase	MIMAT0015640	mmu-miR-3470a	March1	72925	ENSMUSG00000036469	HITS-CLIP	Functional MTI (Weak)	25083871	validated	NA	NA	NA
mirtarbase	MIMAT0004651	mmu-miR-340-5p	Ccnt2	72949		Sequencing	Functional MTI (Weak)	19536157	validated	NA	NA	NA
mirtarbase	MIMAT0004651	mmu-miR-340-5p	Ccser2	72972	ENSMUSG00000058690	Sequencing	Functional MTI (Weak)	19536157	validated	NA	NA	NA
mirtarbase	MIMAT0004651	mmu-miR-340-5p	Appl1	72993	ENSMUSG00000040760	Sequencing	Functional MTI (Weak)	19536157	validated	NA	NA	NA
mirtarbase	MIMAT0017053	mmu-miR-212-5p	Kremen2	73016	ENSMUSG00000040680	HITS-CLIP	Functional MTI (Weak)	25083871	validated	NA	NA	NA
mirtarbase	MIMAT0004651	mmu-miR-340-5p	Tmed5	73130	ENSMUSG00000063406	Sequencing	Functional MTI (Weak)	19536157	validated	NA	NA	NA
mirtarbase	MIMAT0015640	mmu-miR-3470a	Tmed5	73130	ENSMUSG00000063406	HITS-CLIP	Functional MTI (Weak)	25083871	validated	NA	NA	NA
mirtarbase	MIMAT0017053	mmu-miR-212-5p	Prrc1	73137	ENSMUSG00000024594	HITS-CLIP	Functional MTI (Weak)	21258322	validated	NA	NA	NA
mirtarbase	MIMAT0000165	mmu-miR-155-5p	Hbp1	73389	ENSMUSG00000002996	Flow//Immunoblot//Microarray//qRT-PCR	Functional MTI (Weak)	23603793	validated	NA	NA	NA
mirtarbase	MIMAT0004651	mmu-miR-340-5p	Otud4	73945	ENSMUSG00000036990	Sequencing	Functional MTI (Weak)	19536157	validated	NA	NA	NA
mirtarbase	MIMAT0000165	mmu-miR-155-5p	Rnf6	74132	ENSMUSG00000029634	HITS-CLIP	Functional MTI (Weak)	23142080	validated	NA	NA	NA
mirtarbase	MIMAT0000165	mmu-miR-155-5p	Opa1	74143	ENSMUSG00000038084	HITS-CLIP	Functional MTI (Weak)	21258322	validated	NA	NA	NA
mirtarbase	MIMAT0000165	mmu-miR-155-5p	F13a1	74145	ENSMUSG00000039109	Microarray//qRT-PCR//protein array	Functional MTI (Weak)	27447824	validated	NA	NA	NA
mirtarbase	MIMAT0000138	mmu-miR-126a-3p	Errfi1	74155	ENSMUSG00000028967	Luciferase reporter assay//Western blot	Functional MTI	26361793	validated	NA	NA	NA
mirtarbase	MIMAT0000538	mmu-miR-31-5p	Stk40	74178	ENSMUSG00000042608	3RACE//Immunohistochemistry//Luciferase reporter assay//Microarray//Next Generation Sequencing (NGS)//qRT-PCR	Functional MTI	26663584	validated	NA	NA	NA
mirtarbase	MIMAT0004651	mmu-miR-340-5p	Eif4enif1	74203	ENSMUSG00000020454	Sequencing	Functional MTI (Weak)	19536157	validated	NA	NA	NA
mirtarbase	MIMAT0015640	mmu-miR-3470a	Ap5m1	74385	ENSMUSG00000036291	HITS-CLIP	Functional MTI (Weak)	23142080	validated	NA	NA	NA
mirtarbase	MIMAT0000595	mmu-miR-345-5p	Eaf1	74427		HITS-CLIP	Functional MTI (Weak)	25083871	validated	NA	NA	NA
mirtarbase	MIMAT0000595	mmu-miR-345-5p	Eaf1	74427		HITS-CLIP	Functional MTI (Weak)	23142080	validated	NA	NA	NA
mirtarbase	MIMAT0004651	mmu-miR-340-5p	Pank2	74450	ENSMUSG00000037514	Sequencing	Functional MTI (Weak)	19536157	validated	NA	NA	NA
mirtarbase	MIMAT0000538	mmu-miR-31-5p	Cep72	74470	ENSMUSG00000021572	HITS-CLIP	Functional MTI (Weak)	21258322	validated	NA	NA	NA
mirtarbase	MIMAT0015640	mmu-miR-3470a	Samd4	74480	ENSMUSG00000021838	HITS-CLIP	Functional MTI (Weak)	23142080	validated	NA	NA	NA
mirtarbase	MIMAT0004651	mmu-miR-340-5p	Tnks2	74493	ENSMUSG00000024811	Sequencing	Functional MTI (Weak)	19536157	validated	NA	NA	NA
mirtarbase	MIMAT0004651	mmu-miR-340-5p	Neto2	74513	ENSMUSG00000036902	Sequencing	Functional MTI (Weak)	19536157	validated	NA	NA	NA
mirtarbase	MIMAT0004651	mmu-miR-340-5p	Zkscan1	74570	ENSMUSG00000029729	Sequencing	Functional MTI (Weak)	19536157	validated	NA	NA	NA
mirtarbase	MIMAT0004651	mmu-miR-340-5p	Naa15	74838	ENSMUSG00000063273	Sequencing	Functional MTI (Weak)	19536157	validated	NA	NA	NA
mirtarbase	MIMAT0004651	mmu-miR-340-5p	Purg	75029	ENSMUSG00000049184	Sequencing	Functional MTI (Weak)	19536157	validated	NA	NA	NA
mirtarbase	MIMAT0004651	mmu-miR-340-5p	Kdm5b	75605	ENSMUSG00000042207	Sequencing	Functional MTI (Weak)	19536157	validated	NA	NA	NA
mirtarbase	MIMAT0004651	mmu-miR-340-5p	Chmp4b	75608	ENSMUSG00000038467	Sequencing	Functional MTI (Weak)	19536157	validated	NA	NA	NA
mirtarbase	MIMAT0004651	mmu-miR-340-5p	Smim15	75616	ENSMUSG00000071180	Sequencing	Functional MTI (Weak)	19536157	validated	NA	NA	NA
mirtarbase	MIMAT0004651	mmu-miR-340-5p	Snapc1	75627	ENSMUSG00000021113	Sequencing	Functional MTI (Weak)	19536157	validated	NA	NA	NA
mirtarbase	MIMAT0004651	mmu-miR-340-5p	Phf14	75725	ENSMUSG00000029629	Sequencing	Functional MTI (Weak)	19536157	validated	NA	NA	NA
mirtarbase	MIMAT0017053	mmu-miR-212-5p	Phf14	75725	ENSMUSG00000029629	HITS-CLIP	Functional MTI (Weak)	21258322	validated	NA	NA	NA
mirtarbase	MIMAT0004651	mmu-miR-340-5p	Fam227a	75729	ENSMUSG00000042564	HITS-CLIP	Functional MTI (Weak)	25083871	validated	NA	NA	NA
mirtarbase	MIMAT0004651	mmu-miR-340-5p	Fam227a	75729	ENSMUSG00000042564	HITS-CLIP	Functional MTI (Weak)	21258322	validated	NA	NA	NA
mirtarbase	MIMAT0000154	mmu-miR-142a-5p	Fam227a	75729	ENSMUSG00000042564	HITS-CLIP	Functional MTI (Weak)	25083871	validated	NA	NA	NA
mirtarbase	MIMAT0000154	mmu-miR-142a-5p	Fam227a	75729	ENSMUSG00000042564	HITS-CLIP	Functional MTI (Weak)	21258322	validated	NA	NA	NA
mirtarbase	MIMAT0015640	mmu-miR-3470a	Slx1b	75764		HITS-CLIP	Functional MTI (Weak)	21258322	validated	NA	NA	NA
mirtarbase	MIMAT0004651	mmu-miR-340-5p	Rab11fip1	75767	ENSMUSG00000031488	HITS-CLIP	Functional MTI (Weak)	25083871	validated	NA	NA	NA
mirtarbase	MIMAT0004651	mmu-miR-340-5p	Brsk2	75770	ENSMUSG00000053046	HITS-CLIP	Functional MTI (Weak)	25083871	validated	NA	NA	NA
mirtarbase	MIMAT0004651	mmu-miR-340-5p	Klhl24	75785	ENSMUSG00000062901	Sequencing	Functional MTI (Weak)	19536157	validated	NA	NA	NA
mirtarbase	MIMAT0004651	mmu-miR-340-5p	Ckap5	75786	ENSMUSG00000040549	Sequencing	Functional MTI (Weak)	19536157	validated	NA	NA	NA
mirtarbase	MIMAT0004651	mmu-miR-340-5p	Trappc8	75964	ENSMUSG00000033382	Sequencing	Functional MTI (Weak)	19536157	validated	NA	NA	NA
mirtarbase	MIMAT0004651	mmu-miR-340-5p	Coa5	76178	ENSMUSG00000026112	Sequencing	Functional MTI (Weak)	19536157	validated	NA	NA	NA
mirtarbase	MIMAT0004651	mmu-miR-340-5p	Jakmip2	76217	ENSMUSG00000024502	Sequencing	Functional MTI (Weak)	19536157	validated	NA	NA	NA
mirtarbase	MIMAT0015640	mmu-miR-3470a	Jakmip2	76217	ENSMUSG00000024502	HITS-CLIP	Functional MTI (Weak)	23142080	validated	NA	NA	NA
mirtarbase	MIMAT0004651	mmu-miR-340-5p	Slc24a2	76376	ENSMUSG00000037996	Sequencing	Functional MTI (Weak)	19536157	validated	NA	NA	NA
mirtarbase	MIMAT0004651	mmu-miR-340-5p	Msi2	76626	ENSMUSG00000069769	Sequencing	Functional MTI (Weak)	19536157	validated	NA	NA	NA
mirtarbase	MIMAT0000165	mmu-miR-155-5p	Msi2	76626	ENSMUSG00000069769	HITS-CLIP	Functional MTI (Weak)	25083871	validated	NA	NA	NA
mirtarbase	MIMAT0001537	mmu-miR-429-3p	Bri3bp	76809	ENSMUSG00000037905	HITS-CLIP	Functional MTI (Weak)	21258322	validated	NA	NA	NA
mirtarbase	MIMAT0000154	mmu-miR-142a-5p	Memo1	76890	ENSMUSG00000058704	HITS-CLIP	Functional MTI (Weak)	28735896	validated	NA	NA	NA
mirtarbase	MIMAT0004651	mmu-miR-340-5p	Memo1	76890	ENSMUSG00000058704	HITS-CLIP	Functional MTI (Weak)	28735896	validated	NA	NA	NA
mirtarbase	MIMAT0004651	mmu-miR-340-5p	Golga1	76899	ENSMUSG00000026754	Sequencing	Functional MTI (Weak)	19536157	validated	NA	NA	NA
mirtarbase	MIMAT0009393	mmu-miR-1930-5p	Ston1	77057	ENSMUSG00000033855	HITS-CLIP	Functional MTI (Weak)	21258322	validated	NA	NA	NA
mirtarbase	MIMAT0000138	mmu-miR-126a-3p	Ston1	77057	ENSMUSG00000033855	HITS-CLIP	Functional MTI (Weak)	21258322	validated	NA	NA	NA
mirtarbase	MIMAT0004651	mmu-miR-340-5p	Tanc2	77097	ENSMUSG00000053580	Sequencing	Functional MTI (Weak)	19536157	validated	NA	NA	NA
mirtarbase	MIMAT0005292	mmu-miR-582-3p	Crebrf	77128	ENSMUSG00000048249	HITS-CLIP	Functional MTI (Weak)	25083871	validated	NA	NA	NA
mirtarbase	MIMAT0004651	mmu-miR-340-5p	Hnrnpa0	77134	ENSMUSG00000007836	HITS-CLIP	Functional MTI (Weak)	25083871	validated	NA	NA	NA
mirtarbase	MIMAT0009393	mmu-miR-1930-5p	9430038I01Rik	77252	ENSMUSG00000040139	HITS-CLIP	Functional MTI (Weak)	25083871	validated	NA	NA	NA
mirtarbase	MIMAT0015640	mmu-miR-3470a	Raph1	77300	ENSMUSG00000026014	HITS-CLIP	Functional MTI (Weak)	25083871	validated	NA	NA	NA
mirtarbase	MIMAT0004651	mmu-miR-340-5p	Anks1b	77531	ENSMUSG00000058589	Sequencing	Functional MTI (Weak)	19536157	validated	NA	NA	NA
mirtarbase	MIMAT0004651	mmu-miR-340-5p	Limch1	77569	ENSMUSG00000037736	Sequencing	Functional MTI (Weak)	19536157	validated	NA	NA	NA
mirtarbase	MIMAT0004651	mmu-miR-340-5p	Myh10	77579	ENSMUSG00000020900	Sequencing	Functional MTI (Weak)	19536157	validated	NA	NA	NA
mirtarbase	MIMAT0004651	mmu-miR-340-5p	Chst15	77590	ENSMUSG00000030930	Sequencing	Functional MTI (Weak)	19536157	validated	NA	NA	NA
mirtarbase	MIMAT0004651	mmu-miR-340-5p	Sphkap	77629	ENSMUSG00000026163	Sequencing	Functional MTI (Weak)	19536157	validated	NA	NA	NA
mirtarbase	MIMAT0005291	mmu-miR-582-5p	Ehmt1	77683	ENSMUSG00000036893	HITS-CLIP	Functional MTI (Weak)	23142080	validated	NA	NA	NA
mirtarbase	MIMAT0004651	mmu-miR-340-5p	Msantd4	78100	ENSMUSG00000041124	Sequencing	Functional MTI (Weak)	19536157	validated	NA	NA	NA
mirtarbase	MIMAT0004651	mmu-miR-340-5p	Lpar4	78134	ENSMUSG00000049929	Sequencing	Functional MTI (Weak)	19536157	validated	NA	NA	NA
mirtarbase	MIMAT0004651	mmu-miR-340-5p	Cdk19	78334	ENSMUSG00000038481	Sequencing	Functional MTI (Weak)	19536157	validated	NA	NA	NA
mirtarbase	MIMAT0009393	mmu-miR-1930-5p	Utp23	78581	ENSMUSG00000022313	HITS-CLIP	Functional MTI (Weak)	21258322	validated	NA	NA	NA
mirtarbase	MIMAT0004651	mmu-miR-340-5p	Acap2	78618	ENSMUSG00000049076	Sequencing	Functional MTI (Weak)	19536157	validated	NA	NA	NA
mirtarbase	MIMAT0001537	mmu-miR-429-3p	Rassf10	78748	ENSMUSG00000098132	HITS-CLIP	Functional MTI (Weak)	23142080	validated	NA	NA	NA
mirtarbase	MIMAT0004651	mmu-miR-340-5p	Csgalnact2	78752	ENSMUSG00000042042	Sequencing	Functional MTI (Weak)	19536157	validated	NA	NA	NA
mirtarbase	MIMAT0004651	mmu-miR-340-5p	Rictor	78757	ENSMUSG00000050310	Sequencing	Functional MTI (Weak)	19536157	validated	NA	NA	NA
mirtarbase	MIMAT0000165	mmu-miR-155-5p	Rictor	78757	ENSMUSG00000050310	Flow//Immunoblot//Microarray//qRT-PCR	Functional MTI (Weak)	23603793	validated	NA	NA	NA
mirtarbase	MIMAT0000165	mmu-miR-155-5p	Rictor	78757	ENSMUSG00000050310	qRT-PCR	Functional MTI (Weak)	25024218	validated	NA	NA	NA
mirtarbase	MIMAT0017053	mmu-miR-212-5p	Rictor	78757	ENSMUSG00000050310	HITS-CLIP	Functional MTI (Weak)	25083871	validated	NA	NA	NA
mirtarbase	MIMAT0017053	mmu-miR-212-5p	Rictor	78757	ENSMUSG00000050310	HITS-CLIP	Functional MTI (Weak)	23597149	validated	NA	NA	NA
mirtarbase	MIMAT0017053	mmu-miR-212-5p	Celf3	78784	ENSMUSG00000028137	HITS-CLIP	Functional MTI (Weak)	21258322	validated	NA	NA	NA
mirtarbase	MIMAT0000158	mmu-miR-146a-5p	Ndor1	78797	ENSMUSG00000115074	HITS-CLIP	Functional MTI (Weak)	23142080	validated	NA	NA	NA
mirtarbase	MIMAT0000158	mmu-miR-146a-5p	Ndor1	78797	ENSMUSG00000006471	HITS-CLIP	Functional MTI (Weak)	23142080	validated	NA	NA	NA
mirtarbase	MIMAT0004651	mmu-miR-340-5p	Igsf3	78908	ENSMUSG00000042035	Sequencing	Functional MTI (Weak)	19536157	validated	NA	NA	NA
mirtarbase	MIMAT0004651	mmu-miR-340-5p	Ltn1	78913	ENSMUSG00000052299	Sequencing	Functional MTI (Weak)	19536157	validated	NA	NA	NA
mirtarbase	MIMAT0004651	mmu-miR-340-5p	Hdac9	79221	ENSMUSG00000004698	Sequencing	Functional MTI (Weak)	19536157	validated	NA	NA	NA
mirtarbase	MIMAT0015640	mmu-miR-3470a	Trim39	79263	ENSMUSG00000045409	HITS-CLIP	Functional MTI (Weak)	25083871	validated	NA	NA	NA
mirtarbase	MIMAT0004651	mmu-miR-340-5p	Herpud2	80517	ENSMUSG00000008429	Sequencing	Functional MTI (Weak)	19536157	validated	NA	NA	NA
mirtarbase	MIMAT0005291	mmu-miR-582-5p	Clca3a2	80797	ENSMUSG00000028262	HITS-CLIP	Functional MTI (Weak)	25083871	validated	NA	NA	NA
mirtarbase	MIMAT0004651	mmu-miR-340-5p	Trim2	80890	ENSMUSG00000027993	Sequencing	Functional MTI (Weak)	19536157	validated	NA	NA	NA
mirtarbase	MIMAT0004651	mmu-miR-340-5p	Pum1	80912	ENSMUSG00000028580	HITS-CLIP	Functional MTI (Weak)	25083871	validated	NA	NA	NA
mirtarbase	MIMAT0004651	mmu-miR-340-5p	Pum1	80912	ENSMUSG00000106966	HITS-CLIP	Functional MTI (Weak)	25083871	validated	NA	NA	NA
mirtarbase	MIMAT0004651	mmu-miR-340-5p	Pum2	80913	ENSMUSG00000020594	Sequencing	Functional MTI (Weak)	19536157	validated	NA	NA	NA
mirtarbase	MIMAT0028012	mmu-miR-7054-5p	Trim44	80985	ENSMUSG00000027189	HITS-CLIP	Functional MTI (Weak)	28735896	validated	NA	NA	NA
mirtarbase	MIMAT0017053	mmu-miR-212-5p	Vmn1r58	81014		HITS-CLIP	Functional MTI (Weak)	25083871	validated	NA	NA	NA
mirtarbase	MIMAT0017053	mmu-miR-212-5p	Vmn1r58	81014		HITS-CLIP	Functional MTI (Weak)	21258322	validated	NA	NA	NA
mirtarbase	MIMAT0009393	mmu-miR-1930-5p	Vmn1r58	81014		HITS-CLIP	Functional MTI (Weak)	25083871	validated	NA	NA	NA
mirtarbase	MIMAT0016993	mmu-miR-155-3p	Dnajb1	81489	ENSMUSG00000005483	Luciferase reporter assay//qRT-PCR//Western blot	Functional MTI	26674874	validated	NA	NA	NA
mirtarbase	MIMAT0004651	mmu-miR-340-5p	Sgpp1	81535	ENSMUSG00000021054	Sequencing	Functional MTI (Weak)	19536157	validated	NA	NA	NA
mirtarbase	MIMAT0005291	mmu-miR-582-5p	Sgpp1	81535	ENSMUSG00000021054	HITS-CLIP	Functional MTI (Weak)	25083871	validated	NA	NA	NA
mirtarbase	MIMAT0004651	mmu-miR-340-5p	Plekha3	83435	ENSMUSG00000002733	Sequencing	Functional MTI (Weak)	19536157	validated	NA	NA	NA
mirtarbase	MIMAT0004651	mmu-miR-340-5p	Pde4dip	83679	ENSMUSG00000038170	Sequencing	Functional MTI (Weak)	19536157	validated	NA	NA	NA
mirtarbase	MIMAT0004651	mmu-miR-340-5p	Glce	93683	ENSMUSG00000032252	Sequencing	Functional MTI (Weak)	19536157	validated	NA	NA	NA
mirtarbase	MIMAT0000165	mmu-miR-155-5p	Csnk1a1	93687	ENSMUSG00000024576	Luciferase reporter assay	Functional MTI	26828700	validated	NA	NA	NA
mirtarbase	MIMAT0004651	mmu-miR-340-5p	Ice2	93697	ENSMUSG00000032235	HITS-CLIP	Functional MTI (Weak)	25083871	validated	NA	NA	NA
mirtarbase	MIMAT0004651	mmu-miR-340-5p	Mpv17l	93734	ENSMUSG00000022679	Sequencing	Functional MTI (Weak)	19536157	validated	NA	NA	NA
mirtarbase	MIMAT0004651	mmu-miR-340-5p	Aff4	93736	ENSMUSG00000049470	Sequencing	Functional MTI (Weak)	19536157	validated	NA	NA	NA
mirtarbase	MIMAT0004651	mmu-miR-340-5p	Pard6g	93737	ENSMUSG00000056214	Sequencing	Functional MTI (Weak)	19536157	validated	NA	NA	NA
mirtarbase	MIMAT0004651	mmu-miR-340-5p	Arid1a	93760	ENSMUSG00000007880	Sequencing	Functional MTI (Weak)	19536157	validated	NA	NA	NA
mirtarbase	MIMAT0004651	mmu-miR-340-5p	Nipa2	93790	ENSMUSG00000030452	Sequencing	Functional MTI (Weak)	19536157	validated	NA	NA	NA
mirtarbase	MIMAT0004651	mmu-miR-340-5p	Peli2	93834	ENSMUSG00000021846	Sequencing	Functional MTI (Weak)	19536157	validated	NA	NA	NA
mirtarbase	MIMAT0004651	mmu-miR-340-5p	Rnf111	93836	ENSMUSG00000032217	Sequencing	Functional MTI (Weak)	19536157	validated	NA	NA	NA
mirtarbase	MIMAT0000165	mmu-miR-155-5p	Brwd1	93871	ENSMUSG00000022914	Flow//Immunoblot//Microarray//qRT-PCR	Functional MTI (Weak)	23603793	validated	NA	NA	NA
mirtarbase	MIMAT0004651	mmu-miR-340-5p	Pcdhb17	93888		Sequencing	Functional MTI (Weak)	19536157	validated	NA	NA	NA
mirtarbase	MIMAT0004651	mmu-miR-340-5p	B3galt5	93961	ENSMUSG00000074892	Sequencing	Functional MTI (Weak)	19536157	validated	NA	NA	NA
mirtarbase	MIMAT0015640	mmu-miR-3470a	Clmn	94040	ENSMUSG00000021097	HITS-CLIP	Functional MTI (Weak)	21258322	validated	NA	NA	NA
mirtarbase	MIMAT0004651	mmu-miR-340-5p	Arid4b	94246	ENSMUSG00000039219	Sequencing	Functional MTI (Weak)	19536157	validated	NA	NA	NA
mirtarbase	MIMAT0015640	mmu-miR-3470a	Arid4b	94246	ENSMUSG00000039219	HITS-CLIP	Functional MTI (Weak)	25083871	validated	NA	NA	NA
mirtarbase	MIMAT0004651	mmu-miR-340-5p	Cadm3	94332	ENSMUSG00000005338	Sequencing	Functional MTI (Weak)	19536157	validated	NA	NA	NA
mirtarbase	MIMAT0004651	mmu-miR-340-5p	Slc41a1	98396	ENSMUSG00000013275	Sequencing	Functional MTI (Weak)	19536157	validated	NA	NA	NA
mirtarbase	MIMAT0004651	mmu-miR-340-5p	Nucks1	98415	ENSMUSG00000026434	Sequencing	Functional MTI (Weak)	19536157	validated	NA	NA	NA
mirtarbase	MIMAT0000165	mmu-miR-155-5p	Mfsd6	98682	ENSMUSG00000041439	HITS-CLIP	Functional MTI (Weak)	23142080	validated	NA	NA	NA
mirtarbase	MIMAT0001537	mmu-miR-429-3p	Rdh10	98711	ENSMUSG00000025921	HITS-CLIP	Functional MTI (Weak)	25083871	validated	NA	NA	NA
mirtarbase	MIMAT0004651	mmu-miR-340-5p	Cdc123	98828	ENSMUSG00000039128	Sequencing	Functional MTI (Weak)	19536157	validated	NA	NA	NA
mirtarbase	MIMAT0004651	mmu-miR-340-5p	Qser1	99003	ENSMUSG00000074994	Sequencing	Functional MTI (Weak)	19536157	validated	NA	NA	NA
mirtarbase	MIMAT0017021	mmu-miR-96-3p	Stard7	99138	ENSMUSG00000027367	Microarray//qRT-PCR	Functional MTI (Weak)	28331816	validated	NA	NA	NA
mirtarbase	MIMAT0004651	mmu-miR-340-5p	Gm37240	99889	ENSMUSG00000102805	Sequencing	Functional MTI (Weak)	19536157	validated	NA	NA	NA
mirtarbase	MIMAT0004651	mmu-miR-340-5p	Arfip1	99889	ENSMUSG00000074513	Sequencing	Functional MTI (Weak)	19536157	validated	NA	NA	NA
mirtarbase	MIMAT0004651	mmu-miR-340-5p	Camta1	100072	ENSMUSG00000014592	Sequencing	Functional MTI (Weak)	19536157	validated	NA	NA	NA
mirtarbase	MIMAT0000165	mmu-miR-155-5p	Camta1	100072	ENSMUSG00000014592	HITS-CLIP	Functional MTI (Weak)	23142080	validated	NA	NA	NA
mirtarbase	MIMAT0004651	mmu-miR-340-5p	AU040320	100317	ENSMUSG00000028830	Sequencing	Functional MTI (Weak)	19536157	validated	NA	NA	NA
mirtarbase	MIMAT0004651	mmu-miR-340-5p	Pds5b	100710	ENSMUSG00000034021	Sequencing	Functional MTI (Weak)	19536157	validated	NA	NA	NA
mirtarbase	MIMAT0004651	mmu-miR-340-5p	Parp11	101187	ENSMUSG00000037997	Sequencing	Functional MTI (Weak)	19536157	validated	NA	NA	NA
mirtarbase	MIMAT0004651	mmu-miR-340-5p	Eogt	101351	ENSMUSG00000035245	Sequencing	Functional MTI (Weak)	19536157	validated	NA	NA	NA
mirtarbase	MIMAT0004651	mmu-miR-340-5p	Plekha1	101476	ENSMUSG00000040268	Sequencing	Functional MTI (Weak)	19536157	validated	NA	NA	NA
mirtarbase	MIMAT0004889	mmu-miR-504-5p	Champ1	101994	ENSMUSG00000047710	HITS-CLIP	Functional MTI (Weak)	21258322	validated	NA	NA	NA
mirtarbase	MIMAT0005291	mmu-miR-582-5p	Champ1	101994	ENSMUSG00000047710	HITS-CLIP	Functional MTI (Weak)	21258322	validated	NA	NA	NA
mirtarbase	MIMAT0000559	mmu-miR-326-3p	Exoc8	102058		HITS-CLIP	Functional MTI (Weak)	21258322	validated	NA	NA	NA
mirtarbase	MIMAT0004651	mmu-miR-340-5p	Mtus1	102103	ENSMUSG00000045636	Sequencing	Functional MTI (Weak)	19536157	validated	NA	NA	NA
mirtarbase	MIMAT0004651	mmu-miR-340-5p	Mapkapk3	102626	ENSMUSG00000032577	Sequencing	Functional MTI (Weak)	19536157	validated	NA	NA	NA
mirtarbase	MIMAT0000165	mmu-miR-155-5p	Csnk1g2	103236	ENSMUSG00000003345	Microarray	Functional MTI (Weak)	23603793	validated	NA	NA	NA
mirtarbase	MIMAT0004651	mmu-miR-340-5p	Mbtd1	103537	ENSMUSG00000059474	Sequencing	Functional MTI (Weak)	19536157	validated	NA	NA	NA
mirtarbase	MIMAT0004651	mmu-miR-340-5p	Maml1	103806	ENSMUSG00000050567	Sequencing	Functional MTI (Weak)	19536157	validated	NA	NA	NA
mirtarbase	MIMAT0004651	mmu-miR-340-5p	Synj1	104015	ENSMUSG00000022973	Sequencing	Functional MTI (Weak)	19536157	validated	NA	NA	NA
mirtarbase	MIMAT0000559	mmu-miR-326-3p	Tmem179	104885	ENSMUSG00000054013	HITS-CLIP	Functional MTI (Weak)	21258322	validated	NA	NA	NA
mirtarbase	MIMAT0004651	mmu-miR-340-5p	Arrdc3	105171	ENSMUSG00000074794	Sequencing	Functional MTI (Weak)	19536157	validated	NA	NA	NA
mirtarbase	MIMAT0004651	mmu-miR-340-5p	Rnf44	105239	ENSMUSG00000034928	Sequencing	Functional MTI (Weak)	19536157	validated	NA	NA	NA
mirtarbase	MIMAT0004651	mmu-miR-340-5p	Txndc5	105245	ENSMUSG00000038991	Sequencing	Functional MTI (Weak)	19536157	validated	NA	NA	NA
mirtarbase	MIMAT0004651	mmu-miR-340-5p	Slain1	105439	ENSMUSG00000055717	Sequencing	Functional MTI (Weak)	19536157	validated	NA	NA	NA
mirtarbase	MIMAT0004651	mmu-miR-340-5p	Dock9	105445	ENSMUSG00000025558	Sequencing	Functional MTI (Weak)	19536157	validated	NA	NA	NA
mirtarbase	MIMAT0000165	mmu-miR-155-5p	Rcbtb2	105670	ENSMUSG00000022106	Microarray//qRT-PCR//protein array	Functional MTI (Weak)	27447824	validated	NA	NA	NA
mirtarbase	MIMAT0004651	mmu-miR-340-5p	Prkaa1	105787	ENSMUSG00000050697	Sequencing	Functional MTI (Weak)	19536157	validated	NA	NA	NA
mirtarbase	MIMAT0000586	mmu-miR-340-3p	AW549877	106064	ENSMUSG00000041935	HITS-CLIP	Functional MTI (Weak)	23597149	validated	NA	NA	NA
mirtarbase	MIMAT0000155	mmu-miR-142a-3p	AW549877	106064	ENSMUSG00000041935	HITS-CLIP	Functional MTI (Weak)	23597149	validated	NA	NA	NA
mirtarbase	MIMAT0004651	mmu-miR-340-5p	Osbpl11	106326	ENSMUSG00000022807	Sequencing	Functional MTI (Weak)	19536157	validated	NA	NA	NA
mirtarbase	MIMAT0004651	mmu-miR-340-5p	Ankrd12	106585	ENSMUSG00000034647	Sequencing	Functional MTI (Weak)	19536157	validated	NA	NA	NA
mirtarbase	MIMAT0004651	mmu-miR-340-5p	Kctd1	106931	ENSMUSG00000036225	Sequencing	Functional MTI (Weak)	19536157	validated	NA	NA	NA
mirtarbase	MIMAT0004651	mmu-miR-340-5p	Fbxo38	107035	ENSMUSG00000042211	Sequencing	Functional MTI (Weak)	19536157	validated	NA	NA	NA
mirtarbase	MIMAT0015640	mmu-miR-3470a	Btaf1	107182	ENSMUSG00000040565	HITS-CLIP	Functional MTI (Weak)	21258322	validated	NA	NA	NA
mirtarbase	MIMAT0004651	mmu-miR-340-5p	Lgr4	107515	ENSMUSG00000050199	Sequencing	Functional MTI (Weak)	19536157	validated	NA	NA	NA
mirtarbase	MIMAT0004651	mmu-miR-340-5p	Arl2bp	107566	ENSMUSG00000031776	Sequencing	Functional MTI (Weak)	19536157	validated	NA	NA	NA
mirtarbase	MIMAT0000154	mmu-miR-142a-5p	Wwp1	107568	ENSMUSG00000041058	Luciferase reporter assay	Functional MTI	27085967	validated	NA	NA	NA
mirtarbase	MIMAT0004651	mmu-miR-340-5p	Ap1s2	108012	ENSMUSG00000031367	Sequencing	Functional MTI (Weak)	19536157	validated	NA	NA	NA
mirtarbase	MIMAT0004651	mmu-miR-340-5p	Slc14a1	108052	ENSMUSG00000059336	Sequencing	Functional MTI (Weak)	19536157	validated	NA	NA	NA
mirtarbase	MIMAT0004651	mmu-miR-340-5p	Slc14a1	108052	ENSMUSG00000116373	Sequencing	Functional MTI (Weak)	19536157	validated	NA	NA	NA
mirtarbase	MIMAT0000158	mmu-miR-146a-5p	Camk2d	108058	ENSMUSG00000053819	Luciferase reporter assay//Microarray//qRT-PCR//Western blot	Functional MTI	28383548	validated	NA	NA	NA
mirtarbase	MIMAT0000155	mmu-miR-142a-3p	Olr1	108078	ENSMUSG00000030162	HITS-CLIP	Functional MTI (Weak)	21258322	validated	NA	NA	NA
mirtarbase	MIMAT0000595	mmu-miR-345-5p	Atic	108147	ENSMUSG00000026192	HITS-CLIP	Functional MTI (Weak)	21258322	validated	NA	NA	NA
mirtarbase	MIMAT0004651	mmu-miR-340-5p	Ogt	108155	ENSMUSG00000034160	Sequencing	Functional MTI (Weak)	19536157	validated	NA	NA	NA
mirtarbase	MIMAT0005291	mmu-miR-582-5p	Ccdc88a	108686	ENSMUSG00000032740	HITS-CLIP	Functional MTI (Weak)	25083871	validated	NA	NA	NA
mirtarbase	MIMAT0005291	mmu-miR-582-5p	Ccdc88a	108686	ENSMUSG00000032740	HITS-CLIP	Functional MTI (Weak)	23142080	validated	NA	NA	NA
mirtarbase	MIMAT0004651	mmu-miR-340-5p	Oxsr1	108737	ENSMUSG00000036737	Sequencing	Functional MTI (Weak)	19536157	validated	NA	NA	NA
mirtarbase	MIMAT0000595	mmu-miR-345-5p	Rdh13	108841	ENSMUSG00000008435	HITS-CLIP	Functional MTI (Weak)	21258322	validated	NA	NA	NA
mirtarbase	MIMAT0009393	mmu-miR-1930-5p	Rdh13	108841	ENSMUSG00000008435	HITS-CLIP	Functional MTI (Weak)	21258322	validated	NA	NA	NA
mirtarbase	MIMAT0004651	mmu-miR-340-5p	2700081O15Rik	108899	ENSMUSG00000053080	Sequencing	Functional MTI (Weak)	19536157	validated	NA	NA	NA
mirtarbase	MIMAT0000158	mmu-miR-146a-5p	Irak2	108960	ENSMUSG00000060477	Luciferase reporter assay//Western blot	Functional MTI	19596990	validated	NA	NA	NA
mirtarbase	MIMAT0004651	mmu-miR-340-5p	Chd9	109151	ENSMUSG00000056608	Sequencing	Functional MTI (Weak)	19536157	validated	NA	NA	NA
mirtarbase	MIMAT0015640	mmu-miR-3470a	Prex2	109294	ENSMUSG00000048960	HITS-CLIP	Functional MTI (Weak)	25083871	validated	NA	NA	NA
mirtarbase	MIMAT0015640	mmu-miR-3470a	Dut	110074		HITS-CLIP	Functional MTI (Weak)	21258322	validated	NA	NA	NA
mirtarbase	MIMAT0004651	mmu-miR-340-5p	Shroom2	110380	ENSMUSG00000045180	Sequencing	Functional MTI (Weak)	19536157	validated	NA	NA	NA
mirtarbase	MIMAT0004651	mmu-miR-340-5p	Atxn3	110616	ENSMUSG00000021189	Sequencing	Functional MTI (Weak)	19536157	validated	NA	NA	NA
mirtarbase	MIMAT0003494	mmu-miR-704	Prps2	110639	ENSMUSG00000025742	HITS-CLIP	Functional MTI (Weak)	25083871	validated	NA	NA	NA
mirtarbase	MIMAT0000165	mmu-miR-155-5p	Chrna2	110902	ENSMUSG00000022041	HITS-CLIP	Functional MTI (Weak)	21258322	validated	NA	NA	NA
mirtarbase	MIMAT0004651	mmu-miR-340-5p	Cds2	110911	ENSMUSG00000058793	Sequencing	Functional MTI (Weak)	19536157	validated	NA	NA	NA
mirtarbase	MIMAT0004651	mmu-miR-340-5p	Npnt	114249	ENSMUSG00000040998	Sequencing	Functional MTI (Weak)	19536157	validated	NA	NA	NA
mirtarbase	MIMAT0000138	mmu-miR-126a-3p	Spred1	114715	ENSMUSG00000027351	Luciferase reporter assay	Functional MTI	18987025	validated	NA	NA	NA
mirtarbase	MIMAT0000138	mmu-miR-126a-3p	Spred1	114715	ENSMUSG00000027351	Immunoblot//Luciferase reporter assay//Microarray//qRT-PCR	Functional MTI	26934179	validated	NA	NA	NA
mirtarbase	MIMAT0000559	mmu-miR-326-3p	Vsx1	114889	ENSMUSG00000033080	HITS-CLIP	Functional MTI (Weak)	23597149	validated	NA	NA	NA
mirtarbase	MIMAT0000559	mmu-miR-326-3p	Vsx1	114889	ENSMUSG00000033080	HITS-CLIP	Functional MTI (Weak)	21258322	validated	NA	NA	NA
mirtarbase	MIMAT0004651	mmu-miR-340-5p	Asb7	117589	ENSMUSG00000030509	Sequencing	Functional MTI (Weak)	19536157	validated	NA	NA	NA
mirtarbase	MIMAT0000154	mmu-miR-142a-5p	Srgap1	117600	ENSMUSG00000020121	HITS-CLIP	Functional MTI (Weak)	23142080	validated	NA	NA	NA
mirtarbase	MIMAT0004651	mmu-miR-340-5p	Bmp2k	140780	ENSMUSG00000034663	Sequencing	Functional MTI (Weak)	19536157	validated	NA	NA	NA
mirtarbase	MIMAT0009393	mmu-miR-1930-5p	Colec12	140792	ENSMUSG00000036103	HITS-CLIP	Functional MTI (Weak)	21258322	validated	NA	NA	NA
mirtarbase	MIMAT0015640	mmu-miR-3470a	Ttbk2	140810	ENSMUSG00000090100	HITS-CLIP	Functional MTI (Weak)	21258322	validated	NA	NA	NA
mirtarbase	MIMAT0004651	mmu-miR-340-5p	Lnx2	140887	ENSMUSG00000016520	Sequencing	Functional MTI (Weak)	19536157	validated	NA	NA	NA
mirtarbase	MIMAT0004651	mmu-miR-340-5p	Ubn1	170644	ENSMUSG00000039473	Sequencing	Functional MTI (Weak)	19536157	validated	NA	NA	NA
mirtarbase	MIMAT0000165	mmu-miR-155-5p	Sgk3	170755	ENSMUSG00000025915	Flow//Immunoblot//Microarray//qRT-PCR	Functional MTI (Weak)	23603793	validated	NA	NA	NA
mirtarbase	MIMAT0000158	mmu-miR-146a-5p	Sgk3	170755	ENSMUSG00000025915	HITS-CLIP	Functional MTI (Weak)	23142080	validated	NA	NA	NA
mirtarbase	MIMAT0003494	mmu-miR-704	Sgk3	170755	ENSMUSG00000025915	HITS-CLIP	Functional MTI (Weak)	23142080	validated	NA	NA	NA
mirtarbase	MIMAT0004651	mmu-miR-340-5p	Acbd3	170760	ENSMUSG00000026499	Sequencing	Functional MTI (Weak)	19536157	validated	NA	NA	NA
mirtarbase	MIMAT0000165	mmu-miR-155-5p	Cd209a	170786	ENSMUSG00000031494	Western blot	Functional MTI	23252865	validated	NA	NA	NA
mirtarbase	MIMAT0015640	mmu-miR-3470a	Zfp617	170938		HITS-CLIP	Functional MTI (Weak)	21258322	validated	NA	NA	NA
mirtarbase	MIMAT0004651	mmu-miR-340-5p	Nlgn1	192167	ENSMUSG00000063887	Sequencing	Functional MTI (Weak)	19536157	validated	NA	NA	NA
mirtarbase	MIMAT0004651	mmu-miR-340-5p	Edem1	192193	ENSMUSG00000030104	Sequencing	Functional MTI (Weak)	19536157	validated	NA	NA	NA
mirtarbase	MIMAT0004651	mmu-miR-340-5p	Tmem47	192216	ENSMUSG00000025666	Sequencing	Functional MTI (Weak)	19536157	validated	NA	NA	NA
mirtarbase	MIMAT0000165	mmu-miR-155-5p	Abhd16a	193742	ENSMUSG00000007036	quantitative PCR	Functional MTI (Weak)	18055230	validated	NA	NA	NA
mirtarbase	MIMAT0000165	mmu-miR-155-5p	Abhd16a	193742	ENSMUSG00000007036	Microarray//qRT-PCR//protein array	Functional MTI (Weak)	27447824	validated	NA	NA	NA
mirtarbase	MIMAT0004651	mmu-miR-340-5p	Mcfd2	193813	ENSMUSG00000024150	Sequencing	Functional MTI (Weak)	19536157	validated	NA	NA	NA
mirtarbase	MIMAT0004651	mmu-miR-340-5p	Jmjd4	194952	ENSMUSG00000036819	HITS-CLIP	Functional MTI (Weak)	25083871	validated	NA	NA	NA
mirtarbase	MIMAT0004651	mmu-miR-340-5p	Grhl1	195733	ENSMUSG00000020656	Sequencing	Functional MTI (Weak)	19536157	validated	NA	NA	NA
mirtarbase	MIMAT0004651	mmu-miR-340-5p	Larp4	207214	ENSMUSG00000023025	Sequencing	Functional MTI (Weak)	19536157	validated	NA	NA	NA
mirtarbase	MIMAT0004651	mmu-miR-340-5p	Wdr37	207615	ENSMUSG00000021147	Sequencing	Functional MTI (Weak)	19536157	validated	NA	NA	NA
mirtarbase	MIMAT0003494	mmu-miR-704	Zfp871	208292		HITS-CLIP	Functional MTI (Weak)	23142080	validated	NA	NA	NA
mirtarbase	MIMAT0005292	mmu-miR-582-3p	Akr1d1	208665	ENSMUSG00000038641	HITS-CLIP	Functional MTI (Weak)	25083871	validated	NA	NA	NA
mirtarbase	MIMAT0000155	mmu-miR-142a-3p	Akr1d1	208665	ENSMUSG00000038641	HITS-CLIP	Functional MTI (Weak)	21258322	validated	NA	NA	NA
mirtarbase	MIMAT0000165	mmu-miR-155-5p	Hdac4	208727	ENSMUSG00000026313	Immunoblot//Luciferase reporter assay//Microarray//qRT-PCR	Functional MTI	23169640	validated	NA	NA	NA
mirtarbase	MIMAT0017053	mmu-miR-212-5p	Zdhhc9	208884	ENSMUSG00000036985	HITS-CLIP	Functional MTI (Weak)	21258322	validated	NA	NA	NA
mirtarbase	MIMAT0005291	mmu-miR-582-5p	Pycr1	209027	ENSMUSG00000025140	HITS-CLIP	Functional MTI (Weak)	21258322	validated	NA	NA	NA
mirtarbase	MIMAT0015640	mmu-miR-3470a	Snx30	209131	ENSMUSG00000028385	HITS-CLIP	Functional MTI (Weak)	25083871	validated	NA	NA	NA
mirtarbase	MIMAT0015640	mmu-miR-3470a	Snx30	209131	ENSMUSG00000028385	HITS-CLIP	Functional MTI (Weak)	21258322	validated	NA	NA	NA
mirtarbase	MIMAT0015640	mmu-miR-3470a	Itih5	209378	ENSMUSG00000025780	HITS-CLIP	Functional MTI (Weak)	25083871	validated	NA	NA	NA
mirtarbase	MIMAT0015640	mmu-miR-3470a	Itih5	209378	ENSMUSG00000025780	HITS-CLIP	Functional MTI (Weak)	23597149	validated	NA	NA	NA
mirtarbase	MIMAT0004651	mmu-miR-340-5p	Nckap5	210356	ENSMUSG00000049690	Sequencing	Functional MTI (Weak)	19536157	validated	NA	NA	NA
mirtarbase	MIMAT0004651	mmu-miR-340-5p	Adgrb3	210933	ENSMUSG00000033569	Sequencing	Functional MTI (Weak)	19536157	validated	NA	NA	NA
mirtarbase	MIMAT0004651	mmu-miR-340-5p	Lpcat1	210992	ENSMUSG00000021608	Sequencing	Functional MTI (Weak)	19536157	validated	NA	NA	NA
mirtarbase	MIMAT0004651	mmu-miR-340-5p	Fam91a1	210998	ENSMUSG00000037119	Sequencing	Functional MTI (Weak)	19536157	validated	NA	NA	NA
mirtarbase	MIMAT0004651	mmu-miR-340-5p	Fam91a1	210998	ENSMUSG00000116351	Sequencing	Functional MTI (Weak)	19536157	validated	NA	NA	NA
mirtarbase	MIMAT0004651	mmu-miR-340-5p	Dennd6a	211922	ENSMUSG00000040818	Sequencing	Functional MTI (Weak)	19536157	validated	NA	NA	NA
mirtarbase	MIMAT0004651	mmu-miR-340-5p	Dennd6a	211922	ENSMUSG00000116230	Sequencing	Functional MTI (Weak)	19536157	validated	NA	NA	NA
mirtarbase	MIMAT0004651	mmu-miR-340-5p	Inpp5a	212111	ENSMUSG00000025477	Sequencing	Functional MTI (Weak)	19536157	validated	NA	NA	NA
mirtarbase	MIMAT0000165	mmu-miR-155-5p	Lcor	212391	ENSMUSG00000025019	Flow//Immunoblot//Microarray//qRT-PCR	Functional MTI (Weak)	23603793	validated	NA	NA	NA
mirtarbase	MIMAT0004651	mmu-miR-340-5p	Zfp583	213011	ENSMUSG00000030443	Sequencing	Functional MTI (Weak)	19536157	validated	NA	NA	NA
mirtarbase	MIMAT0017053	mmu-miR-212-5p	Gabpb2	213054	ENSMUSG00000038766	HITS-CLIP	Functional MTI (Weak)	25083871	validated	NA	NA	NA
mirtarbase	MIMAT0004651	mmu-miR-340-5p	Phf3	213109	ENSMUSG00000048874	HITS-CLIP	Functional MTI (Weak)	23142080	validated	NA	NA	NA
mirtarbase	MIMAT0000154	mmu-miR-142a-5p	Phf3	213109	ENSMUSG00000048874	HITS-CLIP	Functional MTI (Weak)	23142080	validated	NA	NA	NA
mirtarbase	MIMAT0004651	mmu-miR-340-5p	Fstl5	213262	ENSMUSG00000034098	Sequencing	Functional MTI (Weak)	19536157	validated	NA	NA	NA
mirtarbase	MIMAT0015640	mmu-miR-3470a	A630033H20Rik	213438		HITS-CLIP	Functional MTI (Weak)	25083871	validated	NA	NA	NA
mirtarbase	MIMAT0004651	mmu-miR-340-5p	Slc18a2	214084	ENSMUSG00000025094	Sequencing	Functional MTI (Weak)	19536157	validated	NA	NA	NA
mirtarbase	MIMAT0004651	mmu-miR-340-5p	Fnbp1l	214459	ENSMUSG00000039735	Sequencing	Functional MTI (Weak)	19536157	validated	NA	NA	NA
mirtarbase	MIMAT0004651	mmu-miR-340-5p	Fam168b	214469	ENSMUSG00000037503	Sequencing	Functional MTI (Weak)	19536157	validated	NA	NA	NA
mirtarbase	MIMAT0004651	mmu-miR-340-5p	Fam168b	214469	ENSMUSG00000037503	HITS-CLIP	Functional MTI (Weak)	25083871	validated	NA	NA	NA
mirtarbase	MIMAT0000154	mmu-miR-142a-5p	BC003965	214489	ENSMUSG00000067722	HITS-CLIP	Functional MTI (Weak)	25083871	validated	NA	NA	NA
mirtarbase	MIMAT0004651	mmu-miR-340-5p	Csnk1g1	214897	ENSMUSG00000032384	Sequencing	Functional MTI (Weak)	19536157	validated	NA	NA	NA
mirtarbase	MIMAT0004653	mmu-miR-342-5p	Csnk1g1	214897	ENSMUSG00000032384	HITS-CLIP	Functional MTI (Weak)	23142080	validated	NA	NA	NA
mirtarbase	MIMAT0000559	mmu-miR-326-3p	Fbxl16	214931	ENSMUSG00000025738	HITS-CLIP	Functional MTI (Weak)	21258322	validated	NA	NA	NA
mirtarbase	MIMAT0004651	mmu-miR-340-5p	Vezt	215008	ENSMUSG00000036099	Sequencing	Functional MTI (Weak)	19536157	validated	NA	NA	NA
mirtarbase	MIMAT0004651	mmu-miR-340-5p	Wipf1	215280	ENSMUSG00000075284	Sequencing	Functional MTI (Weak)	19536157	validated	NA	NA	NA
mirtarbase	MIMAT0004651	mmu-miR-340-5p	Prr14l	215476	ENSMUSG00000054280	Sequencing	Functional MTI (Weak)	19536157	validated	NA	NA	NA
mirtarbase	MIMAT0004651	mmu-miR-340-5p	Cdh12	215654	ENSMUSG00000040452	Sequencing	Functional MTI (Weak)	19536157	validated	NA	NA	NA
mirtarbase	MIMAT0004651	mmu-miR-340-5p	Miga1	215708	ENSMUSG00000054942	Sequencing	Functional MTI (Weak)	19536157	validated	NA	NA	NA
mirtarbase	MIMAT0004651	mmu-miR-340-5p	Zfp365	216049	ENSMUSG00000037855	Sequencing	Functional MTI (Weak)	19536157	validated	NA	NA	NA
mirtarbase	MIMAT0015640	mmu-miR-3470a	Med16	216154	ENSMUSG00000013833	HITS-CLIP	Functional MTI (Weak)	25083871	validated	NA	NA	NA
mirtarbase	MIMAT0015640	mmu-miR-3470a	Slc17a8	216227	ENSMUSG00000019935	HITS-CLIP	Functional MTI (Weak)	25083871	validated	NA	NA	NA
mirtarbase	MIMAT0015640	mmu-miR-3470a	Slc17a8	216227	ENSMUSG00000019935	HITS-CLIP	Functional MTI (Weak)	21258322	validated	NA	NA	NA
mirtarbase	MIMAT0004651	mmu-miR-340-5p	Pik3ip1	216505	ENSMUSG00000034614	Sequencing	Functional MTI (Weak)	19536157	validated	NA	NA	NA
mirtarbase	MIMAT0000559	mmu-miR-326-3p	Usp22	216825	ENSMUSG00000042506	HITS-CLIP	Functional MTI (Weak)	21258322	validated	NA	NA	NA
mirtarbase	MIMAT0004651	mmu-miR-340-5p	Tmc8	217356	ENSMUSG00000050106	HITS-CLIP	Functional MTI (Weak)	25083871	validated	NA	NA	NA
mirtarbase	MIMAT0000165	mmu-miR-155-5p	Zfp322a	218100	ENSMUSG00000046351	HITS-CLIP	Functional MTI (Weak)	23142080	validated	NA	NA	NA
mirtarbase	MIMAT0000559	mmu-miR-326-3p	Phactr1	218194	ENSMUSG00000054728	HITS-CLIP	Functional MTI (Weak)	21258322	validated	NA	NA	NA
mirtarbase	MIMAT0004651	mmu-miR-340-5p	Mylip	218203	ENSMUSG00000038175	Sequencing	Functional MTI (Weak)	19536157	validated	NA	NA	NA
mirtarbase	MIMAT0000559	mmu-miR-326-3p	Mylip	218203	ENSMUSG00000038175	HITS-CLIP	Functional MTI (Weak)	21258322	validated	NA	NA	NA
mirtarbase	MIMAT0004651	mmu-miR-340-5p	Cdc14b	218294	ENSMUSG00000033102	Sequencing	Functional MTI (Weak)	19536157	validated	NA	NA	NA
mirtarbase	MIMAT0004651	mmu-miR-340-5p	Fcho2	218503	ENSMUSG00000041685	Sequencing	Functional MTI (Weak)	19536157	validated	NA	NA	NA
mirtarbase	MIMAT0000165	mmu-miR-155-5p	Mier3	218613	ENSMUSG00000032727	Flow//Immunoblot//Microarray//qRT-PCR	Functional MTI (Weak)	23603793	validated	NA	NA	NA
mirtarbase	MIMAT0004651	mmu-miR-340-5p	Stk24	223255	ENSMUSG00000063410	Sequencing	Functional MTI (Weak)	19536157	validated	NA	NA	NA
mirtarbase	MIMAT0000165	mmu-miR-155-5p	Otulinl	223433	ENSMUSG00000056069	Flow//Immunoblot//Microarray//qRT-PCR	Functional MTI (Weak)	23603793	validated	NA	NA	NA
mirtarbase	MIMAT0004651	mmu-miR-340-5p	March6	223455	ENSMUSG00000039100	Sequencing	Functional MTI (Weak)	19536157	validated	NA	NA	NA
mirtarbase	MIMAT0005291	mmu-miR-582-5p	Spryd3	223918	ENSMUSG00000036966	HITS-CLIP	Functional MTI (Weak)	25083871	validated	NA	NA	NA
mirtarbase	MIMAT0005291	mmu-miR-582-5p	Spryd3	223918	ENSMUSG00000036966	HITS-CLIP	Functional MTI (Weak)	23142080	validated	NA	NA	NA
mirtarbase	MIMAT0005291	mmu-miR-582-5p	Spryd3	223918	ENSMUSG00000036966	HITS-CLIP	Functional MTI (Weak)	21258322	validated	NA	NA	NA
mirtarbase	MIMAT0004651	mmu-miR-340-5p	Pak2	224105	ENSMUSG00000022781	Sequencing	Functional MTI (Weak)	19536157	validated	NA	NA	NA
mirtarbase	MIMAT0009393	mmu-miR-1930-5p	Impg2	224224	ENSMUSG00000035270	HITS-CLIP	Functional MTI (Weak)	21258322	validated	NA	NA	NA
mirtarbase	MIMAT0004651	mmu-miR-340-5p	Cldnd1	224250	ENSMUSG00000022744	Sequencing	Functional MTI (Weak)	19536157	validated	NA	NA	NA
mirtarbase	MIMAT0004651	mmu-miR-340-5p	Crybg3	224273	ENSMUSG00000022723	Sequencing	Functional MTI (Weak)	19536157	validated	NA	NA	NA
mirtarbase	MIMAT0015640	mmu-miR-3470a	Zfp959	224893	ENSMUSG00000003198	HITS-CLIP	Functional MTI (Weak)	25083871	validated	NA	NA	NA
mirtarbase	MIMAT0015640	mmu-miR-3470a	Zfp959	224893	ENSMUSG00000003198	HITS-CLIP	Functional MTI (Weak)	21258322	validated	NA	NA	NA
mirtarbase	MIMAT0004651	mmu-miR-340-5p	Fhod3	225288	ENSMUSG00000034295	Sequencing	Functional MTI (Weak)	19536157	validated	NA	NA	NA
mirtarbase	MIMAT0004651	mmu-miR-340-5p	Apbb3	225372	ENSMUSG00000117679	Sequencing	Functional MTI (Weak)	19536157	validated	NA	NA	NA
mirtarbase	MIMAT0004651	mmu-miR-340-5p	Cep120	225523	ENSMUSG00000048799	Sequencing	Functional MTI (Weak)	19536157	validated	NA	NA	NA
mirtarbase	MIMAT0004651	mmu-miR-340-5p	Abhd17b	226016	ENSMUSG00000047368	Sequencing	Functional MTI (Weak)	19536157	validated	NA	NA	NA
mirtarbase	MIMAT0004651	mmu-miR-340-5p	Morn4	226123	ENSMUSG00000049670	Sequencing	Functional MTI (Weak)	19536157	validated	NA	NA	NA
mirtarbase	MIMAT0000165	mmu-miR-155-5p	Wbp1l	226178	ENSMUSG00000047731	Microarray	Functional MTI (Weak)	23603793	validated	NA	NA	NA
mirtarbase	MIMAT0015640	mmu-miR-3470a	Wbp1l	226178	ENSMUSG00000047731	HITS-CLIP	Functional MTI (Weak)	25083871	validated	NA	NA	NA
mirtarbase	MIMAT0015640	mmu-miR-3470a	Wbp1l	226178	ENSMUSG00000047731	HITS-CLIP	Functional MTI (Weak)	23597149	validated	NA	NA	NA
mirtarbase	MIMAT0004651	mmu-miR-340-5p	Dyrk3	226419	ENSMUSG00000016526	Sequencing	Functional MTI (Weak)	19536157	validated	NA	NA	NA
mirtarbase	MIMAT0004651	mmu-miR-340-5p	Odr4	226499	ENSMUSG00000006010	Sequencing	Functional MTI (Weak)	19536157	validated	NA	NA	NA
mirtarbase	MIMAT0004651	mmu-miR-340-5p	Klhl20	226541	ENSMUSG00000026705	Sequencing	Functional MTI (Weak)	19536157	validated	NA	NA	NA
mirtarbase	MIMAT0000154	mmu-miR-142a-5p	Plcl1	227120	ENSMUSG00000038349	HITS-CLIP	Functional MTI (Weak)	23142080	validated	NA	NA	NA
mirtarbase	MIMAT0004651	mmu-miR-340-5p	Ino80d	227195	ENSMUSG00000040865	Sequencing	Functional MTI (Weak)	19536157	validated	NA	NA	NA
mirtarbase	MIMAT0004651	mmu-miR-340-5p	Dgkd	227333	ENSMUSG00000070738	Sequencing	Functional MTI (Weak)	19536157	validated	NA	NA	NA
mirtarbase	MIMAT0015640	mmu-miR-3470a	Camsap1	227634	ENSMUSG00000026933	HITS-CLIP	Functional MTI (Weak)	21258322	validated	NA	NA	NA
mirtarbase	MIMAT0004651	mmu-miR-340-5p	Prrc2b	227723	ENSMUSG00000039262	Sequencing	Functional MTI (Weak)	19536157	validated	NA	NA	NA
mirtarbase	MIMAT0004651	mmu-miR-340-5p	Gtdc1	227835	ENSMUSG00000036890	Sequencing	Functional MTI (Weak)	19536157	validated	NA	NA	NA
mirtarbase	MIMAT0019341	mmu-miR-3963	Cytip	227929	ENSMUSG00000026832	HITS-CLIP	Functional MTI (Weak)	25083871	validated	NA	NA	NA
mirtarbase	MIMAT0019341	mmu-miR-3963	Cytip	227929	ENSMUSG00000026832	HITS-CLIP	Functional MTI (Weak)	23142080	validated	NA	NA	NA
mirtarbase	MIMAT0005292	mmu-miR-582-3p	Cytip	227929	ENSMUSG00000026832	HITS-CLIP	Functional MTI (Weak)	25083871	validated	NA	NA	NA
mirtarbase	MIMAT0005292	mmu-miR-582-3p	Agps	228061	ENSMUSG00000042410	HITS-CLIP	Functional MTI (Weak)	25083871	validated	NA	NA	NA
mirtarbase	MIMAT0004651	mmu-miR-340-5p	Sestd1	228071	ENSMUSG00000042272	Sequencing	Functional MTI (Weak)	19536157	validated	NA	NA	NA
mirtarbase	MIMAT0004651	mmu-miR-340-5p	Fam160a1	229488	ENSMUSG00000051000	Sequencing	Functional MTI (Weak)	19536157	validated	NA	NA	NA
mirtarbase	MIMAT0000165	mmu-miR-155-5p	Pias3	229615	ENSMUSG00000028101	Western blot	Non-Functional MTI	22517757	validated	NA	NA	NA
mirtarbase	MIMAT0004651	mmu-miR-340-5p	Slc25a24	229731	ENSMUSG00000040322	Sequencing	Functional MTI (Weak)	19536157	validated	NA	NA	NA
mirtarbase	MIMAT0004651	mmu-miR-340-5p	Olfm3	229759	ENSMUSG00000027965	Sequencing	Functional MTI (Weak)	19536157	validated	NA	NA	NA
mirtarbase	MIMAT0004651	mmu-miR-340-5p	Megf9	230316		Sequencing	Functional MTI (Weak)	19536157	validated	NA	NA	NA
mirtarbase	MIMAT0004651	mmu-miR-340-5p	Tmem69	230657	ENSMUSG00000055900	HITS-CLIP	Functional MTI (Weak)	21258322	validated	NA	NA	NA
mirtarbase	MIMAT0000154	mmu-miR-142a-5p	Tmem69	230657	ENSMUSG00000055900	HITS-CLIP	Functional MTI (Weak)	21258322	validated	NA	NA	NA
mirtarbase	MIMAT0004651	mmu-miR-340-5p	Tardbp	230908	ENSMUSG00000041459	HITS-CLIP	Functional MTI (Weak)	23142080	validated	NA	NA	NA
mirtarbase	MIMAT0004651	mmu-miR-340-5p	Cpeb2	231207	ENSMUSG00000039782	Sequencing	Functional MTI (Weak)	19536157	validated	NA	NA	NA
mirtarbase	MIMAT0004651	mmu-miR-340-5p	Tapt1	231225	ENSMUSG00000046985	HITS-CLIP	Functional MTI (Weak)	23142080	validated	NA	NA	NA
mirtarbase	MIMAT0000154	mmu-miR-142a-5p	Tapt1	231225	ENSMUSG00000046985	HITS-CLIP	Functional MTI (Weak)	23142080	validated	NA	NA	NA
mirtarbase	MIMAT0004651	mmu-miR-340-5p	Fras1	231470	ENSMUSG00000034687	Sequencing	Functional MTI (Weak)	19536157	validated	NA	NA	NA
mirtarbase	MIMAT0004651	mmu-miR-340-5p	Fbxo21	231670	ENSMUSG00000032898	Sequencing	Functional MTI (Weak)	19536157	validated	NA	NA	NA
mirtarbase	MIMAT0004651	mmu-miR-340-5p	Agfg2	231801	ENSMUSG00000029722	Sequencing	Functional MTI (Weak)	19536157	validated	NA	NA	NA
mirtarbase	MIMAT0004651	mmu-miR-340-5p	Lmtk2	231876	ENSMUSG00000038970	Sequencing	Functional MTI (Weak)	19536157	validated	NA	NA	NA
mirtarbase	MIMAT0004651	mmu-miR-340-5p	Creb5	231991	ENSMUSG00000053007	HITS-CLIP	Functional MTI (Weak)	23142080	validated	NA	NA	NA
mirtarbase	MIMAT0004651	mmu-miR-340-5p	Vopp1	232023	ENSMUSG00000037788	Sequencing	Functional MTI (Weak)	19536157	validated	NA	NA	NA
mirtarbase	MIMAT0015640	mmu-miR-3470a	Elmod3	232089	ENSMUSG00000056698	HITS-CLIP	Functional MTI (Weak)	23142080	validated	NA	NA	NA
mirtarbase	MIMAT0000595	mmu-miR-345-5p	4933427D06Rik	232217		HITS-CLIP	Functional MTI (Weak)	21258322	validated	NA	NA	NA
mirtarbase	MIMAT0009393	mmu-miR-1930-5p	4933427D06Rik	232217		HITS-CLIP	Functional MTI (Weak)	21258322	validated	NA	NA	NA
mirtarbase	MIMAT0004651	mmu-miR-340-5p	Ppp1r12c	232807	ENSMUSG00000019254	Sequencing	Functional MTI (Weak)	19536157	validated	NA	NA	NA
mirtarbase	MIMAT0015640	mmu-miR-3470a	Kctd14	233529	ENSMUSG00000051727	HITS-CLIP	Functional MTI (Weak)	25083871	validated	NA	NA	NA
mirtarbase	MIMAT0015640	mmu-miR-3470a	Erich1	234086	ENSMUSG00000051978	HITS-CLIP	Functional MTI (Weak)	25083871	validated	NA	NA	NA
mirtarbase	MIMAT0004651	mmu-miR-340-5p	Nsd3	234135	ENSMUSG00000054823	Sequencing	Functional MTI (Weak)	19536157	validated	NA	NA	NA
mirtarbase	MIMAT0004651	mmu-miR-340-5p	Psd3	234353	ENSMUSG00000030465	Sequencing	Functional MTI (Weak)	19536157	validated	NA	NA	NA
mirtarbase	MIMAT0004651	mmu-miR-340-5p	Dync1li2	234663	ENSMUSG00000035770	Sequencing	Functional MTI (Weak)	19536157	validated	NA	NA	NA
mirtarbase	MIMAT0000559	mmu-miR-326-3p	Dync1li2	234663	ENSMUSG00000035770	HITS-CLIP	Functional MTI (Weak)	25083871	validated	NA	NA	NA
mirtarbase	MIMAT0000559	mmu-miR-326-3p	Dync1li2	234663	ENSMUSG00000035770	HITS-CLIP	Functional MTI (Weak)	21258322	validated	NA	NA	NA
mirtarbase	MIMAT0001537	mmu-miR-429-3p	Fhod1	234686	ENSMUSG00000014778	HITS-CLIP	Functional MTI (Weak)	26203562	validated	NA	NA	NA
mirtarbase	MIMAT0001537	mmu-miR-429-3p	Fhod1	234686	ENSMUSG00000014778	HITS-CLIP	Functional MTI (Weak)	25083871	validated	NA	NA	NA
mirtarbase	MIMAT0001537	mmu-miR-429-3p	Fhod1	234686	ENSMUSG00000014778	HITS-CLIP	Functional MTI (Weak)	23597149	validated	NA	NA	NA
mirtarbase	MIMAT0001537	mmu-miR-429-3p	Fhod1	234686	ENSMUSG00000014778	HITS-CLIP	Functional MTI (Weak)	28735896	validated	NA	NA	NA
mirtarbase	MIMAT0004651	mmu-miR-340-5p	Rnf214	235315	ENSMUSG00000042790	Sequencing	Functional MTI (Weak)	19536157	validated	NA	NA	NA
mirtarbase	MIMAT0004651	mmu-miR-340-5p	Lancl3	236285	ENSMUSG00000047344	Sequencing	Functional MTI (Weak)	19536157	validated	NA	NA	NA
mirtarbase	MIMAT0004651	mmu-miR-340-5p	Ago1	236511	ENSMUSG00000041530	Sequencing	Functional MTI (Weak)	19536157	validated	NA	NA	NA
mirtarbase	MIMAT0001537	mmu-miR-429-3p	Ints6l	236790	ENSMUSG00000035967	HITS-CLIP	Functional MTI (Weak)	25083871	validated	NA	NA	NA
mirtarbase	MIMAT0004651	mmu-miR-340-5p	Mmgt1	236792	ENSMUSG00000061273	Sequencing	Functional MTI (Weak)	19536157	validated	NA	NA	NA
mirtarbase	MIMAT0004651	mmu-miR-340-5p	Slc9a6	236794	ENSMUSG00000060681	Sequencing	Functional MTI (Weak)	19536157	validated	NA	NA	NA
mirtarbase	MIMAT0004651	mmu-miR-340-5p	Tmem185a	236848	ENSMUSG00000073139	Sequencing	Functional MTI (Weak)	19536157	validated	NA	NA	NA
mirtarbase	MIMAT0004651	mmu-miR-340-5p	Arhgef9	236915	ENSMUSG00000025656	Sequencing	Functional MTI (Weak)	19536157	validated	NA	NA	NA
mirtarbase	MIMAT0004651	mmu-miR-340-5p	Lrp11	237253	ENSMUSG00000019796	Sequencing	Functional MTI (Weak)	19536157	validated	NA	NA	NA
mirtarbase	MIMAT0004651	mmu-miR-340-5p	Lrp11	237253	ENSMUSG00000116377	Sequencing	Functional MTI (Weak)	19536157	validated	NA	NA	NA
mirtarbase	MIMAT0004651	mmu-miR-340-5p	L3mbtl3	237339	ENSMUSG00000039089	Sequencing	Functional MTI (Weak)	19536157	validated	NA	NA	NA
mirtarbase	MIMAT0004651	mmu-miR-340-5p	Gas2l3	237436	ENSMUSG00000074802	Sequencing	Functional MTI (Weak)	19536157	validated	NA	NA	NA
mirtarbase	MIMAT0004651	mmu-miR-340-5p	Akap6	238161	ENSMUSG00000061603	Sequencing	Functional MTI (Weak)	19536157	validated	NA	NA	NA
mirtarbase	MIMAT0000165	mmu-miR-155-5p	Arid4a	238247	ENSMUSG00000048118	Flow//Immunoblot//Microarray//qRT-PCR	Functional MTI (Weak)	23603793	validated	NA	NA	NA
mirtarbase	MIMAT0004651	mmu-miR-340-5p	Elmsan1	238317	ENSMUSG00000042507	HITS-CLIP	Functional MTI (Weak)	23142080	validated	NA	NA	NA
mirtarbase	MIMAT0000155	mmu-miR-142a-3p	Homez	239099	ENSMUSG00000057156	HITS-CLIP	Functional MTI (Weak)	21258322	validated	NA	NA	NA
mirtarbase	MIMAT0004651	mmu-miR-340-5p	Pnma2	239157	ENSMUSG00000046204	Sequencing	Functional MTI (Weak)	19536157	validated	NA	NA	NA
mirtarbase	MIMAT0015640	mmu-miR-3470a	Erich5	239368	ENSMUSG00000044726	HITS-CLIP	Functional MTI (Weak)	25083871	validated	NA	NA	NA
mirtarbase	MIMAT0004651	mmu-miR-340-5p	Cadm2	239857	ENSMUSG00000064115	Sequencing	Functional MTI (Weak)	19536157	validated	NA	NA	NA
mirtarbase	MIMAT0004651	mmu-miR-340-5p	Lnpep	240028	ENSMUSG00000023845	Sequencing	Functional MTI (Weak)	19536157	validated	NA	NA	NA
mirtarbase	MIMAT0019341	mmu-miR-3963	Zfp799	240064	ENSMUSG00000095253	HITS-CLIP	Functional MTI (Weak)	25083871	validated	NA	NA	NA
mirtarbase	MIMAT0003494	mmu-miR-704	Thada	240174	ENSMUSG00000024251	HITS-CLIP	Functional MTI (Weak)	21258322	validated	NA	NA	NA
mirtarbase	MIMAT0004651	mmu-miR-340-5p	Jcad	240185	ENSMUSG00000033960	Sequencing	Functional MTI (Weak)	19536157	validated	NA	NA	NA
mirtarbase	MIMAT0017053	mmu-miR-212-5p	Slc35g1	240660	ENSMUSG00000044026	HITS-CLIP	Functional MTI (Weak)	21258322	validated	NA	NA	NA
mirtarbase	MIMAT0015640	mmu-miR-3470a	Slc35g1	240660	ENSMUSG00000044026	HITS-CLIP	Functional MTI (Weak)	21258322	validated	NA	NA	NA
mirtarbase	MIMAT0017053	mmu-miR-212-5p	Mcmdc2	240697	ENSMUSG00000046101	HITS-CLIP	Functional MTI (Weak)	21258322	validated	NA	NA	NA
mirtarbase	MIMAT0009393	mmu-miR-1930-5p	Mcmdc2	240697	ENSMUSG00000046101	HITS-CLIP	Functional MTI (Weak)	21258322	validated	NA	NA	NA
mirtarbase	MIMAT0004651	mmu-miR-340-5p	Gpr158	241263	ENSMUSG00000045967	Sequencing	Functional MTI (Weak)	19536157	validated	NA	NA	NA
mirtarbase	MIMAT0004651	mmu-miR-340-5p	Lrrc55	241528	ENSMUSG00000075224	Sequencing	Functional MTI (Weak)	19536157	validated	NA	NA	NA
mirtarbase	MIMAT0004653	mmu-miR-342-5p	Tspan18	241556	ENSMUSG00000027217	HITS-CLIP	Functional MTI (Weak)	23597149	validated	NA	NA	NA
mirtarbase	MIMAT0005292	mmu-miR-582-3p	Tspan18	241556	ENSMUSG00000027217	HITS-CLIP	Functional MTI (Weak)	23142080	validated	NA	NA	NA
mirtarbase	MIMAT0004651	mmu-miR-340-5p	Ralgapa2	241694	ENSMUSG00000037110	Sequencing	Functional MTI (Weak)	19536157	validated	NA	NA	NA
mirtarbase	MIMAT0004653	mmu-miR-342-5p	Slc10a5	241877	ENSMUSG00000058921	HITS-CLIP	Functional MTI (Weak)	23597149	validated	NA	NA	NA
mirtarbase	MIMAT0004653	mmu-miR-342-5p	Slc10a5	241877	ENSMUSG00000058921	HITS-CLIP	Functional MTI (Weak)	23142080	validated	NA	NA	NA
mirtarbase	MIMAT0009393	mmu-miR-1930-5p	Slc7a14	241919	ENSMUSG00000069072	HITS-CLIP	Functional MTI (Weak)	21258322	validated	NA	NA	NA
mirtarbase	MIMAT0017053	mmu-miR-212-5p	Slc7a14	241919	ENSMUSG00000069072	HITS-CLIP	Functional MTI (Weak)	21258322	validated	NA	NA	NA
mirtarbase	MIMAT0004651	mmu-miR-340-5p	Ppm1l	242083		Sequencing	Functional MTI (Weak)	19536157	validated	NA	NA	NA
mirtarbase	MIMAT0004651	mmu-miR-340-5p	Zfp697	242109	ENSMUSG00000050064	Sequencing	Functional MTI (Weak)	19536157	validated	NA	NA	NA
mirtarbase	MIMAT0004651	mmu-miR-340-5p	Slc44a5	242259	ENSMUSG00000028360	Sequencing	Functional MTI (Weak)	19536157	validated	NA	NA	NA
mirtarbase	MIMAT0000154	mmu-miR-142a-5p	Pm20d2	242377	ENSMUSG00000054659	HITS-CLIP	Functional MTI (Weak)	25083871	validated	NA	NA	NA
mirtarbase	MIMAT0004651	mmu-miR-340-5p	Pm20d2	242377	ENSMUSG00000054659	HITS-CLIP	Functional MTI (Weak)	25083871	validated	NA	NA	NA
mirtarbase	MIMAT0019341	mmu-miR-3963	Dmrta1	242523	ENSMUSG00000043753	HITS-CLIP	Functional MTI (Weak)	25083871	validated	NA	NA	NA
mirtarbase	MIMAT0005291	mmu-miR-582-5p	Dmrta2	242620	ENSMUSG00000047143	HITS-CLIP	Functional MTI (Weak)	25083871	validated	NA	NA	NA
mirtarbase	MIMAT0005291	mmu-miR-582-5p	Dmrta2	242620	ENSMUSG00000047143	HITS-CLIP	Functional MTI (Weak)	23142080	validated	NA	NA	NA
mirtarbase	MIMAT0000538	mmu-miR-31-5p	Klhl21	242785	ENSMUSG00000073700	HITS-CLIP	Functional MTI (Weak)	25083871	validated	NA	NA	NA
mirtarbase	MIMAT0004651	mmu-miR-340-5p	Ppm1k	243382	ENSMUSG00000037826	Sequencing	Functional MTI (Weak)	19536157	validated	NA	NA	NA
mirtarbase	MIMAT0015640	mmu-miR-3470a	Prickle2	243548	ENSMUSG00000030020	HITS-CLIP	Functional MTI (Weak)	25083871	validated	NA	NA	NA
mirtarbase	MIMAT0015640	mmu-miR-3470a	Prickle2	243548	ENSMUSG00000030020	HITS-CLIP	Functional MTI (Weak)	23142080	validated	NA	NA	NA
mirtarbase	MIMAT0004651	mmu-miR-340-5p	Ppp1r9a	243725	ENSMUSG00000032827	Sequencing	Functional MTI (Weak)	19536157	validated	NA	NA	NA
mirtarbase	MIMAT0004651	mmu-miR-340-5p	Kat6a	244349	ENSMUSG00000031540	Sequencing	Functional MTI (Weak)	19536157	validated	NA	NA	NA
mirtarbase	MIMAT0004651	mmu-miR-340-5p	Rpgrip1l	244585	ENSMUSG00000033282	Sequencing	Functional MTI (Weak)	19536157	validated	NA	NA	NA
mirtarbase	MIMAT0004651	mmu-miR-340-5p	Slitrk4	245446	ENSMUSG00000046699	Sequencing	Functional MTI (Weak)	19536157	validated	NA	NA	NA
mirtarbase	MIMAT0004651	mmu-miR-340-5p	Atxn7	246103	ENSMUSG00000021738	Sequencing	Functional MTI (Weak)	19536157	validated	NA	NA	NA
mirtarbase	MIMAT0015640	mmu-miR-3470a	Fktn	246179	ENSMUSG00000028414	HITS-CLIP	Functional MTI (Weak)	21258322	validated	NA	NA	NA
mirtarbase	MIMAT0004651	mmu-miR-340-5p	Neto1	246317	ENSMUSG00000050321	Sequencing	Functional MTI (Weak)	19536157	validated	NA	NA	NA
mirtarbase	MIMAT0005292	mmu-miR-582-3p	Cd300lf	246746	ENSMUSG00000047798	HITS-CLIP	Functional MTI (Weak)	21258322	validated	NA	NA	NA
mirtarbase	MIMAT0015640	mmu-miR-3470a	Acmsd	266645		HITS-CLIP	Functional MTI (Weak)	25083871	validated	NA	NA	NA
mirtarbase	MIMAT0005291	mmu-miR-582-5p	Kcnc2	268345	ENSMUSG00000035681	HITS-CLIP	Functional MTI (Weak)	23142080	validated	NA	NA	NA
mirtarbase	MIMAT0004651	mmu-miR-340-5p	Ahsa2	268390	ENSMUSG00000020288	Sequencing	Functional MTI (Weak)	19536157	validated	NA	NA	NA
mirtarbase	MIMAT0004653	mmu-miR-342-5p	Alkbh5	268420	ENSMUSG00000042650	HITS-CLIP	Functional MTI (Weak)	25083871	validated	NA	NA	NA
mirtarbase	MIMAT0004653	mmu-miR-342-5p	Alkbh5	268420	ENSMUSG00000042650	HITS-CLIP	Functional MTI (Weak)	23597149	validated	NA	NA	NA
mirtarbase	MIMAT0004653	mmu-miR-342-5p	Alkbh5	268420	ENSMUSG00000042650	HITS-CLIP	Functional MTI (Weak)	23142080	validated	NA	NA	NA
mirtarbase	MIMAT0004653	mmu-miR-342-5p	Alkbh5	268420	ENSMUSG00000042650	HITS-CLIP	Functional MTI (Weak)	19536157	validated	NA	NA	NA
mirtarbase	MIMAT0000165	mmu-miR-155-5p	Zfp652	268469		Flow//Immunoblot//Microarray//qRT-PCR	Functional MTI (Weak)	23603793	validated	NA	NA	NA
mirtarbase	MIMAT0004651	mmu-miR-340-5p	Rapgefl1	268480	ENSMUSG00000038020	Sequencing	Functional MTI (Weak)	19536157	validated	NA	NA	NA
mirtarbase	MIMAT0000595	mmu-miR-345-5p	Lsm12	268490	ENSMUSG00000020922	HITS-CLIP	Functional MTI (Weak)	25083871	validated	NA	NA	NA
mirtarbase	MIMAT0004651	mmu-miR-340-5p	Gphn	268566	ENSMUSG00000047454	Sequencing	Functional MTI (Weak)	19536157	validated	NA	NA	NA
mirtarbase	MIMAT0004651	mmu-miR-340-5p	Lsamp	268890	ENSMUSG00000061080	Sequencing	Functional MTI (Weak)	19536157	validated	NA	NA	NA
mirtarbase	MIMAT0004651	mmu-miR-340-5p	Robo2	268902	ENSMUSG00000052516	Sequencing	Functional MTI (Weak)	19536157	validated	NA	NA	NA
mirtarbase	MIMAT0004651	mmu-miR-340-5p	Strn	268980	ENSMUSG00000024077	Sequencing	Functional MTI (Weak)	19536157	validated	NA	NA	NA
mirtarbase	MIMAT0000158	mmu-miR-146a-5p	Gpr157	269604	ENSMUSG00000047875	HITS-CLIP	Functional MTI (Weak)	21258322	validated	NA	NA	NA
mirtarbase	MIMAT0004651	mmu-miR-340-5p	Zfp512	269639	ENSMUSG00000062761	Sequencing	Functional MTI (Weak)	19536157	validated	NA	NA	NA
mirtarbase	MIMAT0001537	mmu-miR-429-3p	Mphosph9	269702	ENSMUSG00000038126	HITS-CLIP	Functional MTI (Weak)	25083871	validated	NA	NA	NA
mirtarbase	MIMAT0001537	mmu-miR-429-3p	Mphosph9	269702	ENSMUSG00000038126	HITS-CLIP	Functional MTI (Weak)	23142080	validated	NA	NA	NA
mirtarbase	MIMAT0004651	mmu-miR-340-5p	Zfp664	269704	ENSMUSG00000079215	Sequencing	Functional MTI (Weak)	19536157	validated	NA	NA	NA
mirtarbase	MIMAT0004889	mmu-miR-504-5p	Gdpgp1	269952		HITS-CLIP	Functional MTI (Weak)	21258322	validated	NA	NA	NA
mirtarbase	MIMAT0001537	mmu-miR-429-3p	Ogfod1	270086	ENSMUSG00000033009	HITS-CLIP	Functional MTI (Weak)	25083871	validated	NA	NA	NA
mirtarbase	MIMAT0001537	mmu-miR-429-3p	Ogfod1	270086	ENSMUSG00000033009	HITS-CLIP	Functional MTI (Weak)	23597149	validated	NA	NA	NA
mirtarbase	MIMAT0004651	mmu-miR-340-5p	Myo9a	270163	ENSMUSG00000039585	Sequencing	Functional MTI (Weak)	19536157	validated	NA	NA	NA
mirtarbase	MIMAT0004653	mmu-miR-342-5p	Rab6b	270192	ENSMUSG00000032549	HITS-CLIP	Functional MTI (Weak)	25083871	validated	NA	NA	NA
mirtarbase	MIMAT0000155	mmu-miR-142a-3p	Shc4	271849	ENSMUSG00000035109	HITS-CLIP	Functional MTI (Weak)	25083871	validated	NA	NA	NA
mirtarbase	MIMAT0000155	mmu-miR-142a-3p	Shc4	271849	ENSMUSG00000035109	HITS-CLIP	Functional MTI (Weak)	23597149	validated	NA	NA	NA
mirtarbase	MIMAT0000155	mmu-miR-142a-3p	Shc4	271849	ENSMUSG00000035109	HITS-CLIP	Functional MTI (Weak)	19536157	validated	NA	NA	NA
mirtarbase	MIMAT0015640	mmu-miR-3470a	Prss43	272643		HITS-CLIP	Functional MTI (Weak)	21258322	validated	NA	NA	NA
mirtarbase	MIMAT0000154	mmu-miR-142a-5p	Smtnl2	276829	ENSMUSG00000045667	HITS-CLIP	Functional MTI (Weak)	25083871	validated	NA	NA	NA
mirtarbase	MIMAT0000154	mmu-miR-142a-5p	Smtnl2	276829	ENSMUSG00000045667	HITS-CLIP	Functional MTI (Weak)	21258322	validated	NA	NA	NA
mirtarbase	MIMAT0004651	mmu-miR-340-5p	Smtnl2	276829	ENSMUSG00000045667	HITS-CLIP	Functional MTI (Weak)	25083871	validated	NA	NA	NA
mirtarbase	MIMAT0004651	mmu-miR-340-5p	Smtnl2	276829	ENSMUSG00000045667	HITS-CLIP	Functional MTI (Weak)	21258322	validated	NA	NA	NA
mirtarbase	MIMAT0009393	mmu-miR-1930-5p	Trim12c	319236		HITS-CLIP	Functional MTI (Weak)	21258322	validated	NA	NA	NA
mirtarbase	MIMAT0004651	mmu-miR-340-5p	Pcmtd1	319263	ENSMUSG00000051285	Sequencing	Functional MTI (Weak)	19536157	validated	NA	NA	NA
mirtarbase	MIMAT0017053	mmu-miR-212-5p	A130010J15Rik	319266	ENSMUSG00000079144	HITS-CLIP	Functional MTI (Weak)	21258322	validated	NA	NA	NA
mirtarbase	MIMAT0004651	mmu-miR-340-5p	Washc4	319277	ENSMUSG00000034560	Sequencing	Functional MTI (Weak)	19536157	validated	NA	NA	NA
mirtarbase	MIMAT0004651	mmu-miR-340-5p	Snhg11	319317	ENSMUSG00000044349	Sequencing	Functional MTI (Weak)	19536157	validated	NA	NA	NA
mirtarbase	MIMAT0004651	mmu-miR-340-5p	Ubald2	319370	ENSMUSG00000050628	HITS-CLIP	Functional MTI (Weak)	21258322	validated	NA	NA	NA
mirtarbase	MIMAT0004651	mmu-miR-340-5p	Adgrl3	319387	ENSMUSG00000037605	Sequencing	Functional MTI (Weak)	19536157	validated	NA	NA	NA
mirtarbase	MIMAT0000138	mmu-miR-126a-3p	Itga11	319480	ENSMUSG00000032243	In situ hybridization//Luciferase reporter assay//qRT-PCR//Western blot	Functional MTI	26194885	validated	NA	NA	NA
mirtarbase	MIMAT0015640	mmu-miR-3470a	Wdr59	319481	ENSMUSG00000031959	HITS-CLIP	Functional MTI (Weak)	21258322	validated	NA	NA	NA
mirtarbase	MIMAT0009393	mmu-miR-1930-5p	A430078G23Rik	319493		HITS-CLIP	Functional MTI (Weak)	25083871	validated	NA	NA	NA
mirtarbase	MIMAT0009393	mmu-miR-1930-5p	A430078G23Rik	319493		HITS-CLIP	Functional MTI (Weak)	21258322	validated	NA	NA	NA
mirtarbase	MIMAT0015640	mmu-miR-3470a	Nwd1	319555	ENSMUSG00000048148	HITS-CLIP	Functional MTI (Weak)	25083871	validated	NA	NA	NA
mirtarbase	MIMAT0004651	mmu-miR-340-5p	Celf5	319586	ENSMUSG00000034818	Sequencing	Functional MTI (Weak)	19536157	validated	NA	NA	NA
mirtarbase	MIMAT0017053	mmu-miR-212-5p	Itpripl2	319622	ENSMUSG00000095115	HITS-CLIP	Functional MTI (Weak)	21258322	validated	NA	NA	NA
mirtarbase	MIMAT0004651	mmu-miR-340-5p	Eml5	319670	ENSMUSG00000051166	Sequencing	Functional MTI (Weak)	19536157	validated	NA	NA	NA
mirtarbase	MIMAT0015640	mmu-miR-3470a	Zfyve27	319740	ENSMUSG00000018820	HITS-CLIP	Functional MTI (Weak)	25083871	validated	NA	NA	NA
mirtarbase	MIMAT0000559	mmu-miR-326-3p	Smo	319757	ENSMUSG00000001761	Luciferase reporter assay//Western blot	Functional MTI	20216554	validated	NA	NA	NA
mirtarbase	MIMAT0000165	mmu-miR-155-5p	Nwd2	319807	ENSMUSG00000090061	HITS-CLIP	Functional MTI (Weak)	23142080	validated	NA	NA	NA
mirtarbase	MIMAT0015640	mmu-miR-3470a	Smyd4	319822	ENSMUSG00000018809	HITS-CLIP	Functional MTI (Weak)	25083871	validated	NA	NA	NA
mirtarbase	MIMAT0015640	mmu-miR-3470a	Smyd4	319822	ENSMUSG00000018809	HITS-CLIP	Functional MTI (Weak)	21258322	validated	NA	NA	NA
mirtarbase	MIMAT0004651	mmu-miR-340-5p	Ism1	319909	ENSMUSG00000074766	Sequencing	Functional MTI (Weak)	19536157	validated	NA	NA	NA
mirtarbase	MIMAT0005291	mmu-miR-582-5p	Tns3	319939	ENSMUSG00000020422	HITS-CLIP	Functional MTI (Weak)	23597149	validated	NA	NA	NA
mirtarbase	MIMAT0005291	mmu-miR-582-5p	Tns3	319939	ENSMUSG00000020422	HITS-CLIP	Functional MTI (Weak)	23142080	validated	NA	NA	NA
mirtarbase	MIMAT0000538	mmu-miR-31-5p	Ttll1	319953	ENSMUSG00000022442	HITS-CLIP	Functional MTI (Weak)	21258322	validated	NA	NA	NA
mirtarbase	MIMAT0004651	mmu-miR-340-5p	Auts2	319974		Sequencing	Functional MTI (Weak)	19536157	validated	NA	NA	NA
mirtarbase	MIMAT0004651	mmu-miR-340-5p	A130050O07Rik	320138		Sequencing	Functional MTI (Weak)	19536157	validated	NA	NA	NA
mirtarbase	MIMAT0015640	mmu-miR-3470a	Ptpn7	320139	ENSMUSG00000031506	HITS-CLIP	Functional MTI (Weak)	25083871	validated	NA	NA	NA
mirtarbase	MIMAT0004651	mmu-miR-340-5p	Lrrc58	320184	ENSMUSG00000034158	Sequencing	Functional MTI (Weak)	19536157	validated	NA	NA	NA
mirtarbase	MIMAT0017053	mmu-miR-212-5p	Ddx11	320209	ENSMUSG00000035842	HITS-CLIP	Functional MTI (Weak)	25083871	validated	NA	NA	NA
mirtarbase	MIMAT0001537	mmu-miR-429-3p	Senp5	320213	ENSMUSG00000022772	HITS-CLIP	Functional MTI (Weak)	25083871	validated	NA	NA	NA
mirtarbase	MIMAT0001537	mmu-miR-429-3p	Senp5	320213	ENSMUSG00000022772	HITS-CLIP	Functional MTI (Weak)	23142080	validated	NA	NA	NA
mirtarbase	MIMAT0004651	mmu-miR-340-5p	Ipcef1	320495	ENSMUSG00000064065	HITS-CLIP	Functional MTI (Weak)	23142080	validated	NA	NA	NA
mirtarbase	MIMAT0005292	mmu-miR-582-3p	Dennd5b	320560	ENSMUSG00000030313	HITS-CLIP	Functional MTI (Weak)	25083871	validated	NA	NA	NA
mirtarbase	MIMAT0005292	mmu-miR-582-3p	Dennd5b	320560	ENSMUSG00000030313	HITS-CLIP	Functional MTI (Weak)	23597149	validated	NA	NA	NA
mirtarbase	MIMAT0004651	mmu-miR-340-5p	Pptc7	320717	ENSMUSG00000038582	Sequencing	Functional MTI (Weak)	19536157	validated	NA	NA	NA
mirtarbase	MIMAT0004651	mmu-miR-340-5p	Chd7	320790	ENSMUSG00000041235	Sequencing	Functional MTI (Weak)	19536157	validated	NA	NA	NA
mirtarbase	MIMAT0005292	mmu-miR-582-3p	Tnpo3	320938	ENSMUSG00000012535	HITS-CLIP	Functional MTI (Weak)	23142080	validated	NA	NA	NA
mirtarbase	MIMAT0004651	mmu-miR-340-5p	Pisd	320951	ENSMUSG00000023452	Sequencing	Functional MTI (Weak)	19536157	validated	NA	NA	NA
mirtarbase	MIMAT0004651	mmu-miR-340-5p	Lrif1	321000	ENSMUSG00000056260	Sequencing	Functional MTI (Weak)	19536157	validated	NA	NA	NA
mirtarbase	MIMAT0004651	mmu-miR-340-5p	Med13	327987	ENSMUSG00000034297	Sequencing	Functional MTI (Weak)	19536157	validated	NA	NA	NA
mirtarbase	MIMAT0000595	mmu-miR-345-5p	Trmt61a	328162	ENSMUSG00000060950	HITS-CLIP	Functional MTI (Weak)	28735896	validated	NA	NA	NA
mirtarbase	MIMAT0015640	mmu-miR-3470a	Zfp459	328274	ENSMUSG00000055560	HITS-CLIP	Functional MTI (Weak)	25083871	validated	NA	NA	NA
mirtarbase	MIMAT0001537	mmu-miR-429-3p	Zfp459	328274	ENSMUSG00000055560	HITS-CLIP	Functional MTI (Weak)	21258322	validated	NA	NA	NA
mirtarbase	MIMAT0000595	mmu-miR-345-5p	Zmiz1	328365	ENSMUSG00000007817	HITS-CLIP	Functional MTI (Weak)	23142080	validated	NA	NA	NA
mirtarbase	MIMAT0004651	mmu-miR-340-5p	Zfp532	328977	ENSMUSG00000042439	Sequencing	Functional MTI (Weak)	19536157	validated	NA	NA	NA
mirtarbase	MIMAT0000165	mmu-miR-155-5p	Zfp236	329002	ENSMUSG00000041258	Microarray	Functional MTI (Weak)	23603793	validated	NA	NA	NA
mirtarbase	MIMAT0004889	mmu-miR-504-5p	Hapln4	330790	ENSMUSG00000007594	HITS-CLIP	Functional MTI (Weak)	25083871	validated	NA	NA	NA
mirtarbase	MIMAT0000559	mmu-miR-326-3p	Rnf150	330812	ENSMUSG00000047747	HITS-CLIP	Functional MTI (Weak)	25083871	validated	NA	NA	NA
mirtarbase	MIMAT0000559	mmu-miR-326-3p	Rnf150	330812	ENSMUSG00000047747	HITS-CLIP	Functional MTI (Weak)	21258322	validated	NA	NA	NA
mirtarbase	MIMAT0004651	mmu-miR-340-5p	Il1rapl1	331461	ENSMUSG00000052372	Sequencing	Functional MTI (Weak)	19536157	validated	NA	NA	NA
mirtarbase	MIMAT0004651	mmu-miR-340-5p	Gpd1l	333433	ENSMUSG00000050627	Sequencing	Functional MTI (Weak)	19536157	validated	NA	NA	NA
mirtarbase	MIMAT0004651	mmu-miR-340-5p	Ppp1r13l	333654	ENSMUSG00000040734	Sequencing	Functional MTI (Weak)	19536157	validated	NA	NA	NA
mirtarbase	MIMAT0004651	mmu-miR-340-5p	Cog3	338337	ENSMUSG00000034893	Sequencing	Functional MTI (Weak)	19536157	validated	NA	NA	NA
mirtarbase	MIMAT0000595	mmu-miR-345-5p	Trim65	338364	ENSMUSG00000054517	HITS-CLIP	Functional MTI (Weak)	21258322	validated	NA	NA	NA
mirtarbase	MIMAT0004651	mmu-miR-340-5p	Slc41a2	338365	ENSMUSG00000034591	Sequencing	Functional MTI (Weak)	19536157	validated	NA	NA	NA
mirtarbase	MIMAT0000165	mmu-miR-155-5p	Kdm7a	338523	ENSMUSG00000042599	Flow//Immunoblot//Microarray//qRT-PCR	Functional MTI (Weak)	23603793	validated	NA	NA	NA
mirtarbase	MIMAT0004651	mmu-miR-340-5p	Agap1	347722	ENSMUSG00000055013	Sequencing	Functional MTI (Weak)	19536157	validated	NA	NA	NA
mirtarbase	MIMAT0000154	mmu-miR-142a-5p	Nr1d2	353187	ENSMUSG00000021775	HITS-CLIP	Functional MTI (Weak)	23142080	validated	NA	NA	NA
mirtarbase	MIMAT0004651	mmu-miR-340-5p	Nr1d2	353187	ENSMUSG00000021775	HITS-CLIP	Functional MTI (Weak)	23142080	validated	NA	NA	NA
mirtarbase	MIMAT0009393	mmu-miR-1930-5p	Intu	380614	ENSMUSG00000060798	HITS-CLIP	Functional MTI (Weak)	21258322	validated	NA	NA	NA
mirtarbase	MIMAT0009393	mmu-miR-1930-5p	Intu	380614	ENSMUSG00000116357	HITS-CLIP	Functional MTI (Weak)	21258322	validated	NA	NA	NA
mirtarbase	MIMAT0004651	mmu-miR-340-5p	Lin28b	380669	ENSMUSG00000063804	Sequencing	Functional MTI (Weak)	19536157	validated	NA	NA	NA
mirtarbase	MIMAT0000158	mmu-miR-146a-5p	Rc3h1	381305	ENSMUSG00000040423	In situ hybridization//Luciferase reporter assay//Northern blot//qRT-PCR//Western blot	Functional MTI	25697406	validated	NA	NA	NA
mirtarbase	MIMAT0000586	mmu-miR-340-3p	Xkr8	381560	ENSMUSG00000037752	HITS-CLIP	Functional MTI (Weak)	21258322	validated	NA	NA	NA
mirtarbase	MIMAT0004651	mmu-miR-340-5p	Tmem240	381582	ENSMUSG00000084845	HITS-CLIP	Functional MTI (Weak)	21258322	validated	NA	NA	NA
mirtarbase	MIMAT0000538	mmu-miR-31-5p	Tbc1d2	381605	ENSMUSG00000039813	HITS-CLIP	Functional MTI (Weak)	23142080	validated	NA	NA	NA
mirtarbase	MIMAT0004651	mmu-miR-340-5p	N4bp2l2	381695	ENSMUSG00000029655	Sequencing	Functional MTI (Weak)	19536157	validated	NA	NA	NA
mirtarbase	MIMAT0016993	mmu-miR-155-3p	Ces3a	382053	ENSMUSG00000069922	Luciferase reporter assay//Microarray//qRT-PCR	Functional MTI	25799309	validated	NA	NA	NA
mirtarbase	MIMAT0015640	mmu-miR-3470a	Crtc1	382056	ENSMUSG00000003575	HITS-CLIP	Functional MTI (Weak)	23597149	validated	NA	NA	NA
mirtarbase	MIMAT0004651	mmu-miR-340-5p	Znrf2	387524		Sequencing	Functional MTI (Weak)	19536157	validated	NA	NA	NA
mirtarbase	MIMAT0000165	mmu-miR-155-5p	Znrf3	407821	ENSMUSG00000041961	Flow//Immunoblot//Microarray//qRT-PCR	Functional MTI (Weak)	23603793	validated	NA	NA	NA
mirtarbase	MIMAT0000154	mmu-miR-142a-5p	Zfp874b	408067	ENSMUSG00000059839	HITS-CLIP	Functional MTI (Weak)	21258322	validated	NA	NA	NA
mirtarbase	MIMAT0004651	mmu-miR-340-5p	Zfp874b	408067	ENSMUSG00000059839	HITS-CLIP	Functional MTI (Weak)	21258322	validated	NA	NA	NA
mirtarbase	MIMAT0004651	mmu-miR-340-5p	Gnptab	432486	ENSMUSG00000035311	Sequencing	Functional MTI (Weak)	19536157	validated	NA	NA	NA
mirtarbase	MIMAT0015640	mmu-miR-3470a	Lrrc14b	432779	ENSMUSG00000021579	HITS-CLIP	Functional MTI (Weak)	25083871	validated	NA	NA	NA
mirtarbase	MIMAT0015640	mmu-miR-3470a	Lrrc14b	432779	ENSMUSG00000021579	HITS-CLIP	Functional MTI (Weak)	21258322	validated	NA	NA	NA
mirtarbase	MIMAT0019341	mmu-miR-3963	Gm5464	432870	ENSMUSG00000075553	HITS-CLIP	Functional MTI (Weak)	25083871	validated	NA	NA	NA
mirtarbase	MIMAT0019341	mmu-miR-3963	Gm5464	432870	ENSMUSG00000075553	HITS-CLIP	Functional MTI (Weak)	23597149	validated	NA	NA	NA
mirtarbase	MIMAT0009393	mmu-miR-1930-5p	Esp6	433107	ENSMUSG00000092043	HITS-CLIP	Functional MTI (Weak)	21258322	validated	NA	NA	NA
mirtarbase	MIMAT0005291	mmu-miR-582-5p	Akirin2	433693	ENSMUSG00000028291	HITS-CLIP	Functional MTI (Weak)	25083871	validated	NA	NA	NA
mirtarbase	MIMAT0004651	mmu-miR-340-5p	Tmem178b	434008	ENSMUSG00000057716	Sequencing	Functional MTI (Weak)	19536157	validated	NA	NA	NA
mirtarbase	MIMAT0015640	mmu-miR-3470a	Tmem178b	434008	ENSMUSG00000057716	HITS-CLIP	Functional MTI (Weak)	21258322	validated	NA	NA	NA
mirtarbase	MIMAT0004651	mmu-miR-340-5p	Cep170	545389	ENSMUSG00000057335	Sequencing	Functional MTI (Weak)	19536157	validated	NA	NA	NA
mirtarbase	MIMAT0015640	mmu-miR-3470a	Tmem170b	621976	ENSMUSG00000087370	HITS-CLIP	Functional MTI (Weak)	25083871	validated	NA	NA	NA
mirtarbase	MIMAT0004651	mmu-miR-340-5p	Zfp800	627049	ENSMUSG00000039841	Sequencing	Functional MTI (Weak)	19536157	validated	NA	NA	NA
mirtarbase	MIMAT0000559	mmu-miR-326-3p	Efr3b	668212	ENSMUSG00000020658	HITS-CLIP	Functional MTI (Weak)	21258322	validated	NA	NA	NA
mirtarbase	MIMAT0009393	mmu-miR-1930-5p	Isg15	100038882	ENSMUSG00000035692	HITS-CLIP	Functional MTI (Weak)	25083871	validated	NA	NA	NA
mirtarbase	MIMAT0009393	mmu-miR-1930-5p	Isg15	100038882	ENSMUSG00000035692	HITS-CLIP	Functional MTI (Weak)	21258322	validated	NA	NA	NA
mirtarbase	MIMAT0000559	mmu-miR-326-3p	Ildr2	100039795	ENSMUSG00000040612	HITS-CLIP	Functional MTI (Weak)	25083871	validated	NA	NA	NA
mirtarbase	MIMAT0004651	mmu-miR-340-5p	Zfp729b	100416706		HITS-CLIP	Functional MTI (Weak)	23142080	validated	NA	NA	NA
mirtarbase	MIMAT0015640	mmu-miR-3470a	Epg5	100502841	ENSMUSG00000039840	HITS-CLIP	Functional MTI (Weak)	25083871	validated	NA	NA	NA
mirtarbase	MIMAT0015640	mmu-miR-3470a	Epg5	100502841	ENSMUSG00000116023	HITS-CLIP	Functional MTI (Weak)	25083871	validated	NA	NA	NA
mirtarbase	MIMAT0004651	mmu-miR-340-5p	Armcx4	100503043	ENSMUSG00000049804	Sequencing	Functional MTI (Weak)	19536157	validated	NA	NA	NA
mirtarbase	MIMAT0015640	mmu-miR-3470a	Tmppe	100504715		HITS-CLIP	Functional MTI (Weak)	21258322	validated	NA	NA	NA
tarbase	MIMAT0000165	mmu-miR-155-5p	Gnai3	14679	ENSMUSG00000000001	Degradome sequencing//Degradome sequencing//Degradome sequencing	positive		validated	NA	NA	NA
tarbase	MIMAT0000165	mmu-miR-155-5p	Cdc45	12544	ENSMUSG00000000028	Degradome sequencing//Degradome sequencing	positive		validated	NA	NA	NA
tarbase	MIMAT0000165	mmu-miR-155-5p	Cdc45	12544	ENSMUSG00000000028	Degradome sequencing//Degradome sequencing//Degradome sequencing//Degradome sequencing//Degradome sequencing	negative		validated	NA	NA	NA
tarbase	MIMAT0000165	mmu-miR-155-5p	Narf	67608	ENSMUSG00000000056	Degradome sequencing//Degradome sequencing//Degradome sequencing//Degradome sequencing	positive		validated	NA	NA	NA
tarbase	MIMAT0000165	mmu-miR-155-5p	Narf	67608	ENSMUSG00000000056	Degradome sequencing//Degradome sequencing//Degradome sequencing	negative		validated	NA	NA	NA
tarbase	MIMAT0004651	mmu-miR-340-5p	Cav2	12390	ENSMUSG00000000058	Degradome sequencing	positive		validated	NA	NA	NA
tarbase	MIMAT0000165	mmu-miR-155-5p	Cav2	12390	ENSMUSG00000000058	Degradome sequencing	positive		validated	NA	NA	NA
tarbase	MIMAT0000165	mmu-miR-155-5p	Cav2	12390	ENSMUSG00000000058	Degradome sequencing	negative		validated	NA	NA	NA
tarbase	MIMAT0000165	mmu-miR-155-5p	Klf6	23849	ENSMUSG00000000078	Degradome sequencing//Degradome sequencing	positive		validated	NA	NA	NA
tarbase	MIMAT0000165	mmu-miR-155-5p	Klf6	23849	ENSMUSG00000000078	Degradome sequencing//Degradome sequencing//Degradome sequencing	negative		validated	NA	NA	NA
tarbase	MIMAT0000165	mmu-miR-155-5p	Scmh1	29871	ENSMUSG00000000085	Degradome sequencing//Degradome sequencing	positive		validated	NA	NA	NA
tarbase	MIMAT0000165	mmu-miR-155-5p	Scmh1	29871	ENSMUSG00000000085	Degradome sequencing//Degradome sequencing//Degradome sequencing//Degradome sequencing	negative		validated	NA	NA	NA
tarbase	MIMAT0000165	mmu-miR-155-5p	Cox5a	12858	ENSMUSG00000000088	Degradome sequencing//Degradome sequencing	positive		validated	NA	NA	NA
tarbase	MIMAT0000165	mmu-miR-155-5p	Cox5a	12858	ENSMUSG00000000088	Degradome sequencing//Degradome sequencing	negative		validated	NA	NA	NA
tarbase	MIMAT0000165	mmu-miR-155-5p	Ngfr	18053	ENSMUSG00000000120	Degradome sequencing	positive		validated	NA	NA	NA
tarbase	MIMAT0000165	mmu-miR-155-5p	Fer	14158	ENSMUSG00000000127	Degradome sequencing	positive		validated	NA	NA	NA
tarbase	MIMAT0000165	mmu-miR-155-5p	Fer	14158	ENSMUSG00000000127	Degradome sequencing	negative		validated	NA	NA	NA
tarbase	MIMAT0000165	mmu-miR-155-5p	Axin2	12006	ENSMUSG00000000142	Degradome sequencing	negative		validated	NA	NA	NA
tarbase	MIMAT0000165	mmu-miR-155-5p	Brat1	231841	ENSMUSG00000000148	Degradome sequencing	positive		validated	NA	NA	NA
tarbase	MIMAT0000165	mmu-miR-155-5p	Gna12	14673	ENSMUSG00000000149	Degradome sequencing//Degradome sequencing//Degradome sequencing	negative		validated	NA	NA	NA
tarbase	MIMAT0000165	mmu-miR-155-5p	Pih1d2	72614	ENSMUSG00000000167	Degradome sequencing//Degradome sequencing//Degradome sequencing//Degradome sequencing//Degradome sequencing//Degradome sequencing	positive		validated	NA	NA	NA
tarbase	MIMAT0000165	mmu-miR-155-5p	Dlat	235339	ENSMUSG00000000168	Degradome sequencing	negative		validated	NA	NA	NA
tarbase	MIMAT0000165	mmu-miR-155-5p	Sdhd	66925	ENSMUSG00000000171	Degradome sequencing	positive		validated	NA	NA	NA
tarbase	MIMAT0004651	mmu-miR-340-5p	Ccnd2	12444	ENSMUSG00000000184	Degradome sequencing	positive		validated	NA	NA	NA
tarbase	MIMAT0000165	mmu-miR-155-5p	Gpr107		ENSMUSG00000000194	Degradome sequencing	positive		validated	NA	NA	NA
tarbase	MIMAT0000165	mmu-miR-155-5p	Gpr107		ENSMUSG00000000194	Degradome sequencing	negative		validated	NA	NA	NA
tarbase	MIMAT0000165	mmu-miR-155-5p	Nalcn	338370	ENSMUSG00000000197	Degradome sequencing	positive		validated	NA	NA	NA
tarbase	MIMAT0000165	mmu-miR-155-5p	Nalcn	338370	ENSMUSG00000000197	Degradome sequencing//Degradome sequencing//Degradome sequencing	negative		validated	NA	NA	NA
tarbase	MIMAT0000165	mmu-miR-155-5p	Drp2	13497	ENSMUSG00000000223	Degradome sequencing	positive		validated	NA	NA	NA
tarbase	MIMAT0000165	mmu-miR-155-5p	Drp2	13497	ENSMUSG00000000223	Degradome sequencing	negative		validated	NA	NA	NA
tarbase	MIMAT0000165	mmu-miR-155-5p	Clec2g	70809	ENSMUSG00000000248	Degradome sequencing//Degradome sequencing	positive		validated	NA	NA	NA
tarbase	MIMAT0000165	mmu-miR-155-5p	Gmpr	66355	ENSMUSG00000000253	Degradome sequencing//Degradome sequencing	positive		validated	NA	NA	NA
tarbase	MIMAT0000165	mmu-miR-155-5p	Gmpr	66355	ENSMUSG00000000253	Degradome sequencing//Degradome sequencing	negative		validated	NA	NA	NA
tarbase	MIMAT0000538	mmu-miR-31-5p	Trim25	217069	ENSMUSG00000000275	Degradome sequencing	positive		validated	NA	NA	NA
tarbase	MIMAT0000165	mmu-miR-155-5p	Scpep1	74617	ENSMUSG00000000278	Degradome sequencing	positive		validated	NA	NA	NA
tarbase	MIMAT0000538	mmu-miR-31-5p	Mnt	17428	ENSMUSG00000000282	Degradome sequencing	positive		validated	NA	NA	NA
tarbase	MIMAT0000165	mmu-miR-155-5p	Mnt	17428	ENSMUSG00000000282	Degradome sequencing//Degradome sequencing	negative		validated	NA	NA	NA
tarbase	MIMAT0000165	mmu-miR-155-5p	Itgb2	16414	ENSMUSG00000000290	Degradome sequencing	negative		validated	NA	NA	NA
tarbase	MIMAT0000165	mmu-miR-155-5p	Hddc2		ENSMUSG00000000295	Degradome sequencing	positive		validated	NA	NA	NA
tarbase	MIMAT0000165	mmu-miR-155-5p	Hddc2		ENSMUSG00000000295	Degradome sequencing//Degradome sequencing//Degradome sequencing//Degradome sequencing	negative		validated	NA	NA	NA
tarbase	MIMAT0000165	mmu-miR-155-5p	Tpd52l1	21987	ENSMUSG00000000296	Degradome sequencing	positive		validated	NA	NA	NA
tarbase	MIMAT0000165	mmu-miR-155-5p	Tpd52l1	21987	ENSMUSG00000000296	Degradome sequencing	negative		validated	NA	NA	NA
tarbase	MIMAT0000165	mmu-miR-155-5p	Cdh1	12550	ENSMUSG00000000303	Degradome sequencing//Degradome sequencing//Degradome sequencing//Degradome sequencing	positive		validated	NA	NA	NA
tarbase	MIMAT0000165	mmu-miR-155-5p	Cdh1	12550	ENSMUSG00000000303	Degradome sequencing//Degradome sequencing	negative		validated	NA	NA	NA
tarbase	MIMAT0000165	mmu-miR-155-5p	Bcl6b	12029	ENSMUSG00000000317	Degradome sequencing	positive		validated	NA	NA	NA
tarbase	MIMAT0000165	mmu-miR-155-5p	Bcl6b	12029	ENSMUSG00000000317	Degradome sequencing//Degradome sequencing//Degradome sequencing	negative		validated	NA	NA	NA
tarbase	MIMAT0000165	mmu-miR-155-5p	Alox12	11684	ENSMUSG00000000320	Degradome sequencing	negative		validated	NA	NA	NA
tarbase	MIMAT0000165	mmu-miR-155-5p	Rtca	66368	ENSMUSG00000000339	Degradome sequencing//Degradome sequencing	positive		validated	NA	NA	NA
tarbase	MIMAT0000165	mmu-miR-155-5p	Rtca	66368	ENSMUSG00000000339	Degradome sequencing//Degradome sequencing	negative		validated	NA	NA	NA
tarbase	MIMAT0000165	mmu-miR-155-5p	Dbt	13171	ENSMUSG00000000340	Degradome sequencing//Degradome sequencing	positive		validated	NA	NA	NA
tarbase	MIMAT0000165	mmu-miR-155-5p	Dbt	13171	ENSMUSG00000000340	Degradome sequencing//Degradome sequencing//Degradome sequencing	negative		validated	NA	NA	NA
tarbase	MIMAT0000165	mmu-miR-155-5p	Dazap2		ENSMUSG00000000346	Degradome sequencing	positive		validated	NA	NA	NA
tarbase	MIMAT0000165	mmu-miR-155-5p	Mcts1		ENSMUSG00000000355	Degradome sequencing//Degradome sequencing	negative		validated	NA	NA	NA
tarbase	MIMAT0000165	mmu-miR-155-5p	Rnf17	30054	ENSMUSG00000000365	Degradome sequencing	positive		validated	NA	NA	NA
tarbase	MIMAT0000165	mmu-miR-155-5p	Rnf17	30054	ENSMUSG00000000365	Degradome sequencing//Degradome sequencing	negative		validated	NA	NA	NA
tarbase	MIMAT0000165	mmu-miR-155-5p	Trappc10		ENSMUSG00000000374	Degradome sequencing	positive		validated	NA	NA	NA
tarbase	MIMAT0000165	mmu-miR-155-5p	Trappc10		ENSMUSG00000000374	Degradome sequencing	negative		validated	NA	NA	NA
tarbase	MIMAT0000538	mmu-miR-31-5p	Tbrg4	21379	ENSMUSG00000000384	Degradome sequencing//Degradome sequencing	positive		validated	NA	NA	NA
tarbase	MIMAT0000165	mmu-miR-155-5p	Tbrg4	21379	ENSMUSG00000000384	Degradome sequencing	negative		validated	NA	NA	NA
tarbase	MIMAT0000165	mmu-miR-155-5p	Mx1		ENSMUSG00000000386	Degradome sequencing	positive		validated	NA	NA	NA
tarbase	MIMAT0000165	mmu-miR-155-5p	Fap	14089	ENSMUSG00000000392	Degradome sequencing//Degradome sequencing//Degradome sequencing//Degradome sequencing	positive		validated	NA	NA	NA
tarbase	MIMAT0000165	mmu-miR-155-5p	Fap	14089	ENSMUSG00000000392	Degradome sequencing//Degradome sequencing//Degradome sequencing//Degradome sequencing	negative		validated	NA	NA	NA
tarbase	MIMAT0000165	mmu-miR-155-5p	Ndufa9	66108	ENSMUSG00000000399	Degradome sequencing	negative		validated	NA	NA	NA
tarbase	MIMAT0000165	mmu-miR-155-5p	Egfl6	54156	ENSMUSG00000000402	Degradome sequencing	positive		validated	NA	NA	NA
tarbase	MIMAT0000165	mmu-miR-155-5p	Egfl6	54156	ENSMUSG00000000402	Degradome sequencing//Degradome sequencing	negative		validated	NA	NA	NA
tarbase	MIMAT0000165	mmu-miR-155-5p	Galnt1	14423	ENSMUSG00000000420	Degradome sequencing	positive		validated	NA	NA	NA
tarbase	MIMAT0000165	mmu-miR-155-5p	Galnt1	14423	ENSMUSG00000000420	Degradome sequencing//Degradome sequencing	negative		validated	NA	NA	NA
tarbase	MIMAT0000165	mmu-miR-155-5p	Mkrn2	67027	ENSMUSG00000000439	Degradome sequencing//Degradome sequencing	positive		validated	NA	NA	NA
tarbase	MIMAT0000165	mmu-miR-155-5p	Mkrn2	67027	ENSMUSG00000000439	Degradome sequencing//Degradome sequencing//Degradome sequencing	negative		validated	NA	NA	NA
tarbase	MIMAT0000165	mmu-miR-155-5p	Pparg	19016	ENSMUSG00000000440	Degradome sequencing//Degradome sequencing	positive		validated	NA	NA	NA
tarbase	MIMAT0000165	mmu-miR-155-5p	Raf1	110157	ENSMUSG00000000441	Degradome sequencing	negative		validated	NA	NA	NA
tarbase	MIMAT0000165	mmu-miR-155-5p	Sept1	54204	ENSMUSG00000000486	Degradome sequencing//Degradome sequencing	positive		validated	NA	NA	NA
tarbase	MIMAT0000165	mmu-miR-155-5p	Sept1	54204	ENSMUSG00000000486	Degradome sequencing//Degradome sequencing	negative		validated	NA	NA	NA
tarbase	MIMAT0000538	mmu-miR-31-5p	Pdgfb	18591	ENSMUSG00000000489	Degradome sequencing	positive		validated	NA	NA	NA
tarbase	MIMAT0000165	mmu-miR-155-5p	Acvrl1	11482	ENSMUSG00000000530	Degradome sequencing//Degradome sequencing//Degradome sequencing//Degradome sequencing	positive		validated	NA	NA	NA
tarbase	MIMAT0000165	mmu-miR-155-5p	Acvrl1	11482	ENSMUSG00000000530	Degradome sequencing	negative		validated	NA	NA	NA
tarbase	MIMAT0000165	mmu-miR-155-5p	Grasp	56149	ENSMUSG00000000531	Degradome sequencing//Degradome sequencing	positive		validated	NA	NA	NA
tarbase	MIMAT0000165	mmu-miR-155-5p	Grasp	56149	ENSMUSG00000000531	Degradome sequencing//Degradome sequencing	negative		validated	NA	NA	NA
tarbase	MIMAT0000165	mmu-miR-155-5p	Acvr1b	11479	ENSMUSG00000000532	Degradome sequencing//Degradome sequencing//Degradome sequencing	negative		validated	NA	NA	NA
tarbase	MIMAT0000165	mmu-miR-155-5p	Tom1l2	216810	ENSMUSG00000000538	Degradome sequencing	positive		validated	NA	NA	NA
tarbase	MIMAT0000165	mmu-miR-155-5p	Zfp385a	29813	ENSMUSG00000000552	Degradome sequencing//Degradome sequencing	positive		validated	NA	NA	NA
tarbase	MIMAT0000165	mmu-miR-155-5p	Zfp385a	29813	ENSMUSG00000000552	Degradome sequencing//Degradome sequencing//Degradome sequencing//Degradome sequencing	negative		validated	NA	NA	NA
tarbase	MIMAT0000165	mmu-miR-155-5p	Itga5	16402	ENSMUSG00000000555	Degradome sequencing//Degradome sequencing//Degradome sequencing	positive		validated	NA	NA	NA
tarbase	MIMAT0000165	mmu-miR-155-5p	Itga5	16402	ENSMUSG00000000555	Degradome sequencing//Degradome sequencing//Degradome sequencing//Degradome sequencing//Degradome sequencing//Degradome sequencing	negative		validated	NA	NA	NA
tarbase	MIMAT0000165	mmu-miR-155-5p	Wdr77	70465	ENSMUSG00000000561	Degradome sequencing//Degradome sequencing	negative		validated	NA	NA	NA
tarbase	MIMAT0000165	mmu-miR-155-5p	Adora3	11542	ENSMUSG00000000562	Degradome sequencing	positive		validated	NA	NA	NA
tarbase	MIMAT0000165	mmu-miR-155-5p	Atp5pb	11950	ENSMUSG00000000563	Degradome sequencing	negative		validated	NA	NA	NA
tarbase	MIMAT0000165	mmu-miR-155-5p	Sox9	20682	ENSMUSG00000000567	Degradome sequencing	positive		validated	NA	NA	NA
tarbase	MIMAT0000165	mmu-miR-155-5p	C1d	57316	ENSMUSG00000000581	Degradome sequencing//Degradome sequencing	positive		validated	NA	NA	NA
tarbase	MIMAT0000165	mmu-miR-155-5p	C1d	57316	ENSMUSG00000000581	Degradome sequencing//Degradome sequencing	negative		validated	NA	NA	NA
tarbase	MIMAT0000165	mmu-miR-155-5p	Gm2a	14667	ENSMUSG00000000594	Degradome sequencing	positive		validated	NA	NA	NA
tarbase	MIMAT0000165	mmu-miR-155-5p	Gm2a	14667	ENSMUSG00000000594	Degradome sequencing//Degradome sequencing//Degradome sequencing//Degradome sequencing	negative		validated	NA	NA	NA
tarbase	MIMAT0000165	mmu-miR-155-5p	Krit1	79264	ENSMUSG00000000600	Degradome sequencing	negative		validated	NA	NA	NA
tarbase	MIMAT0000165	mmu-miR-155-5p	Clcn4	12727	ENSMUSG00000000605	Degradome sequencing	positive		validated	NA	NA	NA
tarbase	MIMAT0000165	mmu-miR-155-5p	Clcn4	12727	ENSMUSG00000000605	Degradome sequencing//Degradome sequencing	negative		validated	NA	NA	NA
tarbase	MIMAT0000538	mmu-miR-31-5p	Clcn4	12727	ENSMUSG00000000605	Degradome sequencing	positive		validated	NA	NA	NA
tarbase	MIMAT0000165	mmu-miR-155-5p	Grm6	108072	ENSMUSG00000000617	Degradome sequencing//Degradome sequencing	positive		validated	NA	NA	NA
tarbase	MIMAT0000165	mmu-miR-155-5p	Grm6	108072	ENSMUSG00000000617	Degradome sequencing//Degradome sequencing	negative		validated	NA	NA	NA
tarbase	MIMAT0000165	mmu-miR-155-5p	Sema4f	20355	ENSMUSG00000000627	Degradome sequencing//Degradome sequencing	positive		validated	NA	NA	NA
tarbase	MIMAT0000165	mmu-miR-155-5p	Hk2	15277	ENSMUSG00000000628	Degradome sequencing//Degradome sequencing//Degradome sequencing	positive		validated	NA	NA	NA
tarbase	MIMAT0000165	mmu-miR-155-5p	Hk2	15277	ENSMUSG00000000628	Degradome sequencing//Degradome sequencing//Degradome sequencing//Degradome sequencing	negative		validated	NA	NA	NA
tarbase	MIMAT0000165	mmu-miR-155-5p	Haao	107766	ENSMUSG00000000673	Degradome sequencing//Degradome sequencing	positive		validated	NA	NA	NA
tarbase	MIMAT0000165	mmu-miR-155-5p	Haao	107766	ENSMUSG00000000673	Degradome sequencing//Degradome sequencing//Degradome sequencing	negative		validated	NA	NA	NA
tarbase	MIMAT0000165	mmu-miR-155-5p	Cd52	23833	ENSMUSG00000000682	Degradome sequencing	positive		validated	NA	NA	NA
tarbase	MIMAT0000165	mmu-miR-155-5p	Abhd15		ENSMUSG00000000686	Degradome sequencing//Degradome sequencing	negative		validated	NA	NA	NA
tarbase	MIMAT0000165	mmu-miR-155-5p	Btn1a1	12231	ENSMUSG00000000706	Degradome sequencing//Degradome sequencing	positive		validated	NA	NA	NA
tarbase	MIMAT0000165	mmu-miR-155-5p	Btn1a1	12231	ENSMUSG00000000706	Degradome sequencing	negative		validated	NA	NA	NA
tarbase	MIMAT0000158	mmu-miR-146a-5p	Kat2b	18519	ENSMUSG00000000708	Degradome sequencing//Degradome sequencing	positive		validated	NA	NA	NA
tarbase	MIMAT0000165	mmu-miR-155-5p	Kat2b	18519	ENSMUSG00000000708	Degradome sequencing//Degradome sequencing	positive		validated	NA	NA	NA
tarbase	MIMAT0000165	mmu-miR-155-5p	Kat2b	18519	ENSMUSG00000000708	Degradome sequencing//Degradome sequencing//Degradome sequencing//Degradome sequencing	negative		validated	NA	NA	NA
tarbase	MIMAT0000165	mmu-miR-155-5p	Rab5b	19344	ENSMUSG00000000711	Degradome sequencing	positive		validated	NA	NA	NA
tarbase	MIMAT0000165	mmu-miR-155-5p	Rab5b	19344	ENSMUSG00000000711	Degradome sequencing//Degradome sequencing//Degradome sequencing	negative		validated	NA	NA	NA
tarbase	MIMAT0000165	mmu-miR-155-5p	Dnmt3l	54427	ENSMUSG00000000730	Degradome sequencing	negative		validated	NA	NA	NA
tarbase	MIMAT0000165	mmu-miR-155-5p	Aire	11634	ENSMUSG00000000731	Degradome sequencing	negative		validated	NA	NA	NA
tarbase	MIMAT0000165	mmu-miR-155-5p	Icosl	50723	ENSMUSG00000000732	Degradome sequencing//Degradome sequencing//Degradome sequencing//Degradome sequencing//Degradome sequencing	positive		validated	NA	NA	NA
tarbase	MIMAT0000165	mmu-miR-155-5p	Icosl	50723	ENSMUSG00000000732	Degradome sequencing//Degradome sequencing//Degradome sequencing//Degradome sequencing//Degradome sequencing//Degradome sequencing	negative		validated	NA	NA	NA
tarbase	MIMAT0000165	mmu-miR-155-5p	Sult5a1	57429	ENSMUSG00000000739	Degradome sequencing//Degradome sequencing//Degradome sequencing	positive		validated	NA	NA	NA
tarbase	MIMAT0000165	mmu-miR-155-5p	Sult5a1	57429	ENSMUSG00000000739	Degradome sequencing//Degradome sequencing//Degradome sequencing	negative		validated	NA	NA	NA
tarbase	MIMAT0000165	mmu-miR-155-5p	Rpl13	270106	ENSMUSG00000000740	Degradome sequencing//Degradome sequencing//Degradome sequencing//Degradome sequencing	positive		validated	NA	NA	NA
tarbase	MIMAT0000165	mmu-miR-155-5p	Rpl13	270106	ENSMUSG00000000740	Degradome sequencing//Degradome sequencing//Degradome sequencing	negative		validated	NA	NA	NA
tarbase	MIMAT0000165	mmu-miR-155-5p	Chmp1a	234852	ENSMUSG00000000743	Degradome sequencing//Degradome sequencing//Degradome sequencing	positive		validated	NA	NA	NA
tarbase	MIMAT0000165	mmu-miR-155-5p	Chmp1a	234852	ENSMUSG00000000743	Degradome sequencing//Degradome sequencing//Degradome sequencing	negative		validated	NA	NA	NA
tarbase	MIMAT0000165	mmu-miR-155-5p	Rpa1	68275	ENSMUSG00000000751	Degradome sequencing	negative		validated	NA	NA	NA
tarbase	MIMAT0000165	mmu-miR-155-5p	Serpinf1		ENSMUSG00000000753	Degradome sequencing//Degradome sequencing//Degradome sequencing//Degradome sequencing	positive		validated	NA	NA	NA
tarbase	MIMAT0000165	mmu-miR-155-5p	Serpinf1		ENSMUSG00000000753	Degradome sequencing//Degradome sequencing	negative		validated	NA	NA	NA
tarbase	MIMAT0000165	mmu-miR-155-5p	Polr3d	67065	ENSMUSG00000000776	Degradome sequencing//Degradome sequencing//Degradome sequencing	negative		validated	NA	NA	NA
tarbase	MIMAT0000158	mmu-miR-146a-5p	Tcf7	21414	ENSMUSG00000000782	Degradome sequencing	positive		validated	NA	NA	NA
tarbase	MIMAT0000165	mmu-miR-155-5p	Tcf7	21414	ENSMUSG00000000782	Degradome sequencing//Degradome sequencing//Degradome sequencing	positive		validated	NA	NA	NA
tarbase	MIMAT0000165	mmu-miR-155-5p	Tcf7	21414	ENSMUSG00000000782	Degradome sequencing//Degradome sequencing//Degradome sequencing	negative		validated	NA	NA	NA
tarbase	MIMAT0004651	mmu-miR-340-5p	Ddx3x	13205	ENSMUSG00000000787	Degradome sequencing	positive		validated	NA	NA	NA
tarbase	MIMAT0000165	mmu-miR-155-5p	Il12rb1	16161	ENSMUSG00000000791	Degradome sequencing//Degradome sequencing//Degradome sequencing//Degradome sequencing//Degradome sequencing	negative		validated	NA	NA	NA
tarbase	MIMAT0000165	mmu-miR-155-5p	Slc5a5	114479	ENSMUSG00000000792	Degradome sequencing//Degradome sequencing	positive		validated	NA	NA	NA
tarbase	MIMAT0000165	mmu-miR-155-5p	Slc5a5	114479	ENSMUSG00000000792	Degradome sequencing	negative		validated	NA	NA	NA
tarbase	MIMAT0000165	mmu-miR-155-5p	Usp32	237898	ENSMUSG00000000804	Degradome sequencing	positive		validated	NA	NA	NA
tarbase	MIMAT0000165	mmu-miR-155-5p	Fasl	14103	ENSMUSG00000000817	Degradome sequencing	positive		validated	NA	NA	NA
tarbase	MIMAT0000165	mmu-miR-155-5p	Fasl	14103	ENSMUSG00000000817	Degradome sequencing//Degradome sequencing//Degradome sequencing//Degradome sequencing	negative		validated	NA	NA	NA
tarbase	MIMAT0000165	mmu-miR-155-5p	Zfp512b	269401	ENSMUSG00000000823	Degradome sequencing	positive		validated	NA	NA	NA
tarbase	MIMAT0000165	mmu-miR-155-5p	Zfp512b	269401	ENSMUSG00000000823	Degradome sequencing//Degradome sequencing//Degradome sequencing//Degradome sequencing//Degradome sequencing	negative		validated	NA	NA	NA
tarbase	MIMAT0000165	mmu-miR-155-5p	Tpd52l2	66314	ENSMUSG00000000827	Degradome sequencing	negative		validated	NA	NA	NA
tarbase	MIMAT0000165	mmu-miR-155-5p	Fmr1	14265	ENSMUSG00000000838	Degradome sequencing	negative		validated	NA	NA	NA
tarbase	MIMAT0000165	mmu-miR-155-5p	Bcl11a	14025	ENSMUSG00000000861	Degradome sequencing	positive		validated	NA	NA	NA
tarbase	MIMAT0000165	mmu-miR-155-5p	Il4	16189	ENSMUSG00000000869	Degradome sequencing	positive		validated	NA	NA	NA
tarbase	MIMAT0000165	mmu-miR-155-5p	Pxmp4	59038	ENSMUSG00000000876	Degradome sequencing//Degradome sequencing//Degradome sequencing	positive		validated	NA	NA	NA
tarbase	MIMAT0000165	mmu-miR-155-5p	Pxmp4	59038	ENSMUSG00000000876	Degradome sequencing//Degradome sequencing	negative		validated	NA	NA	NA
tarbase	MIMAT0000165	mmu-miR-155-5p	Mmp11	17385	ENSMUSG00000000901	Degradome sequencing//Degradome sequencing//Degradome sequencing//Degradome sequencing	negative		validated	NA	NA	NA
tarbase	MIMAT0000165	mmu-miR-155-5p	Hip1r	29816	ENSMUSG00000000915	Degradome sequencing//Degradome sequencing	positive		validated	NA	NA	NA
tarbase	MIMAT0000165	mmu-miR-155-5p	Nsun5	100609	ENSMUSG00000000916	Degradome sequencing	positive		validated	NA	NA	NA
tarbase	MIMAT0000165	mmu-miR-155-5p	Top1mt	72960	ENSMUSG00000000934	Degradome sequencing//Degradome sequencing//Degradome sequencing//Degradome sequencing	negative		validated	NA	NA	NA
tarbase	MIMAT0000165	mmu-miR-155-5p	Hoxa4	15401	ENSMUSG00000000942	Degradome sequencing//Degradome sequencing//Degradome sequencing//Degradome sequencing	positive		validated	NA	NA	NA
tarbase	MIMAT0000165	mmu-miR-155-5p	Hoxa4	15401	ENSMUSG00000000942	Degradome sequencing	negative		validated	NA	NA	NA
tarbase	MIMAT0000165	mmu-miR-155-5p	Gm38393		ENSMUSG00000000948	Degradome sequencing//Degradome sequencing//Degradome sequencing	negative		validated	NA	NA	NA
tarbase	MIMAT0000165	mmu-miR-155-5p	Mmp14		ENSMUSG00000000957	Degradome sequencing	positive		validated	NA	NA	NA
tarbase	MIMAT0000165	mmu-miR-155-5p	Mmp14		ENSMUSG00000000957	Degradome sequencing	negative		validated	NA	NA	NA
tarbase	MIMAT0000165	mmu-miR-155-5p	Oxa1l	69089	ENSMUSG00000000959	Degradome sequencing//Degradome sequencing	positive		validated	NA	NA	NA
tarbase	MIMAT0000165	mmu-miR-155-5p	Oxa1l	69089	ENSMUSG00000000959	Degradome sequencing//Degradome sequencing	negative		validated	NA	NA	NA
tarbase	MIMAT0000165	mmu-miR-155-5p	Heatr6	217026	ENSMUSG00000000976	Degradome sequencing//Degradome sequencing	negative		validated	NA	NA	NA
tarbase	MIMAT0000165	mmu-miR-155-5p	Ccl3	20302	ENSMUSG00000000982	Degradome sequencing//Degradome sequencing//Degradome sequencing	positive		validated	NA	NA	NA
tarbase	MIMAT0000165	mmu-miR-155-5p	Ccl3	20302	ENSMUSG00000000982	Degradome sequencing	negative		validated	NA	NA	NA
tarbase	MIMAT0000165	mmu-miR-155-5p	Wfdc18	14038	ENSMUSG00000000983	Degradome sequencing//Degradome sequencing//Degradome sequencing	positive		validated	NA	NA	NA
tarbase	MIMAT0000165	mmu-miR-155-5p	Wfdc18	14038	ENSMUSG00000000983	Degradome sequencing	negative		validated	NA	NA	NA
tarbase	MIMAT0000165	mmu-miR-155-5p	Icam4	78369	ENSMUSG00000001014	Degradome sequencing	positive		validated	NA	NA	NA
tarbase	MIMAT0000165	mmu-miR-155-5p	Icam4	78369	ENSMUSG00000001014	Degradome sequencing	negative		validated	NA	NA	NA
tarbase	MIMAT0000165	mmu-miR-155-5p	Ilf2	67781	ENSMUSG00000001016	Degradome sequencing	negative		validated	NA	NA	NA
tarbase	MIMAT0000165	mmu-miR-155-5p	Chtop		ENSMUSG00000001017	Degradome sequencing	positive		validated	NA	NA	NA
tarbase	MIMAT0000165	mmu-miR-155-5p	Snapin	20615	ENSMUSG00000001018	Degradome sequencing//Degradome sequencing	negative		validated	NA	NA	NA
tarbase	MIMAT0000165	mmu-miR-155-5p	S100a4	20198	ENSMUSG00000001020	Degradome sequencing	positive		validated	NA	NA	NA
tarbase	MIMAT0000165	mmu-miR-155-5p	S100a4	20198	ENSMUSG00000001020	Degradome sequencing//Degradome sequencing	negative		validated	NA	NA	NA
tarbase	MIMAT0000165	mmu-miR-155-5p	S100a3	20197	ENSMUSG00000001021	Degradome sequencing//Degradome sequencing//Degradome sequencing	positive		validated	NA	NA	NA
tarbase	MIMAT0000165	mmu-miR-155-5p	S100a5	20199	ENSMUSG00000001023	Degradome sequencing	positive		validated	NA	NA	NA
tarbase	MIMAT0000165	mmu-miR-155-5p	S100a5	20199	ENSMUSG00000001023	Degradome sequencing//Degradome sequencing	negative		validated	NA	NA	NA
tarbase	MIMAT0000165	mmu-miR-155-5p	S100a6	20200	ENSMUSG00000001025	Degradome sequencing//Degradome sequencing	positive		validated	NA	NA	NA
tarbase	MIMAT0000165	mmu-miR-155-5p	S100a6	20200	ENSMUSG00000001025	Degradome sequencing//Degradome sequencing	negative		validated	NA	NA	NA
tarbase	MIMAT0000165	mmu-miR-155-5p	Scn4a	110880	ENSMUSG00000001027	Degradome sequencing//Degradome sequencing//Degradome sequencing	negative		validated	NA	NA	NA
tarbase	MIMAT0000165	mmu-miR-155-5p	Mapk7	23939	ENSMUSG00000001034	Degradome sequencing	positive		validated	NA	NA	NA
tarbase	MIMAT0000165	mmu-miR-155-5p	Epn2	13855	ENSMUSG00000001036	Degradome sequencing//Degradome sequencing//Degradome sequencing	positive		validated	NA	NA	NA
tarbase	MIMAT0000165	mmu-miR-155-5p	Epn2	13855	ENSMUSG00000001036	Degradome sequencing//Degradome sequencing//Degradome sequencing	negative		validated	NA	NA	NA
tarbase	MIMAT0000165	mmu-miR-155-5p	B9d1	27078	ENSMUSG00000001039	Degradome sequencing	positive		validated	NA	NA	NA
tarbase	MIMAT0000165	mmu-miR-155-5p	B9d1	27078	ENSMUSG00000001039	Degradome sequencing	negative		validated	NA	NA	NA
tarbase	MIMAT0000165	mmu-miR-155-5p	N4bp3	212706	ENSMUSG00000001053	Degradome sequencing	positive		validated	NA	NA	NA
tarbase	MIMAT0000165	mmu-miR-155-5p	N4bp3	212706	ENSMUSG00000001053	Degradome sequencing//Degradome sequencing//Degradome sequencing//Degradome sequencing	negative		validated	NA	NA	NA
tarbase	MIMAT0000165	mmu-miR-155-5p	Rmnd5b	66089	ENSMUSG00000001054	Degradome sequencing	positive		validated	NA	NA	NA
tarbase	MIMAT0000165	mmu-miR-155-5p	Rmnd5b	66089	ENSMUSG00000001054	Degradome sequencing//Degradome sequencing	negative		validated	NA	NA	NA
tarbase	MIMAT0000165	mmu-miR-155-5p	Nhp2	52530	ENSMUSG00000001056	Degradome sequencing//Degradome sequencing	positive		validated	NA	NA	NA
tarbase	MIMAT0000165	mmu-miR-155-5p	Nhp2	52530	ENSMUSG00000001056	Degradome sequencing//Degradome sequencing	negative		validated	NA	NA	NA
tarbase	MIMAT0000165	mmu-miR-155-5p	Vps9d1	72325	ENSMUSG00000001062	Degradome sequencing//Degradome sequencing//Degradome sequencing	positive		validated	NA	NA	NA
tarbase	MIMAT0000165	mmu-miR-155-5p	Vps9d1	72325	ENSMUSG00000001062	Degradome sequencing//Degradome sequencing//Degradome sequencing//Degradome sequencing	negative		validated	NA	NA	NA
tarbase	MIMAT0000165	mmu-miR-155-5p	Zfp276	57247	ENSMUSG00000001065	Degradome sequencing	positive		validated	NA	NA	NA
tarbase	MIMAT0000165	mmu-miR-155-5p	Zfp276	57247	ENSMUSG00000001065	Degradome sequencing//Degradome sequencing	negative		validated	NA	NA	NA
tarbase	MIMAT0000538	mmu-miR-31-5p	Mfsd10	68294	ENSMUSG00000001082	Degradome sequencing	positive		validated	NA	NA	NA
tarbase	MIMAT0000165	mmu-miR-155-5p	Luzp1	269593	ENSMUSG00000001089	Degradome sequencing	positive		validated	NA	NA	NA
tarbase	MIMAT0000538	mmu-miR-31-5p	Poldip2	67811	ENSMUSG00000001100	Degradome sequencing	positive		validated	NA	NA	NA
tarbase	MIMAT0000165	mmu-miR-155-5p	Poldip2	67811	ENSMUSG00000001100	Degradome sequencing//Degradome sequencing	negative		validated	NA	NA	NA
tarbase	MIMAT0000165	mmu-miR-155-5p	Ift20	55978	ENSMUSG00000001105	Degradome sequencing//Degradome sequencing//Degradome sequencing//Degradome sequencing	positive		validated	NA	NA	NA
tarbase	MIMAT0000165	mmu-miR-155-5p	Ift20	55978	ENSMUSG00000001105	Degradome sequencing	negative		validated	NA	NA	NA
tarbase	MIMAT0000165	mmu-miR-155-5p	Col6a1	12833	ENSMUSG00000001119	Degradome sequencing	negative		validated	NA	NA	NA
tarbase	MIMAT0000165	mmu-miR-155-5p	Pcbp3	59093	ENSMUSG00000001120	Degradome sequencing	negative		validated	NA	NA	NA
tarbase	MIMAT0000165	mmu-miR-155-5p	Lgals9	16859	ENSMUSG00000001123	Degradome sequencing	negative		validated	NA	NA	NA
tarbase	MIMAT0000165	mmu-miR-155-5p	Cfp	18636	ENSMUSG00000001128	Degradome sequencing//Degradome sequencing//Degradome sequencing//Degradome sequencing//Degradome sequencing	positive		validated	NA	NA	NA
tarbase	MIMAT0000165	mmu-miR-155-5p	Cfp	18636	ENSMUSG00000001128	Degradome sequencing//Degradome sequencing//Degradome sequencing//Degradome sequencing//Degradome sequencing	negative		validated	NA	NA	NA
tarbase	MIMAT0000165	mmu-miR-155-5p	Timp1	21857	ENSMUSG00000001131	Degradome sequencing//Degradome sequencing	positive		validated	NA	NA	NA
tarbase	MIMAT0000165	mmu-miR-155-5p	Timp1	21857	ENSMUSG00000001131	Degradome sequencing	negative		validated	NA	NA	NA
tarbase	MIMAT0000165	mmu-miR-155-5p	Uxt	22294	ENSMUSG00000001134	Degradome sequencing//Degradome sequencing	positive		validated	NA	NA	NA
tarbase	MIMAT0000165	mmu-miR-155-5p	Uxt	22294	ENSMUSG00000001134	Degradome sequencing//Degradome sequencing//Degradome sequencing//Degradome sequencing//Degradome sequencing//Degradome sequencing	negative		validated	NA	NA	NA
tarbase	MIMAT0000165	mmu-miR-155-5p	Cnnm3	94218	ENSMUSG00000001138	Degradome sequencing	positive		validated	NA	NA	NA
tarbase	MIMAT0000165	mmu-miR-155-5p	Cnnm3	94218	ENSMUSG00000001138	Degradome sequencing//Degradome sequencing//Degradome sequencing	negative		validated	NA	NA	NA
tarbase	MIMAT0000165	mmu-miR-155-5p	Lman2l	214895	ENSMUSG00000001143	Degradome sequencing	positive		validated	NA	NA	NA
tarbase	MIMAT0000165	mmu-miR-155-5p	Lman2l	214895	ENSMUSG00000001143	Degradome sequencing//Degradome sequencing//Degradome sequencing	negative		validated	NA	NA	NA
tarbase	MIMAT0000165	mmu-miR-155-5p	Pcnt	18541	ENSMUSG00000001151	Degradome sequencing	negative		validated	NA	NA	NA
tarbase	MIMAT0000165	mmu-miR-155-5p	Mxd1	17119	ENSMUSG00000001156	Degradome sequencing//Degradome sequencing	positive		validated	NA	NA	NA
tarbase	MIMAT0000165	mmu-miR-155-5p	Mxd1	17119	ENSMUSG00000001156	Degradome sequencing//Degradome sequencing//Degradome sequencing	negative		validated	NA	NA	NA
tarbase	MIMAT0000538	mmu-miR-31-5p	Mxd1	17119	ENSMUSG00000001156	Degradome sequencing	positive		validated	NA	NA	NA
tarbase	MIMAT0000165	mmu-miR-155-5p	Gmcl1	23885	ENSMUSG00000001157	Degradome sequencing//Degradome sequencing	positive		validated	NA	NA	NA
tarbase	MIMAT0000165	mmu-miR-155-5p	Gmcl1	23885	ENSMUSG00000001157	Degradome sequencing//Degradome sequencing	negative		validated	NA	NA	NA
tarbase	MIMAT0000165	mmu-miR-155-5p	Snrnp27	66618	ENSMUSG00000001158	Degradome sequencing	positive		validated	NA	NA	NA
tarbase	MIMAT0000165	mmu-miR-155-5p	Snrnp27	66618	ENSMUSG00000001158	Degradome sequencing//Degradome sequencing	negative		validated	NA	NA	NA
tarbase	MIMAT0000165	mmu-miR-155-5p	Oas1c	114643	ENSMUSG00000001166	Degradome sequencing//Degradome sequencing	positive		validated	NA	NA	NA
tarbase	MIMAT0000165	mmu-miR-155-5p	Oas1c	114643	ENSMUSG00000001166	Degradome sequencing	negative		validated	NA	NA	NA
tarbase	MIMAT0000165	mmu-miR-155-5p	Ocrl	320634	ENSMUSG00000001173	Degradome sequencing//Degradome sequencing//Degradome sequencing//Degradome sequencing//Degradome sequencing//Degradome sequencing	positive		validated	NA	NA	NA
tarbase	MIMAT0000165	mmu-miR-155-5p	Ocrl	320634	ENSMUSG00000001173	Degradome sequencing	negative		validated	NA	NA	NA
tarbase	MIMAT0000165	mmu-miR-155-5p	Agpat3	28169	ENSMUSG00000001211	Degradome sequencing	positive		validated	NA	NA	NA
tarbase	MIMAT0000165	mmu-miR-155-5p	Uhrf1	18140	ENSMUSG00000001228	Degradome sequencing//Degradome sequencing	positive		validated	NA	NA	NA
tarbase	MIMAT0000165	mmu-miR-155-5p	Uhrf1	18140	ENSMUSG00000001228	Degradome sequencing//Degradome sequencing//Degradome sequencing//Degradome sequencing//Degradome sequencing//Degradome sequencing//Degradome sequencing	negative		validated	NA	NA	NA
tarbase	MIMAT0000165	mmu-miR-155-5p	Dpp9	224897	ENSMUSG00000001229	Degradome sequencing	positive		validated	NA	NA	NA
tarbase	MIMAT0000165	mmu-miR-155-5p	Ramp2		ENSMUSG00000001240	Degradome sequencing//Degradome sequencing//Degradome sequencing	positive		validated	NA	NA	NA
tarbase	MIMAT0000165	mmu-miR-155-5p	Ramp2		ENSMUSG00000001240	Degradome sequencing//Degradome sequencing//Degradome sequencing//Degradome sequencing//Degradome sequencing//Degradome sequencing	negative		validated	NA	NA	NA
tarbase	MIMAT0000165	mmu-miR-155-5p	Lsr	54135	ENSMUSG00000001247	Degradome sequencing	positive		validated	NA	NA	NA
tarbase	MIMAT0000165	mmu-miR-155-5p	Lsr	54135	ENSMUSG00000001247	Degradome sequencing//Degradome sequencing//Degradome sequencing	negative		validated	NA	NA	NA
tarbase	MIMAT0000165	mmu-miR-155-5p	Gramd1a	52857	ENSMUSG00000001248	Degradome sequencing//Degradome sequencing//Degradome sequencing	positive		validated	NA	NA	NA
tarbase	MIMAT0000165	mmu-miR-155-5p	Gramd1a	52857	ENSMUSG00000001248	Degradome sequencing//Degradome sequencing	negative		validated	NA	NA	NA
tarbase	MIMAT0000165	mmu-miR-155-5p	Hpn	15451	ENSMUSG00000001249	Degradome sequencing	positive		validated	NA	NA	NA
tarbase	MIMAT0000165	mmu-miR-155-5p	Ckb	12709	ENSMUSG00000001270	Degradome sequencing//Degradome sequencing	positive		validated	NA	NA	NA
tarbase	MIMAT0000165	mmu-miR-155-5p	Ckb	12709	ENSMUSG00000001270	Degradome sequencing//Degradome sequencing	negative		validated	NA	NA	NA
tarbase	MIMAT0000158	mmu-miR-146a-5p	Sp1	20683	ENSMUSG00000001280	Degradome sequencing	positive		validated	NA	NA	NA
tarbase	MIMAT0000165	mmu-miR-155-5p	Sp1	20683	ENSMUSG00000001280	Degradome sequencing	positive		validated	NA	NA	NA
tarbase	MIMAT0000538	mmu-miR-31-5p	Sp1	20683	ENSMUSG00000001280	Degradome sequencing	positive		validated	NA	NA	NA
tarbase	MIMAT0000165	mmu-miR-155-5p	Itgb7	16421	ENSMUSG00000001281	Degradome sequencing//Degradome sequencing//Degradome sequencing//Degradome sequencing	positive		validated	NA	NA	NA
tarbase	MIMAT0000165	mmu-miR-155-5p	Itgb7	16421	ENSMUSG00000001281	Degradome sequencing//Degradome sequencing//Degradome sequencing//Degradome sequencing//Degradome sequencing	negative		validated	NA	NA	NA
tarbase	MIMAT0000165	mmu-miR-155-5p	Myg1	60315	ENSMUSG00000001285	Degradome sequencing	positive		validated	NA	NA	NA
tarbase	MIMAT0000165	mmu-miR-155-5p	Myg1	60315	ENSMUSG00000001285	Degradome sequencing//Degradome sequencing//Degradome sequencing	negative		validated	NA	NA	NA
tarbase	MIMAT0000165	mmu-miR-155-5p	Rarg	19411	ENSMUSG00000001288	Degradome sequencing	positive		validated	NA	NA	NA
tarbase	MIMAT0000165	mmu-miR-155-5p	Rarg	19411	ENSMUSG00000001288	Degradome sequencing//Degradome sequencing	negative		validated	NA	NA	NA
tarbase	MIMAT0000165	mmu-miR-155-5p	Pfdn5		ENSMUSG00000001289	Degradome sequencing//Degradome sequencing	positive		validated	NA	NA	NA
tarbase	MIMAT0000165	mmu-miR-155-5p	Pfdn5		ENSMUSG00000001289	Degradome sequencing//Degradome sequencing	negative		validated	NA	NA	NA
tarbase	MIMAT0004651	mmu-miR-340-5p	Efnb2	13642	ENSMUSG00000001300	Degradome sequencing	positive		validated	NA	NA	NA
tarbase	MIMAT0000165	mmu-miR-155-5p	Efnb2	13642	ENSMUSG00000001300	Degradome sequencing//Degradome sequencing//Degradome sequencing	positive		validated	NA	NA	NA
tarbase	MIMAT0000165	mmu-miR-155-5p	Efnb2	13642	ENSMUSG00000001300	Degradome sequencing//Degradome sequencing//Degradome sequencing//Degradome sequencing	negative		validated	NA	NA	NA
tarbase	MIMAT0000165	mmu-miR-155-5p	Rrp15	67223	ENSMUSG00000001305	Degradome sequencing	negative		validated	NA	NA	NA
tarbase	MIMAT0000165	mmu-miR-155-5p	Rnd2	11858	ENSMUSG00000001313	Degradome sequencing	positive		validated	NA	NA	NA
tarbase	MIMAT0000165	mmu-miR-155-5p	Rnd2	11858	ENSMUSG00000001313	Degradome sequencing	negative		validated	NA	NA	NA
tarbase	MIMAT0000165	mmu-miR-155-5p	Srr	27364	ENSMUSG00000001323	Degradome sequencing//Degradome sequencing//Degradome sequencing//Degradome sequencing	positive		validated	NA	NA	NA
tarbase	MIMAT0000165	mmu-miR-155-5p	Srr	27364	ENSMUSG00000001323	Degradome sequencing//Degradome sequencing//Degradome sequencing//Degradome sequencing//Degradome sequencing	negative		validated	NA	NA	NA
tarbase	MIMAT0000165	mmu-miR-155-5p	Sync	68828	ENSMUSG00000001333	Degradome sequencing	positive		validated	NA	NA	NA
tarbase	MIMAT0000165	mmu-miR-155-5p	Sync	68828	ENSMUSG00000001333	Degradome sequencing//Degradome sequencing	negative		validated	NA	NA	NA
tarbase	MIMAT0000165	mmu-miR-155-5p	Acp5	11433	ENSMUSG00000001348	Degradome sequencing//Degradome sequencing	positive		validated	NA	NA	NA
tarbase	MIMAT0000165	mmu-miR-155-5p	Acp5	11433	ENSMUSG00000001348	Degradome sequencing//Degradome sequencing	negative		validated	NA	NA	NA
tarbase	MIMAT0000165	mmu-miR-155-5p	Cnn1	12797	ENSMUSG00000001349	Degradome sequencing//Degradome sequencing//Degradome sequencing	positive		validated	NA	NA	NA
tarbase	MIMAT0000165	mmu-miR-155-5p	Cnn1	12797	ENSMUSG00000001349	Degradome sequencing//Degradome sequencing	negative		validated	NA	NA	NA
tarbase	MIMAT0000165	mmu-miR-155-5p	Zmat2	66492	ENSMUSG00000001383	Degradome sequencing	positive		validated	NA	NA	NA
tarbase	MIMAT0000165	mmu-miR-155-5p	Zmat2	66492	ENSMUSG00000001383	Degradome sequencing	negative		validated	NA	NA	NA
tarbase	MIMAT0000165	mmu-miR-155-5p	Ube2c	68612	ENSMUSG00000001403	Degradome sequencing	negative		validated	NA	NA	NA
tarbase	MIMAT0000165	mmu-miR-155-5p	Glmp		ENSMUSG00000001418	Degradome sequencing//Degradome sequencing	positive		validated	NA	NA	NA
tarbase	MIMAT0000165	mmu-miR-155-5p	Glmp		ENSMUSG00000001418	Degradome sequencing	negative		validated	NA	NA	NA
tarbase	MIMAT0000538	mmu-miR-31-5p	Mef2d	17261	ENSMUSG00000001419	Degradome sequencing//Degradome sequencing	positive		validated	NA	NA	NA
tarbase	MIMAT0000165	mmu-miR-155-5p	Tmem79	71913	ENSMUSG00000001420	Degradome sequencing//Degradome sequencing//Degradome sequencing//Degradome sequencing//Degradome sequencing//Degradome sequencing//Degradome sequencing	negative		validated	NA	NA	NA
tarbase	MIMAT0000158	mmu-miR-146a-5p	Snd1	56463	ENSMUSG00000001424	Degradome sequencing	positive		validated	NA	NA	NA
tarbase	MIMAT0000165	mmu-miR-155-5p	Snd1	56463	ENSMUSG00000001424	Degradome sequencing	negative		validated	NA	NA	NA
tarbase	MIMAT0000158	mmu-miR-146a-5p	Col18a1	12822	ENSMUSG00000001435	Degradome sequencing//Degradome sequencing//Degradome sequencing//Degradome sequencing	positive		validated	NA	NA	NA
tarbase	MIMAT0000165	mmu-miR-155-5p	Col18a1	12822	ENSMUSG00000001435	Degradome sequencing	positive		validated	NA	NA	NA
tarbase	MIMAT0000165	mmu-miR-155-5p	Col18a1	12822	ENSMUSG00000001435	Degradome sequencing	negative		validated	NA	NA	NA
tarbase	MIMAT0000165	mmu-miR-155-5p	Kpnb1	16211	ENSMUSG00000001440	Degradome sequencing	positive		validated	NA	NA	NA
tarbase	MIMAT0000538	mmu-miR-31-5p	Kpnb1	16211	ENSMUSG00000001440	Degradome sequencing	positive		validated	NA	NA	NA
tarbase	MIMAT0000165	mmu-miR-155-5p	Tbx21	57765	ENSMUSG00000001444	Degradome sequencing//Degradome sequencing//Degradome sequencing//Degradome sequencing//Degradome sequencing	negative		validated	NA	NA	NA
tarbase	MIMAT0000165	mmu-miR-155-5p	Mrpl10	107732	ENSMUSG00000001445	Degradome sequencing//Degradome sequencing	positive		validated	NA	NA	NA
tarbase	MIMAT0000165	mmu-miR-155-5p	Cyp51		ENSMUSG00000001467	Degradome sequencing	positive		validated	NA	NA	NA
tarbase	MIMAT0000165	mmu-miR-155-5p	Cyp51		ENSMUSG00000001467	Degradome sequencing	negative		validated	NA	NA	NA
tarbase	MIMAT0000165	mmu-miR-155-5p	Tcf25	66855	ENSMUSG00000001472	Degradome sequencing	positive		validated	NA	NA	NA
tarbase	MIMAT0000165	mmu-miR-155-5p	Tubb6	67951	ENSMUSG00000001473	Degradome sequencing	positive		validated	NA	NA	NA
tarbase	MIMAT0000165	mmu-miR-155-5p	Tubb6	67951	ENSMUSG00000001473	Degradome sequencing//Degradome sequencing//Degradome sequencing//Degradome sequencing	negative		validated	NA	NA	NA
tarbase	MIMAT0000165	mmu-miR-155-5p	Meox1	17285	ENSMUSG00000001493	Degradome sequencing//Degradome sequencing	positive		validated	NA	NA	NA
tarbase	MIMAT0000165	mmu-miR-155-5p	Meox1	17285	ENSMUSG00000001493	Degradome sequencing//Degradome sequencing//Degradome sequencing//Degradome sequencing//Degradome sequencing//Degradome sequencing	negative		validated	NA	NA	NA
tarbase	MIMAT0000165	mmu-miR-155-5p	Col1a1	12842	ENSMUSG00000001506	Degradome sequencing//Degradome sequencing//Degradome sequencing	positive		validated	NA	NA	NA
tarbase	MIMAT0000165	mmu-miR-155-5p	Col1a1	12842	ENSMUSG00000001506	Degradome sequencing	negative		validated	NA	NA	NA
tarbase	MIMAT0000165	mmu-miR-155-5p	Sgca	20391	ENSMUSG00000001508	Degradome sequencing//Degradome sequencing//Degradome sequencing	positive		validated	NA	NA	NA
tarbase	MIMAT0000538	mmu-miR-31-5p	Dlx3	13393	ENSMUSG00000001510	Degradome sequencing	positive		validated	NA	NA	NA
tarbase	MIMAT0000165	mmu-miR-155-5p	Foxm1	14235	ENSMUSG00000001517	Degradome sequencing//Degradome sequencing//Degradome sequencing	positive		validated	NA	NA	NA
tarbase	MIMAT0000165	mmu-miR-155-5p	Foxm1	14235	ENSMUSG00000001517	Degradome sequencing//Degradome sequencing//Degradome sequencing	negative		validated	NA	NA	NA
tarbase	MIMAT0000165	mmu-miR-155-5p	Itfg2	101142	ENSMUSG00000001518	Degradome sequencing	negative		validated	NA	NA	NA
tarbase	MIMAT0000165	mmu-miR-155-5p	Nrip2	60345	ENSMUSG00000001520	Degradome sequencing	positive		validated	NA	NA	NA
tarbase	MIMAT0000165	mmu-miR-155-5p	Nrip2	60345	ENSMUSG00000001520	Degradome sequencing//Degradome sequencing//Degradome sequencing	negative		validated	NA	NA	NA
tarbase	MIMAT0000165	mmu-miR-155-5p	Tulp3	22158	ENSMUSG00000001521	Degradome sequencing//Degradome sequencing//Degradome sequencing//Degradome sequencing	negative		validated	NA	NA	NA
tarbase	MIMAT0000165	mmu-miR-155-5p	Gtf2h4	14885	ENSMUSG00000001524	Degradome sequencing	positive		validated	NA	NA	NA
tarbase	MIMAT0000165	mmu-miR-155-5p	Gtf2h4	14885	ENSMUSG00000001524	Degradome sequencing//Degradome sequencing//Degradome sequencing	negative		validated	NA	NA	NA
tarbase	MIMAT0000165	mmu-miR-155-5p	Tubb5	22154	ENSMUSG00000001525	Degradome sequencing//Degradome sequencing//Degradome sequencing	negative		validated	NA	NA	NA
tarbase	MIMAT0000165	mmu-miR-155-5p	Ell2		ENSMUSG00000001542	Degradome sequencing//Degradome sequencing//Degradome sequencing	positive		validated	NA	NA	NA
tarbase	MIMAT0000165	mmu-miR-155-5p	Ell2		ENSMUSG00000001542	Degradome sequencing//Degradome sequencing	negative		validated	NA	NA	NA
tarbase	MIMAT0000165	mmu-miR-155-5p	Jup	16480	ENSMUSG00000001552	Degradome sequencing//Degradome sequencing//Degradome sequencing	positive		validated	NA	NA	NA
tarbase	MIMAT0000165	mmu-miR-155-5p	Jup	16480	ENSMUSG00000001552	Degradome sequencing//Degradome sequencing//Degradome sequencing//Degradome sequencing//Degradome sequencing//Degradome sequencing//Degradome sequencing	negative		validated	NA	NA	NA
tarbase	MIMAT0000165	mmu-miR-155-5p	Klhl10	66720	ENSMUSG00000001558	Degradome sequencing//Degradome sequencing//Degradome sequencing//Degradome sequencing	positive		validated	NA	NA	NA
tarbase	MIMAT0000165	mmu-miR-155-5p	Klhl10	66720	ENSMUSG00000001558	Degradome sequencing//Degradome sequencing//Degradome sequencing	negative		validated	NA	NA	NA
tarbase	MIMAT0000165	mmu-miR-155-5p	Ergic1	67458	ENSMUSG00000001576	Degradome sequencing	positive		validated	NA	NA	NA
tarbase	MIMAT0000165	mmu-miR-155-5p	Acap1	216859	ENSMUSG00000001588	Degradome sequencing//Degradome sequencing	negative		validated	NA	NA	NA
tarbase	MIMAT0000165	mmu-miR-155-5p	Tcea3	21401	ENSMUSG00000001604	Degradome sequencing//Degradome sequencing//Degradome sequencing	positive		validated	NA	NA	NA
tarbase	MIMAT0000165	mmu-miR-155-5p	Tcea3	21401	ENSMUSG00000001604	Degradome sequencing//Degradome sequencing//Degradome sequencing//Degradome sequencing//Degradome sequencing//Degradome sequencing//Degradome sequencing	negative		validated	NA	NA	NA
tarbase	MIMAT0000165	mmu-miR-155-5p	Stk38l	232533	ENSMUSG00000001630	Degradome sequencing	positive		validated	NA	NA	NA
tarbase	MIMAT0000165	mmu-miR-155-5p	Stk38l	232533	ENSMUSG00000001630	Degradome sequencing//Degradome sequencing//Degradome sequencing//Degradome sequencing//Degradome sequencing//Degradome sequencing	negative		validated	NA	NA	NA
tarbase	MIMAT0000165	mmu-miR-155-5p	Akr1b3	11677	ENSMUSG00000001642	Degradome sequencing//Degradome sequencing	positive		validated	NA	NA	NA
tarbase	MIMAT0000165	mmu-miR-155-5p	Akr1b3	11677	ENSMUSG00000001642	Degradome sequencing//Degradome sequencing//Degradome sequencing//Degradome sequencing	negative		validated	NA	NA	NA
tarbase	MIMAT0000538	mmu-miR-31-5p	Hoxc8	15426	ENSMUSG00000001657	Degradome sequencing	positive		validated	NA	NA	NA
tarbase	MIMAT0000165	mmu-miR-155-5p	Hoxc6	15425	ENSMUSG00000001661	Degradome sequencing//Degradome sequencing//Degradome sequencing	positive		validated	NA	NA	NA
tarbase	MIMAT0000165	mmu-miR-155-5p	Hoxc6	15425	ENSMUSG00000001661	Degradome sequencing//Degradome sequencing//Degradome sequencing	negative		validated	NA	NA	NA
tarbase	MIMAT0000165	mmu-miR-155-5p	Gstt1	14871	ENSMUSG00000001663	Degradome sequencing//Degradome sequencing//Degradome sequencing//Degradome sequencing//Degradome sequencing//Degradome sequencing//Degradome sequencing	positive		validated	NA	NA	NA
tarbase	MIMAT0000165	mmu-miR-155-5p	Gstt1	14871	ENSMUSG00000001663	Degradome sequencing//Degradome sequencing//Degradome sequencing//Degradome sequencing//Degradome sequencing	negative		validated	NA	NA	NA
tarbase	MIMAT0000165	mmu-miR-155-5p	Gstt3	103140	ENSMUSG00000001665	Degradome sequencing	positive		validated	NA	NA	NA
tarbase	MIMAT0000165	mmu-miR-155-5p	Gstt3	103140	ENSMUSG00000001665	Degradome sequencing//Degradome sequencing//Degradome sequencing//Degradome sequencing	negative		validated	NA	NA	NA
tarbase	MIMAT0000165	mmu-miR-155-5p	Ddt	13202	ENSMUSG00000001666	Degradome sequencing//Degradome sequencing	positive		validated	NA	NA	NA
tarbase	MIMAT0000165	mmu-miR-155-5p	Ddt	13202	ENSMUSG00000001666	Degradome sequencing//Degradome sequencing//Degradome sequencing	negative		validated	NA	NA	NA
tarbase	MIMAT0000165	mmu-miR-155-5p	Ddx18	66942	ENSMUSG00000001674	Degradome sequencing	negative		validated	NA	NA	NA
tarbase	MIMAT0000165	mmu-miR-155-5p	Ubl3	24109	ENSMUSG00000001687	Degradome sequencing//Degradome sequencing	positive		validated	NA	NA	NA
tarbase	MIMAT0000165	mmu-miR-155-5p	Gramd3	107022	ENSMUSG00000001700	Degradome sequencing	negative		validated	NA	NA	NA
tarbase	MIMAT0000165	mmu-miR-155-5p	Eef1e1		ENSMUSG00000001707	Degradome sequencing//Degradome sequencing	negative		validated	NA	NA	NA
tarbase	MIMAT0000165	mmu-miR-155-5p	Il16	16170	ENSMUSG00000001741	Degradome sequencing//Degradome sequencing//Degradome sequencing//Degradome sequencing//Degradome sequencing	positive		validated	NA	NA	NA
tarbase	MIMAT0000165	mmu-miR-155-5p	Naglu	27419	ENSMUSG00000001751	Degradome sequencing//Degradome sequencing//Degradome sequencing	negative		validated	NA	NA	NA
tarbase	MIMAT0000165	mmu-miR-155-5p	Tspan33	232670	ENSMUSG00000001763	Degradome sequencing//Degradome sequencing//Degradome sequencing	positive		validated	NA	NA	NA
tarbase	MIMAT0000165	mmu-miR-155-5p	Tspan33	232670	ENSMUSG00000001763	Degradome sequencing	negative		validated	NA	NA	NA
tarbase	MIMAT0000165	mmu-miR-155-5p	Crnkl1	66877	ENSMUSG00000001767	Degradome sequencing	positive		validated	NA	NA	NA
tarbase	MIMAT0000165	mmu-miR-155-5p	Rin2	74030	ENSMUSG00000001768	Degradome sequencing	negative		validated	NA	NA	NA
tarbase	MIMAT0000165	mmu-miR-155-5p	Rtcb	28088	ENSMUSG00000001783	Degradome sequencing	negative		validated	NA	NA	NA
tarbase	MIMAT0000538	mmu-miR-31-5p	Pwp1	103136	ENSMUSG00000001785	Degradome sequencing	positive		validated	NA	NA	NA
tarbase	MIMAT0000165	mmu-miR-155-5p	Pwp1	103136	ENSMUSG00000001785	Degradome sequencing	negative		validated	NA	NA	NA
tarbase	MIMAT0000165	mmu-miR-155-5p	Fbxo7	69754	ENSMUSG00000001786	Degradome sequencing	positive		validated	NA	NA	NA
tarbase	MIMAT0000165	mmu-miR-155-5p	Fbxo7	69754	ENSMUSG00000001786	Degradome sequencing//Degradome sequencing	negative		validated	NA	NA	NA
tarbase	MIMAT0000165	mmu-miR-155-5p	Capns1	12336	ENSMUSG00000001794	Degradome sequencing//Degradome sequencing//Degradome sequencing	negative		validated	NA	NA	NA
tarbase	MIMAT0000165	mmu-miR-155-5p	Lrp3	435965	ENSMUSG00000001802	Degradome sequencing	negative		validated	NA	NA	NA
tarbase	MIMAT0000165	mmu-miR-155-5p	Clpb	20480	ENSMUSG00000001829	Degradome sequencing	positive		validated	NA	NA	NA
tarbase	MIMAT0000165	mmu-miR-155-5p	Clpb	20480	ENSMUSG00000001829	Degradome sequencing//Degradome sequencing	negative		validated	NA	NA	NA
tarbase	MIMAT0000158	mmu-miR-146a-5p	Sept7	235072	ENSMUSG00000001833	Degradome sequencing//Degradome sequencing	positive		validated	NA	NA	NA
tarbase	MIMAT0004651	mmu-miR-340-5p	Sept7	235072	ENSMUSG00000001833	Degradome sequencing	positive		validated	NA	NA	NA
tarbase	MIMAT0000165	mmu-miR-155-5p	Zdhhc4	72881	ENSMUSG00000001844	Degradome sequencing//Degradome sequencing//Degradome sequencing//Degradome sequencing//Degradome sequencing	positive		validated	NA	NA	NA
tarbase	MIMAT0000165	mmu-miR-155-5p	Zdhhc4	72881	ENSMUSG00000001844	Degradome sequencing	negative		validated	NA	NA	NA
tarbase	MIMAT0000165	mmu-miR-155-5p	Rac1	19353	ENSMUSG00000001847	Degradome sequencing//Degradome sequencing	positive		validated	NA	NA	NA
tarbase	MIMAT0000538	mmu-miR-31-5p	Aif1l	108897	ENSMUSG00000001864	Degradome sequencing	positive		validated	NA	NA	NA
tarbase	MIMAT0000165	mmu-miR-155-5p	Aif1l	108897	ENSMUSG00000001864	Degradome sequencing	positive		validated	NA	NA	NA
tarbase	MIMAT0000165	mmu-miR-155-5p	Ltbp1	268977	ENSMUSG00000001870	Degradome sequencing//Degradome sequencing	positive		validated	NA	NA	NA
tarbase	MIMAT0000165	mmu-miR-155-5p	Ugp2	216558	ENSMUSG00000001891	Degradome sequencing	positive		validated	NA	NA	NA
tarbase	MIMAT0000165	mmu-miR-155-5p	Nacc1	66830	ENSMUSG00000001910	Degradome sequencing	positive		validated	NA	NA	NA
tarbase	MIMAT0000165	mmu-miR-155-5p	Nacc1	66830	ENSMUSG00000001910	Degradome sequencing	negative		validated	NA	NA	NA
tarbase	MIMAT0000165	mmu-miR-155-5p	Slc1a5	20514	ENSMUSG00000001918	Degradome sequencing	positive		validated	NA	NA	NA
tarbase	MIMAT0000165	mmu-miR-155-5p	Siae		ENSMUSG00000001942	Degradome sequencing//Degradome sequencing	positive		validated	NA	NA	NA
tarbase	MIMAT0000165	mmu-miR-155-5p	Siae		ENSMUSG00000001942	Degradome sequencing//Degradome sequencing	negative		validated	NA	NA	NA
tarbase	MIMAT0000165	mmu-miR-155-5p	Vsig2	57276	ENSMUSG00000001943	Degradome sequencing	positive		validated	NA	NA	NA
tarbase	MIMAT0000165	mmu-miR-155-5p	Esam	69524	ENSMUSG00000001946	Degradome sequencing//Degradome sequencing	positive		validated	NA	NA	NA
tarbase	MIMAT0000165	mmu-miR-155-5p	Esam	69524	ENSMUSG00000001946	Degradome sequencing//Degradome sequencing	negative		validated	NA	NA	NA
tarbase	MIMAT0000165	mmu-miR-155-5p	Spa17	20686	ENSMUSG00000001948	Degradome sequencing//Degradome sequencing//Degradome sequencing//Degradome sequencing	positive		validated	NA	NA	NA
tarbase	MIMAT0000165	mmu-miR-155-5p	Spa17	20686	ENSMUSG00000001948	Degradome sequencing//Degradome sequencing	negative		validated	NA	NA	NA
tarbase	MIMAT0000165	mmu-miR-155-5p	Fam50a	108160	ENSMUSG00000001962	Degradome sequencing	positive		validated	NA	NA	NA
tarbase	MIMAT0000165	mmu-miR-155-5p	Taco1		ENSMUSG00000001983	Degradome sequencing//Degradome sequencing//Degradome sequencing	positive		validated	NA	NA	NA
tarbase	MIMAT0000165	mmu-miR-155-5p	Taco1		ENSMUSG00000001983	Degradome sequencing//Degradome sequencing	negative		validated	NA	NA	NA
tarbase	MIMAT0000165	mmu-miR-155-5p	Gria3	53623	ENSMUSG00000001986	Degradome sequencing//Degradome sequencing	negative		validated	NA	NA	NA
tarbase	MIMAT0000165	mmu-miR-155-5p	Sipa1l2	244668	ENSMUSG00000001995	Degradome sequencing//Degradome sequencing//Degradome sequencing//Degradome sequencing	positive		validated	NA	NA	NA
tarbase	MIMAT0000165	mmu-miR-155-5p	Sipa1l2	244668	ENSMUSG00000001995	Degradome sequencing	negative		validated	NA	NA	NA
tarbase	MIMAT0000165	mmu-miR-155-5p	Ap4e1	108011	ENSMUSG00000001998	Degradome sequencing//Degradome sequencing//Degradome sequencing//Degradome sequencing//Degradome sequencing//Degradome sequencing	positive		validated	NA	NA	NA
tarbase	MIMAT0000165	mmu-miR-155-5p	Blvra	109778	ENSMUSG00000001999	Degradome sequencing	positive		validated	NA	NA	NA
tarbase	MIMAT0000165	mmu-miR-155-5p	Blvra	109778	ENSMUSG00000001999	Degradome sequencing//Degradome sequencing//Degradome sequencing	negative		validated	NA	NA	NA
tarbase	MIMAT0000165	mmu-miR-155-5p	Pdzd4	245469	ENSMUSG00000002006	Degradome sequencing//Degradome sequencing	positive		validated	NA	NA	NA
tarbase	MIMAT0000165	mmu-miR-155-5p	Pdzd4	245469	ENSMUSG00000002006	Degradome sequencing//Degradome sequencing	negative		validated	NA	NA	NA
tarbase	MIMAT0000165	mmu-miR-155-5p	Srpk3	56504	ENSMUSG00000002007	Degradome sequencing	positive		validated	NA	NA	NA
tarbase	MIMAT0000165	mmu-miR-155-5p	Ssr4	20832	ENSMUSG00000002014	Degradome sequencing//Degradome sequencing	negative		validated	NA	NA	NA
tarbase	MIMAT0000165	mmu-miR-155-5p	Bcap31	27061	ENSMUSG00000002015	Degradome sequencing	negative		validated	NA	NA	NA
tarbase	MIMAT0000165	mmu-miR-155-5p	Fam98a	72722	ENSMUSG00000002017	Degradome sequencing	positive		validated	NA	NA	NA
tarbase	MIMAT0000165	mmu-miR-155-5p	Fam98a	72722	ENSMUSG00000002017	Degradome sequencing//Degradome sequencing//Degradome sequencing//Degradome sequencing//Degradome sequencing//Degradome sequencing	negative		validated	NA	NA	NA
tarbase	MIMAT0000165	mmu-miR-155-5p	Ltbp2	16997	ENSMUSG00000002020	Degradome sequencing	positive		validated	NA	NA	NA
tarbase	MIMAT0000538	mmu-miR-31-5p	Kmt2a	214162	ENSMUSG00000002028	Degradome sequencing	positive		validated	NA	NA	NA
tarbase	MIMAT0000165	mmu-miR-155-5p	Ift46	76568	ENSMUSG00000002031	Degradome sequencing//Degradome sequencing//Degradome sequencing	negative		validated	NA	NA	NA
tarbase	MIMAT0000165	mmu-miR-155-5p	Cd3g	12502	ENSMUSG00000002033	Degradome sequencing//Degradome sequencing	positive		validated	NA	NA	NA
tarbase	MIMAT0000165	mmu-miR-155-5p	Cd3g	12502	ENSMUSG00000002033	Degradome sequencing//Degradome sequencing//Degradome sequencing	negative		validated	NA	NA	NA
tarbase	MIMAT0000165	mmu-miR-155-5p	Trappc6a	67091	ENSMUSG00000002043	Degradome sequencing//Degradome sequencing	positive		validated	NA	NA	NA
tarbase	MIMAT0000165	mmu-miR-155-5p	Trappc6a	67091	ENSMUSG00000002043	Degradome sequencing//Degradome sequencing//Degradome sequencing	negative		validated	NA	NA	NA
tarbase	MIMAT0000165	mmu-miR-155-5p	Supt6	20926	ENSMUSG00000002052	Degradome sequencing	negative		validated	NA	NA	NA
tarbase	MIMAT0000165	mmu-miR-155-5p	Spag5	54141	ENSMUSG00000002055	Degradome sequencing//Degradome sequencing//Degradome sequencing//Degradome sequencing//Degradome sequencing//Degradome sequencing//Degradome sequencing//Degrad	negative		validated	NA	NA	NA
tarbase	MIMAT0000165	mmu-miR-155-5p	Unc119	22248	ENSMUSG00000002058	Degradome sequencing//Degradome sequencing	positive		validated	NA	NA	NA
tarbase	MIMAT0000165	mmu-miR-155-5p	Unc119	22248	ENSMUSG00000002058	Degradome sequencing//Degradome sequencing	negative		validated	NA	NA	NA
tarbase	MIMAT0000165	mmu-miR-155-5p	Rab34	19376	ENSMUSG00000002059	Degradome sequencing	positive		validated	NA	NA	NA
tarbase	MIMAT0000165	mmu-miR-155-5p	Sdf2	20316	ENSMUSG00000002064	Degradome sequencing//Degradome sequencing	positive		validated	NA	NA	NA
tarbase	MIMAT0000165	mmu-miR-155-5p	Sdf2	20316	ENSMUSG00000002064	Degradome sequencing//Degradome sequencing	negative		validated	NA	NA	NA
tarbase	MIMAT0000165	mmu-miR-155-5p	Ccne1	12447	ENSMUSG00000002068	Degradome sequencing	positive		validated	NA	NA	NA
tarbase	MIMAT0000165	mmu-miR-155-5p	Ccne1	12447	ENSMUSG00000002068	Degradome sequencing//Degradome sequencing//Degradome sequencing	negative		validated	NA	NA	NA
tarbase	MIMAT0000538	mmu-miR-31-5p	Hsf2bp	74377	ENSMUSG00000002076	Degradome sequencing	positive		validated	NA	NA	NA
tarbase	MIMAT0000165	mmu-miR-155-5p	Hsf2bp	74377	ENSMUSG00000002076	Degradome sequencing//Degradome sequencing//Degradome sequencing	positive		validated	NA	NA	NA
tarbase	MIMAT0000165	mmu-miR-155-5p	Hsf2bp	74377	ENSMUSG00000002076	Degradome sequencing//Degradome sequencing//Degradome sequencing//Degradome sequencing	negative		validated	NA	NA	NA
tarbase	MIMAT0000165	mmu-miR-155-5p	Bbc3	170770	ENSMUSG00000002083	Degradome sequencing//Degradome sequencing//Degradome sequencing//Degradome sequencing	positive		validated	NA	NA	NA
tarbase	MIMAT0000165	mmu-miR-155-5p	Bbc3	170770	ENSMUSG00000002083	Degradome sequencing//Degradome sequencing//Degradome sequencing//Degradome sequencing	negative		validated	NA	NA	NA
tarbase	MIMAT0000165	mmu-miR-155-5p	Mybpc3	17868	ENSMUSG00000002100	Degradome sequencing	positive		validated	NA	NA	NA
tarbase	MIMAT0000165	mmu-miR-155-5p	Mybpc3	17868	ENSMUSG00000002100	Degradome sequencing//Degradome sequencing//Degradome sequencing	negative		validated	NA	NA	NA
tarbase	MIMAT0000165	mmu-miR-155-5p	Acp2	11432	ENSMUSG00000002103	Degradome sequencing//Degradome sequencing//Degradome sequencing	positive		validated	NA	NA	NA
tarbase	MIMAT0000165	mmu-miR-155-5p	Acp2	11432	ENSMUSG00000002103	Degradome sequencing//Degradome sequencing//Degradome sequencing	negative		validated	NA	NA	NA
tarbase	MIMAT0000158	mmu-miR-146a-5p	Celf2	14007	ENSMUSG00000002107	Degradome sequencing	positive		validated	NA	NA	NA
tarbase	MIMAT0000165	mmu-miR-155-5p	Celf2	14007	ENSMUSG00000002107	Degradome sequencing//Degradome sequencing	positive		validated	NA	NA	NA
tarbase	MIMAT0000538	mmu-miR-31-5p	Celf2	14007	ENSMUSG00000002107	Degradome sequencing//Degradome sequencing//Degradome sequencing	positive		validated	NA	NA	NA
tarbase	MIMAT0004651	mmu-miR-340-5p	Celf2	14007	ENSMUSG00000002107	Degradome sequencing	positive		validated	NA	NA	NA
tarbase	MIMAT0000165	mmu-miR-155-5p	Spi1	20375	ENSMUSG00000002111	Degradome sequencing	positive		validated	NA	NA	NA
tarbase	MIMAT0000165	mmu-miR-155-5p	Sf3a1	67465	ENSMUSG00000002129	Degradome sequencing	positive		validated	NA	NA	NA
tarbase	MIMAT0000165	mmu-miR-155-5p	Napsa	16541	ENSMUSG00000002204	Degradome sequencing//Degradome sequencing	positive		validated	NA	NA	NA
tarbase	MIMAT0000165	mmu-miR-155-5p	Napsa	16541	ENSMUSG00000002204	Degradome sequencing//Degradome sequencing//Degradome sequencing//Degradome sequencing//Degradome sequencing//Degradome sequencing	negative		validated	NA	NA	NA
tarbase	MIMAT0000165	mmu-miR-155-5p	Vrk3	101568	ENSMUSG00000002205	Degradome sequencing//Degradome sequencing	positive		validated	NA	NA	NA
tarbase	MIMAT0000165	mmu-miR-155-5p	Smg9	71997	ENSMUSG00000002210	Degradome sequencing	negative		validated	NA	NA	NA
tarbase	MIMAT0000165	mmu-miR-155-5p	Rmnd5a	68477	ENSMUSG00000002222	Degradome sequencing//Degradome sequencing//Degradome sequencing	positive		validated	NA	NA	NA
tarbase	MIMAT0000538	mmu-miR-31-5p	Rmnd5a	68477	ENSMUSG00000002222	Degradome sequencing	positive		validated	NA	NA	NA
tarbase	MIMAT0000165	mmu-miR-155-5p	Ppm1j	71887	ENSMUSG00000002228	Degradome sequencing//Degradome sequencing//Degradome sequencing	positive		validated	NA	NA	NA
tarbase	MIMAT0000165	mmu-miR-155-5p	Ppm1j	71887	ENSMUSG00000002228	Degradome sequencing//Degradome sequencing//Degradome sequencing//Degradome sequencing	negative		validated	NA	NA	NA
tarbase	MIMAT0000165	mmu-miR-155-5p	Rhoc		ENSMUSG00000002233	Degradome sequencing	positive		validated	NA	NA	NA
tarbase	MIMAT0000165	mmu-miR-155-5p	Tead3	21678	ENSMUSG00000002249	Degradome sequencing	positive		validated	NA	NA	NA
tarbase	MIMAT0000165	mmu-miR-155-5p			ENSMUSG00000002250	Degradome sequencing//Degradome sequencing//Degradome sequencing	positive		validated	NA	NA	NA
tarbase	MIMAT0000165	mmu-miR-155-5p			ENSMUSG00000002250	Degradome sequencing	negative		validated	NA	NA	NA
tarbase	MIMAT0000165	mmu-miR-155-5p	Def6	23853	ENSMUSG00000002257	Degradome sequencing//Degradome sequencing//Degradome sequencing	positive		validated	NA	NA	NA
tarbase	MIMAT0000165	mmu-miR-155-5p	Def6	23853	ENSMUSG00000002257	Degradome sequencing	negative		validated	NA	NA	NA
tarbase	MIMAT0000165	mmu-miR-155-5p	Peg3	18616	ENSMUSG00000002265	Degradome sequencing	positive		validated	NA	NA	NA
tarbase	MIMAT0000165	mmu-miR-155-5p	Peg3	18616	ENSMUSG00000002265	Degradome sequencing//Degradome sequencing	negative		validated	NA	NA	NA
tarbase	MIMAT0000165	mmu-miR-155-5p	Metrn		ENSMUSG00000002274	Degradome sequencing//Degradome sequencing	positive		validated	NA	NA	NA
tarbase	MIMAT0000165	mmu-miR-155-5p	Metrn		ENSMUSG00000002274	Degradome sequencing//Degradome sequencing//Degradome sequencing//Degradome sequencing	negative		validated	NA	NA	NA
tarbase	MIMAT0000165	mmu-miR-155-5p	Ciao3	67563	ENSMUSG00000002280	Degradome sequencing//Degradome sequencing	negative		validated	NA	NA	NA
tarbase	MIMAT0000165	mmu-miR-155-5p	Angptl4	57875	ENSMUSG00000002289	Degradome sequencing//Degradome sequencing//Degradome sequencing//Degradome sequencing	positive		validated	NA	NA	NA
tarbase	MIMAT0000165	mmu-miR-155-5p	Angptl4	57875	ENSMUSG00000002289	Degradome sequencing//Degradome sequencing//Degradome sequencing	negative		validated	NA	NA	NA
tarbase	MIMAT0000165	mmu-miR-155-5p	Cd320	54219	ENSMUSG00000002308	Degradome sequencing//Degradome sequencing	positive		validated	NA	NA	NA
tarbase	MIMAT0000165	mmu-miR-155-5p	Cd320	54219	ENSMUSG00000002308	Degradome sequencing	negative		validated	NA	NA	NA
tarbase	MIMAT0000165	mmu-miR-155-5p	Ipo4	75751	ENSMUSG00000002319	Degradome sequencing	negative		validated	NA	NA	NA
tarbase	MIMAT0000165	mmu-miR-155-5p	Tm9sf1	74140	ENSMUSG00000002320	Degradome sequencing//Degradome sequencing	negative		validated	NA	NA	NA
tarbase	MIMAT0000165	mmu-miR-155-5p	Rec8	56739	ENSMUSG00000002324	Degradome sequencing//Degradome sequencing//Degradome sequencing	positive		validated	NA	NA	NA
tarbase	MIMAT0000165	mmu-miR-155-5p	Rec8	56739	ENSMUSG00000002324	Degradome sequencing	negative		validated	NA	NA	NA
tarbase	MIMAT0000165	mmu-miR-155-5p	Irf9	16391	ENSMUSG00000002325	Degradome sequencing//Degradome sequencing	negative		validated	NA	NA	NA
tarbase	MIMAT0000165	mmu-miR-155-5p	Gmpr2	105446	ENSMUSG00000002326	Degradome sequencing//Degradome sequencing	negative		validated	NA	NA	NA
tarbase	MIMAT0000165	mmu-miR-155-5p	Mdp1	67881	ENSMUSG00000002329	Degradome sequencing//Degradome sequencing	positive		validated	NA	NA	NA
tarbase	MIMAT0000165	mmu-miR-155-5p	Mdp1	67881	ENSMUSG00000002329	Degradome sequencing	negative		validated	NA	NA	NA
tarbase	MIMAT0000538	mmu-miR-31-5p	Dhrs1	52585	ENSMUSG00000002332	Degradome sequencing	positive		validated	NA	NA	NA
tarbase	MIMAT0000165	mmu-miR-155-5p	Dhrs1	52585	ENSMUSG00000002332	Degradome sequencing//Degradome sequencing	positive		validated	NA	NA	NA
tarbase	MIMAT0000165	mmu-miR-155-5p	Dhrs1	52585	ENSMUSG00000002332	Degradome sequencing//Degradome sequencing//Degradome sequencing//Degradome sequencing	negative		validated	NA	NA	NA
tarbase	MIMAT0000165	mmu-miR-155-5p	Ncan	13004	ENSMUSG00000002341	Degradome sequencing//Degradome sequencing//Degradome sequencing//Degradome sequencing//Degradome sequencing	positive		validated	NA	NA	NA
tarbase	MIMAT0000165	mmu-miR-155-5p	Ncan	13004	ENSMUSG00000002341	Degradome sequencing//Degradome sequencing//Degradome sequencing//Degradome sequencing//Degradome sequencing	negative		validated	NA	NA	NA
tarbase	MIMAT0000165	mmu-miR-155-5p	Tmem161a	234371	ENSMUSG00000002342	Degradome sequencing//Degradome sequencing//Degradome sequencing	negative		validated	NA	NA	NA
tarbase	MIMAT0000165	mmu-miR-155-5p	Armc6	76813	ENSMUSG00000002343	Degradome sequencing//Degradome sequencing//Degradome sequencing//Degradome sequencing	negative		validated	NA	NA	NA
tarbase	MIMAT0000165	mmu-miR-155-5p	Slc25a42	73095	ENSMUSG00000002346	Degradome sequencing//Degradome sequencing//Degradome sequencing//Degradome sequencing//Degradome sequencing	positive		validated	NA	NA	NA
tarbase	MIMAT0000165	mmu-miR-155-5p	Slc25a42	73095	ENSMUSG00000002346	Degradome sequencing//Degradome sequencing//Degradome sequencing//Degradome sequencing//Degradome sequencing	negative		validated	NA	NA	NA
tarbase	MIMAT0000165	mmu-miR-155-5p	Snx9	66616	ENSMUSG00000002365	Degradome sequencing//Degradome sequencing	positive		validated	NA	NA	NA
tarbase	MIMAT0000165	mmu-miR-155-5p	Ndufa11		ENSMUSG00000002379	Degradome sequencing//Degradome sequencing//Degradome sequencing//Degradome sequencing	negative		validated	NA	NA	NA
tarbase	MIMAT0000165	mmu-miR-155-5p	Nr2f6	13864	ENSMUSG00000002393	Degradome sequencing//Degradome sequencing	positive		validated	NA	NA	NA
tarbase	MIMAT0000165	mmu-miR-155-5p	Nr2f6	13864	ENSMUSG00000002393	Degradome sequencing//Degradome sequencing//Degradome sequencing	negative		validated	NA	NA	NA
tarbase	MIMAT0000165	mmu-miR-155-5p	Use1	67023	ENSMUSG00000002395	Degradome sequencing	negative		validated	NA	NA	NA
tarbase	MIMAT0000165	mmu-miR-155-5p	Dyrk1b	13549	ENSMUSG00000002409	Degradome sequencing//Degradome sequencing//Degradome sequencing	positive		validated	NA	NA	NA
tarbase	MIMAT0000165	mmu-miR-155-5p	Dyrk1b	13549	ENSMUSG00000002409	Degradome sequencing//Degradome sequencing//Degradome sequencing//Degradome sequencing//Degradome sequencing//Degradome sequencing	negative		validated	NA	NA	NA
tarbase	MIMAT0000158	mmu-miR-146a-5p	Braf	109880	ENSMUSG00000002413	Degradome sequencing	positive		validated	NA	NA	NA
tarbase	MIMAT0000538	mmu-miR-31-5p	Braf	109880	ENSMUSG00000002413	Degradome sequencing	positive		validated	NA	NA	NA
tarbase	MIMAT0004651	mmu-miR-340-5p	Braf	109880	ENSMUSG00000002413	Degradome sequencing	positive		validated	NA	NA	NA
tarbase	MIMAT0000165	mmu-miR-155-5p	Braf	109880	ENSMUSG00000002413	Degradome sequencing	positive		validated	NA	NA	NA
tarbase	MIMAT0000165	mmu-miR-155-5p	Braf	109880	ENSMUSG00000002413	Degradome sequencing//Degradome sequencing	negative		validated	NA	NA	NA
tarbase	MIMAT0000165	mmu-miR-155-5p	Hltf	20585	ENSMUSG00000002428	Degradome sequencing//Degradome sequencing	positive		validated	NA	NA	NA
tarbase	MIMAT0000165	mmu-miR-155-5p	Hltf	20585	ENSMUSG00000002428	Degradome sequencing//Degradome sequencing	negative		validated	NA	NA	NA
tarbase	MIMAT0000165	mmu-miR-155-5p	Snrpd1	20641	ENSMUSG00000002477	Degradome sequencing	positive		validated	NA	NA	NA
tarbase	MIMAT0000165	mmu-miR-155-5p	Snrpd1	20641	ENSMUSG00000002477	Degradome sequencing	negative		validated	NA	NA	NA
tarbase	MIMAT0000165	mmu-miR-155-5p	Tchp	77832	ENSMUSG00000002486	Degradome sequencing	positive		validated	NA	NA	NA
tarbase	MIMAT0000165	mmu-miR-155-5p	Tchp	77832	ENSMUSG00000002486	Degradome sequencing//Degradome sequencing//Degradome sequencing	negative		validated	NA	NA	NA
tarbase	MIMAT0000165	mmu-miR-155-5p	Tiam1	21844	ENSMUSG00000002489	Degradome sequencing	negative		validated	NA	NA	NA
tarbase	MIMAT0000165	mmu-miR-155-5p	Tsc2	22084	ENSMUSG00000002496	Degradome sequencing	positive		validated	NA	NA	NA
tarbase	MIMAT0000165	mmu-miR-155-5p	Tsc2	22084	ENSMUSG00000002496	Degradome sequencing	negative		validated	NA	NA	NA
tarbase	MIMAT0000165	mmu-miR-155-5p	Rpl3l	66211	ENSMUSG00000002500	Degradome sequencing//Degradome sequencing	positive		validated	NA	NA	NA
tarbase	MIMAT0000165	mmu-miR-155-5p	Rpl3l	66211	ENSMUSG00000002500	Degradome sequencing	negative		validated	NA	NA	NA
tarbase	MIMAT0000165	mmu-miR-155-5p	Slc9a3r2	65962	ENSMUSG00000002504	Degradome sequencing//Degradome sequencing	positive		validated	NA	NA	NA
tarbase	MIMAT0000165	mmu-miR-155-5p	Slc9a3r2	65962	ENSMUSG00000002504	Degradome sequencing//Degradome sequencing//Degradome sequencing//Degradome sequencing	negative		validated	NA	NA	NA
tarbase	MIMAT0000165	mmu-miR-155-5p	Uck1	22245	ENSMUSG00000002550	Degradome sequencing//Degradome sequencing//Degradome sequencing//Degradome sequencing//Degradome sequencing	positive		validated	NA	NA	NA
tarbase	MIMAT0000165	mmu-miR-155-5p	Uck1	22245	ENSMUSG00000002550	Degradome sequencing//Degradome sequencing//Degradome sequencing//Degradome sequencing//Degradome sequencing	negative		validated	NA	NA	NA
tarbase	MIMAT0000165	mmu-miR-155-5p	Scin	20259	ENSMUSG00000002565	Degradome sequencing//Degradome sequencing//Degradome sequencing	positive		validated	NA	NA	NA
tarbase	MIMAT0000165	mmu-miR-155-5p	Scin	20259	ENSMUSG00000002565	Degradome sequencing//Degradome sequencing//Degradome sequencing//Degradome sequencing	negative		validated	NA	NA	NA
tarbase	MIMAT0000165	mmu-miR-155-5p	Ikzf4	22781	ENSMUSG00000002578	Degradome sequencing//Degradome sequencing//Degradome sequencing//Degradome sequencing	positive		validated	NA	NA	NA
tarbase	MIMAT0000165	mmu-miR-155-5p	Ikzf4	22781	ENSMUSG00000002578	Degradome sequencing//Degradome sequencing	negative		validated	NA	NA	NA
tarbase	MIMAT0000165	mmu-miR-155-5p	Mien1	103742	ENSMUSG00000002580	Degradome sequencing//Degradome sequencing//Degradome sequencing	positive		validated	NA	NA	NA
tarbase	MIMAT0000165	mmu-miR-155-5p	Pon1	18979	ENSMUSG00000002588	Degradome sequencing	positive		validated	NA	NA	NA
tarbase	MIMAT0000165	mmu-miR-155-5p	Axl	26362	ENSMUSG00000002602	Degradome sequencing//Degradome sequencing	positive		validated	NA	NA	NA
tarbase	MIMAT0000165	mmu-miR-155-5p	Axl	26362	ENSMUSG00000002602	Degradome sequencing//Degradome sequencing//Degradome sequencing	negative		validated	NA	NA	NA
tarbase	MIMAT0000165	mmu-miR-155-5p	Zfp40	22700	ENSMUSG00000002617	Degradome sequencing//Degradome sequencing//Degradome sequencing	positive		validated	NA	NA	NA
tarbase	MIMAT0000165	mmu-miR-155-5p	Zfp40	22700	ENSMUSG00000002617	Degradome sequencing//Degradome sequencing//Degradome sequencing//Degradome sequencing	negative		validated	NA	NA	NA
tarbase	MIMAT0000165	mmu-miR-155-5p	Akap8l	54194	ENSMUSG00000002625	Degradome sequencing//Degradome sequencing	positive		validated	NA	NA	NA
tarbase	MIMAT0000165	mmu-miR-155-5p	Akap8l	54194	ENSMUSG00000002625	Degradome sequencing//Degradome sequencing	negative		validated	NA	NA	NA
tarbase	MIMAT0000165	mmu-miR-155-5p	Pdcd2l	68079	ENSMUSG00000002635	Degradome sequencing//Degradome sequencing	positive		validated	NA	NA	NA
tarbase	MIMAT0000165	mmu-miR-155-5p	Pdcd2l	68079	ENSMUSG00000002635	Degradome sequencing	negative		validated	NA	NA	NA
tarbase	MIMAT0000165	mmu-miR-155-5p	Gtf2f1	98053	ENSMUSG00000002658	Degradome sequencing	negative		validated	NA	NA	NA
tarbase	MIMAT0000165	mmu-miR-155-5p	Clpp		ENSMUSG00000002660	Degradome sequencing	positive		validated	NA	NA	NA
tarbase	MIMAT0000165	mmu-miR-155-5p	Clpp		ENSMUSG00000002660	Degradome sequencing//Degradome sequencing	negative		validated	NA	NA	NA
tarbase	MIMAT0000165	mmu-miR-155-5p	Alkbh7	66400	ENSMUSG00000002661	Degradome sequencing	positive		validated	NA	NA	NA
tarbase	MIMAT0000165	mmu-miR-155-5p	Alkbh7	66400	ENSMUSG00000002661	Degradome sequencing	negative		validated	NA	NA	NA
tarbase	MIMAT0000165	mmu-miR-155-5p	Dennd1c	70785	ENSMUSG00000002668	Degradome sequencing	positive		validated	NA	NA	NA
tarbase	MIMAT0000165	mmu-miR-155-5p	Dennd1c	70785	ENSMUSG00000002668	Degradome sequencing//Degradome sequencing//Degradome sequencing	negative		validated	NA	NA	NA
tarbase	MIMAT0000158	mmu-miR-146a-5p	Cse1l	110750	ENSMUSG00000002718	Degradome sequencing	positive		validated	NA	NA	NA
tarbase	MIMAT0000165	mmu-miR-155-5p	Cse1l	110750	ENSMUSG00000002718	Degradome sequencing	positive		validated	NA	NA	NA
tarbase	MIMAT0000165	mmu-miR-155-5p	Cse1l	110750	ENSMUSG00000002718	Degradome sequencing	negative		validated	NA	NA	NA
tarbase	MIMAT0000165	mmu-miR-155-5p	Naa20	67877	ENSMUSG00000002728	Degradome sequencing//Degradome sequencing	positive		validated	NA	NA	NA
tarbase	MIMAT0000165	mmu-miR-155-5p	Naa20	67877	ENSMUSG00000002728	Degradome sequencing//Degradome sequencing	negative		validated	NA	NA	NA
tarbase	MIMAT0000165	mmu-miR-155-5p	Prkra	23992	ENSMUSG00000002731	Degradome sequencing	positive		validated	NA	NA	NA
tarbase	MIMAT0000165	mmu-miR-155-5p	Prkra	23992	ENSMUSG00000002731	Degradome sequencing//Degradome sequencing	negative		validated	NA	NA	NA
tarbase	MIMAT0000165	mmu-miR-155-5p	Fkbp7	14231	ENSMUSG00000002732	Degradome sequencing//Degradome sequencing//Degradome sequencing//Degradome sequencing	negative		validated	NA	NA	NA
tarbase	MIMAT0000165	mmu-miR-155-5p	Plekha3	83435	ENSMUSG00000002733	Degradome sequencing//Degradome sequencing//Degradome sequencing	positive		validated	NA	NA	NA
tarbase	MIMAT0004651	mmu-miR-340-5p	Plekha3	83435	ENSMUSG00000002733	Degradome sequencing	positive		validated	NA	NA	NA
tarbase	MIMAT0000165	mmu-miR-155-5p	Ykt6	56418	ENSMUSG00000002741	Degradome sequencing	positive		validated	NA	NA	NA
tarbase	MIMAT0000165	mmu-miR-155-5p	Ykt6	56418	ENSMUSG00000002741	Degradome sequencing	negative		validated	NA	NA	NA
tarbase	MIMAT0000165	mmu-miR-155-5p	Pex6	224824	ENSMUSG00000002763	Degradome sequencing//Degradome sequencing	negative		validated	NA	NA	NA
tarbase	MIMAT0000165	mmu-miR-155-5p	Mrpl2	27398	ENSMUSG00000002767	Degradome sequencing	positive		validated	NA	NA	NA
tarbase	MIMAT0000165	mmu-miR-155-5p	Mrpl2	27398	ENSMUSG00000002767	Degradome sequencing	negative		validated	NA	NA	NA
tarbase	MIMAT0000165	mmu-miR-155-5p	Mea1	17256	ENSMUSG00000002768	Degradome sequencing	negative		validated	NA	NA	NA
tarbase	MIMAT0000165	mmu-miR-155-5p	Gnmt	14711	ENSMUSG00000002769	Degradome sequencing//Degradome sequencing//Degradome sequencing	positive		validated	NA	NA	NA
tarbase	MIMAT0000165	mmu-miR-155-5p	Gnmt	14711	ENSMUSG00000002769	Degradome sequencing//Degradome sequencing	negative		validated	NA	NA	NA
tarbase	MIMAT0000165	mmu-miR-155-5p	Grin2d	14814	ENSMUSG00000002771	Degradome sequencing	positive		validated	NA	NA	NA
tarbase	MIMAT0000165	mmu-miR-155-5p	Grin2d	14814	ENSMUSG00000002771	Degradome sequencing//Degradome sequencing	negative		validated	NA	NA	NA
tarbase	MIMAT0000158	mmu-miR-146a-5p	Kdelr1	68137	ENSMUSG00000002778	Degradome sequencing	positive		validated	NA	NA	NA
tarbase	MIMAT0000538	mmu-miR-31-5p	Kdelr1	68137	ENSMUSG00000002778	Degradome sequencing	positive		validated	NA	NA	NA
tarbase	MIMAT0000165	mmu-miR-155-5p	Kdelr1	68137	ENSMUSG00000002778	Degradome sequencing//Degradome sequencing//Degradome sequencing	negative		validated	NA	NA	NA
tarbase	MIMAT0000165	mmu-miR-155-5p	Tmem143	70209	ENSMUSG00000002781	Degradome sequencing//Degradome sequencing	positive		validated	NA	NA	NA
tarbase	MIMAT0000165	mmu-miR-155-5p	Tmem143	70209	ENSMUSG00000002781	Degradome sequencing//Degradome sequencing//Degradome sequencing//Degradome sequencing//Degradome sequencing//Degradome sequencing	negative		validated	NA	NA	NA
tarbase	MIMAT0000165	mmu-miR-155-5p	Ggct	110175	ENSMUSG00000002797	Degradome sequencing//Degradome sequencing//Degradome sequencing//Degradome sequencing//Degradome sequencing//Degradome sequencing	positive		validated	NA	NA	NA
tarbase	MIMAT0000165	mmu-miR-155-5p	Ggct	110175	ENSMUSG00000002797	Degradome sequencing//Degradome sequencing	negative		validated	NA	NA	NA
tarbase	MIMAT0000165	mmu-miR-155-5p	Jag2	16450	ENSMUSG00000002799	Degradome sequencing//Degradome sequencing//Degradome sequencing//Degradome sequencing	positive		validated	NA	NA	NA
tarbase	MIMAT0000165	mmu-miR-155-5p	Jag2	16450	ENSMUSG00000002799	Degradome sequencing	negative		validated	NA	NA	NA
tarbase	MIMAT0000165	mmu-miR-155-5p	Nudt14	66174	ENSMUSG00000002804	Degradome sequencing	positive		validated	NA	NA	NA
tarbase	MIMAT0000165	mmu-miR-155-5p	Nudt14	66174	ENSMUSG00000002804	Degradome sequencing//Degradome sequencing	negative		validated	NA	NA	NA
tarbase	MIMAT0000165	mmu-miR-155-5p	Top3a	21975	ENSMUSG00000002814	Degradome sequencing	positive		validated	NA	NA	NA
tarbase	MIMAT0000165	mmu-miR-155-5p	Top3a	21975	ENSMUSG00000002814	Degradome sequencing	negative		validated	NA	NA	NA
tarbase	MIMAT0000165	mmu-miR-155-5p	Atg4d	235040	ENSMUSG00000002820	Degradome sequencing//Degradome sequencing	positive		validated	NA	NA	NA
tarbase	MIMAT0000165	mmu-miR-155-5p	Atg4d	235040	ENSMUSG00000002820	Degradome sequencing//Degradome sequencing//Degradome sequencing//Degradome sequencing	negative		validated	NA	NA	NA
tarbase	MIMAT0000165	mmu-miR-155-5p	Qtrt1	60507	ENSMUSG00000002825	Degradome sequencing//Degradome sequencing//Degradome sequencing	negative		validated	NA	NA	NA
tarbase	MIMAT0000165	mmu-miR-155-5p	Plin4	57435	ENSMUSG00000002831	Degradome sequencing//Degradome sequencing//Degradome sequencing//Degradome sequencing	positive		validated	NA	NA	NA
tarbase	MIMAT0000165	mmu-miR-155-5p	Plin4	57435	ENSMUSG00000002831	Degradome sequencing//Degradome sequencing//Degradome sequencing//Degradome sequencing	negative		validated	NA	NA	NA
tarbase	MIMAT0000165	mmu-miR-155-5p	Hdgfl2	15193	ENSMUSG00000002833	Degradome sequencing	positive		validated	NA	NA	NA
tarbase	MIMAT0000165	mmu-miR-155-5p	Hdgfl2	15193	ENSMUSG00000002833	Degradome sequencing	negative		validated	NA	NA	NA
tarbase	MIMAT0000165	mmu-miR-155-5p	Chaf1a		ENSMUSG00000002835	Degradome sequencing//Degradome sequencing//Degradome sequencing	positive		validated	NA	NA	NA
tarbase	MIMAT0000165	mmu-miR-155-5p	Chaf1a		ENSMUSG00000002835	Degradome sequencing//Degradome sequencing//Degradome sequencing//Degradome sequencing//Degradome sequencing//Degradome sequencing//Degradome sequencing	negative		validated	NA	NA	NA
tarbase	MIMAT0000165	mmu-miR-155-5p	Adprh	11544	ENSMUSG00000002844	Degradome sequencing	positive		validated	NA	NA	NA
tarbase	MIMAT0000165	mmu-miR-155-5p	Adprh	11544	ENSMUSG00000002844	Degradome sequencing//Degradome sequencing//Degradome sequencing	negative		validated	NA	NA	NA
tarbase	MIMAT0000165	mmu-miR-155-5p	Timmdc1		ENSMUSG00000002846	Degradome sequencing//Degradome sequencing//Degradome sequencing	positive		validated	NA	NA	NA
tarbase	MIMAT0000165	mmu-miR-155-5p	Timmdc1		ENSMUSG00000002846	Degradome sequencing//Degradome sequencing	negative		validated	NA	NA	NA
tarbase	MIMAT0000165	mmu-miR-155-5p	Pla1a	85031	ENSMUSG00000002847	Degradome sequencing//Degradome sequencing	positive		validated	NA	NA	NA
tarbase	MIMAT0000165	mmu-miR-155-5p	Pla1a	85031	ENSMUSG00000002847	Degradome sequencing//Degradome sequencing//Degradome sequencing//Degradome sequencing//Degradome sequencing	negative		validated	NA	NA	NA
tarbase	MIMAT0000165	mmu-miR-155-5p	Mcm2	17216	ENSMUSG00000002870	Degradome sequencing//Degradome sequencing//Degradome sequencing//Degradome sequencing//Degradome sequencing//Degradome sequencing	positive		validated	NA	NA	NA
tarbase	MIMAT0000165	mmu-miR-155-5p	Mcm2	17216	ENSMUSG00000002870	Degradome sequencing//Degradome sequencing	negative		validated	NA	NA	NA
tarbase	MIMAT0000165	mmu-miR-155-5p	Tpra1	24100	ENSMUSG00000002871	Degradome sequencing//Degradome sequencing	positive		validated	NA	NA	NA
tarbase	MIMAT0000165	mmu-miR-155-5p	Tpra1	24100	ENSMUSG00000002871	Degradome sequencing//Degradome sequencing//Degradome sequencing	negative		validated	NA	NA	NA
tarbase	MIMAT0000165	mmu-miR-155-5p	Nab1	17936	ENSMUSG00000002881	Degradome sequencing	negative		validated	NA	NA	NA
tarbase	MIMAT0000165	mmu-miR-155-5p	Adgre5	26364	ENSMUSG00000002885	Degradome sequencing	negative		validated	NA	NA	NA
tarbase	MIMAT0000165	mmu-miR-155-5p	Il17ra	16172	ENSMUSG00000002897	Degradome sequencing	negative		validated	NA	NA	NA
tarbase	MIMAT0000165	mmu-miR-155-5p	Arrdc2	70807	ENSMUSG00000002910	Degradome sequencing//Degradome sequencing//Degradome sequencing//Degradome sequencing//Degradome sequencing	positive		validated	NA	NA	NA
tarbase	MIMAT0000165	mmu-miR-155-5p	Arrdc2	70807	ENSMUSG00000002910	Degradome sequencing//Degradome sequencing//Degradome sequencing//Degradome sequencing	negative		validated	NA	NA	NA
tarbase	MIMAT0000165	mmu-miR-155-5p	Cd36	12491	ENSMUSG00000002944	Degradome sequencing//Degradome sequencing//Degradome sequencing	negative		validated	NA	NA	NA
tarbase	MIMAT0000165	mmu-miR-155-5p	Timm44	21856	ENSMUSG00000002949	Degradome sequencing	negative		validated	NA	NA	NA
tarbase	MIMAT0000165	mmu-miR-155-5p	Ap2a2	11772	ENSMUSG00000002957	Degradome sequencing//Degradome sequencing	negative		validated	NA	NA	NA
tarbase	MIMAT0000165	mmu-miR-155-5p	Med25	75613	ENSMUSG00000002968	Degradome sequencing	positive		validated	NA	NA	NA
tarbase	MIMAT0000165	mmu-miR-155-5p	Med25	75613	ENSMUSG00000002968	Degradome sequencing//Degradome sequencing//Degradome sequencing	negative		validated	NA	NA	NA
tarbase	MIMAT0000165	mmu-miR-155-5p	Bcam	57278	ENSMUSG00000002980	Degradome sequencing	negative		validated	NA	NA	NA
tarbase	MIMAT0000165	mmu-miR-155-5p	Clptm1	56457	ENSMUSG00000002981	Degradome sequencing	negative		validated	NA	NA	NA
tarbase	MIMAT0000165	mmu-miR-155-5p	Relb	19698	ENSMUSG00000002983	Degradome sequencing//Degradome sequencing//Degradome sequencing//Degradome sequencing	positive		validated	NA	NA	NA
tarbase	MIMAT0000165	mmu-miR-155-5p	Apoe	11816	ENSMUSG00000002985	Degradome sequencing//Degradome sequencing//Degradome sequencing	positive		validated	NA	NA	NA
tarbase	MIMAT0000165	mmu-miR-155-5p	Apoe	11816	ENSMUSG00000002985	Degradome sequencing//Degradome sequencing//Degradome sequencing//Degradome sequencing//Degradome sequencing//Degradome sequencing//Degradome sequencing	negative		validated	NA	NA	NA
tarbase	MIMAT0000158	mmu-miR-146a-5p	Hbp1	73389	ENSMUSG00000002996	Degradome sequencing	positive		validated	NA	NA	NA
tarbase	MIMAT0000165	mmu-miR-155-5p	Hbp1	73389	ENSMUSG00000002996	Degradome sequencing//Degradome sequencing	positive		validated	NA	NA	NA
tarbase	MIMAT0000165	mmu-miR-155-5p	Prkar2b	19088	ENSMUSG00000002997	Degradome sequencing	negative		validated	NA	NA	NA
tarbase	MIMAT0000165	mmu-miR-155-5p	Cdkn1b	12576	ENSMUSG00000003031	Degradome sequencing	positive		validated	NA	NA	NA
tarbase	MIMAT0000165	mmu-miR-155-5p	Cdkn1b	12576	ENSMUSG00000003031	Degradome sequencing//Degradome sequencing	negative		validated	NA	NA	NA
tarbase	MIMAT0000165	mmu-miR-155-5p	Klf4	16600	ENSMUSG00000003032	Degradome sequencing//Degradome sequencing//Degradome sequencing//Degradome sequencing//Degradome sequencing//Degradome sequencing//Degradome sequencing//Degrad	negative		validated	NA	NA	NA
tarbase	MIMAT0000165	mmu-miR-155-5p	Rab8a		ENSMUSG00000003037	Degradome sequencing	positive		validated	NA	NA	NA
tarbase	MIMAT0000165	mmu-miR-155-5p	Hmgn2	15331	ENSMUSG00000003038	Degradome sequencing//Degradome sequencing//Degradome sequencing//Degradome sequencing//Degradome sequencing//Degradome sequencing	positive		validated	NA	NA	NA
tarbase	MIMAT0000165	mmu-miR-155-5p	Fam32a	67922	ENSMUSG00000003039	Degradome sequencing//Degradome sequencing//Degradome sequencing//Degradome sequencing//Degradome sequencing	positive		validated	NA	NA	NA
tarbase	MIMAT0000165	mmu-miR-155-5p	Stard3nl	76205	ENSMUSG00000003062	Degradome sequencing//Degradome sequencing//Degradome sequencing//Degradome sequencing//Degradome sequencing	negative		validated	NA	NA	NA
tarbase	MIMAT0000165	mmu-miR-155-5p	Stk11	20869	ENSMUSG00000003068	Degradome sequencing	positive		validated	NA	NA	NA
tarbase	MIMAT0000538	mmu-miR-31-5p	Pafah1b2		ENSMUSG00000003131	Degradome sequencing	positive		validated	NA	NA	NA
tarbase	MIMAT0000165	mmu-miR-155-5p	Pafah1b2		ENSMUSG00000003131	Degradome sequencing//Degradome sequencing	negative		validated	NA	NA	NA
tarbase	MIMAT0000165	mmu-miR-155-5p	Tbc1d8	54610	ENSMUSG00000003134	Degradome sequencing//Degradome sequencing	positive		validated	NA	NA	NA
tarbase	MIMAT0000165	mmu-miR-155-5p	Tbc1d8	54610	ENSMUSG00000003134	Degradome sequencing//Degradome sequencing//Degradome sequencing//Degradome sequencing//Degradome sequencing//Degradome sequencing//Degradome sequencing//Degrad	negative		validated	NA	NA	NA
tarbase	MIMAT0000165	mmu-miR-155-5p	Slc2a3	20527	ENSMUSG00000003153	Degradome sequencing//Degradome sequencing	positive		validated	NA	NA	NA
tarbase	MIMAT0000165	mmu-miR-155-5p	Foxj2	60611	ENSMUSG00000003154	Degradome sequencing//Degradome sequencing	positive		validated	NA	NA	NA
tarbase	MIMAT0000165	mmu-miR-155-5p	Foxj2	60611	ENSMUSG00000003154	Degradome sequencing	negative		validated	NA	NA	NA
tarbase	MIMAT0000538	mmu-miR-31-5p	Sri	109552	ENSMUSG00000003161	Degradome sequencing	positive		validated	NA	NA	NA
tarbase	MIMAT0000165	mmu-miR-155-5p	Sri	109552	ENSMUSG00000003161	Degradome sequencing	negative		validated	NA	NA	NA
tarbase	MIMAT0000165	mmu-miR-155-5p	Dgcr2	13356	ENSMUSG00000003166	Degradome sequencing//Degradome sequencing	negative		validated	NA	NA	NA
tarbase	MIMAT0000165	mmu-miR-155-5p	Bcl2l12	75736	ENSMUSG00000003190	Degradome sequencing//Degradome sequencing	positive		validated	NA	NA	NA
tarbase	MIMAT0000165	mmu-miR-155-5p	Bcl2l12	75736	ENSMUSG00000003190	Degradome sequencing//Degradome sequencing//Degradome sequencing//Degradome sequencing//Degradome sequencing	negative		validated	NA	NA	NA
tarbase	MIMAT0000165	mmu-miR-155-5p	Zfp959	224893	ENSMUSG00000003198	Degradome sequencing//Degradome sequencing//Degradome sequencing//Degradome sequencing	positive		validated	NA	NA	NA
tarbase	MIMAT0000165	mmu-miR-155-5p	Zfp959	224893	ENSMUSG00000003198	Degradome sequencing//Degradome sequencing//Degradome sequencing//Degradome sequencing//Degradome sequencing	negative		validated	NA	NA	NA
tarbase	MIMAT0000165	mmu-miR-155-5p	Mpnd	68047	ENSMUSG00000003199	Degradome sequencing//Degradome sequencing	negative		validated	NA	NA	NA
tarbase	MIMAT0000165	mmu-miR-155-5p	Sh3gl1	20405	ENSMUSG00000003200	Degradome sequencing	positive		validated	NA	NA	NA
tarbase	MIMAT0000165	mmu-miR-155-5p	Sh3gl1	20405	ENSMUSG00000003200	Degradome sequencing	negative		validated	NA	NA	NA
tarbase	MIMAT0000165	mmu-miR-155-5p	Ebi3	50498	ENSMUSG00000003206	Degradome sequencing	positive		validated	NA	NA	NA
tarbase	MIMAT0000165	mmu-miR-155-5p	Ebi3	50498	ENSMUSG00000003206	Degradome sequencing	negative		validated	NA	NA	NA
tarbase	MIMAT0000165	mmu-miR-155-5p	Yju2		ENSMUSG00000003208	Degradome sequencing//Degradome sequencing	positive		validated	NA	NA	NA
tarbase	MIMAT0000165	mmu-miR-155-5p	Yju2		ENSMUSG00000003208	Degradome sequencing	negative		validated	NA	NA	NA
tarbase	MIMAT0000158	mmu-miR-146a-5p	Ranbp2	19386	ENSMUSG00000003226	Degradome sequencing//Degradome sequencing//Degradome sequencing	positive		validated	NA	NA	NA
tarbase	MIMAT0000165	mmu-miR-155-5p	Grk5	14773	ENSMUSG00000003228	Degradome sequencing//Degradome sequencing//Degradome sequencing//Degradome sequencing//Degradome sequencing	positive		validated	NA	NA	NA
tarbase	MIMAT0000165	mmu-miR-155-5p	Grk5	14773	ENSMUSG00000003228	Degradome sequencing//Degradome sequencing	negative		validated	NA	NA	NA
tarbase	MIMAT0000165	mmu-miR-155-5p	Cyth2	19158	ENSMUSG00000003269	Degradome sequencing	negative		validated	NA	NA	NA
tarbase	MIMAT0000165	mmu-miR-155-5p	Sult2b1	54200	ENSMUSG00000003271	Degradome sequencing//Degradome sequencing//Degradome sequencing//Degradome sequencing	positive		validated	NA	NA	NA
tarbase	MIMAT0000165	mmu-miR-155-5p	Sult2b1	54200	ENSMUSG00000003271	Degradome sequencing//Degradome sequencing//Degradome sequencing//Degradome sequencing	negative		validated	NA	NA	NA
tarbase	MIMAT0000165	mmu-miR-155-5p	Car11	12348	ENSMUSG00000003273	Degradome sequencing	positive		validated	NA	NA	NA
tarbase	MIMAT0000165	mmu-miR-155-5p	Car11	12348	ENSMUSG00000003273	Degradome sequencing//Degradome sequencing//Degradome sequencing	negative		validated	NA	NA	NA
tarbase	MIMAT0000165	mmu-miR-155-5p	Plag1	56711	ENSMUSG00000003282	Degradome sequencing//Degradome sequencing//Degradome sequencing	positive		validated	NA	NA	NA
tarbase	MIMAT0000165	mmu-miR-155-5p	Plag1	56711	ENSMUSG00000003282	Degradome sequencing	negative		validated	NA	NA	NA
tarbase	MIMAT0000165	mmu-miR-155-5p	Hck	15162	ENSMUSG00000003283	Degradome sequencing//Degradome sequencing//Degradome sequencing//Degradome sequencing//Degradome sequencing	positive		validated	NA	NA	NA
tarbase	MIMAT0000165	mmu-miR-155-5p	Hck	15162	ENSMUSG00000003283	Degradome sequencing//Degradome sequencing	negative		validated	NA	NA	NA
tarbase	MIMAT0000165	mmu-miR-155-5p	Mrpl4	66163	ENSMUSG00000003299	Degradome sequencing//Degradome sequencing	negative		validated	NA	NA	NA
tarbase	MIMAT0000165	mmu-miR-155-5p	Keap1	50868	ENSMUSG00000003308	Degradome sequencing	positive		validated	NA	NA	NA
tarbase	MIMAT0000165	mmu-miR-155-5p	Glg1		ENSMUSG00000003316	Degradome sequencing//Degradome sequencing	positive		validated	NA	NA	NA
tarbase	MIMAT0000538	mmu-miR-31-5p	Glg1		ENSMUSG00000003316	Degradome sequencing	positive		validated	NA	NA	NA
tarbase	MIMAT0000165	mmu-miR-155-5p	Atp8b3	67331	ENSMUSG00000003341	Degradome sequencing	positive		validated	NA	NA	NA
tarbase	MIMAT0000165	mmu-miR-155-5p	Atp8b3	67331	ENSMUSG00000003341	Degradome sequencing//Degradome sequencing//Degradome sequencing	negative		validated	NA	NA	NA
tarbase	MIMAT0000165	mmu-miR-155-5p	Btbd2	208198	ENSMUSG00000003344	Degradome sequencing//Degradome sequencing	positive		validated	NA	NA	NA
tarbase	MIMAT0000165	mmu-miR-155-5p	Btbd2	208198	ENSMUSG00000003344	Degradome sequencing//Degradome sequencing//Degradome sequencing	negative		validated	NA	NA	NA
tarbase	MIMAT0000165	mmu-miR-155-5p	Csnk1g2	103236	ENSMUSG00000003345	Degradome sequencing//Degradome sequencing//Degradome sequencing//Degradome sequencing//Degradome sequencing//Degradome sequencing//Degradome sequencing//Degrad	positive		validated	NA	NA	NA
tarbase	MIMAT0000165	mmu-miR-155-5p	Csnk1g2	103236	ENSMUSG00000003345	Degradome sequencing//Degradome sequencing	negative		validated	NA	NA	NA
tarbase	MIMAT0000165	mmu-miR-155-5p	Abhd17a	216169	ENSMUSG00000003346	Degradome sequencing//Degradome sequencing//Degradome sequencing//Degradome sequencing	positive		validated	NA	NA	NA
tarbase	MIMAT0000165	mmu-miR-155-5p	Abhd17a	216169	ENSMUSG00000003346	Degradome sequencing//Degradome sequencing//Degradome sequencing//Degradome sequencing//Degradome sequencing	negative		validated	NA	NA	NA
tarbase	MIMAT0000165	mmu-miR-155-5p	Mob3a	208228	ENSMUSG00000003348	Degradome sequencing//Degradome sequencing	positive		validated	NA	NA	NA
tarbase	MIMAT0000165	mmu-miR-155-5p	Mob3a	208228	ENSMUSG00000003348	Degradome sequencing	negative		validated	NA	NA	NA
tarbase	MIMAT0000165	mmu-miR-155-5p	Ccdc65	105833	ENSMUSG00000003354	Degradome sequencing	positive		validated	NA	NA	NA
tarbase	MIMAT0000165	mmu-miR-155-5p	Fkbp11	66120	ENSMUSG00000003355	Degradome sequencing//Degradome sequencing//Degradome sequencing	positive		validated	NA	NA	NA
tarbase	MIMAT0000165	mmu-miR-155-5p	Fkbp11	66120	ENSMUSG00000003355	Degradome sequencing//Degradome sequencing//Degradome sequencing//Degradome sequencing	negative		validated	NA	NA	NA
tarbase	MIMAT0000165	mmu-miR-155-5p	Pld3	18807	ENSMUSG00000003363	Degradome sequencing	positive		validated	NA	NA	NA
tarbase	MIMAT0000165	mmu-miR-155-5p	Grik5	14809	ENSMUSG00000003378	Degradome sequencing//Degradome sequencing//Degradome sequencing	positive		validated	NA	NA	NA
tarbase	MIMAT0000165	mmu-miR-155-5p	Grik5	14809	ENSMUSG00000003378	Degradome sequencing//Degradome sequencing//Degradome sequencing//Degradome sequencing//Degradome sequencing//Degradome sequencing//Degradome sequencing	negative		validated	NA	NA	NA
tarbase	MIMAT0000165	mmu-miR-155-5p	Cd79a		ENSMUSG00000003379	Degradome sequencing//Degradome sequencing	negative		validated	NA	NA	NA
tarbase	MIMAT0000165	mmu-miR-155-5p	Rabac1	14470	ENSMUSG00000003380	Degradome sequencing//Degradome sequencing	positive		validated	NA	NA	NA
tarbase	MIMAT0000165	mmu-miR-155-5p	Rabac1	14470	ENSMUSG00000003380	Degradome sequencing	negative		validated	NA	NA	NA
tarbase	MIMAT0000165	mmu-miR-155-5p	Etv3	27049	ENSMUSG00000003382	Degradome sequencing	positive		validated	NA	NA	NA
tarbase	MIMAT0004651	mmu-miR-340-5p	Etv3	27049	ENSMUSG00000003382	Degradome sequencing	positive		validated	NA	NA	NA
tarbase	MIMAT0000165	mmu-miR-155-5p	Elavl3	15571	ENSMUSG00000003410	Degradome sequencing	negative		validated	NA	NA	NA
tarbase	MIMAT0000165	mmu-miR-155-5p	St8sia6	241230	ENSMUSG00000003418	Degradome sequencing//Degradome sequencing	positive		validated	NA	NA	NA
tarbase	MIMAT0000165	mmu-miR-155-5p	St8sia6	241230	ENSMUSG00000003418	Degradome sequencing//Degradome sequencing//Degradome sequencing//Degradome sequencing	negative		validated	NA	NA	NA
tarbase	MIMAT0000165	mmu-miR-155-5p	Fcgrt	14132	ENSMUSG00000003420	Degradome sequencing//Degradome sequencing	positive		validated	NA	NA	NA
tarbase	MIMAT0000165	mmu-miR-155-5p	Nosip	66394	ENSMUSG00000003421	Degradome sequencing	positive		validated	NA	NA	NA
tarbase	MIMAT0000165	mmu-miR-155-5p	Rps11	27207	ENSMUSG00000003429	Degradome sequencing	positive		validated	NA	NA	NA
tarbase	MIMAT0000165	mmu-miR-155-5p	Supt5	20924	ENSMUSG00000003435	Degradome sequencing	positive		validated	NA	NA	NA
tarbase	MIMAT0000165	mmu-miR-155-5p	Paf1	54624	ENSMUSG00000003437	Degradome sequencing	positive		validated	NA	NA	NA
tarbase	MIMAT0000165	mmu-miR-155-5p	Timm50	66525	ENSMUSG00000003438	Degradome sequencing	positive		validated	NA	NA	NA
tarbase	MIMAT0000165	mmu-miR-155-5p	Timm50	66525	ENSMUSG00000003438	Degradome sequencing//Degradome sequencing	negative		validated	NA	NA	NA
tarbase	MIMAT0000165	mmu-miR-155-5p	Med29		ENSMUSG00000003444	Degradome sequencing//Degradome sequencing	positive		validated	NA	NA	NA
tarbase	MIMAT0000165	mmu-miR-155-5p	Med29		ENSMUSG00000003444	Degradome sequencing//Degradome sequencing//Degradome sequencing//Degradome sequencing	negative		validated	NA	NA	NA
tarbase	MIMAT0000165	mmu-miR-155-5p	Bicd1	12121	ENSMUSG00000003452	Degradome sequencing	positive		validated	NA	NA	NA
tarbase	MIMAT0000165	mmu-miR-155-5p	Bicd1	12121	ENSMUSG00000003452	Degradome sequencing//Degradome sequencing//Degradome sequencing	negative		validated	NA	NA	NA
tarbase	MIMAT0000538	mmu-miR-31-5p	Pex19	19298	ENSMUSG00000003464	Degradome sequencing	positive		validated	NA	NA	NA
tarbase	MIMAT0000165	mmu-miR-155-5p	Phyhip	105653	ENSMUSG00000003469	Degradome sequencing	positive		validated	NA	NA	NA
tarbase	MIMAT0000165	mmu-miR-155-5p	Crhr2	12922	ENSMUSG00000003476	Degradome sequencing	negative		validated	NA	NA	NA
tarbase	MIMAT0000165	mmu-miR-155-5p	Inmt	21743	ENSMUSG00000003477	Degradome sequencing//Degradome sequencing//Degradome sequencing//Degradome sequencing//Degradome sequencing	positive		validated	NA	NA	NA
tarbase	MIMAT0000165	mmu-miR-155-5p	Cyp4f18	72054	ENSMUSG00000003484	Degradome sequencing	positive		validated	NA	NA	NA
tarbase	MIMAT0000165	mmu-miR-155-5p	Cyp4f18	72054	ENSMUSG00000003484	Degradome sequencing//Degradome sequencing//Degradome sequencing//Degradome sequencing//Degradome sequencing	negative		validated	NA	NA	NA
tarbase	MIMAT0000158	mmu-miR-146a-5p	Impdh1	23917	ENSMUSG00000003500	Degradome sequencing	positive		validated	NA	NA	NA
tarbase	MIMAT0000165	mmu-miR-155-5p	Ess2	27886	ENSMUSG00000003527	Degradome sequencing	negative		validated	NA	NA	NA
tarbase	MIMAT0000165	mmu-miR-155-5p	Slc25a1	13358	ENSMUSG00000003528	Degradome sequencing//Degradome sequencing	negative		validated	NA	NA	NA
tarbase	MIMAT0000165	mmu-miR-155-5p	Dgcr6	13353	ENSMUSG00000003531	Degradome sequencing	positive		validated	NA	NA	NA
tarbase	MIMAT0000165	mmu-miR-155-5p	Dgcr6	13353	ENSMUSG00000003531	Degradome sequencing//Degradome sequencing	negative		validated	NA	NA	NA
tarbase	MIMAT0000165	mmu-miR-155-5p	Ier3	15937	ENSMUSG00000003541	Degradome sequencing//Degradome sequencing//Degradome sequencing//Degradome sequencing//Degradome sequencing	positive		validated	NA	NA	NA
tarbase	MIMAT0000165	mmu-miR-155-5p	Ier3	15937	ENSMUSG00000003541	Degradome sequencing//Degradome sequencing//Degradome sequencing	negative		validated	NA	NA	NA
tarbase	MIMAT0000165	mmu-miR-155-5p	Fosb	14282	ENSMUSG00000003545	Degradome sequencing//Degradome sequencing//Degradome sequencing//Degradome sequencing//Degradome sequencing//Degradome sequencing	positive		validated	NA	NA	NA
tarbase	MIMAT0000165	mmu-miR-155-5p	Fosb	14282	ENSMUSG00000003545	Degradome sequencing//Degradome sequencing//Degradome sequencing//Degradome sequencing//Degradome sequencing//Degradome sequencing//Degradome sequencing//Degrad	negative		validated	NA	NA	NA
tarbase	MIMAT0000165	mmu-miR-155-5p	Klc4	74764	ENSMUSG00000003546	Degradome sequencing	positive		validated	NA	NA	NA
tarbase	MIMAT0000165	mmu-miR-155-5p	Klc4	74764	ENSMUSG00000003546	Degradome sequencing//Degradome sequencing//Degradome sequencing	negative		validated	NA	NA	NA
tarbase	MIMAT0000165	mmu-miR-155-5p	As3mt	57344	ENSMUSG00000003559	Degradome sequencing//Degradome sequencing//Degradome sequencing//Degradome sequencing//Degradome sequencing	positive		validated	NA	NA	NA
tarbase	MIMAT0000165	mmu-miR-155-5p	As3mt	57344	ENSMUSG00000003559	Degradome sequencing//Degradome sequencing	negative		validated	NA	NA	NA
tarbase	MIMAT0000165	mmu-miR-155-5p	Crtc1	382056	ENSMUSG00000003575	Degradome sequencing	positive		validated	NA	NA	NA
tarbase	MIMAT0000165	mmu-miR-155-5p	Crtc1	382056	ENSMUSG00000003575	Degradome sequencing	negative		validated	NA	NA	NA
tarbase	MIMAT0000165	mmu-miR-155-5p	Rnf215	71673	ENSMUSG00000003581	Degradome sequencing//Degradome sequencing//Degradome sequencing	positive		validated	NA	NA	NA
tarbase	MIMAT0000165	mmu-miR-155-5p	Rnf215	71673	ENSMUSG00000003581	Degradome sequencing//Degradome sequencing	negative		validated	NA	NA	NA
tarbase	MIMAT0000165	mmu-miR-155-5p	Sec14l2	67815	ENSMUSG00000003585	Degradome sequencing//Degradome sequencing//Degradome sequencing	positive		validated	NA	NA	NA
tarbase	MIMAT0000165	mmu-miR-155-5p	Sec14l2	67815	ENSMUSG00000003585	Degradome sequencing	negative		validated	NA	NA	NA
tarbase	MIMAT0000165	mmu-miR-155-5p	Aven		ENSMUSG00000003604	Degradome sequencing//Degradome sequencing	negative		validated	NA	NA	NA
tarbase	MIMAT0000538	mmu-miR-31-5p	Cp	12870	ENSMUSG00000003617	Degradome sequencing//Degradome sequencing	positive		validated	NA	NA	NA
tarbase	MIMAT0000165	mmu-miR-155-5p	Cp	12870	ENSMUSG00000003617	Degradome sequencing//Degradome sequencing	positive		validated	NA	NA	NA
tarbase	MIMAT0000158	mmu-miR-146a-5p	Crot	74114	ENSMUSG00000003623	Degradome sequencing	positive		validated	NA	NA	NA
tarbase	MIMAT0000165	mmu-miR-155-5p	Crot	74114	ENSMUSG00000003623	Degradome sequencing//Degradome sequencing	positive		validated	NA	NA	NA
tarbase	MIMAT0000165	mmu-miR-155-5p	Crot	74114	ENSMUSG00000003623	Degradome sequencing//Degradome sequencing//Degradome sequencing//Degradome sequencing	negative		validated	NA	NA	NA
tarbase	MIMAT0000165	mmu-miR-155-5p	Rps6ka1	20111	ENSMUSG00000003644	Degradome sequencing//Degradome sequencing	negative		validated	NA	NA	NA
tarbase	MIMAT0000165	mmu-miR-155-5p	Ciao1	26371	ENSMUSG00000003662	Degradome sequencing	positive		validated	NA	NA	NA
tarbase	MIMAT0000165	mmu-miR-155-5p	Ciao1	26371	ENSMUSG00000003662	Degradome sequencing//Degradome sequencing	negative		validated	NA	NA	NA
tarbase	MIMAT0000165	mmu-miR-155-5p	Has1	15116	ENSMUSG00000003665	Degradome sequencing	positive		validated	NA	NA	NA
tarbase	MIMAT0000158	mmu-miR-146a-5p	Insig2	72999	ENSMUSG00000003721	Degradome sequencing	positive		validated	NA	NA	NA
tarbase	MIMAT0000165	mmu-miR-155-5p	Insig2	72999	ENSMUSG00000003721	Degradome sequencing	positive		validated	NA	NA	NA
tarbase	MIMAT0000165	mmu-miR-155-5p	Kpna6	16650	ENSMUSG00000003731	Degradome sequencing	negative		validated	NA	NA	NA
tarbase	MIMAT0000165	mmu-miR-155-5p	Man1a	17155	ENSMUSG00000003746	Degradome sequencing//Degradome sequencing	positive		validated	NA	NA	NA
tarbase	MIMAT0000165	mmu-miR-155-5p	Itpkc	233011	ENSMUSG00000003752	Degradome sequencing	positive		validated	NA	NA	NA
tarbase	MIMAT0000165	mmu-miR-155-5p	Itpkc	233011	ENSMUSG00000003752	Degradome sequencing	negative		validated	NA	NA	NA
tarbase	MIMAT0000165	mmu-miR-155-5p	Coq8b	76889	ENSMUSG00000003762	Degradome sequencing//Degradome sequencing//Degradome sequencing//Degradome sequencing	negative		validated	NA	NA	NA
tarbase	MIMAT0000165	mmu-miR-155-5p	Kif20a	19348	ENSMUSG00000003779	Degradome sequencing//Degradome sequencing	negative		validated	NA	NA	NA
tarbase	MIMAT0000165	mmu-miR-155-5p	Syce2	71846	ENSMUSG00000003824	Degradome sequencing	negative		validated	NA	NA	NA
tarbase	MIMAT0000158	mmu-miR-146a-5p	Nfat5	54446	ENSMUSG00000003847	Degradome sequencing	positive		validated	NA	NA	NA
tarbase	MIMAT0000165	mmu-miR-155-5p	Nfat5	54446	ENSMUSG00000003847	Degradome sequencing	positive		validated	NA	NA	NA
tarbase	MIMAT0000538	mmu-miR-31-5p	Nfat5	54446	ENSMUSG00000003847	Degradome sequencing	positive		validated	NA	NA	NA
tarbase	MIMAT0000165	mmu-miR-155-5p	Nob1	67619	ENSMUSG00000003848	Degradome sequencing	positive		validated	NA	NA	NA
tarbase	MIMAT0000165	mmu-miR-155-5p	Nqo1	18104	ENSMUSG00000003849	Degradome sequencing//Degradome sequencing//Degradome sequencing//Degradome sequencing//Degradome sequencing//Degradome sequencing//Degradome sequencing	positive		validated	NA	NA	NA
tarbase	MIMAT0000165	mmu-miR-155-5p	Ppfia3	76787	ENSMUSG00000003863	Degradome sequencing//Degradome sequencing//Degradome sequencing	positive		validated	NA	NA	NA
tarbase	MIMAT0000165	mmu-miR-155-5p	Ppfia3	76787	ENSMUSG00000003863	Degradome sequencing//Degradome sequencing//Degradome sequencing//Degradome sequencing//Degradome sequencing//Degradome sequencing	negative		validated	NA	NA	NA
tarbase	MIMAT0000165	mmu-miR-155-5p	Gys1	14936	ENSMUSG00000003865	Degradome sequencing//Degradome sequencing	positive		validated	NA	NA	NA
tarbase	MIMAT0000165	mmu-miR-155-5p	Gys1	14936	ENSMUSG00000003865	Degradome sequencing//Degradome sequencing//Degradome sequencing	negative		validated	NA	NA	NA
tarbase	MIMAT0000165	mmu-miR-155-5p	Lin7b	22342	ENSMUSG00000003872	Degradome sequencing//Degradome sequencing//Degradome sequencing	positive		validated	NA	NA	NA
tarbase	MIMAT0000165	mmu-miR-155-5p	Bax	12028	ENSMUSG00000003873	Degradome sequencing	positive		validated	NA	NA	NA
tarbase	MIMAT0000165	mmu-miR-155-5p	Il7r		ENSMUSG00000003882	Degradome sequencing//Degradome sequencing//Degradome sequencing//Degradome sequencing//Degradome sequencing//Degradome sequencing//Degradome sequencing//Degrad	positive		validated	NA	NA	NA
tarbase	MIMAT0004651	mmu-miR-340-5p	Tfam	21780	ENSMUSG00000003923	Degradome sequencing	positive		validated	NA	NA	NA
tarbase	MIMAT0000165	mmu-miR-155-5p	Tfam	21780	ENSMUSG00000003923	Degradome sequencing//Degradome sequencing	positive		validated	NA	NA	NA
tarbase	MIMAT0000165	mmu-miR-155-5p	Zfp81	224694	ENSMUSG00000003929	Degradome sequencing//Degradome sequencing//Degradome sequencing//Degradome sequencing	positive		validated	NA	NA	NA
tarbase	MIMAT0000165	mmu-miR-155-5p	Efnb3	13643	ENSMUSG00000003934	Degradome sequencing	positive		validated	NA	NA	NA
tarbase	MIMAT0000165	mmu-miR-155-5p	Efnb3	13643	ENSMUSG00000003934	Degradome sequencing	negative		validated	NA	NA	NA
tarbase	MIMAT0000158	mmu-miR-146a-5p	Mmd	67468	ENSMUSG00000003948	Degradome sequencing	positive		validated	NA	NA	NA
tarbase	MIMAT0000165	mmu-miR-155-5p	Mmd	67468	ENSMUSG00000003948	Degradome sequencing//Degradome sequencing//Degradome sequencing	positive		validated	NA	NA	NA
tarbase	MIMAT0000165	mmu-miR-155-5p	Mmd	67468	ENSMUSG00000003948	Degradome sequencing	negative		validated	NA	NA	NA
tarbase	MIMAT0000158	mmu-miR-146a-5p	Hlf	217082	ENSMUSG00000003949	Degradome sequencing	positive		validated	NA	NA	NA
tarbase	MIMAT0004651	mmu-miR-340-5p	Hlf	217082	ENSMUSG00000003949	Degradome sequencing	positive		validated	NA	NA	NA
tarbase	MIMAT0000165	mmu-miR-155-5p	Hlf	217082	ENSMUSG00000003949	Degradome sequencing	positive		validated	NA	NA	NA
tarbase	MIMAT0000165	mmu-miR-155-5p	Hlf	217082	ENSMUSG00000003949	Degradome sequencing//Degradome sequencing	negative		validated	NA	NA	NA
tarbase	MIMAT0000165	mmu-miR-155-5p	Fam162a		ENSMUSG00000003955	Degradome sequencing	positive		validated	NA	NA	NA
tarbase	MIMAT0000165	mmu-miR-155-5p	Fam162a		ENSMUSG00000003955	Degradome sequencing	negative		validated	NA	NA	NA
tarbase	MIMAT0000165	mmu-miR-155-5p	Ssbp2	66970	ENSMUSG00000003992	Degradome sequencing//Degradome sequencing//Degradome sequencing	positive		validated	NA	NA	NA
tarbase	MIMAT0000165	mmu-miR-155-5p	Ssbp2	66970	ENSMUSG00000003992	Degradome sequencing	negative		validated	NA	NA	NA
tarbase	MIMAT0000165	mmu-miR-155-5p	Fancl		ENSMUSG00000004018	Degradome sequencing	positive		validated	NA	NA	NA
tarbase	MIMAT0000165	mmu-miR-155-5p	Fancl		ENSMUSG00000004018	Degradome sequencing//Degradome sequencing//Degradome sequencing	negative		validated	NA	NA	NA
tarbase	MIMAT0000165	mmu-miR-155-5p	Gstm7	68312	ENSMUSG00000004035	Degradome sequencing	positive		validated	NA	NA	NA
tarbase	MIMAT0000165	mmu-miR-155-5p	Gstm7	68312	ENSMUSG00000004035	Degradome sequencing//Degradome sequencing	negative		validated	NA	NA	NA
tarbase	MIMAT0000538	mmu-miR-31-5p	Stat3	20848	ENSMUSG00000004040	Degradome sequencing	positive		validated	NA	NA	NA
tarbase	MIMAT0000165	mmu-miR-155-5p	Stat5a	20850	ENSMUSG00000004043	Degradome sequencing//Degradome sequencing	positive		validated	NA	NA	NA
tarbase	MIMAT0000165	mmu-miR-155-5p	Cavin1	19285	ENSMUSG00000004044	Degradome sequencing//Degradome sequencing	positive		validated	NA	NA	NA
tarbase	MIMAT0000165	mmu-miR-155-5p	Cavin1	19285	ENSMUSG00000004044	Degradome sequencing	negative		validated	NA	NA	NA
tarbase	MIMAT0000165	mmu-miR-155-5p	Map3k11	26403	ENSMUSG00000004054	Degradome sequencing//Degradome sequencing//Degradome sequencing//Degradome sequencing//Degradome sequencing	negative		validated	NA	NA	NA
tarbase	MIMAT0000165	mmu-miR-155-5p	Akt2	11652	ENSMUSG00000004056	Degradome sequencing	positive		validated	NA	NA	NA
tarbase	MIMAT0000165	mmu-miR-155-5p	Akt2	11652	ENSMUSG00000004056	Degradome sequencing//Degradome sequencing	negative		validated	NA	NA	NA
tarbase	MIMAT0000165	mmu-miR-155-5p	Hmox2	15369	ENSMUSG00000004070	Degradome sequencing	negative		validated	NA	NA	NA
tarbase	MIMAT0000165	mmu-miR-155-5p	Cdip1	66626	ENSMUSG00000004071	Degradome sequencing//Degradome sequencing//Degradome sequencing//Degradome sequencing	positive		validated	NA	NA	NA
tarbase	MIMAT0000165	mmu-miR-155-5p	Cdip1	66626	ENSMUSG00000004071	Degradome sequencing	negative		validated	NA	NA	NA
tarbase	MIMAT0000165	mmu-miR-155-5p	Map3k20	65964	ENSMUSG00000004085	Degradome sequencing	positive		validated	NA	NA	NA
tarbase	MIMAT0000165	mmu-miR-155-5p	Cwc15	66070	ENSMUSG00000004096	Degradome sequencing	positive		validated	NA	NA	NA
tarbase	MIMAT0000165	mmu-miR-155-5p	Col5a3	53867	ENSMUSG00000004098	Degradome sequencing//Degradome sequencing//Degradome sequencing//Degradome sequencing	negative		validated	NA	NA	NA
tarbase	MIMAT0000165	mmu-miR-155-5p	Dnmt1	13433	ENSMUSG00000004099	Degradome sequencing	negative		validated	NA	NA	NA
tarbase	MIMAT0000165	mmu-miR-155-5p	Ppan	235036	ENSMUSG00000004100	Degradome sequencing//Degradome sequencing	negative		validated	NA	NA	NA
tarbase	MIMAT0000165	mmu-miR-155-5p	Angptl2	26360	ENSMUSG00000004105	Degradome sequencing//Degradome sequencing	positive		validated	NA	NA	NA
tarbase	MIMAT0000165	mmu-miR-155-5p	Cacna1e	12290	ENSMUSG00000004110	Degradome sequencing//Degradome sequencing//Degradome sequencing//Degradome sequencing	negative		validated	NA	NA	NA
tarbase	MIMAT0000165	mmu-miR-155-5p	Trmt10a	108943	ENSMUSG00000004127	Degradome sequencing//Degradome sequencing//Degradome sequencing	positive		validated	NA	NA	NA
tarbase	MIMAT0000165	mmu-miR-155-5p	Trmt10a	108943	ENSMUSG00000004127	Degradome sequencing//Degradome sequencing//Degradome sequencing//Degradome sequencing	negative		validated	NA	NA	NA
tarbase	MIMAT0000165	mmu-miR-155-5p	Etv1	14009	ENSMUSG00000004151	Degradome sequencing//Degradome sequencing	positive		validated	NA	NA	NA
tarbase	MIMAT0000165	mmu-miR-155-5p	Etv1	14009	ENSMUSG00000004151	Degradome sequencing	negative		validated	NA	NA	NA
tarbase	MIMAT0000165	mmu-miR-155-5p	Kifc2	16581	ENSMUSG00000004187	Degradome sequencing//Degradome sequencing//Degradome sequencing//Degradome sequencing	positive		validated	NA	NA	NA
tarbase	MIMAT0000165	mmu-miR-155-5p	Kifc2	16581	ENSMUSG00000004187	Degradome sequencing//Degradome sequencing//Degradome sequencing//Degradome sequencing//Degradome sequencing	negative		validated	NA	NA	NA
tarbase	MIMAT0000165	mmu-miR-155-5p	Psap	19156	ENSMUSG00000004207	Degradome sequencing	positive		validated	NA	NA	NA
tarbase	MIMAT0000538	mmu-miR-31-5p	Ikbkg	16151	ENSMUSG00000004221	Degradome sequencing	positive		validated	NA	NA	NA
tarbase	MIMAT0000165	mmu-miR-155-5p	Ikbkg	16151	ENSMUSG00000004221	Degradome sequencing	positive		validated	NA	NA	NA
tarbase	MIMAT0000165	mmu-miR-155-5p	Wars2	70560	ENSMUSG00000004233	Degradome sequencing//Degradome sequencing//Degradome sequencing	positive		validated	NA	NA	NA
tarbase	MIMAT0000165	mmu-miR-155-5p	Wars2	70560	ENSMUSG00000004233	Degradome sequencing//Degradome sequencing//Degradome sequencing//Degradome sequencing//Degradome sequencing	negative		validated	NA	NA	NA
tarbase	MIMAT0000165	mmu-miR-155-5p	Atn1	13498	ENSMUSG00000004263	Degradome sequencing//Degradome sequencing	negative		validated	NA	NA	NA
tarbase	MIMAT0000165	mmu-miR-155-5p	Ptpn6	15170	ENSMUSG00000004266	Degradome sequencing//Degradome sequencing//Degradome sequencing//Degradome sequencing//Degradome sequencing//Degradome sequencing//Degradome sequencing	positive		validated	NA	NA	NA
tarbase	MIMAT0000165	mmu-miR-155-5p	Ptpn6	15170	ENSMUSG00000004266	Degradome sequencing	negative		validated	NA	NA	NA
tarbase	MIMAT0000538	mmu-miR-31-5p	Eno2	13807	ENSMUSG00000004267	Degradome sequencing	positive		validated	NA	NA	NA
[truncated: 20,673 more rows]
