# Supplementary material for: Bone marrow mesenchymal stem cell-derived exosomal microRNA regulates microglial polarization
Source: PeerJ. 2023 Nov 9;11:e16359. doi: 10.7717/peerj.16359 (PMC10640847; doi:10.7717/peerj.16359)
Supplement: Supplemental Information 6 [file peerj-11-16359-s006.zip]

Archive with 12 entries (11 files):
- raw data/
- raw data/Figure 1.pdf
- raw data/Figure 2.pdf
- raw data/Figure 2.xlsx
- raw data/Figure 3&4.xls
- raw data/Figure 5.xlsx
- raw data/Figure 6.pdf
- raw data/Figure 6.xls
- raw data/Figure 7.pdf
- raw data/Figure 7.xlsx
- raw data/Figure S1.xls
- raw data/Figure S2.xls
