# Supplementary material for: Bone marrow mesenchymal stem cell-derived exosomal microRNA regulates microglial polarization
Source: PeerJ. 2023 Nov 9;11:e16359. doi: 10.7717/peerj.16359 (PMC10640847; doi:10.7717/peerj.16359)
Supplement: Supplemental Information 6 [file peerj-11-16359-s006.zip › raw data/Figure 2.xlsx]

## Sheet: B
	dead cell	Late apoptosis	normal cells	early apoptosis	Total apoptosis
control	4.41	4.89	80.17	10.53	15.42
	4.62	5.48	78.21	11.69	17.17
	4.6	5.21	79.8	10.39	15.6
OGD	1.18	18.74	65.9	14.18	32.92
	1.01	17.85	66.95	14.19	32.04
	0.9	18.7	65.82	14.58	33.28
OGD+exo	1.83	42.5	42.08	13.59	56.09
	2.1	42.54	43.11	12.25	54.79
	1.89	41.85	43.31	12.95	54.8

## Sheet: C
CD40
control	OGD	OGD+exo
0.39	1.33	2.95
0.27	0.88	2.78
0.29	1.02	3.49
CD86
control	OGD	OGD+exo
37.1	60.64	64.5
36.8	60.23	65.02
37.4	59.91	64.87
CD206
control	OGD	OGD+exo
4.54	1.26	1.15
4.43	1.35	0.97
4.73	1.39	0.92
