# Supplementary material for: Bone marrow mesenchymal stem cell-derived exosomal microRNA regulates microglial polarization
Source: PeerJ. 2023 Nov 9;11:e16359. doi: 10.7717/peerj.16359 (PMC10640847; doi:10.7717/peerj.16359)
Supplement: Supplemental Information 6 [file peerj-11-16359-s006.zip › raw data/Figure 3&4.xls]

## Sheet: 3A
samples	GC_raw	reads	GC_clean	Q20_reads	Q30_reads
OGD1	0.7	12531204	0.46	0.8336	0.7816
OGD2	0.67	11637563	0.46	0.9428	0.8864
OGD3	0.64	13711289	0.47	0.9042	0.8324
OGD_exo1	0.66	14745069	0.46	0.8744	0.8121
OGD_exo2	0.65	13587481	0.45	0.9398	0.8795
OGD_exo3	0.66	18131146	0.46	0.9435	0.8856

## Sheet: 3B
Sequence Length (bp)	OGD1	OGD2	OGD3	OGD_exo1	OGD_exo2	OGD_exo3
17	297914	262421	155318	263530	238844	359245
22	6643704	6331356	5920681	7348337	7460192	9833724
27	833233	847930	538852	1037504	899766	1314874
32	1290254	1393724	1026065	1894635	1508451	2290670
37	402546	425585	274478	754808	480384	721168
42	496559	405419	1399804	831908	471587	550908
47	554789	382338	2991223	1299696	708628	660913
52	32959	18028	104112	69994	60282	76184
57	39568	99626	139047	102977	215622	413653
62	56122	46457	70742	96995	69411	76570
67	66689	58718	67834	85057	81043	98604
72	63561	60437	35076	70381	78196	93048
77	31083	24644	12616	37290	39549	49538
82	13646	23408	11174	33351	41007	46972
87	10031	24162	12139	23864	36940	46037
92	12722	16599	12284	19224	19295	26630
97	3991	8366	4822	8719	9817	13805
102	3434	4799	3742	6401	4786	6481
107	1467	3075	7968	4758	4238	4353
112	885	1248	3209	1873	1183	1335
117	735	856	2631	1237	1070	1161
122	748	622	981	938	1296	1526
127	771	756	773	1114	1434	1570
132	984	1037	994	1794	2017	2373
137	1692	1617	1335	2343	3017	3809
142	1264	1293	717	2242	2733	3434
147	345	333	103	579	608	749
150	54783	62310	37750	59173	54738	82720

## Sheet: 3C
sample	Cis-reg	lncRNA	others	rRNA	snoRNA	sRNA
OGD1	1616	177	750226	63090	2781	375
OGD2	1501	193	752335	66277	3137	449
OGD3	819	78	644303	43801	1671	246
OGD_exo1	1277	232	1077593	90052	5490	339
OGD_exo2	1087	205	849228	67655	3358	373
OGD_exo3	1694	333	1085448	102592	5794	520

## Sheet: 3D
samples	quality_reads	mapped reads	map rate
OGD1	10447276	8001743	0.7659
OGD2	10035008	7525634	0.7499
OGD3	12448465	10111197	0.8122
OGD_exo1	13424499	9917413	0.7388
OGD_exo2	11990234	8900180	0.7423
OGD_exo3	16112497	11654510	0.7233

## Sheet: 4A
miRNA	precursor	total	OGD_exo1	OGD_exo2	OGD_exo3	OGD1	OGD2	OGD3	OGD_exo1.norm	OGD_exo2.norm	OGD_exo3.norm	OGD1.norm	OGD2.norm	OGD3.norm	Geneid	Alias	Length
mmu-let-7c-2-3p	mmu-let-7a-1	21389	3000	2595	3447	4604	4951	2792	326.36	281.77	289.91	580.78	661.71	383.03	mmu-let-7c-2-3p_mmu-let-7a-1	MIMAT0005439	21
mmu-let-7a-1-3p	mmu-let-7a-1	21389	3000	2595	3447	4604	4951	2792	326.36	281.77	289.91	580.78	661.71	383.03	mmu-let-7a-1-3p_mmu-let-7a-1	MIMAT0004620	21
mmu-let-7a-5p	mmu-let-7a-1	1579128	299115	302604	335033	216755	211647	213974	32539.9	32857.4	28177.7	27342.8	28286.9	29354.4	mmu-let-7a-5p_mmu-let-7a-1	MIMAT0000521	21
mmu-let-7a-2-3p	mmu-let-7a-2	16	0	3	2	7	3	1	0	0.33	0.17	0.88	0.4	0.14	mmu-let-7a-2-3p_mmu-let-7a-2	MIMAT0017015	20
mmu-let-7a-5p	mmu-let-7a-2	1578236	298933	302419	334826	216663	211549	213846	32520.1	32837.3	28160.3	27331.2	28273.8	29336.9	mmu-let-7a-5p_mmu-let-7a-2	MIMAT0000521	21
mmu-let-7b-3p	mmu-let-7b	1766	206	169	347	399	378	267	22.41	18.35	29.18	50.33	50.52	36.63	mmu-let-7b-3p_mmu-let-7b	MIMAT0004621	21
mmu-let-7b-5p	mmu-let-7b	202289	32870	34046	46532	31338	29211	28292	3575.83	3696.78	3913.54	3953.17	3904.09	3881.29	mmu-let-7b-5p_mmu-let-7b	MIMAT0000522	21
mmu-let-7c-5p	mmu-let-7c-1	1166462	203633	204001	264332	168135	161136	165225	22152.7	22150.8	22231.4	21209.6	21536	22666.7	mmu-let-7c-5p_mmu-let-7c-1	MIMAT0000523	21
mmu-let-7c-1-3p	mmu-let-7c-1	824	73	51	65	261	258	116	7.94	5.54	5.47	32.92	34.48	15.91	mmu-let-7c-1-3p_mmu-let-7c-1	MIMAT0004622	21
mmu-let-7c-5p	mmu-let-7c-2	1168205	204074	204374	264753	168200	161299	165505	22200.6	22191.3	22266.8	21217.8	21557.8	22705.1	mmu-let-7c-5p_mmu-let-7c-2	MIMAT0000523	21
mmu-let-7c-2-3p	mmu-let-7c-2	21388	3001	2595	3445	4606	4949	2792	326.47	281.77	289.74	581.03	661.44	383.03	mmu-let-7c-2-3p_mmu-let-7c-2	MIMAT0005439	21
mmu-let-7a-1-3p	mmu-let-7c-2	21388	3001	2595	3445	4606	4949	2792	326.47	281.77	289.74	581.03	661.44	383.03	mmu-let-7a-1-3p_mmu-let-7c-2	MIMAT0004620	21
mmu-let-7d-5p	mmu-let-7d	400147	60701	65892	91361	63374	60964	57855	6603.49	7154.69	7683.84	7994.4	8147.92	7936.95	mmu-let-7d-5p_mmu-let-7d	MIMAT0000383	21
mmu-let-7d-3p	mmu-let-7d	22771	3314	3266	4179	4602	4858	2552	360.52	354.63	351.47	580.53	649.28	350.1	mmu-let-7d-3p_mmu-let-7d	MIMAT0000384	21
mmu-let-7e-3p	mmu-let-7e	872	108	87	157	207	218	95	11.75	9.45	13.2	26.11	29.14	13.03	mmu-let-7e-3p_mmu-let-7e	MIMAT0017016	21
mmu-let-7e-5p	mmu-let-7e	210591	42030	41131	49334	26695	26979	24422	4572.32	4466.09	4149.2	3367.48	3605.78	3350.38	mmu-let-7e-5p_mmu-let-7e	MIMAT0000524	21
mmu-let-7f-5p	mmu-let-7f-1	6215084	1260611	1259403	1458599	750422	715841	770208	137138	136749	122674	94663	95673.1	105662	mmu-let-7f-5p_mmu-let-7f-1	MIMAT0000525	21
mmu-let-7f-1-3p	mmu-let-7f-1	1720	266	224	319	398	331	182	28.94	24.32	26.83	50.21	44.24	24.97	mmu-let-7f-1-3p_mmu-let-7f-1	MIMAT0004623	21
mmu-let-7f-5p	mmu-let-7f-2	6322277	1284834	1280972	1487533	761597	725518	781823	139773	139091	125108	96072.7	96966.5	107256	mmu-let-7f-5p_mmu-let-7f-2	MIMAT0000525	21
mmu-let-7f-2-3p	mmu-let-7f-2	445	79	72	62	99	95	38	8.59	7.82	5.21	12.49	12.7	5.21	mmu-let-7f-2-3p_mmu-let-7f-2	MIMAT0017017	20
mmu-let-7g-3p	mmu-let-7g	14	4	7	0	0	1	2	0.44	0.76	0	0	0.13	0.27	mmu-let-7g-3p_mmu-let-7g	MIMAT0004519	21
mmu-let-7g-5p	mmu-let-7g	4313317	757038	751571	996801	625052	564269	618586	82356	81607.1	83835.1	78848	75415.3	84861.9	mmu-let-7g-5p_mmu-let-7g	MIMAT0000121	21
mmu-let-7i-3p	mmu-let-7i	135	20	17	32	27	24	15	2.18	1.85	2.69	3.41	3.21	2.06	mmu-let-7i-3p_mmu-let-7i	MIMAT0004520	21
mmu-let-7i-5p	mmu-let-7i	5252027	811465	824441	1170456	830576	760340	854749	88276.9	89519.5	98440.2	104774	101620	117260	mmu-let-7i-5p_mmu-let-7i	MIMAT0000122	21
mmu-let-7j	mmu-let-7j	206400	34406	33490	52438	30476	26369	29221	3742.93	3636.41	4410.26	3844.44	3524.25	4008.74	mmu-let-7j_mmu-let-7j	MIMAT0025123	23
mmu-let-7k	mmu-let-7k	145	14	12	42	29	31	17	1.52	1.3	3.53	3.66	4.14	2.33	mmu-let-7k_mmu-let-7k	MIMAT0025580	18
mmu-miR-100-3p	mmu-mir-100	37	5	6	4	7	5	10	0.54	0.65	0.34	0.88	0.67	1.37	mmu-miR-100-3p_mmu-mir-100	MIMAT0017051	21
mmu-miR-100-5p	mmu-mir-100	170524	31149	27219	41734	26716	23852	19854	3388.61	2955.49	3510	3370.13	3187.85	2723.71	mmu-miR-100-5p_mmu-mir-100	MIMAT0000655	21
mmu-miR-101c	mmu-mir-101a	707	116	81	131	135	142	102	12.62	8.8	11.02	17.03	18.98	13.99	mmu-miR-101c_mmu-mir-101a	MIMAT0019349	18
mmu-miR-101a-3p	mmu-mir-101a	707	116	81	131	135	142	102	12.62	8.8	11.02	17.03	18.98	13.99	mmu-miR-101a-3p_mmu-mir-101a	MIMAT0000133	20
mmu-miR-101b-3p	mmu-mir-101b	14039	2368	2200	2617	2746	2776	1332	257.61	238.88	220.1	346.4	371.02	182.73	mmu-miR-101b-3p_mmu-mir-101b	MIMAT0000616	18
mmu-miR-101c	mmu-mir-101c	36	6	1	12	2	8	7	0.65	0.11	1.01	0.25	1.07	0.96	mmu-miR-101c_mmu-mir-101c	MIMAT0019349	18
mmu-miR-103-1-5p	mmu-mir-103-1	2	0	0	0	2	0	0	0	0	0	0.25	0	0	mmu-miR-103-1-5p_mmu-mir-103-1	MIMAT0017024	22
mmu-miR-103-3p	mmu-mir-103-1	32515	4913	4670	6242	6622	6607	3461	534.47	507.08	524.98	835.34	883.03	474.8	mmu-miR-103-3p_mmu-mir-103-1	MIMAT0000546	22
mmu-miR-103-3p	mmu-mir-103-2	33103	5018	4740	6341	6762	6716	3526	545.89	514.68	533.3	853	897.6	483.72	mmu-miR-103-3p_mmu-mir-103-2	MIMAT0000546	22
mmu-miR-103-2-5p	mmu-mir-103-2	9	0	0	4	3	0	2	0	0	0.34	0.38	0	0.27	mmu-miR-103-2-5p_mmu-mir-103-2	MIMAT0017025	22
mmu-miR-106a-5p	mmu-mir-106a	655	88	72	110	126	179	80	9.57	7.82	9.25	15.89	23.92	10.97	mmu-miR-106a-5p_mmu-mir-106a	MIMAT0000385	22
mmu-miR-106b-5p	mmu-mir-106b	1491	207	251	294	321	283	135	22.52	27.25	24.73	40.49	37.82	18.52	mmu-miR-106b-5p_mmu-mir-106b	MIMAT0000386	20
mmu-miR-106b-3p	mmu-mir-106b	22209	2955	3080	3728	4892	4782	2772	321.47	334.43	313.54	617.11	639.12	380.28	mmu-miR-106b-3p_mmu-mir-106b	MIMAT0004582	21
mmu-miR-107-5p	mmu-mir-107	6	0	6	0	0	0	0	0	0.65	0	0	0	0	mmu-miR-107-5p_mmu-mir-107	MIMAT0017048	22
mmu-miR-107-3p	mmu-mir-107	3958	494	498	722	910	870	464	53.74	54.07	60.72	114.79	116.28	63.65	mmu-miR-107-3p_mmu-mir-107	MIMAT0000647	22
mmu-miR-10a-3p	mmu-mir-10a	923	74	70	114	298	239	128	8.05	7.6	9.59	37.59	31.94	17.56	mmu-miR-10a-3p_mmu-mir-10a	MIMAT0004659	21
mmu-miR-10a-5p	mmu-mir-10a	101776	11686	11004	14570	24220	22914	17382	1271.29	1194.84	1225.4	3055.26	3062.49	2384.58	mmu-miR-10a-5p_mmu-mir-10a	MIMAT0000648	22
mmu-miR-10b-5p	mmu-mir-10b	311	44	30	65	72	56	44	4.79	3.26	5.47	9.08	7.48	6.04	mmu-miR-10b-5p_mmu-mir-10b	MIMAT0000208	22
mmu-miR-1187	mmu-mir-1187	10	0	2	6	1	1	0	0	0.22	0.5	0.13	0.13	0	mmu-miR-1187_mmu-mir-1187	MIMAT0005837	22
mmu-miR-1191a	mmu-mir-1191a	562	79	58	96	121	143	65	8.59	6.3	8.07	15.26	19.11	8.92	mmu-miR-1191a_mmu-mir-1191a	MIMAT0005849	20
mmu-miR-1191b-5p	mmu-mir-1191b	22	4	3	0	6	7	2	0.44	0.33	0	0.76	0.94	0.27	mmu-miR-1191b-5p_mmu-mir-1191b	MIMAT0029866	21
mmu-miR-1194	mmu-mir-1194	63	12	12	6	12	11	10	1.31	1.3	0.5	1.51	1.47	1.37	mmu-miR-1194_mmu-mir-1194	NA	NA
mmu-miR-1195	mmu-mir-1195	97	19	20	16	22	13	7	2.07	2.17	1.35	2.78	1.74	0.96	mmu-miR-1195_mmu-mir-1195	MIMAT0005856	22
mmu-miR-1198-3p	mmu-mir-1198	24	5	1	0	9	5	4	0.54	0.11	0	1.14	0.67	0.55	mmu-miR-1198-3p_mmu-mir-1198	MIMAT0017332	21
mmu-miR-1198-5p	mmu-mir-1198	6041	743	768	1032	1370	1404	724	80.83	83.39	86.8	172.82	187.65	99.32	mmu-miR-1198-5p_mmu-mir-1198	MIMAT0005859	21
mmu-miR-12180-3p	mmu-mir-12180	5	0	1	2	2	0	0	0	0.11	0.17	0.25	0	0	mmu-miR-12180-3p_mmu-mir-12180	MIMAT0049825	17
mmu-miR-12182-3p	mmu-mir-12182	30	6	8	4	6	5	1	0.65	0.87	0.34	0.76	0.67	0.14	mmu-miR-12182-3p_mmu-mir-12182	MIMAT0049829	21
mmu-miR-12185-5p	mmu-mir-12185	1	1	0	0	0	0	0	0.11	0	0	0	0	0	mmu-miR-12185-5p_mmu-mir-12185	MIMAT0049837	24
mmu-miR-12187-3p	mmu-mir-12187	4	0	1	2	1	0	0	0	0.11	0.17	0.13	0	0	mmu-miR-12187-3p_mmu-mir-12187	MIMAT0049842	20
mmu-miR-12189-3p	mmu-mir-12189	10	0	1	0	7	2	0	0	0.11	0	0.88	0.27	0	mmu-miR-12189-3p_mmu-mir-12189	MIMAT0049848	19
mmu-miR-12191-3p	mmu-mir-12191	9	1	0	2	4	0	2	0.11	0	0.17	0.5	0	0.27	mmu-miR-12191-3p_mmu-mir-12191	MIMAT0049851	20
mmu-miR-12192-5p	mmu-mir-12192	6	0	0	5	1	0	0	0	0	0.42	0.13	0	0	mmu-miR-12192-5p_mmu-mir-12192	MIMAT0049854	20
mmu-miR-12193-5p	mmu-mir-12193	3	0	0	0	0	2	1	0	0	0	0	0.27	0.14	mmu-miR-12193-5p_mmu-mir-12193	MIMAT0049855	21
mmu-miR-12193-3p	mmu-mir-12193	1	0	0	0	0	1	0	0	0	0	0	0.13	0	mmu-miR-12193-3p_mmu-mir-12193	MIMAT0049856	20
mmu-miR-12194-3p	mmu-mir-12194	10	0	0	2	7	1	0	0	0	0.17	0.88	0.13	0	mmu-miR-12194-3p_mmu-mir-12194	MIMAT0049858	21
mmu-miR-12196-5p	mmu-mir-12196	8	0	1	4	1	2	0	0	0.11	0.34	0.13	0.27	0	mmu-miR-12196-5p_mmu-mir-12196	MIMAT0049862	22
mmu-miR-122-3p	mmu-mir-122	1	0	0	0	1	0	0	0	0	0	0.13	0	0	mmu-miR-122-3p_mmu-mir-122	MIMAT0017005	21
mmu-miR-122-5p	mmu-mir-122	366	65	34	91	81	65	30	7.07	3.69	7.65	10.22	8.69	4.12	mmu-miR-122-5p_mmu-mir-122	MIMAT0000246	21
mmu-miR-12202-3p	mmu-mir-12202	8	0	0	8	0	0	0	0	0	0.67	0	0	0	mmu-miR-12202-3p_mmu-mir-12202	MIMAT0049872	21
mmu-miR-1224-5p	mmu-mir-1224	2	0	0	0	0	2	0	0	0	0	0	0.27	0	mmu-miR-1224-5p_mmu-mir-1224	MIMAT0005460	20
mmu-miR-1231-3p	mmu-mir-1231	4	2	2	0	0	0	0	0.22	0.22	0	0	0	0	mmu-miR-1231-3p_mmu-mir-1231	MIMAT0022358	22
mmu-miR-1231-5p	mmu-mir-1231	7	2	3	2	0	0	0	0.22	0.33	0.17	0	0	0	mmu-miR-1231-5p_mmu-mir-1231	MIMAT0022357	22
mmu-miR-1247-5p	mmu-mir-1247	1	1	0	0	0	0	0	0.11	0	0	0	0	0	mmu-miR-1247-5p_mmu-mir-1247	MIMAT0014800	21
mmu-miR-1249-5p	mmu-mir-1249	18	0	0	10	1	7	0	0	0	0.84	0.13	0.94	0	mmu-miR-1249-5p_mmu-mir-1249	MIMAT0014804	24
mmu-miR-1249-3p	mmu-mir-1249	204	28	28	46	49	37	16	3.05	3.04	3.87	6.18	4.95	2.19	mmu-miR-1249-3p_mmu-mir-1249	MIMAT0010560	21
mmu-miR-124b-3p	mmu-mir-124b	1	0	1	0	0	0	0	0	0.11	0	0	0	0	mmu-miR-124b-3p_mmu-mir-124b	MIMAT0049857	21
mmu-miR-1258-3p	mmu-mir-1258	16	7	1	0	4	3	1	0.76	0.11	0	0.5	0.4	0.14	mmu-miR-1258-3p_mmu-mir-1258	MIMAT0029905	21
mmu-miR-1258-5p	mmu-mir-1258	10	6	1	2	0	0	1	0.65	0.11	0.17	0	0	0.14	mmu-miR-1258-5p_mmu-mir-1258	MIMAT0029904	21
mmu-miR-125a-3p	mmu-mir-125a	4012	736	589	856	716	776	339	80.07	63.95	71.99	90.32	103.71	46.51	mmu-miR-125a-3p_mmu-mir-125a	MIMAT0004528	21
mmu-miR-125a-5p	mmu-mir-125a	100115	15767	13431	20515	18187	19271	12944	1715.25	1458.37	1725.4	2294.22	2575.6	1775.75	mmu-miR-125a-5p_mmu-mir-125a	MIMAT0000135	23
mmu-miR-125b-5p	mmu-mir-125b-1	205535	34854	30776	46933	33971	34220	24781	3791.67	3341.72	3947.26	4285.32	4573.55	3399.63	mmu-miR-125b-5p_mmu-mir-125b-1	MIMAT0000136	21
mmu-miR-125b-1-3p	mmu-mir-125b-1	50411	7645	7182	10934	9906	9439	5305	831.68	779.84	919.6	1249.61	1261.54	727.78	mmu-miR-125b-1-3p_mmu-mir-125b-1	MIMAT0004669	21
mmu-miR-125b-5p	mmu-mir-125b-2	191024	32347	28443	43845	31619	31738	23032	3518.94	3088.4	3687.55	3988.62	4241.83	3159.69	mmu-miR-125b-5p_mmu-mir-125b-2	MIMAT0000136	21
mmu-miR-125b-2-3p	mmu-mir-125b-2	2669	310	337	475	673	623	251	33.72	36.59	39.95	84.9	83.26	34.43	mmu-miR-125b-2-3p_mmu-mir-125b-2	MIMAT0004529	21
mmu-miR-126a-5p	mmu-mir-126a	16	3	0	2	5	2	4	0.33	0	0.17	0.63	0.27	0.55	mmu-miR-126a-5p_mmu-mir-126a	MIMAT0000137	20
mmu-miR-126a-3p	mmu-mir-126a	364	31	37	42	110	106	38	3.37	4.02	3.53	13.88	14.17	5.21	mmu-miR-126a-3p_mmu-mir-126a	MIMAT0000138	21
mmu-miR-126b-3p	mmu-mir-126b	2	2	0	0	0	0	0	0.22	0	0	0	0	0	mmu-miR-126b-3p_mmu-mir-126b	MIMAT0029895	22
mmu-miR-127-3p	mmu-mir-127	5	0	0	4	1	0	0	0	0	0.34	0.13	0	0	mmu-miR-127-3p_mmu-mir-127	MIMAT0000139	21
mmu-miR-128-3p	mmu-mir-128-1	18478	2639	2385	2532	4277	4144	2501	287.09	258.97	212.95	539.53	553.85	343.1	mmu-miR-128-3p_mmu-mir-128-1	MIMAT0000140	20
mmu-miR-128-1-5p	mmu-mir-128-1	88	6	10	26	21	20	5	0.65	1.09	2.19	2.65	2.67	0.69	mmu-miR-128-1-5p_mmu-mir-128-1	MIMAT0016982	20
mmu-miR-128-3p	mmu-mir-128-2	14064	1825	1611	1694	3469	3390	2075	198.54	174.93	142.47	437.6	453.08	284.66	mmu-miR-128-3p_mmu-mir-128-2	MIMAT0000140	20
mmu-miR-129-5p	mmu-mir-129-1	119	20	16	31	13	25	14	2.18	1.74	2.61	1.64	3.34	1.92	mmu-miR-129-5p_mmu-mir-129-1	MIMAT0000209	20
mmu-miR-129-1-3p	mmu-mir-129-1	2	0	0	0	2	0	0	0	0	0	0.25	0	0	mmu-miR-129-1-3p_mmu-mir-129-1	MIMAT0016994	21
mmu-miR-129-5p	mmu-mir-129-2	114	19	16	31	13	21	14	2.07	1.74	2.61	1.64	2.81	1.92	mmu-miR-129-5p_mmu-mir-129-2	MIMAT0000209	20
mmu-miR-1291	mmu-mir-1291	364	91	71	75	67	45	15	9.9	7.71	6.31	8.45	6.01	2.06	mmu-miR-1291_mmu-mir-1291	MIMAT0031397	25
mmu-miR-1298-5p	mmu-mir-1298	3	0	0	2	1	0	0	0	0	0.17	0.13	0	0	mmu-miR-1298-5p_mmu-mir-1298	MIMAT0014809	21
mmu-miR-129b-5p	mmu-mir-129b	1	0	0	0	1	0	0	0	0	0	0.13	0	0	mmu-miR-129b-5p_mmu-mir-129b	MIMAT0029862	21
mmu-miR-1306-5p	mmu-mir-1306	276	30	53	50	54	73	16	3.26	5.75	4.21	6.81	9.76	2.19	mmu-miR-1306-5p_mmu-mir-1306	MIMAT0019136	22
mmu-miR-1306-3p	mmu-mir-1306	121	20	18	8	31	38	6	2.18	1.95	0.67	3.91	5.08	0.82	mmu-miR-1306-3p_mmu-mir-1306	MIMAT0009411	20
mmu-miR-130a-3p	mmu-mir-130a	710	115	120	196	143	87	49	12.51	13.03	16.48	18.04	11.63	6.72	mmu-miR-130a-3p_mmu-mir-130a	MIMAT0000141	21
mmu-miR-130a-5p	mmu-mir-130a	515	98	89	134	61	80	53	10.66	9.66	11.27	7.69	10.69	7.27	mmu-miR-130a-5p_mmu-mir-130a	MIMAT0016983	21
mmu-miR-130b-3p	mmu-mir-130b	407	52	44	57	98	117	39	5.66	4.78	4.79	12.36	15.64	5.35	mmu-miR-130b-3p_mmu-mir-130b	MIMAT0000387	21
mmu-miR-130b-5p	mmu-mir-130b	3415	192	186	272	1152	1033	580	20.89	20.2	22.88	145.32	138.06	79.57	mmu-miR-130b-5p_mmu-mir-130b	MIMAT0004583	21
mmu-miR-132-3p	mmu-mir-132	763	104	128	111	167	183	70	11.31	13.9	9.34	21.07	24.46	9.6	mmu-miR-132-3p_mmu-mir-132	MIMAT0000144	21
mmu-miR-132-5p	mmu-mir-132	268	43	22	51	65	38	49	4.68	2.39	4.29	8.2	5.08	6.72	mmu-miR-132-5p_mmu-mir-132	MIMAT0016984	21
mmu-miR-133a-3p	mmu-mir-133a-1	6	0	2	0	1	3	0	0	0.22	0	0.13	0.4	0	mmu-miR-133a-3p_mmu-mir-133a-1	MIMAT0000145	21
mmu-miR-133a-3p	mmu-mir-133a-2	6	0	2	0	1	3	0	0	0.22	0	0.13	0.4	0	mmu-miR-133a-3p_mmu-mir-133a-2	MIMAT0000145	21
mmu-miR-133b-3p	mmu-mir-133b	3	0	1	0	0	2	0	0	0.11	0	0	0.27	0	mmu-miR-133b-3p_mmu-mir-133b	MIMAT0000769	21
mmu-miR-134-5p	mmu-mir-134	1	0	0	0	0	1	0	0	0	0	0	0.13	0	mmu-miR-134-5p_mmu-mir-134	MIMAT0000146	21
mmu-miR-135b-3p	mmu-mir-135b	19	4	0	8	2	5	0	0.44	0	0.67	0.25	0.67	0	mmu-miR-135b-3p_mmu-mir-135b	MIMAT0017044	21
mmu-miR-135b-5p	mmu-mir-135b	71	8	12	15	15	17	4	0.87	1.3	1.26	1.89	2.27	0.55	mmu-miR-135b-5p_mmu-mir-135b	MIMAT0000612	22
mmu-miR-136-3p	mmu-mir-136	2	2	0	0	0	0	0	0.22	0	0	0	0	0	mmu-miR-136-3p_mmu-mir-136	MIMAT0004532	21
mmu-miR-136-5p	mmu-mir-136	1	0	0	0	1	0	0	0	0	0	0.13	0	0	mmu-miR-136-5p_mmu-mir-136	MIMAT0000148	21
mmu-miR-138-1-3p	mmu-mir-138-1	1	0	0	0	0	1	0	0	0	0	0	0.13	0	mmu-miR-138-1-3p_mmu-mir-138-1	MIMAT0004668	21
mmu-miR-138-5p	mmu-mir-138-1	4	0	2	0	1	1	0	0	0.22	0	0.13	0.13	0	mmu-miR-138-5p_mmu-mir-138-1	MIMAT0000150	22
mmu-miR-138-5p	mmu-mir-138-2	2	0	0	0	1	1	0	0	0	0	0.13	0.13	0	mmu-miR-138-5p_mmu-mir-138-2	MIMAT0000150	22
mmu-miR-138-2-3p	mmu-mir-138-2	2	0	0	0	2	0	0	0	0	0	0.25	0	0	mmu-miR-138-2-3p_mmu-mir-138-2	MIMAT0016987	20
mmu-miR-139-3p	mmu-mir-139	71	9	8	5	22	20	7	0.98	0.87	0.42	2.78	2.67	0.96	mmu-miR-139-3p_mmu-mir-139	MIMAT0004662	21
mmu-miR-139-5p	mmu-mir-139	870	97	109	140	233	188	103	10.55	11.84	11.77	29.39	25.13	14.13	mmu-miR-139-5p_mmu-mir-139	MIMAT0000656	21
mmu-miR-140-3p	mmu-mir-140	26797	3816	3633	3911	6118	6289	3030	415.13	394.48	328.93	771.76	840.53	415.68	mmu-miR-140-3p_mmu-mir-140	MIMAT0000152	20
mmu-miR-140-5p	mmu-mir-140	6147	699	751	1005	1507	1517	668	76.04	81.55	84.52	190.1	202.75	91.64	mmu-miR-140-5p_mmu-mir-140	MIMAT0000151	21
mmu-miR-141-5p	mmu-mir-141	3	0	1	0	2	0	0	0	0.11	0	0.25	0	0	mmu-miR-141-5p_mmu-mir-141	MIMAT0004533	21
mmu-miR-141-3p	mmu-mir-141	11	1	0	2	0	6	2	0.11	0	0.17	0	0.8	0.27	mmu-miR-141-3p_mmu-mir-141	MIMAT0000153	21
mmu-miR-142a-5p	mmu-mir-142a	3427	298	338	448	840	986	517	32.42	36.7	37.68	105.96	131.78	70.93	mmu-miR-142a-5p_mmu-mir-142a	MIMAT0000154	20
mmu-miR-142a-3p	mmu-mir-142a	1430	102	119	137	407	441	224	11.1	12.92	11.52	51.34	58.94	30.73	mmu-miR-142a-3p_mmu-mir-142a	MIMAT0000155	22
mmu-miR-143-3p	mmu-mir-143	451511	79265	80371	96713	77969	71426	45767	8623.01	8726.85	8133.97	9835.51	9546.18	6278.63	mmu-miR-143-3p_mmu-mir-143	MIMAT0000247	20
mmu-miR-143-5p	mmu-mir-143	393	70	55	94	58	80	36	7.62	5.97	7.91	7.32	10.69	4.94	mmu-miR-143-5p_mmu-mir-143	MIMAT0017006	20
mmu-miR-144-5p	mmu-mir-144	5	3	2	0	0	0	0	0.33	0.22	0	0	0	0	mmu-miR-144-5p_mmu-mir-144	MIMAT0016988	22
mmu-miR-145a-3p	mmu-mir-145a	4704	744	705	986	854	954	461	80.94	76.55	82.93	107.73	127.5	63.24	mmu-miR-145a-3p_mmu-mir-145a	MIMAT0004534	21
mmu-miR-145a-5p	mmu-mir-145a	6623	1290	1101	1301	1173	1183	575	140.34	119.55	109.42	147.97	158.11	78.88	mmu-miR-145a-5p_mmu-mir-145a	MIMAT0000157	22
mmu-miR-145b	mmu-mir-145b	5	0	0	2	0	2	1	0	0	0.17	0	0.27	0.14	mmu-miR-145b_mmu-mir-145b	MIMAT0025105	20
mmu-miR-146a-3p	mmu-mir-146a	13	5	2	4	0	2	0	0.54	0.22	0.34	0	0.27	0	mmu-miR-146a-3p_mmu-mir-146a	MIMAT0016989	21
mmu-miR-146a-5p	mmu-mir-146a	116217	23239	23808	32311	13429	14011	9419	2528.1	2585.12	2717.49	1694.02	1872.59	1292.16	mmu-miR-146a-5p_mmu-mir-146a	MIMAT0000158	21
mmu-miR-146b-3p	mmu-mir-146b	289	61	48	43	51	55	31	6.64	5.21	3.62	6.43	7.35	4.25	mmu-miR-146b-3p_mmu-mir-146b	MIMAT0004826	21
mmu-miR-146b-5p	mmu-mir-146b	170873	27922	25292	35902	29563	30489	21705	3037.55	2746.26	3019.51	3729.26	4074.9	2977.64	mmu-miR-146b-5p_mmu-mir-146b	MIMAT0003475	21
mmu-miR-147-3p	mmu-mir-147	106	16	22	12	25	18	13	1.74	2.39	1.01	3.15	2.41	1.78	mmu-miR-147-3p_mmu-mir-147	MIMAT0004857	21
mmu-miR-147-5p	mmu-mir-147	59	15	9	10	9	15	1	1.63	0.98	0.84	1.14	2	0.14	mmu-miR-147-5p_mmu-mir-147	MIMAT0017269	23
mmu-miR-148a-3p	mmu-mir-148a	1405	254	209	291	260	235	156	27.63	22.69	24.47	32.8	31.41	21.4	mmu-miR-148a-3p_mmu-mir-148a	MIMAT0000516	21
mmu-miR-148a-5p	mmu-mir-148a	11	2	1	4	0	1	3	0.22	0.11	0.34	0	0.13	0.41	mmu-miR-148a-5p_mmu-mir-148a	MIMAT0004617	21
mmu-miR-148b-5p	mmu-mir-148b	350	29	37	59	90	96	39	3.15	4.02	4.96	11.35	12.83	5.35	mmu-miR-148b-5p_mmu-mir-148b	MIMAT0017036	23
mmu-miR-148b-3p	mmu-mir-148b	52464	7043	6847	8240	12075	11511	6748	766.19	743.46	693.02	1523.22	1538.46	925.74	mmu-miR-148b-3p_mmu-mir-148b	MIMAT0000580	21
mmu-miR-149-5p	mmu-mir-149	11717	1955	1715	2247	2464	2165	1171	212.68	186.22	188.98	310.82	289.36	160.65	mmu-miR-149-5p_mmu-mir-149	MIMAT0000159	22
mmu-miR-149-3p	mmu-mir-149	6	2	1	2	1	0	0	0.22	0.11	0.17	0.13	0	0	mmu-miR-149-3p_mmu-mir-149	MIMAT0016990	21
mmu-miR-150-3p	mmu-mir-150	3	0	1	0	0	2	0	0	0.11	0	0	0.27	0	mmu-miR-150-3p_mmu-mir-150	MIMAT0004535	21
mmu-miR-150-5p	mmu-mir-150	44	7	4	10	12	3	8	0.76	0.43	0.84	1.51	0.4	1.1	mmu-miR-150-5p_mmu-mir-150	MIMAT0000160	21
mmu-miR-151-3p	mmu-mir-151	20606	2622	2423	3811	4727	4590	2433	285.24	263.09	320.52	596.29	613.46	333.78	mmu-miR-151-3p_mmu-mir-151	MIMAT0000161	20
mmu-miR-151-5p	mmu-mir-151	590	80	82	110	131	129	58	8.7	8.9	9.25	16.53	17.24	7.96	mmu-miR-151-5p_mmu-mir-151	MIMAT0004536	20
mmu-miR-152-3p	mmu-mir-152	34381	6169	5739	7053	6142	6119	3159	671.11	623.15	593.19	774.79	817.81	433.37	mmu-miR-152-3p_mmu-mir-152	MIMAT0000162	20
mmu-miR-152-5p	mmu-mir-152	798	95	121	161	170	156	95	10.33	13.14	13.54	21.44	20.85	13.03	mmu-miR-152-5p_mmu-mir-152	MIMAT0016991	23
mmu-miR-155-3p	mmu-mir-155	1062	225	237	340	103	105	52	24.48	25.73	28.6	12.99	14.03	7.13	mmu-miR-155-3p_mmu-mir-155	MIMAT0016993	20
mmu-miR-155-5p	mmu-mir-155	76778	17493	17376	23055	7348	7140	4366	1903.01	1886.72	1939.02	926.92	954.27	598.96	mmu-miR-155-5p_mmu-mir-155	MIMAT0000165	22
mmu-miR-15a-5p	mmu-mir-15a	305	45	39	59	61	80	21	4.9	4.23	4.96	7.69	10.69	2.88	mmu-miR-15a-5p_mmu-mir-15a	MIMAT0000526	21
mmu-miR-15a-3p	mmu-mir-15a	46	3	10	9	13	9	2	0.33	1.09	0.76	1.64	1.2	0.27	mmu-miR-15a-3p_mmu-mir-15a	MIMAT0004624	21
mmu-miR-15b-3p	mmu-mir-15b	3151	359	414	402	737	773	466	39.05	44.95	33.81	92.97	103.31	63.93	mmu-miR-15b-3p_mmu-mir-15b	MIMAT0004521	21
mmu-miR-15b-5p	mmu-mir-15b	6181	877	930	1270	1219	1238	647	95.41	100.98	106.81	153.77	165.46	88.76	mmu-miR-15b-5p_mmu-mir-15b	MIMAT0000124	21
mmu-miR-16-1-3p	mmu-mir-16-1	1191	183	173	197	271	240	127	19.91	18.78	16.57	34.19	32.08	17.42	mmu-miR-16-1-3p_mmu-mir-16-1	MIMAT0004625	21
mmu-miR-16-5p	mmu-mir-16-1	42469	7459	7012	10048	6678	7229	4043	811.44	761.38	845.08	842.41	966.17	554.65	mmu-miR-16-5p_mmu-mir-16-1	MIMAT0000527	21
mmu-miR-16-5p	mmu-mir-16-2	42355	7433	6989	10034	6662	7212	4025	808.61	758.88	843.9	840.39	963.89	552.18	mmu-miR-16-5p_mmu-mir-16-2	MIMAT0000527	21
mmu-miR-16-2-3p	mmu-mir-16-2	640	70	91	106	153	155	65	7.62	9.88	8.92	19.3	20.72	8.92	mmu-miR-16-2-3p_mmu-mir-16-2	MIMAT0017018	21
mmu-miR-1668	mmu-mir-1668	2	0	1	0	1	0	0	0	0.11	0	0.13	0	0	mmu-miR-1668_mmu-mir-1668	MIMAT0031414	20
mmu-miR-17-5p	mmu-mir-17	36043	4457	4178	5975	8311	8299	4823	484.86	453.66	502.52	1048.4	1109.17	661.65	mmu-miR-17-5p_mmu-mir-17	MIMAT0000649	22
mmu-miR-17-3p	mmu-mir-17	725	91	79	121	157	197	80	9.9	8.58	10.18	19.8	26.33	10.97	mmu-miR-17-3p_mmu-mir-17	MIMAT0000650	21
mmu-miR-181a-1-3p	mmu-mir-181a-1	1171	162	120	141	319	263	166	17.62	13.03	11.86	40.24	35.15	22.77	mmu-miR-181a-1-3p_mmu-mir-181a-1	MIMAT0000660	21
mmu-miR-181a-5p	mmu-mir-181a-1	23209	3329	3395	4396	4710	4854	2525	362.15	368.64	369.72	594.15	648.74	346.4	mmu-miR-181a-5p_mmu-mir-181a-1	MIMAT0000210	22
mmu-miR-181a-5p	mmu-mir-181a-2	23204	3329	3395	4394	4708	4853	2525	362.15	368.64	369.55	593.9	648.61	346.4	mmu-miR-181a-5p_mmu-mir-181a-2	MIMAT0000210	22
mmu-miR-181a-2-3p	mmu-mir-181a-2	807	75	74	133	224	188	113	8.16	8.04	11.19	28.26	25.13	15.5	mmu-miR-181a-2-3p_mmu-mir-181a-2	MIMAT0005443	21
mmu-miR-181b-1-3p	mmu-mir-181b-1	130	16	17	17	34	30	16	1.74	1.85	1.43	4.29	4.01	2.19	mmu-miR-181b-1-3p_mmu-mir-181b-1	MIMAT0017067	20
mmu-miR-181b-5p	mmu-mir-181b-1	11893	1519	1679	2174	2618	2682	1221	165.25	182.31	182.84	330.25	358.45	167.51	mmu-miR-181b-5p_mmu-mir-181b-1	MIMAT0000673	23
mmu-miR-181b-2-3p	mmu-mir-181b-2	25	0	0	2	11	9	3	0	0	0.17	1.39	1.2	0.41	mmu-miR-181b-2-3p_mmu-mir-181b-2	MIMAT0017084	21
mmu-miR-181b-5p	mmu-mir-181b-2	12198	1575	1733	2210	2703	2733	1244	171.34	188.17	185.87	340.97	365.27	170.66	mmu-miR-181b-5p_mmu-mir-181b-2	MIMAT0000673	23
mmu-miR-181c-5p	mmu-mir-181c	5	1	0	2	0	2	0	0.11	0	0.17	0	0.27	0	mmu-miR-181c-5p_mmu-mir-181c	MIMAT0000674	21
mmu-miR-181c-3p	mmu-mir-181c	50	10	4	5	18	13	0	1.09	0.43	0.42	2.27	1.74	0	mmu-miR-181c-3p_mmu-mir-181c	MIMAT0017068	21
mmu-miR-181d-5p	mmu-mir-181d	691	111	119	169	121	112	59	12.08	12.92	14.21	15.26	14.97	8.09	mmu-miR-181d-5p_mmu-mir-181d	MIMAT0004324	22
mmu-miR-181d-3p	mmu-mir-181d	3	0	0	0	0	3	0	0	0	0	0	0.4	0	mmu-miR-181d-3p_mmu-mir-181d	MIMAT0017264	20
mmu-miR-182-3p	mmu-mir-182	195	13	12	22	55	62	31	1.41	1.3	1.85	6.94	8.29	4.25	mmu-miR-182-3p_mmu-mir-182	MIMAT0016995	20
mmu-miR-182-5p	mmu-mir-182	133075	22308	16827	22122	28033	27692	16093	2426.82	1827.11	1860.55	3536.26	3701.07	2207.75	mmu-miR-182-5p_mmu-mir-182	MIMAT0000211	24
mmu-miR-183-3p	mmu-mir-183	131	5	13	27	39	36	11	0.54	1.41	2.27	4.92	4.81	1.51	mmu-miR-183-3p_mmu-mir-183	MIMAT0004539	21
mmu-miR-183-5p	mmu-mir-183	76739	10785	9050	11640	17706	16894	10664	1173.27	982.67	978.97	2233.55	2257.91	1462.96	mmu-miR-183-5p_mmu-mir-183	MIMAT0000212	21
mmu-miR-1839-5p	mmu-mir-1839	9833	1727	1667	1952	1823	1781	883	187.88	181.01	164.17	229.96	238.03	121.14	mmu-miR-1839-5p_mmu-mir-1839	MIMAT0009456	21
mmu-miR-1839-3p	mmu-mir-1839	187	30	23	55	28	28	23	3.26	2.5	4.63	3.53	3.74	3.16	mmu-miR-1839-3p_mmu-mir-1839	MIMAT0009457	22
mmu-miR-184-3p	mmu-mir-184	62	4	12	8	19	12	7	0.44	1.3	0.67	2.4	1.6	0.96	mmu-miR-184-3p_mmu-mir-184	MIMAT0000213	21
mmu-miR-1843a-3p	mmu-mir-1843a	72	11	6	22	18	11	4	1.2	0.65	1.85	2.27	1.47	0.55	mmu-miR-1843a-3p_mmu-mir-1843a	MIMAT0014806	21
mmu-miR-1843b-5p	mmu-mir-1843a	6228	1142	964	1060	1272	1189	601	124.23	104.67	89.15	160.46	158.91	82.45	mmu-miR-1843b-5p_mmu-mir-1843a	MIMAT0019345	20
mmu-miR-1843a-5p	mmu-mir-1843a	6237	1145	967	1060	1273	1191	601	124.56	105	89.15	160.58	159.18	82.45	mmu-miR-1843a-5p_mmu-mir-1843a	MIMAT0014805	20
mmu-miR-1843b-5p	mmu-mir-1843b	4027	720	521	793	868	762	363	78.33	56.57	66.69	109.5	101.84	49.8	mmu-miR-1843b-5p_mmu-mir-1843b	MIMAT0019345	20
mmu-miR-1843b-3p	mmu-mir-1843b	121	23	20	20	18	29	11	2.5	2.17	1.68	2.27	3.88	1.51	mmu-miR-1843b-3p_mmu-mir-1843b	MIMAT0019346	19
mmu-miR-185-5p	mmu-mir-185	9729	1693	1672	2262	1656	1647	799	184.18	181.55	190.24	208.9	220.12	109.61	mmu-miR-185-5p_mmu-mir-185	MIMAT0000214	21
mmu-miR-185-3p	mmu-mir-185	257	14	40	43	57	70	33	1.52	4.34	3.62	7.19	9.36	4.53	mmu-miR-185-3p_mmu-mir-185	MIMAT0016996	20
mmu-miR-186-3p	mmu-mir-186	2	2	0	0	0	0	0	0.22	0	0	0	0	0	mmu-miR-186-3p_mmu-mir-186	MIMAT0004540	21
mmu-miR-186-5p	mmu-mir-186	23303	3317	3332	3827	5230	4928	2669	360.85	361.8	321.87	659.75	658.63	366.15	mmu-miR-186-5p_mmu-mir-186	MIMAT0000215	21
mmu-miR-187-5p	mmu-mir-187	2	0	0	0	0	2	0	0	0	0	0	0.27	0	mmu-miR-187-5p_mmu-mir-187	MIMAT0016997	21
mmu-miR-187-3p	mmu-mir-187	215	26	11	56	61	32	29	2.83	1.19	4.71	7.69	4.28	3.98	mmu-miR-187-3p_mmu-mir-187	MIMAT0000216	21
mmu-miR-188-5p	mmu-mir-188	75	13	7	17	17	17	4	1.41	0.76	1.43	2.14	2.27	0.55	mmu-miR-188-5p_mmu-mir-188	MIMAT0000217	20
mmu-miR-1893	mmu-mir-1893	1	0	0	0	0	1	0	0	0	0	0	0.13	0	mmu-miR-1893_mmu-mir-1893	MIMAT0007879	21
mmu-miR-1894-5p	mmu-mir-1894	3	0	3	0	0	0	0	0	0.33	0	0	0	0	mmu-miR-1894-5p_mmu-mir-1894	MIMAT0007877	21
mmu-miR-1895	mmu-mir-1895	4	0	0	0	0	0	4	0	0	0	0	0	0.55	mmu-miR-1895_mmu-mir-1895	MIMAT0007867	21
mmu-miR-18a-3p	mmu-mir-18a	1164	157	131	202	258	264	152	17.08	14.22	16.99	32.55	35.28	20.85	mmu-miR-18a-3p_mmu-mir-18a	MIMAT0004626	21
mmu-miR-18a-5p	mmu-mir-18a	326	30	42	50	87	81	36	3.26	4.56	4.21	10.97	10.83	4.94	mmu-miR-18a-5p_mmu-mir-18a	MIMAT0000528	22
mmu-miR-18b-5p	mmu-mir-18b	2	0	1	0	0	1	0	0	0.11	0	0	0.13	0	mmu-miR-18b-5p_mmu-mir-18b	MIMAT0004858	22
mmu-miR-190a-5p	mmu-mir-190a	43	3	9	11	9	9	2	0.33	0.98	0.93	1.14	1.2	0.27	mmu-miR-190a-5p_mmu-mir-190a	MIMAT0000220	21
mmu-miR-190b-3p	mmu-mir-190b	35	14	3	4	6	5	3	1.52	0.33	0.34	0.76	0.67	0.41	mmu-miR-190b-3p_mmu-mir-190b	MIMAT0017267	22
mmu-miR-190b-5p	mmu-mir-190b	594	101	108	98	117	111	59	10.99	11.73	8.24	14.76	14.84	8.09	mmu-miR-190b-5p_mmu-mir-190b	MIMAT0004852	21
mmu-miR-191-3p	mmu-mir-191	355	36	38	65	88	97	31	3.92	4.13	5.47	11.1	12.96	4.25	mmu-miR-191-3p_mmu-mir-191	MIMAT0004542	21
mmu-miR-191-5p	mmu-mir-191	105722	17216	13927	19860	20731	19766	14222	1872.88	1512.22	1670.31	2615.14	2641.75	1951.07	mmu-miR-191-5p_mmu-mir-191	MIMAT0000221	22
mmu-miR-192-3p	mmu-mir-192	2	1	0	0	1	0	0	0.11	0	0	0.13	0	0	mmu-miR-192-3p_mmu-mir-192	MIMAT0017012	21
mmu-miR-192-5p	mmu-mir-192	13881	2337	2148	2571	2804	2624	1397	254.24	233.23	216.23	353.71	350.7	191.65	mmu-miR-192-5p_mmu-mir-192	MIMAT0000517	20
mmu-miR-1927	mmu-mir-1927	3	0	0	0	3	0	0	0	0	0	0.38	0	0	mmu-miR-1927_mmu-mir-1927	MIMAT0009390	22
mmu-miR-1929-5p	mmu-mir-1929	9	0	5	1	2	1	0	0	0.54	0.08	0.25	0.13	0	mmu-miR-1929-5p_mmu-mir-1929	MIMAT0009392	22
mmu-miR-1930-3p	mmu-mir-1930	2	0	0	0	0	2	0	0	0	0	0	0.27	0	mmu-miR-1930-3p_mmu-mir-1930	MIMAT0017340	21
mmu-miR-1930-5p	mmu-mir-1930	36	5	0	2	11	7	11	0.54	0	0.17	1.39	0.94	1.51	mmu-miR-1930-5p_mmu-mir-1930	MIMAT0009393	21
mmu-miR-1931	mmu-mir-1931	1176	143	126	208	279	287	133	15.56	13.68	17.49	35.19	38.36	18.25	mmu-miR-1931_mmu-mir-1931	MIMAT0009394	21
mmu-miR-1932	mmu-mir-1932	18	6	0	0	4	8	0	0.65	0	0	0.5	1.07	0	mmu-miR-1932_mmu-mir-1932	MIMAT0009395	21
mmu-miR-1933-3p	mmu-mir-1933	9	0	0	0	3	6	0	0	0	0	0.38	0.8	0	mmu-miR-1933-3p_mmu-mir-1933	MIMAT0009397	21
mmu-miR-1933-5p	mmu-mir-1933	7	0	0	2	0	2	3	0	0	0.17	0	0.27	0.41	mmu-miR-1933-5p_mmu-mir-1933	MIMAT0009396	23
mmu-miR-1934-3p	mmu-mir-1934	14	4	0	8	2	0	0	0.44	0	0.67	0.25	0	0	mmu-miR-1934-3p_mmu-mir-1934	MIMAT0017341	21
mmu-miR-1934-5p	mmu-mir-1934	130	13	19	31	29	30	8	1.41	2.06	2.61	3.66	4.01	1.1	mmu-miR-1934-5p_mmu-mir-1934	MIMAT0009398	22
mmu-miR-1936	mmu-mir-1936	4	0	2	2	0	0	0	0	0.22	0.17	0	0	0	mmu-miR-1936_mmu-mir-1936	MIMAT0009400	22
mmu-miR-1938	mmu-mir-1938	20	1	3	1	4	8	3	0.11	0.33	0.08	0.5	1.07	0.41	mmu-miR-1938_mmu-mir-1938	MIMAT0009402	21
mmu-miR-193a-5p	mmu-mir-193a	639	76	89	126	155	145	48	8.27	9.66	10.6	19.55	19.38	6.58	mmu-miR-193a-5p_mmu-mir-193a	MIMAT0004544	21
mmu-miR-193a-3p	mmu-mir-193a	16	1	6	2	6	0	1	0.11	0.65	0.17	0.76	0	0.14	mmu-miR-193a-3p_mmu-mir-193a	MIMAT0000223	21
mmu-miR-193b-5p	mmu-mir-193b	53	4	6	15	5	20	3	0.44	0.65	1.26	0.63	2.67	0.41	mmu-miR-193b-5p_mmu-mir-193b	MIMAT0017271	21
mmu-miR-193b-3p	mmu-mir-193b	1359	237	271	293	241	199	118	25.78	29.43	24.64	30.4	26.6	16.19	mmu-miR-193b-3p_mmu-mir-193b	MIMAT0004859	21
mmu-miR-194-5p	mmu-mir-194-1	1746	252	286	344	341	380	143	27.41	31.05	28.93	43.02	50.79	19.62	mmu-miR-194-5p_mmu-mir-194-1	MIMAT0000224	21
mmu-miR-194-1-3p	mmu-mir-194-1	3	0	0	2	0	1	0	0	0	0.17	0	0.13	0	mmu-miR-194-1-3p_mmu-mir-194-1	MIMAT0016999	21
mmu-miR-194-5p	mmu-mir-194-2	2050	297	333	426	400	430	164	32.31	36.16	35.83	50.46	57.47	22.5	mmu-miR-194-5p_mmu-mir-194-2	MIMAT0000224	21
mmu-miR-194-2-3p	mmu-mir-194-2	96	14	21	22	15	20	4	1.52	2.28	1.85	1.89	2.67	0.55	mmu-miR-194-2-3p_mmu-mir-194-2	MIMAT0017073	21
mmu-miR-1941-5p	mmu-mir-1941	36	5	3	9	4	11	4	0.54	0.33	0.76	0.5	1.47	0.55	mmu-miR-1941-5p_mmu-mir-1941	MIMAT0009405	23
mmu-miR-1941-3p	mmu-mir-1941	62	11	7	7	17	15	5	1.2	0.76	0.59	2.14	2	0.69	mmu-miR-1941-3p_mmu-mir-1941	MIMAT0009406	20
mmu-miR-1943-5p	mmu-mir-1943	117	15	12	29	27	22	12	1.63	1.3	2.44	3.41	2.94	1.65	mmu-miR-1943-5p_mmu-mir-1943	MIMAT0009408	22
mmu-miR-1943-3p	mmu-mir-1943	42	4	2	15	13	7	1	0.44	0.22	1.26	1.64	0.94	0.14	mmu-miR-1943-3p_mmu-mir-1943	MIMAT0017342	20
mmu-miR-1945	mmu-mir-1945	174	34	23	38	32	32	15	3.7	2.5	3.2	4.04	4.28	2.06	mmu-miR-1945_mmu-mir-1945	MIMAT0009410	21
mmu-miR-1946a	mmu-mir-1946a	233	38	36	24	50	60	25	4.13	3.91	2.02	6.31	8.02	3.43	mmu-miR-1946a_mmu-mir-1946a	MIMAT0009412	26
mmu-miR-1946b	mmu-mir-1946b	98	10	13	17	20	32	6	1.09	1.41	1.43	2.52	4.28	0.82	mmu-miR-1946b_mmu-mir-1946b	MIMAT0009443	25
mmu-miR-1947-5p	mmu-mir-1947	300	78	45	55	45	43	34	8.49	4.89	4.63	5.68	5.75	4.66	mmu-miR-1947-5p_mmu-mir-1947	MIMAT0009413	21
mmu-miR-1947-3p	mmu-mir-1947	1	0	0	0	0	1	0	0	0	0	0	0.13	0	mmu-miR-1947-3p_mmu-mir-1947	MIMAT0017343	21
mmu-miR-1948-5p	mmu-mir-1948	38	4	5	6	9	10	4	0.44	0.54	0.5	1.14	1.34	0.55	mmu-miR-1948-5p_mmu-mir-1948	MIMAT0017344	20
mmu-miR-1948-3p	mmu-mir-1948	12	2	2	6	0	2	0	0.22	0.22	0.5	0	0.27	0	mmu-miR-1948-3p_mmu-mir-1948	MIMAT0009415	21
mmu-miR-1949	mmu-mir-1949	262	26	45	67	43	56	25	2.83	4.89	5.63	5.42	7.48	3.43	mmu-miR-1949_mmu-mir-1949	MIMAT0009416	23
mmu-miR-1950	mmu-mir-1950	10	0	1	4	1	3	1	0	0.11	0.34	0.13	0.4	0.14	mmu-miR-1950_mmu-mir-1950	MIMAT0009417	21
mmu-miR-1953	mmu-mir-1953	53	7	4	16	7	17	2	0.76	0.43	1.35	0.88	2.27	0.27	mmu-miR-1953_mmu-mir-1953	MIMAT0009424	21
mmu-miR-1955-3p	mmu-mir-1955	16	6	2	0	3	5	0	0.65	0.22	0	0.38	0.67	0	mmu-miR-1955-3p_mmu-mir-1955	MIMAT0017348	20
mmu-miR-1955-5p	mmu-mir-1955	43	2	6	14	4	15	2	0.22	0.65	1.18	0.5	2	0.27	mmu-miR-1955-5p_mmu-mir-1955	MIMAT0009426	24
mmu-miR-1956	mmu-mir-1956	27	12	3	0	7	5	0	1.31	0.33	0	0.88	0.67	0	mmu-miR-1956_mmu-mir-1956	MIMAT0009428	21
mmu-miR-1958	mmu-mir-1958	34	6	1	5	5	15	2	0.65	0.11	0.42	0.63	2	0.27	mmu-miR-1958_mmu-mir-1958	MIMAT0009431	21
mmu-miR-195a-5p	mmu-mir-195a	1238	176	207	302	195	217	141	19.15	22.48	25.4	24.6	29	19.34	mmu-miR-195a-5p_mmu-mir-195a	MIMAT0000225	20
mmu-miR-195a-3p	mmu-mir-195a	862	94	113	191	177	197	90	10.23	12.27	16.06	22.33	26.33	12.35	mmu-miR-195a-3p_mmu-mir-195a	MIMAT0017000	21
mmu-miR-1960	mmu-mir-1960	22	1	4	4	6	5	2	0.11	0.43	0.34	0.76	0.67	0.27	mmu-miR-1960_mmu-mir-1960	MIMAT0009433	21
mmu-miR-1961	mmu-mir-1961	35	5	3	10	8	9	0	0.54	0.33	0.84	1.01	1.2	0	mmu-miR-1961_mmu-mir-1961	MIMAT0009434	16
mmu-miR-1964-3p	mmu-mir-1964	1309	118	141	206	370	314	160	12.84	15.31	17.33	46.67	41.97	21.95	mmu-miR-1964-3p_mmu-mir-1964	MIMAT0009437	21
mmu-miR-1966-3p	mmu-mir-1966	9	0	0	3	3	3	0	0	0	0.25	0.38	0.4	0	mmu-miR-1966-3p_mmu-mir-1966	MIMAT0022952	22
mmu-miR-1968-5p	mmu-mir-1968	97	13	14	20	13	23	14	1.41	1.52	1.68	1.64	3.07	1.92	mmu-miR-1968-5p_mmu-mir-1968	MIMAT0009441	23
mmu-miR-1968-3p	mmu-mir-1968	1	0	0	0	0	0	1	0	0	0	0	0	0.14	mmu-miR-1968-3p_mmu-mir-1968	MIMAT0017350	20
mmu-miR-1969	mmu-mir-1969	22	3	4	6	7	2	0	0.33	0.43	0.5	0.88	0.27	0	mmu-miR-1969_mmu-mir-1969	MIMAT0009442	22
mmu-miR-1970	mmu-mir-1970	5	1	0	0	0	4	0	0.11	0	0	0	0.53	0	mmu-miR-1970_mmu-mir-1970	MIMAT0009444	22
mmu-miR-1971	mmu-mir-1971	2	0	0	0	0	0	2	0	0	0	0	0	0.27	mmu-miR-1971_mmu-mir-1971	MIMAT0009446	17
mmu-miR-1981-3p	mmu-mir-1981	154	24	16	25	39	25	25	2.61	1.74	2.1	4.92	3.34	3.43	mmu-miR-1981-3p_mmu-mir-1981	MIMAT0017351	20
mmu-miR-1981-5p	mmu-mir-1981	2656	396	271	338	759	604	288	43.08	29.43	28.43	95.75	80.73	39.51	mmu-miR-1981-5p_mmu-mir-1981	MIMAT0009458	23
mmu-miR-1982-3p	mmu-mir-1982	7	0	1	2	3	1	0	0	0.11	0.17	0.38	0.13	0	mmu-miR-1982-3p_mmu-mir-1982	MIMAT0009460	22
mmu-miR-1982-5p	mmu-mir-1982	2	0	0	0	0	2	0	0	0	0	0	0.27	0	mmu-miR-1982-5p_mmu-mir-1982	MIMAT0009459	19
mmu-miR-1983	mmu-mir-1983	619	53	64	106	139	171	86	5.77	6.95	8.92	17.53	22.85	11.8	mmu-miR-1983_mmu-mir-1983	MIMAT0009455	20
mmu-miR-199a-5p	mmu-mir-199a-1	3573	518	511	693	760	718	373	56.35	55.49	58.28	95.87	95.96	51.17	mmu-miR-199a-5p_mmu-mir-199a-1	MIMAT0000229	22
mmu-miR-199b-3p	mmu-mir-199a-1	22499	3434	3854	4432	4269	4363	2147	373.57	418.48	372.75	538.52	583.12	294.54	mmu-miR-199b-3p_mmu-mir-199a-1	MIMAT0004667	21
mmu-miR-199a-3p	mmu-mir-199a-1	22499	3434	3854	4432	4269	4363	2147	373.57	418.48	372.75	538.52	583.12	294.54	mmu-miR-199a-3p_mmu-mir-199a-1	MIMAT0000230	21
mmu-miR-199a-5p	mmu-mir-199a-2	3574	518	512	693	760	718	373	56.35	55.59	58.28	95.87	95.96	51.17	mmu-miR-199a-5p_mmu-mir-199a-2	MIMAT0000229	22
mmu-miR-199b-3p	mmu-mir-199a-2	22529	3440	3859	4438	4270	4365	2157	374.23	419.02	373.25	538.64	583.39	295.91	mmu-miR-199b-3p_mmu-mir-199a-2	MIMAT0004667	21
mmu-miR-199a-3p	mmu-mir-199a-2	22529	3440	3859	4438	4270	4365	2157	374.23	419.02	373.25	538.64	583.39	295.91	mmu-miR-199a-3p_mmu-mir-199a-2	MIMAT0000230	21
mmu-miR-199b-3p	mmu-mir-199b	22499	3434	3854	4432	4269	4363	2147	373.57	418.48	372.75	538.52	583.12	294.54	mmu-miR-199b-3p_mmu-mir-199b	MIMAT0004667	21
mmu-miR-199a-3p	mmu-mir-199b	22499	3434	3854	4432	4269	4363	2147	373.57	418.48	372.75	538.52	583.12	294.54	mmu-miR-199a-3p_mmu-mir-199b	MIMAT0000230	21
mmu-miR-199b-5p	mmu-mir-199b	45	6	5	16	13	3	2	0.65	0.54	1.35	1.64	0.4	0.27	mmu-miR-199b-5p_mmu-mir-199b	MIMAT0000672	22
mmu-miR-19a-3p	mmu-mir-19a	281	38	54	43	65	57	24	4.13	5.86	3.62	8.2	7.62	3.29	mmu-miR-19a-3p_mmu-mir-19a	MIMAT0000651	22
mmu-miR-19b-3p	mmu-mir-19b-1	1716	230	310	305	352	378	141	25.02	33.66	25.65	44.4	50.52	19.34	mmu-miR-19b-3p_mmu-mir-19b-1	MIMAT0000513	22
mmu-miR-19b-1-5p	mmu-mir-19b-1	24	4	1	0	3	11	5	0.44	0.11	0	0.38	1.47	0.69	mmu-miR-19b-1-5p_mmu-mir-19b-1	MIMAT0017065	22
mmu-miR-19b-3p	mmu-mir-19b-2	1742	237	310	315	352	381	147	25.78	33.66	26.49	44.4	50.92	20.17	mmu-miR-19b-3p_mmu-mir-19b-2	MIMAT0000513	22
mmu-miR-1a-3p	mmu-mir-1a-1	144	47	21	30	28	8	10	5.11	2.28	2.52	3.53	1.07	1.37	mmu-miR-1a-3p_mmu-mir-1a-1	MIMAT0000123	21
mmu-miR-1a-3p	mmu-mir-1a-2	144	47	21	30	28	8	10	5.11	2.28	2.52	3.53	1.07	1.37	mmu-miR-1a-3p_mmu-mir-1a-2	MIMAT0000123	21
mmu-miR-1b-3p	mmu-mir-1b	2	0	0	0	2	0	0	0	0	0	0.25	0	0	mmu-miR-1b-3p_mmu-mir-1b	MIMAT0017326	22
mmu-miR-200a-5p	mmu-mir-200a	26	3	3	2	7	9	2	0.33	0.33	0.17	0.88	1.2	0.27	mmu-miR-200a-5p_mmu-mir-200a	MIMAT0004619	21
mmu-miR-200a-3p	mmu-mir-200a	111	10	14	12	16	44	15	1.09	1.52	1.01	2.02	5.88	2.06	mmu-miR-200a-3p_mmu-mir-200a	MIMAT0000519	21
mmu-miR-200b-5p	mmu-mir-200b	1	0	1	0	0	0	0	0	0.11	0	0	0	0	mmu-miR-200b-5p_mmu-mir-200b	MIMAT0004545	21
mmu-miR-200b-3p	mmu-mir-200b	547	57	55	86	118	142	89	6.2	5.97	7.23	14.89	18.98	12.21	mmu-miR-200b-3p_mmu-mir-200b	MIMAT0000233	21
mmu-miR-200c-3p	mmu-mir-200c	807	124	90	162	140	178	113	13.49	9.77	13.62	17.66	23.79	15.5	mmu-miR-200c-3p_mmu-mir-200c	MIMAT0000657	22
mmu-miR-201-3p	mmu-mir-201	4	0	0	4	0	0	0	0	0	0.34	0	0	0	mmu-miR-201-3p_mmu-mir-201	MIMAT0017001	22
mmu-miR-201-5p	mmu-mir-201	14	1	5	3	4	1	0	0.11	0.54	0.25	0.5	0.13	0	mmu-miR-201-5p_mmu-mir-201	MIMAT0000234	21
mmu-miR-202-5p	mmu-mir-202	30	6	5	6	6	5	2	0.65	0.54	0.5	0.76	0.67	0.27	mmu-miR-202-5p_mmu-mir-202	MIMAT0004546	20
mmu-miR-203-3p	mmu-mir-203	164	40	19	20	40	36	9	4.35	2.06	1.68	5.05	4.81	1.23	mmu-miR-203-3p_mmu-mir-203	MIMAT0000236	21
mmu-miR-204-5p	mmu-mir-204	2	0	0	0	1	0	1	0	0	0	0.13	0	0.14	mmu-miR-204-5p_mmu-mir-204	MIMAT0000237	21
mmu-miR-205-5p	mmu-mir-205	6	2	1	0	0	1	2	0.22	0.11	0	0	0.13	0.27	mmu-miR-205-5p_mmu-mir-205	MIMAT0000238	21
mmu-miR-206-3p	mmu-mir-206	1059	205	200	241	163	151	99	22.3	21.72	20.27	20.56	20.18	13.58	mmu-miR-206-3p_mmu-mir-206	MIMAT0000239	21
mmu-miR-20a-3p	mmu-mir-20a	118	16	15	17	33	25	12	1.74	1.63	1.43	4.16	3.34	1.65	mmu-miR-20a-3p_mmu-mir-20a	MIMAT0004627	21
mmu-miR-20a-5p	mmu-mir-20a	52641	6705	6223	9597	11284	11600	7232	729.42	675.71	807.15	1423.44	1550.36	992.14	mmu-miR-20a-5p_mmu-mir-20a	MIMAT0000529	22
mmu-miR-20b-5p	mmu-mir-20b	249	30	37	48	69	46	19	3.26	4.02	4.04	8.7	6.15	2.61	mmu-miR-20b-5p_mmu-mir-20b	MIMAT0003187	22
mmu-miR-210-3p	mmu-mir-210	1298	198	202	230	276	249	143	21.54	21.93	19.34	34.82	33.28	19.62	mmu-miR-210-3p_mmu-mir-210	MIMAT0000658	21
mmu-miR-210-5p	mmu-mir-210	166	26	23	21	28	52	16	2.83	2.5	1.77	3.53	6.95	2.19	mmu-miR-210-5p_mmu-mir-210	MIMAT0017052	21
mmu-miR-211-5p	mmu-mir-211	1	0	0	0	1	0	0	0	0	0	0.13	0	0	mmu-miR-211-5p_mmu-mir-211	MIMAT0000668	21
mmu-miR-212-3p	mmu-mir-212	41	5	7	12	4	10	3	0.54	0.76	1.01	0.5	1.34	0.41	mmu-miR-212-3p_mmu-mir-212	MIMAT0000659	21
mmu-miR-212-5p	mmu-mir-212	240	24	12	17	81	76	30	2.61	1.3	1.43	10.22	10.16	4.12	mmu-miR-212-5p_mmu-mir-212	MIMAT0017053	22
mmu-miR-2137	mmu-mir-2137	109	19	21	42	12	13	2	2.07	2.28	3.53	1.51	1.74	0.27	mmu-miR-2137_mmu-mir-2137	MIMAT0011213	20
mmu-miR-214-5p	mmu-mir-214	2	0	0	2	0	0	0	0	0	0.17	0	0	0	mmu-miR-214-5p_mmu-mir-214	MIMAT0004664	21
mmu-miR-214-3p	mmu-mir-214	10	1	2	2	1	4	0	0.11	0.22	0.17	0.13	0.53	0	mmu-miR-214-3p_mmu-mir-214	MIMAT0000661	21
mmu-miR-215-3p	mmu-mir-215	14	0	4	4	1	4	1	0	0.43	0.34	0.13	0.53	0.14	mmu-miR-215-3p_mmu-mir-215	MIMAT0017169	20
mmu-miR-215-5p	mmu-mir-215	665	119	122	126	118	121	59	12.95	13.25	10.6	14.89	16.17	8.09	mmu-miR-215-5p_mmu-mir-215	MIMAT0000904	20
mmu-miR-216b-5p	mmu-mir-216b	4	4	0	0	0	0	0	0.44	0	0	0	0	0	mmu-miR-216b-5p_mmu-mir-216b	MIMAT0003729	21
mmu-miR-218-1-3p	mmu-mir-218-1	1	1	0	0	0	0	0	0.11	0	0	0	0	0	mmu-miR-218-1-3p_mmu-mir-218-1	MIMAT0004665	21
mmu-miR-218-5p	mmu-mir-218-1	5548	1001	844	1305	1014	992	392	108.9	91.64	109.76	127.91	132.58	53.78	mmu-miR-218-5p_mmu-mir-218-1	MIMAT0000663	20
mmu-miR-218-5p	mmu-mir-218-2	5450	972	834	1284	990	970	400	105.74	90.56	107.99	124.88	129.64	54.87	mmu-miR-218-5p_mmu-mir-218-2	MIMAT0000663	20
mmu-miR-219a-1-3p	mmu-mir-219a-1	351	35	49	74	80	85	28	3.81	5.32	6.22	10.09	11.36	3.84	mmu-miR-219a-1-3p_mmu-mir-219a-1	MIMAT0017055	21
mmu-miR-219a-5p	mmu-mir-219a-1	2	1	1	0	0	0	0	0.11	0.11	0	0	0	0	mmu-miR-219a-5p_mmu-mir-219a-1	MIMAT0000664	20
mmu-miR-219a-2-3p	mmu-mir-219a-2	27	2	4	2	3	6	10	0.22	0.43	0.17	0.38	0.8	1.37	mmu-miR-219a-2-3p_mmu-mir-219a-2	MIMAT0022841	21
mmu-miR-219b-5p	mmu-mir-219b	2	0	0	0	0	2	0	0	0	0	0	0.27	0	mmu-miR-219b-5p_mmu-mir-219b	MIMAT0029806	21
mmu-miR-219c-5p	mmu-mir-219c	5	2	1	0	0	0	2	0.22	0.11	0	0	0	0.27	mmu-miR-219c-5p_mmu-mir-219c	MIMAT0029892	21
mmu-miR-21a-3p	mmu-mir-21a	185	33	35	21	38	37	21	3.59	3.8	1.77	4.79	4.95	2.88	mmu-miR-21a-3p_mmu-mir-21a	MIMAT0004628	21
mmu-miR-21a-5p	mmu-mir-21a	8903661	1412225	1640712	2198154	1245152	1232039	1175379	153632	178152	184874	157071	164664	161247	mmu-miR-21a-5p_mmu-mir-21a	MIMAT0000530	21
mmu-miR-21b	mmu-mir-21b	170	22	31	42	31	32	12	2.39	3.37	3.53	3.91	4.28	1.65	mmu-miR-21b_mmu-mir-21b	MIMAT0025121	22
mmu-miR-21c	mmu-mir-21c	107	15	15	24	25	19	9	1.63	1.63	2.02	3.15	2.54	1.23	mmu-miR-21c_mmu-mir-21c	MIMAT0025148	20
mmu-miR-22-3p	mmu-mir-22	26310	4339	3886	4818	5580	5082	2605	472.03	421.95	405.21	703.9	679.22	357.37	mmu-miR-22-3p_mmu-mir-22	MIMAT0000531	21
mmu-miR-22-5p	mmu-mir-22	3753	563	512	846	770	697	365	61.25	55.59	71.15	97.13	93.15	50.07	mmu-miR-22-5p_mmu-mir-22	MIMAT0004629	21
mmu-miR-221-5p	mmu-mir-221	34620	6176	5083	6463	6624	6659	3615	671.87	551.92	543.57	835.59	889.98	495.93	mmu-miR-221-5p_mmu-mir-221	MIMAT0017060	25
mmu-miR-221-3p	mmu-mir-221	291696	45095	47059	60569	51854	53709	33410	4905.76	5109.76	5094.11	6541.19	7178.28	4583.42	mmu-miR-221-3p_mmu-mir-221	MIMAT0000669	22
mmu-miR-222-3p	mmu-mir-222	196262	26514	26549	35432	39468	40734	27565	2884.38	2882.74	2979.98	4978.74	5444.15	3781.56	mmu-miR-222-3p_mmu-mir-222	MIMAT0000670	22
mmu-miR-222-5p	mmu-mir-222	3087	604	566	664	502	518	233	65.71	61.46	55.85	63.33	69.23	31.96	mmu-miR-222-5p_mmu-mir-222	MIMAT0017061	20
mmu-miR-223-3p	mmu-mir-223	31	8	2	0	10	8	3	0.87	0.22	0	1.26	1.07	0.41	mmu-miR-223-3p_mmu-mir-223	MIMAT0000665	21
mmu-miR-223-5p	mmu-mir-223	14	0	2	4	6	2	0	0	0.22	0.34	0.76	0.27	0	mmu-miR-223-5p_mmu-mir-223	MIMAT0017056	22
mmu-miR-224-3p	mmu-mir-224	4	0	0	0	0	1	3	0	0	0	0	0.13	0.41	mmu-miR-224-3p_mmu-mir-224	MIMAT0017062	21
mmu-miR-224-5p	mmu-mir-224	12596	2112	1879	2346	2516	2294	1449	229.76	204.03	197.31	317.38	306.6	198.78	mmu-miR-224-5p_mmu-mir-224	MIMAT0000671	20
mmu-miR-23a-5p	mmu-mir-23a	255	19	26	51	90	49	20	2.07	2.82	4.29	11.35	6.55	2.74	mmu-miR-23a-5p_mmu-mir-23a	MIMAT0017019	21
mmu-miR-23a-3p	mmu-mir-23a	84465	15372	15035	19663	12698	12957	8740	1672.28	1632.53	1653.74	1601.81	1731.72	1199.01	mmu-miR-23a-3p_mmu-mir-23a	MIMAT0000532	20
mmu-miR-23b-3p	mmu-mir-23b	49406	8238	7251	9715	8848	8992	6362	896.19	787.33	817.07	1116.14	1201.79	872.78	mmu-miR-23b-3p_mmu-mir-23b	MIMAT0000125	20
mmu-miR-23b-5p	mmu-mir-23b	324	26	23	51	80	82	62	2.83	2.5	4.29	10.09	10.96	8.51	mmu-miR-23b-5p_mmu-mir-23b	MIMAT0016980	20
mmu-miR-24-1-5p	mmu-mir-24-1	543	45	73	97	132	148	48	4.9	7.93	8.16	16.65	19.78	6.58	mmu-miR-24-1-5p_mmu-mir-24-1	MIMAT0000218	22
mmu-miR-24-3p	mmu-mir-24-1	68682	9295	8858	13671	13583	14580	8695	1011.18	961.82	1149.79	1713.45	1948.64	1192.84	mmu-miR-24-3p_mmu-mir-24-1	MIMAT0000219	21
mmu-miR-24-2-5p	mmu-mir-24-2	7341	928	979	1465	1549	1632	788	100.95	106.3	123.21	195.4	218.12	108.1	mmu-miR-24-2-5p_mmu-mir-24-2	MIMAT0005440	21
mmu-miR-24-3p	mmu-mir-24-2	68688	9295	8859	13675	13584	14580	8695	1011.18	961.93	1150.12	1713.57	1948.64	1192.84	mmu-miR-24-3p_mmu-mir-24-2	MIMAT0000219	21
mmu-miR-25-5p	mmu-mir-25	2518	303	283	400	569	640	323	32.96	30.73	33.64	71.78	85.54	44.31	mmu-miR-25-5p_mmu-mir-25	MIMAT0017049	21
mmu-miR-25-3p	mmu-mir-25	154146	26563	22573	30928	27749	27455	18878	2889.71	2451.02	2601.17	3500.44	3669.4	2589.81	mmu-miR-25-3p_mmu-mir-25	MIMAT0000652	21
mmu-miR-26a-1-3p	mmu-mir-26a-1	22	6	1	3	8	1	3	0.65	0.11	0.25	1.01	0.13	0.41	mmu-miR-26a-1-3p_mmu-mir-26a-1	MIMAT0017020	21
mmu-miR-26a-5p	mmu-mir-26a-1	723633	145267	119898	160163	108975	103887	85443	15803.2	13018.8	13470.4	13746.8	13884.6	11721.7	mmu-miR-26a-5p_mmu-mir-26a-1	MIMAT0000533	21
mmu-miR-26a-5p	mmu-mir-26a-2	723649	145272	119898	160159	108984	103893	85443	15803.7	13018.8	13470	13747.9	13885.4	11721.7	mmu-miR-26a-5p_mmu-mir-26a-2	MIMAT0000533	21
mmu-miR-26a-2-3p	mmu-mir-26a-2	435	48	52	90	102	84	59	5.22	5.65	7.57	12.87	11.23	8.09	mmu-miR-26a-2-3p_mmu-mir-26a-2	MIMAT0017058	21
mmu-miR-26b-5p	mmu-mir-26b	117132	22995	19786	26662	18155	17097	12437	2501.56	2148.4	2242.39	2290.19	2285.04	1706.19	mmu-miR-26b-5p_mmu-mir-26b	MIMAT0000534	20
mmu-miR-26b-3p	mmu-mir-26b	194	24	32	17	52	49	20	2.61	3.47	1.43	6.56	6.55	2.74	mmu-miR-26b-3p_mmu-mir-26b	MIMAT0004630	21
mmu-miR-27a-3p	mmu-mir-27a	323519	55199	42544	67860	56332	52296	49288	6004.94	4619.51	5707.31	7106.08	6989.43	6761.67	mmu-miR-27a-3p_mmu-mir-27a	MIMAT0000537	20
mmu-miR-27a-5p	mmu-mir-27a	20589	2181	2148	2790	5185	5215	3070	237.26	233.23	234.65	654.07	696.99	421.16	mmu-miR-27a-5p_mmu-mir-27a	MIMAT0004633	21
mmu-miR-27b-5p	mmu-mir-27b	1651	221	182	231	405	382	230	24.04	19.76	19.43	51.09	51.05	31.55	mmu-miR-27b-5p_mmu-mir-27b	MIMAT0004522	21
mmu-miR-27b-3p	mmu-mir-27b	639483	93905	79589	104197	133618	125066	103108	10215.6	8641.94	8763.4	16855.4	16715.2	14145.1	mmu-miR-27b-3p_mmu-mir-27b	MIMAT0000126	20
mmu-miR-28a-5p	mmu-mir-28a	1085	148	175	206	232	231	93	16.1	19	17.33	29.27	30.87	12.76	mmu-miR-28a-5p_mmu-mir-28a	MIMAT0000653	21
mmu-miR-28a-3p	mmu-mir-28a	3031	413	499	626	530	632	331	44.93	54.18	52.65	66.86	84.47	45.41	mmu-miR-28a-3p_mmu-mir-28a	MIMAT0004661	21
mmu-miR-28c	mmu-mir-28a	1085	148	175	206	232	231	93	16.1	19	17.33	29.27	30.87	12.76	mmu-miR-28c_mmu-mir-28a	MIMAT0019339	19
mmu-miR-28b	mmu-mir-28b	10	1	1	3	1	3	1	0.11	0.11	0.25	0.13	0.4	0.14	mmu-miR-28b_mmu-mir-28b	MIMAT0019354	20
mmu-miR-28c	mmu-mir-28c	116	9	18	23	26	30	10	0.98	1.95	1.93	3.28	4.01	1.37	mmu-miR-28c_mmu-mir-28c	MIMAT0019339	19
mmu-miR-292a-3p	mmu-mir-292a	1	0	0	0	1	0	0	0	0	0	0.13	0	0	mmu-miR-292a-3p_mmu-mir-292a	MIMAT0000370	23
mmu-miR-292a-5p	mmu-mir-292a	5	3	0	0	2	0	0	0.33	0	0	0.25	0	0	mmu-miR-292a-5p_mmu-mir-292a	MIMAT0000369	21
mmu-miR-293-5p	mmu-mir-293	1	0	0	0	1	0	0	0	0	0	0.13	0	0	mmu-miR-293-5p_mmu-mir-293	MIMAT0004573	21
mmu-miR-293-3p	mmu-mir-293	2	0	0	0	0	2	0	0	0	0	0	0.27	0	mmu-miR-293-3p_mmu-mir-293	MIMAT0000371	21
mmu-miR-294-3p	mmu-mir-294	14	0	1	6	5	1	1	0	0.11	0.5	0.63	0.13	0.14	mmu-miR-294-3p_mmu-mir-294	MIMAT0000372	21
mmu-miR-295-3p	mmu-mir-295	7	0	0	0	0	7	0	0	0	0	0	0.94	0	mmu-miR-295-3p_mmu-mir-295	MIMAT0000373	22
mmu-miR-296-3p	mmu-mir-296	1	0	0	0	1	0	0	0	0	0	0.13	0	0	mmu-miR-296-3p_mmu-mir-296	MIMAT0004576	21
mmu-miR-296-5p	mmu-mir-296	2	0	0	2	0	0	0	0	0	0.17	0	0	0	mmu-miR-296-5p_mmu-mir-296	MIMAT0000374	20
mmu-miR-297c-3p	mmu-mir-297a-3	8	2	4	0	1	1	0	0.22	0.43	0	0.13	0.13	0	mmu-miR-297c-3p_mmu-mir-297a-3	MIMAT0004866	21
mmu-miR-297b-3p	mmu-mir-297a-3	8	2	4	0	1	1	0	0.22	0.43	0	0.13	0.13	0	mmu-miR-297b-3p_mmu-mir-297a-3	MIMAT0004827	21
mmu-miR-297a-3p	mmu-mir-297a-3	8	2	4	0	1	1	0	0.22	0.43	0	0.13	0.13	0	mmu-miR-297a-3p_mmu-mir-297a-3	MIMAT0004864	21
mmu-miR-297c-3p	mmu-mir-297a-4	8	2	4	0	1	1	0	0.22	0.43	0	0.13	0.13	0	mmu-miR-297c-3p_mmu-mir-297a-4	MIMAT0004866	21
mmu-miR-297b-3p	mmu-mir-297a-4	8	2	4	0	1	1	0	0.22	0.43	0	0.13	0.13	0	mmu-miR-297b-3p_mmu-mir-297a-4	MIMAT0004827	21
mmu-miR-297a-3p	mmu-mir-297a-4	8	2	4	0	1	1	0	0.22	0.43	0	0.13	0.13	0	mmu-miR-297a-3p_mmu-mir-297a-4	MIMAT0004864	21
mmu-miR-297c-3p	mmu-mir-297b	8	2	4	0	1	1	0	0.22	0.43	0	0.13	0.13	0	mmu-miR-297c-3p_mmu-mir-297b	MIMAT0004866	21
mmu-miR-297b-3p	mmu-mir-297b	8	2	4	0	1	1	0	0.22	0.43	0	0.13	0.13	0	mmu-miR-297b-3p_mmu-mir-297b	MIMAT0004827	21
mmu-miR-297a-3p	mmu-mir-297b	8	2	4	0	1	1	0	0.22	0.43	0	0.13	0.13	0	mmu-miR-297a-3p_mmu-mir-297b	MIMAT0004864	21
mmu-miR-297b-5p	mmu-mir-297b	2	0	0	2	0	0	0	0	0	0.17	0	0	0	mmu-miR-297b-5p_mmu-mir-297b	MIMAT0003480	21
mmu-miR-297c-3p	mmu-mir-297c	8	2	4	0	1	1	0	0.22	0.43	0	0.13	0.13	0	mmu-miR-297c-3p_mmu-mir-297c	MIMAT0004866	21
mmu-miR-297b-3p	mmu-mir-297c	8	2	4	0	1	1	0	0.22	0.43	0	0.13	0.13	0	mmu-miR-297b-3p_mmu-mir-297c	MIMAT0004827	21
mmu-miR-297a-3p	mmu-mir-297c	8	2	4	0	1	1	0	0.22	0.43	0	0.13	0.13	0	mmu-miR-297a-3p_mmu-mir-297c	MIMAT0004864	21
mmu-miR-298-5p	mmu-mir-298	3	0	1	0	0	2	0	0	0.11	0	0	0.27	0	mmu-miR-298-5p_mmu-mir-298	MIMAT0000376	22
mmu-miR-299b-3p	mmu-mir-299a	2	0	0	0	2	0	0	0	0	0	0.25	0	0	mmu-miR-299b-3p_mmu-mir-299a	MIMAT0022837	17
mmu-miR-299a-3p	mmu-mir-299a	2	0	0	0	2	0	0	0	0	0	0.25	0	0	mmu-miR-299a-3p_mmu-mir-299a	MIMAT0004577	21
mmu-miR-29a-3p	mmu-mir-29a	147509	21427	23039	30348	27584	27657	17454	2330.98	2501.62	2552.39	3479.62	3696.4	2394.46	mmu-miR-29a-3p_mmu-mir-29a	MIMAT0000535	21
mmu-miR-29a-5p	mmu-mir-29a	70	14	28	3	13	11	1	1.52	3.04	0.25	1.64	1.47	0.14	mmu-miR-29a-5p_mmu-mir-29a	MIMAT0004631	21
mmu-miR-29b-1-5p	mmu-mir-29b-1	319	44	48	73	72	57	25	4.79	5.21	6.14	9.08	7.62	3.43	mmu-miR-29b-1-5p_mmu-mir-29b-1	MIMAT0004523	21
mmu-miR-29b-3p	mmu-mir-29b-1	1218	180	144	267	247	238	142	19.58	15.64	22.46	31.16	31.81	19.48	mmu-miR-29b-3p_mmu-mir-29b-1	MIMAT0000127	22
mmu-miR-29b-2-5p	mmu-mir-29b-2	77	6	8	16	17	22	8	0.65	0.87	1.35	2.14	2.94	1.1	mmu-miR-29b-2-5p_mmu-mir-29b-2	MIMAT0017063	24
mmu-miR-29b-3p	mmu-mir-29b-2	1222	184	144	267	247	238	142	20.02	15.64	22.46	31.16	31.81	19.48	mmu-miR-29b-3p_mmu-mir-29b-2	MIMAT0000127	22
mmu-miR-29c-5p	mmu-mir-29c	360	41	58	46	71	103	41	4.46	6.3	3.87	8.96	13.77	5.62	mmu-miR-29c-5p_mmu-mir-29c	MIMAT0004632	21
mmu-miR-29c-3p	mmu-mir-29c	290	40	44	54	58	54	40	4.35	4.78	4.54	7.32	7.22	5.49	mmu-miR-29c-3p_mmu-mir-29c	MIMAT0000536	21
mmu-miR-300-3p	mmu-mir-300	2	0	0	0	1	1	0	0	0	0	0.13	0.13	0	mmu-miR-300-3p_mmu-mir-300	MIMAT0000378	21
mmu-miR-301a-3p	mmu-mir-301a	6	0	2	0	2	1	1	0	0.22	0	0.25	0.13	0.14	mmu-miR-301a-3p_mmu-mir-301a	MIMAT0000379	22
mmu-miR-301a-5p	mmu-mir-301a	1891	173	185	189	493	596	255	18.82	20.09	15.9	62.19	79.66	34.98	mmu-miR-301a-5p_mmu-mir-301a	MIMAT0017008	21
mmu-miR-301b-3p	mmu-mir-301b	10	0	1	2	4	2	1	0	0.11	0.17	0.5	0.27	0.14	mmu-miR-301b-3p_mmu-mir-301b	MIMAT0004186	22
mmu-miR-301b-5p	mmu-mir-301b	366	16	8	10	128	119	85	1.74	0.87	0.84	16.15	15.9	11.66	mmu-miR-301b-5p_mmu-mir-301b	MIMAT0017232	21
mmu-miR-3057-3p	mmu-mir-3057	9	0	2	0	2	3	2	0	0.22	0	0.25	0.4	0.27	mmu-miR-3057-3p_mmu-mir-3057	MIMAT0014823	21
mmu-miR-3057-5p	mmu-mir-3057	221	32	29	32	39	64	25	3.48	3.15	2.69	4.92	8.55	3.43	mmu-miR-3057-5p_mmu-mir-3057	MIMAT0014822	23
mmu-miR-3058-5p	mmu-mir-3058	2	0	0	0	1	1	0	0	0	0	0.13	0.13	0	mmu-miR-3058-5p_mmu-mir-3058	MIMAT0014813	22
mmu-miR-3058-3p	mmu-mir-3058	8	1	1	0	1	5	0	0.11	0.11	0	0.13	0.67	0	mmu-miR-3058-3p_mmu-mir-3058	MIMAT0014814	20
mmu-miR-3060-3p	mmu-mir-3060	66	4	12	18	10	12	10	0.44	1.3	1.51	1.26	1.6	1.37	mmu-miR-3060-3p_mmu-mir-3060	MIMAT0014827	21
mmu-miR-3061-5p	mmu-mir-3061	9	2	1	0	3	3	0	0.22	0.11	0	0.38	0.4	0	mmu-miR-3061-5p_mmu-mir-3061	MIMAT0014828	21
mmu-miR-3061-3p	mmu-mir-3061	23	0	0	4	9	2	8	0	0	0.34	1.14	0.27	1.1	mmu-miR-3061-3p_mmu-mir-3061	MIMAT0014829	21
mmu-miR-3062-5p	mmu-mir-3062	10	0	1	0	3	6	0	0	0.11	0	0.38	0.8	0	mmu-miR-3062-5p_mmu-mir-3062	MIMAT0014830	21
mmu-miR-3063-3p	mmu-mir-3063	2	0	0	2	0	0	0	0	0	0.17	0	0	0	mmu-miR-3063-3p_mmu-mir-3063	MIMAT0014833	21
mmu-miR-3064-3p	mmu-mir-3064	1	0	0	0	1	0	0	0	0	0	0.13	0	0	mmu-miR-3064-3p_mmu-mir-3064	MIMAT0014835	21
mmu-miR-3064-5p	mmu-mir-3064	38	5	10	6	2	10	5	0.54	1.09	0.5	0.25	1.34	0.69	mmu-miR-3064-5p_mmu-mir-3064	MIMAT0014834	21
mmu-miR-3065-5p	mmu-mir-3065	2	0	0	0	2	0	0	0	0	0	0.25	0	0	mmu-miR-3065-5p_mmu-mir-3065	MIMAT0014836	21
mmu-miR-3066-3p	mmu-mir-3066	18	0	3	8	4	3	0	0	0.33	0.67	0.5	0.4	0	mmu-miR-3066-3p_mmu-mir-3066	MIMAT0014839	21
mmu-miR-3066-5p	mmu-mir-3066	492	74	56	88	112	101	61	8.05	6.08	7.4	14.13	13.5	8.37	mmu-miR-3066-5p_mmu-mir-3066	MIMAT0014838	21
mmu-miR-3068-5p	mmu-mir-3068	251	32	34	44	57	62	22	3.48	3.69	3.7	7.19	8.29	3.02	mmu-miR-3068-5p_mmu-mir-3068	MIMAT0014842	23
mmu-miR-3068-3p	mmu-mir-3068	468	67	98	77	84	96	46	7.29	10.64	6.48	10.6	12.83	6.31	mmu-miR-3068-3p_mmu-mir-3068	MIMAT0014843	21
mmu-miR-3069-3p	mmu-mir-3069	10	0	6	2	2	0	0	0	0.65	0.17	0.25	0	0	mmu-miR-3069-3p_mmu-mir-3069	MIMAT0014845	21
mmu-miR-3074-1-3p	mmu-mir-3074-1	16	0	2	6	0	3	5	0	0.22	0.5	0	0.4	0.69	mmu-miR-3074-1-3p_mmu-mir-3074-1	MIMAT0014857	21
mmu-miR-3074-5p	mmu-mir-3074-1	167	13	16	41	30	43	24	1.41	1.74	3.45	3.78	5.75	3.29	mmu-miR-3074-5p_mmu-mir-3074-1	MIMAT0014856	21
mmu-miR-3074-2-3p	mmu-mir-3074-2	1	0	0	0	0	0	1	0	0	0	0	0	0.14	mmu-miR-3074-2-3p_mmu-mir-3074-2	MIMAT0014946	19
mmu-miR-3074-5p	mmu-mir-3074-2	165	11	16	41	30	43	24	1.2	1.74	3.45	3.78	5.75	3.29	mmu-miR-3074-5p_mmu-mir-3074-2	MIMAT0014856	21
mmu-miR-3076-5p	mmu-mir-3076	5	0	0	0	1	3	1	0	0	0	0.13	0.4	0.14	mmu-miR-3076-5p_mmu-mir-3076	MIMAT0014860	23
mmu-miR-3076-3p	mmu-mir-3076	27	4	3	2	8	10	0	0.44	0.33	0.17	1.01	1.34	0	mmu-miR-3076-3p_mmu-mir-3076	MIMAT0014861	22
mmu-miR-3077-3p	mmu-mir-3077	7	0	1	6	0	0	0	0	0.11	0.5	0	0	0	mmu-miR-3077-3p_mmu-mir-3077	MIMAT0014863	21
mmu-miR-3079-5p	mmu-mir-3079	18	0	2	0	8	8	0	0	0.22	0	1.01	1.07	0	mmu-miR-3079-5p_mmu-mir-3079	MIMAT0014866	22
mmu-miR-3080-5p	mmu-mir-3080	2	1	1	0	0	0	0	0.11	0.11	0	0	0	0	mmu-miR-3080-5p_mmu-mir-3080	MIMAT0014868	19
mmu-miR-3081-3p	mmu-mir-3081	8	0	2	0	4	2	0	0	0.22	0	0.5	0.27	0	mmu-miR-3081-3p_mmu-mir-3081	MIMAT0014871	22
mmu-miR-3082-3p	mmu-mir-3082	135	24	27	32	17	24	11	2.61	2.93	2.69	2.14	3.21	1.51	mmu-miR-3082-3p_mmu-mir-3082	MIMAT0014873	21
mmu-miR-3082-5p	mmu-mir-3082	6	0	2	0	0	0	4	0	0.22	0	0	0	0.55	mmu-miR-3082-5p_mmu-mir-3082	MIMAT0014872	21
mmu-miR-3083-5p	mmu-mir-3083	2	0	0	2	0	0	0	0	0	0.17	0	0	0	mmu-miR-3083-5p_mmu-mir-3083	MIMAT0014874	21
mmu-miR-3084-3p	mmu-mir-3084-1	38	3	8	0	6	13	8	0.33	0.87	0	0.76	1.74	1.1	mmu-miR-3084-3p_mmu-mir-3084-1	MIMAT0014877	20
mmu-miR-3084-5p	mmu-mir-3084-1	53	6	10	11	11	13	2	0.65	1.09	0.93	1.39	1.74	0.27	mmu-miR-3084-5p_mmu-mir-3084-1	MIMAT0014876	21
mmu-miR-3084-3p	mmu-mir-3084-2	38	3	8	0	6	13	8	0.33	0.87	0	0.76	1.74	1.1	mmu-miR-3084-3p_mmu-mir-3084-2	MIMAT0014877	20
mmu-miR-3084-5p	mmu-mir-3084-2	53	6	10	11	11	13	2	0.65	1.09	0.93	1.39	1.74	0.27	mmu-miR-3084-5p_mmu-mir-3084-2	MIMAT0014876	21
mmu-miR-3086-5p	mmu-mir-3086	23	6	1	6	4	5	1	0.65	0.11	0.5	0.5	0.67	0.14	mmu-miR-3086-5p_mmu-mir-3086	MIMAT0014880	19
mmu-miR-3087-3p	mmu-mir-3087	7	2	1	4	0	0	0	0.22	0.11	0.34	0	0	0	mmu-miR-3087-3p_mmu-mir-3087	MIMAT0014896	20
mmu-miR-3089-3p	mmu-mir-3089	24	8	6	2	4	3	1	0.87	0.65	0.17	0.5	0.4	0.14	mmu-miR-3089-3p_mmu-mir-3089	MIMAT0014900	22
mmu-miR-3091-3p	mmu-mir-3091	23	3	3	2	4	6	5	0.33	0.33	0.17	0.5	0.8	0.69	mmu-miR-3091-3p_mmu-mir-3091	MIMAT0014904	21
mmu-miR-3091-5p	mmu-mir-3091	1	0	0	0	1	0	0	0	0	0	0.13	0	0	mmu-miR-3091-5p_mmu-mir-3091	MIMAT0014903	20
mmu-miR-3094-3p	mmu-mir-3094	1	0	0	0	0	0	1	0	0	0	0	0	0.14	mmu-miR-3094-3p_mmu-mir-3094	MIMAT0014910	20
mmu-miR-3094-5p	mmu-mir-3094	9	1	1	4	0	1	2	0.11	0.11	0.34	0	0.13	0.27	mmu-miR-3094-5p_mmu-mir-3094	MIMAT0014909	20
mmu-miR-3095-3p	mmu-mir-3095	34	7	5	2	8	7	5	0.76	0.54	0.17	1.01	0.94	0.69	mmu-miR-3095-3p_mmu-mir-3095	MIMAT0014912	22
mmu-miR-3095-5p	mmu-mir-3095	8	0	0	0	1	3	4	0	0	0	0.13	0.4	0.55	mmu-miR-3095-5p_mmu-mir-3095	MIMAT0014911	21
mmu-miR-3097-5p	mmu-mir-3097	6	0	0	4	2	0	0	0	0	0.34	0.25	0	0	mmu-miR-3097-5p_mmu-mir-3097	MIMAT0014915	22
mmu-miR-3097-3p	mmu-mir-3097	1	1	0	0	0	0	0	0.11	0	0	0	0	0	mmu-miR-3097-3p_mmu-mir-3097	MIMAT0014916	21
mmu-miR-3098-5p	mmu-mir-3098	3	2	1	0	0	0	0	0.22	0.11	0	0	0	0	mmu-miR-3098-5p_mmu-mir-3098	MIMAT0014917	21
mmu-miR-3098-3p	mmu-mir-3098	21	0	5	0	10	5	1	0	0.54	0	1.26	0.67	0.14	mmu-miR-3098-3p_mmu-mir-3098	MIMAT0014918	20
mmu-miR-30a-3p	mmu-mir-30a	36940	6259	5886	7778	6593	6617	3807	680.9	639.11	654.16	831.68	884.37	522.27	mmu-miR-30a-3p_mmu-mir-30a	MIMAT0000129	21
mmu-miR-30a-5p	mmu-mir-30a	275604	53552	48687	56335	44746	41797	30487	5825.77	5286.53	4738.01	5644.54	5586.23	4182.42	mmu-miR-30a-5p_mmu-mir-30a	MIMAT0000128	21
mmu-miR-30b-3p	mmu-mir-30b	2639	352	353	459	526	613	336	38.29	38.33	38.6	66.35	81.93	46.09	mmu-miR-30b-3p_mmu-mir-30b	MIMAT0004524	21
mmu-miR-30b-5p	mmu-mir-30b	6273	908	990	1134	1291	1233	717	98.78	107.5	95.37	162.85	164.79	98.36	mmu-miR-30b-5p_mmu-mir-30b	MIMAT0000130	21
mmu-miR-30c-5p	mmu-mir-30c-1	115439	16293	14820	18742	25469	23852	16263	1772.47	1609.19	1576.28	3212.82	3187.85	2231.07	mmu-miR-30c-5p_mmu-mir-30c-1	MIMAT0000514	22
mmu-miR-30c-1-3p	mmu-mir-30c-1	713	114	69	145	123	174	88	12.4	7.49	12.2	15.52	23.26	12.07	mmu-miR-30c-1-3p_mmu-mir-30c-1	MIMAT0004616	21
mmu-miR-30c-5p	mmu-mir-30c-2	115437	16293	14820	18740	25469	23852	16263	1772.47	1609.19	1576.11	3212.82	3187.85	2231.07	mmu-miR-30c-5p_mmu-mir-30c-2	MIMAT0000514	22
mmu-miR-30c-2-3p	mmu-mir-30c-2	7788	1210	1079	1406	1567	1693	833	131.63	117.16	118.25	197.67	226.27	114.28	mmu-miR-30c-2-3p_mmu-mir-30c-2	MIMAT0005438	21
mmu-miR-30d-3p	mmu-mir-30d	1240	116	137	185	318	328	156	12.62	14.88	15.56	40.11	43.84	21.4	mmu-miR-30d-3p_mmu-mir-30d	MIMAT0017011	21
mmu-miR-30d-5p	mmu-mir-30d	519507	91034	73401	100754	93348	86273	74697	9903.33	7970.03	8473.83	11775.5	11530.5	10247.5	mmu-miR-30d-5p_mmu-mir-30d	MIMAT0000515	21
mmu-miR-30e-5p	mmu-mir-30e	15606	2548	2523	2563	3058	2942	1972	277.19	273.95	215.56	385.76	393.2	270.53	mmu-miR-30e-5p_mmu-mir-30e	MIMAT0000248	21
mmu-miR-30e-3p	mmu-mir-30e	16677	2689	2329	3138	3262	3468	1791	292.53	252.89	263.92	411.49	463.5	245.7	mmu-miR-30e-3p_mmu-mir-30e	MIMAT0000249	21
mmu-miR-30f	mmu-mir-30f	2	0	0	2	0	0	0	0	0	0.17	0	0	0	mmu-miR-30f_mmu-mir-30f	MIMAT0025179	21
mmu-miR-31-3p	mmu-mir-31	2829	501	504	647	474	415	288	54.5	54.73	54.42	59.79	55.47	39.51	mmu-miR-31-3p_mmu-mir-31	MIMAT0004634	22
mmu-miR-31-5p	mmu-mir-31	156959	28341	32639	45890	19382	20315	10392	3083.14	3544.01	3859.54	2444.97	2715.13	1425.65	mmu-miR-31-5p_mmu-mir-31	MIMAT0000538	21
mmu-miR-3100-5p	mmu-mir-3100	4	2	0	0	2	0	0	0.22	0	0	0.25	0	0	mmu-miR-3100-5p_mmu-mir-3100	MIMAT0014919	22
mmu-miR-3101-5p	mmu-mir-3101	7	0	1	0	5	0	1	0	0.11	0	0.63	0	0.14	mmu-miR-3101-5p_mmu-mir-3101	MIMAT0014921	20
mmu-miR-3102-5p.2-5p	mmu-mir-3102	84	7	11	20	12	26	8	0.76	1.19	1.68	1.51	3.47	1.1	mmu-miR-3102-5p.2-5p_mmu-mir-3102	MIMAT0014934	20
mmu-miR-3102-5p	mmu-mir-3102	10	3	1	6	0	0	0	0.33	0.11	0.5	0	0	0	mmu-miR-3102-5p_mmu-mir-3102	MIMAT0014933	21
mmu-miR-3102-3p.2-3p	mmu-mir-3102	48	7	10	6	13	9	3	0.76	1.09	0.5	1.64	1.2	0.41	mmu-miR-3102-3p.2-3p_mmu-mir-3102	MIMAT0014935	20
mmu-miR-3102-3p	mmu-mir-3102	218	34	33	53	39	47	12	3.7	3.58	4.46	4.92	6.28	1.65	mmu-miR-3102-3p_mmu-mir-3102	MIMAT0014936	22
mmu-miR-3103-5p	mmu-mir-3103	2	0	0	0	2	0	0	0	0	0	0.25	0	0	mmu-miR-3103-5p_mmu-mir-3103	MIMAT0014937	20
mmu-miR-3103-3p	mmu-mir-3103	14	4	0	0	3	7	0	0.44	0	0	0.38	0.94	0	mmu-miR-3103-3p_mmu-mir-3103	MIMAT0014938	21
mmu-miR-3105-3p	mmu-mir-3105	6	1	2	0	2	0	1	0.11	0.22	0	0.25	0	0.14	mmu-miR-3105-3p_mmu-mir-3105	MIMAT0014942	21
mmu-miR-3108-3p	mmu-mir-3108	4	0	0	0	0	4	0	0	0	0	0	0.53	0	mmu-miR-3108-3p_mmu-mir-3108	MIMAT0014948	20
mmu-miR-3109-5p	mmu-mir-3109	24	3	1	6	6	8	0	0.33	0.11	0.5	0.76	1.07	0	mmu-miR-3109-5p_mmu-mir-3109	MIMAT0014949	23
mmu-miR-3109-3p	mmu-mir-3109	84	14	21	14	14	9	12	1.52	2.28	1.18	1.77	1.2	1.65	mmu-miR-3109-3p_mmu-mir-3109	MIMAT0014950	20
mmu-miR-3110-5p	mmu-mir-3110	4	0	0	2	0	0	2	0	0	0.17	0	0	0.27	mmu-miR-3110-5p_mmu-mir-3110	MIMAT0014951	20
mmu-miR-3112-3p	mmu-mir-3112	11	1	2	0	3	4	1	0.11	0.22	0	0.38	0.53	0.14	mmu-miR-3112-3p_mmu-mir-3112	MIMAT0014956	20
mmu-miR-3112-5p	mmu-mir-3112	3	1	0	0	1	1	0	0.11	0	0	0.13	0.13	0	mmu-miR-3112-5p_mmu-mir-3112	MIMAT0014955	20
mmu-miR-3113-5p	mmu-mir-3113	2	0	2	0	0	0	0	0	0.22	0	0	0	0	mmu-miR-3113-5p_mmu-mir-3113	MIMAT0014959	21
mmu-miR-32-5p	mmu-mir-32	172	15	23	32	39	48	15	1.63	2.5	2.69	4.92	6.42	2.06	mmu-miR-32-5p_mmu-mir-32	MIMAT0000654	21
mmu-miR-32-3p	mmu-mir-32	679	76	104	144	162	132	61	8.27	11.29	12.11	20.44	17.64	8.37	mmu-miR-32-3p_mmu-mir-32	MIMAT0017050	20
mmu-miR-320-5p	mmu-mir-320	36	7	4	9	7	5	4	0.76	0.43	0.76	0.88	0.67	0.55	mmu-miR-320-5p_mmu-mir-320	MIMAT0017057	21
mmu-miR-320-3p	mmu-mir-320	22070	4130	3506	5353	3607	3526	1948	449.29	380.69	450.21	455.01	471.25	267.24	mmu-miR-320-3p_mmu-mir-320	MIMAT0000666	21
mmu-miR-322-3p	mmu-mir-322	2822	473	390	556	627	531	245	51.46	42.35	46.76	79.09	70.97	33.61	mmu-miR-322-3p_mmu-mir-322	MIMAT0000549	20
mmu-miR-322-5p	mmu-mir-322	688	94	112	122	134	155	71	10.23	12.16	10.26	16.9	20.72	9.74	mmu-miR-322-5p_mmu-mir-322	MIMAT0000548	21
mmu-miR-324-5p	mmu-mir-324	272	47	50	74	33	50	18	5.11	5.43	6.22	4.16	6.68	2.47	mmu-miR-324-5p_mmu-mir-324	MIMAT0000555	22
mmu-miR-324-3p	mmu-mir-324	747	94	104	151	162	159	77	10.23	11.29	12.7	20.44	21.25	10.56	mmu-miR-324-3p_mmu-mir-324	MIMAT0000556	19
mmu-miR-325-5p	mmu-mir-325	3	0	0	2	0	1	0	0	0	0.17	0	0.13	0	mmu-miR-325-5p_mmu-mir-325	MIMAT0000558	22
mmu-miR-326-3p	mmu-mir-326	270	25	26	30	89	55	45	2.72	2.82	2.52	11.23	7.35	6.17	mmu-miR-326-3p_mmu-mir-326	MIMAT0000559	20
mmu-miR-326-5p	mmu-mir-326	2	2	0	0	0	0	0	0.22	0	0	0	0	0	mmu-miR-326-5p_mmu-mir-326	MIMAT0017027	23
mmu-miR-328-3p	mmu-mir-328	17390	2028	2046	2580	4147	4404	2185	220.62	222.16	216.99	523.13	588.6	299.75	mmu-miR-328-3p_mmu-mir-328	MIMAT0000565	21
mmu-miR-328-5p	mmu-mir-328	12	2	1	0	5	2	2	0.22	0.11	0	0.63	0.27	0.27	mmu-miR-328-5p_mmu-mir-328	MIMAT0017030	21
mmu-miR-33-5p	mmu-mir-33	7	4	2	0	1	0	0	0.44	0.22	0	0.13	0	0	mmu-miR-33-5p_mmu-mir-33	MIMAT0000667	20
mmu-miR-33-3p	mmu-mir-33	8	1	6	0	0	0	1	0.11	0.65	0	0	0	0.14	mmu-miR-33-3p_mmu-mir-33	MIMAT0004666	21
mmu-miR-330-5p	mmu-mir-330	836	71	103	127	219	192	124	7.72	11.18	10.68	27.63	25.66	17.01	mmu-miR-330-5p_mmu-mir-330	MIMAT0004642	21
mmu-miR-330-3p	mmu-mir-330	533	51	53	86	154	119	70	5.55	5.75	7.23	19.43	15.9	9.6	mmu-miR-330-3p_mmu-mir-330	MIMAT0000569	22
mmu-miR-331-3p	mmu-mir-331	394	69	46	61	87	73	58	7.51	4.99	5.13	10.97	9.76	7.96	mmu-miR-331-3p_mmu-mir-331	MIMAT0000571	20
mmu-miR-331-5p	mmu-mir-331	342	54	60	67	64	68	29	5.87	6.51	5.63	8.07	9.09	3.98	mmu-miR-331-5p_mmu-mir-331	MIMAT0004643	21
mmu-miR-338-5p	mmu-mir-338	109	2	10	28	26	27	16	0.22	1.09	2.35	3.28	3.61	2.19	mmu-miR-338-5p_mmu-mir-338	MIMAT0004647	21
mmu-miR-338-3p	mmu-mir-338	2	0	2	0	0	0	0	0	0.22	0	0	0	0	mmu-miR-338-3p_mmu-mir-338	MIMAT0000582	21
mmu-miR-339-3p	mmu-mir-339	343	44	39	45	96	73	46	4.79	4.23	3.78	12.11	9.76	6.31	mmu-miR-339-3p_mmu-mir-339	MIMAT0004649	22
mmu-miR-339-5p	mmu-mir-339	2447	239	262	390	584	596	376	26	28.45	32.8	73.67	79.66	51.58	mmu-miR-339-5p_mmu-mir-339	MIMAT0000584	22
mmu-miR-340-5p	mmu-mir-340	8518	1027	824	940	2439	2192	1096	111.72	89.47	79.06	307.67	292.96	150.36	mmu-miR-340-5p_mmu-mir-340	MIMAT0004651	21
mmu-miR-340-3p	mmu-mir-340	849	55	49	67	289	247	142	5.98	5.32	5.63	36.46	33.01	19.48	mmu-miR-340-3p_mmu-mir-340	MIMAT0000586	21
mmu-miR-342-3p	mmu-mir-342	3299	510	554	726	652	589	268	55.48	60.15	61.06	82.25	78.72	36.77	mmu-miR-342-3p_mmu-mir-342	MIMAT0000590	22
mmu-miR-342-5p	mmu-mir-342	254	22	22	33	60	82	35	2.39	2.39	2.78	7.57	10.96	4.8	mmu-miR-342-5p_mmu-mir-342	MIMAT0004653	21
mmu-miR-344-3p	mmu-mir-344-1	65	12	8	17	16	11	1	1.31	0.87	1.43	2.02	1.47	0.14	mmu-miR-344-3p_mmu-mir-344-1	MIMAT0000593	22
mmu-miR-344-3p	mmu-mir-344-2	65	12	8	17	16	11	1	1.31	0.87	1.43	2.02	1.47	0.14	mmu-miR-344-3p_mmu-mir-344-2	MIMAT0000593	22
mmu-miR-344b-3p	mmu-mir-344b	15	4	1	0	5	5	0	0.44	0.11	0	0.63	0.67	0	mmu-miR-344b-3p_mmu-mir-344b	MIMAT0014926	21
mmu-miR-344d-3p	mmu-mir-344d-1	12	1	2	0	7	0	2	0.11	0.22	0	0.88	0	0.27	mmu-miR-344d-3p_mmu-mir-344d-1	MIMAT0014808	21
mmu-miR-344d-3p	mmu-mir-344d-2	12	1	2	0	7	0	2	0.11	0.22	0	0.88	0	0.27	mmu-miR-344d-3p_mmu-mir-344d-2	MIMAT0014808	21
mmu-miR-344d-3p	mmu-mir-344d-3	12	1	2	0	7	0	2	0.11	0.22	0	0.88	0	0.27	mmu-miR-344d-3p_mmu-mir-344d-3	MIMAT0014808	21
mmu-miR-345-5p	mmu-mir-345	185	40	31	67	16	26	5	4.35	3.37	5.63	2.02	3.47	0.69	mmu-miR-345-5p_mmu-mir-345	MIMAT0000595	21
mmu-miR-345-3p	mmu-mir-345	2034	274	297	399	438	414	212	29.81	32.25	33.56	55.25	55.33	29.08	mmu-miR-345-3p_mmu-mir-345	MIMAT0004656	21
mmu-miR-3470a	mmu-mir-3470a	162	32	37	44	23	21	5	3.48	4.02	3.7	2.9	2.81	0.69	mmu-miR-3470a_mmu-mir-3470a	MIMAT0015640	20
mmu-miR-3470b	mmu-mir-3470b	226	44	28	74	43	22	15	4.79	3.04	6.22	5.42	2.94	2.06	mmu-miR-3470b_mmu-mir-3470b	MIMAT0015641	20
mmu-miR-3473a	mmu-mir-3473a	100	8	11	18	34	19	10	0.87	1.19	1.51	4.29	2.54	1.37	mmu-miR-3473a_mmu-mir-3473a	MIMAT0015645	17
mmu-miR-3473b	mmu-mir-3473b	5036	662	589	978	1231	1102	474	72.02	63.95	82.25	155.29	147.28	65.03	mmu-miR-3473b_mmu-mir-3473b	MIMAT0020367	19
mmu-miR-3473d	mmu-mir-3473d	59	10	3	12	7	11	16	1.09	0.33	1.01	0.88	1.47	2.19	mmu-miR-3473d_mmu-mir-3473d	MIMAT0020632	23
mmu-miR-3473e	mmu-mir-3473e	1505	225	207	344	320	281	128	24.48	22.48	28.93	40.37	37.56	17.56	mmu-miR-3473e_mmu-mir-3473e	MIMAT0025587	20
mmu-miR-3473f	mmu-mir-3473f	106	26	12	16	20	14	18	2.83	1.3	1.35	2.52	1.87	2.47	mmu-miR-3473f_mmu-mir-3473f	MIMAT0031390	19
mmu-miR-3473g	mmu-mir-3473g	13	2	0	10	0	0	1	0.22	0	0.84	0	0	0.14	mmu-miR-3473g_mmu-mir-3473g	MIMAT0031427	19
mmu-miR-3473h-5p	mmu-mir-3473h	41	4	8	14	6	9	0	0.44	0.87	1.18	0.76	1.2	0	mmu-miR-3473h-5p_mmu-mir-3473h	MIMAT0049861	19
mmu-miR-3474	mmu-mir-3474	27	0	7	2	8	9	1	0	0.76	0.17	1.01	1.2	0.14	mmu-miR-3474_mmu-mir-3474	MIMAT0015646	21
mmu-miR-34a-3p	mmu-mir-34a	14	1	1	0	0	6	6	0.11	0.11	0	0	0.8	0.82	mmu-miR-34a-3p_mmu-mir-34a	MIMAT0017022	20
mmu-miR-34a-5p	mmu-mir-34a	1368	217	212	222	278	308	131	23.61	23.02	18.67	35.07	41.16	17.97	mmu-miR-34a-5p_mmu-mir-34a	MIMAT0000542	21
mmu-miR-34b-5p	mmu-mir-34b	5947	922	1007	1008	1207	1221	582	100.3	109.34	84.78	152.26	163.19	79.84	mmu-miR-34b-5p_mmu-mir-34b	MIMAT0000382	22
mmu-miR-34b-3p	mmu-mir-34b	2394	358	346	621	459	442	168	38.95	37.57	52.23	57.9	59.07	23.05	mmu-miR-34b-3p_mmu-mir-34b	MIMAT0004581	21
mmu-miR-34c-3p	mmu-mir-34c	654	80	89	142	125	147	71	8.7	9.66	11.94	15.77	19.65	9.74	mmu-miR-34c-3p_mmu-mir-34c	MIMAT0004580	21
mmu-miR-34c-5p	mmu-mir-34c	16430	2552	2691	3127	3195	3243	1622	277.62	292.19	262.99	403.04	433.43	222.52	mmu-miR-34c-5p_mmu-mir-34c	MIMAT0000381	22
mmu-miR-350-3p	mmu-mir-350	1159	173	164	226	244	241	111	18.82	17.81	19.01	30.78	32.21	15.23	mmu-miR-350-3p_mmu-mir-350	MIMAT0000605	21
mmu-miR-350-5p	mmu-mir-350	227	26	31	34	44	48	44	2.83	3.37	2.86	5.55	6.42	6.04	mmu-miR-350-5p_mmu-mir-350	MIMAT0017040	18
mmu-miR-351-3p	mmu-mir-351	80	5	9	8	33	10	15	0.54	0.98	0.67	4.16	1.34	2.06	mmu-miR-351-3p_mmu-mir-351	MIMAT0017042	20
mmu-miR-351-5p	mmu-mir-351	6943	953	904	1077	1533	1658	818	103.67	98.16	90.58	193.38	221.59	112.22	mmu-miR-351-5p_mmu-mir-351	MIMAT0000609	23
mmu-miR-3535	mmu-mir-3535	6567	1575	1205	1949	743	737	358	171.34	130.84	163.92	93.73	98.5	49.11	mmu-miR-3535_mmu-mir-3535	MIMAT0031410	25
mmu-miR-3569-3p	mmu-mir-3569	2	0	0	0	1	1	0	0	0	0	0.13	0.13	0	mmu-miR-3569-3p_mmu-mir-3569	MIMAT0029855	21
mmu-miR-3572-5p	mmu-mir-3572	9	6	0	0	0	0	3	0.65	0	0	0	0	0.41	mmu-miR-3572-5p_mmu-mir-3572	MIMAT0022986	21
mmu-miR-3572-3p	mmu-mir-3572	9	0	3	0	0	6	0	0	0.33	0	0	0.8	0	mmu-miR-3572-3p_mmu-mir-3572	MIMAT0020636	22
mmu-miR-361-5p	mmu-mir-361	1935	291	289	408	370	408	169	31.66	31.38	34.31	46.67	54.53	23.18	mmu-miR-361-5p_mmu-mir-361	MIMAT0000704	21
mmu-miR-361-3p	mmu-mir-361	17392	2720	2379	3190	3466	3626	2011	295.9	258.32	268.29	437.22	484.62	275.88	mmu-miR-361-3p_mmu-mir-361	MIMAT0017075	24
mmu-miR-362-5p	mmu-mir-362	3053	503	398	575	641	640	296	54.72	43.22	48.36	80.86	85.54	40.61	mmu-miR-362-5p_mmu-mir-362	MIMAT0000706	23
mmu-miR-362-3p	mmu-mir-362	513	77	99	111	78	113	35	8.38	10.75	9.34	9.84	15.1	4.8	mmu-miR-362-3p_mmu-mir-362	MIMAT0004684	21
mmu-miR-365-1-5p	mmu-mir-365-1	114	14	12	11	28	38	11	1.52	1.3	0.93	3.53	5.08	1.51	mmu-miR-365-1-5p_mmu-mir-365-1	MIMAT0017077	22
mmu-miR-365-3p	mmu-mir-365-1	3195	567	502	679	565	565	317	61.68	54.51	57.11	71.27	75.51	43.49	mmu-miR-365-3p_mmu-mir-365-1	MIMAT0000711	21
mmu-miR-365-2-5p	mmu-mir-365-2	361	45	34	65	82	83	52	4.9	3.69	5.47	10.34	11.09	7.13	mmu-miR-365-2-5p_mmu-mir-365-2	MIMAT0017179	22
mmu-miR-365-3p	mmu-mir-365-2	3195	567	502	679	565	565	317	61.68	54.51	57.11	71.27	75.51	43.49	mmu-miR-365-3p_mmu-mir-365-2	MIMAT0000711	21
mmu-miR-374c-5p	mmu-mir-374b	3049	388	433	539	620	766	303	42.21	47.02	45.33	78.21	102.38	41.57	mmu-miR-374c-5p_mmu-mir-374b	MIMAT0014953	19
mmu-miR-374c-3p	mmu-mir-374b	311	50	40	32	97	76	16	5.44	4.34	2.69	12.24	10.16	2.19	mmu-miR-374c-3p_mmu-mir-374b	MIMAT0014954	18
mmu-miR-374b-5p	mmu-mir-374b	3049	388	433	539	620	766	303	42.21	47.02	45.33	78.21	102.38	41.57	mmu-miR-374b-5p_mmu-mir-374b	MIMAT0003727	21
mmu-miR-374c-5p	mmu-mir-374c	10	0	0	0	0	10	0	0	0	0	0	1.34	0	mmu-miR-374c-5p_mmu-mir-374c	MIMAT0014953	19
mmu-miR-374c-3p	mmu-mir-374c	6	1	1	0	2	2	0	0.11	0.11	0	0.25	0.27	0	mmu-miR-374c-3p_mmu-mir-374c	MIMAT0014954	18
mmu-miR-375-3p	mmu-mir-375	52	8	10	8	8	13	5	0.87	1.09	0.67	1.01	1.74	0.69	mmu-miR-375-3p_mmu-mir-375	MIMAT0000739	21
mmu-miR-376b-3p	mmu-mir-376b	1	0	0	0	1	0	0	0	0	0	0.13	0	0	mmu-miR-376b-3p_mmu-mir-376b	MIMAT0001092	20
mmu-miR-378a-3p	mmu-mir-378a	20977	3352	3266	4195	3808	3803	2553	364.65	354.63	352.82	480.37	508.28	350.24	mmu-miR-378a-3p_mmu-mir-378a	MIMAT0003151	20
mmu-miR-378a-5p	mmu-mir-378a	1120	168	125	209	234	274	110	18.28	13.57	17.58	29.52	36.62	15.09	mmu-miR-378a-5p_mmu-mir-378a	MIMAT0000742	21
mmu-miR-378b	mmu-mir-378b	145	21	21	19	37	43	4	2.28	2.28	1.6	4.67	5.75	0.55	mmu-miR-378b_mmu-mir-378b	MIMAT0019348	19
mmu-miR-378c	mmu-mir-378c	9292	1537	1435	1774	1807	1733	1006	167.21	155.82	149.2	227.95	231.62	138.01	mmu-miR-378c_mmu-mir-378c	MIMAT0025138	20
mmu-miR-378d	mmu-mir-378d	269	33	34	66	49	57	30	3.59	3.69	5.55	6.18	7.62	4.12	mmu-miR-378d_mmu-mir-378d	MIMAT0025167	21
mmu-miR-379-5p	mmu-mir-379	1	0	1	0	0	0	0	0	0.11	0	0	0	0	mmu-miR-379-5p_mmu-mir-379	MIMAT0000743	20
mmu-miR-383-5p	mmu-mir-383	2	0	0	2	0	0	0	0	0	0.17	0	0	0	mmu-miR-383-5p_mmu-mir-383	MIMAT0000748	21
mmu-miR-384-3p	mmu-mir-384	4	0	1	2	1	0	0	0	0.11	0.17	0.13	0	0	mmu-miR-384-3p_mmu-mir-384	MIMAT0001076	21
mmu-miR-384-5p	mmu-mir-384	1	0	1	0	0	0	0	0	0.11	0	0	0	0	mmu-miR-384-5p_mmu-mir-384	MIMAT0004745	22
mmu-miR-3962	mmu-mir-3962	218	35	40	49	44	37	13	3.81	4.34	4.12	5.55	4.95	1.78	mmu-miR-3962_mmu-mir-3962	MIMAT0019340	19
mmu-miR-3963	mmu-mir-3963	21	0	0	2	5	8	6	0	0	0.17	0.63	1.07	0.82	mmu-miR-3963_mmu-mir-3963	MIMAT0019341	18
mmu-miR-3964	mmu-mir-3964	3	0	0	0	0	1	2	0	0	0	0	0.13	0.27	mmu-miR-3964_mmu-mir-3964	MIMAT0019344	19
mmu-miR-3965	mmu-mir-3965	10	3	3	2	1	1	0	0.33	0.33	0.17	0.13	0.13	0	mmu-miR-3965_mmu-mir-3965	MIMAT0019347	18
mmu-miR-3968	mmu-mir-3968	17	0	4	7	4	2	0	0	0.43	0.59	0.5	0.27	0	mmu-miR-3968_mmu-mir-3968	MIMAT0019352	20
mmu-miR-3969	mmu-mir-3969	13	0	1	0	1	11	0	0	0.11	0	0.13	1.47	0	mmu-miR-3969_mmu-mir-3969	MIMAT0019353	19
mmu-miR-3970	mmu-mir-3970	4427	344	860	1666	404	456	697	37.42	93.38	140.12	50.96	60.95	95.62	mmu-miR-3970_mmu-mir-3970	MIMAT0019355	19
mmu-miR-409-3p	mmu-mir-409	2	2	0	0	0	0	0	0.22	0	0	0	0	0	mmu-miR-409-3p_mmu-mir-409	MIMAT0001090	21
mmu-miR-411-5p	mmu-mir-411	1	1	0	0	0	0	0	0.11	0	0	0	0	0	mmu-miR-411-5p_mmu-mir-411	MIMAT0004747	20
mmu-miR-421-3p	mmu-mir-421	406	49	44	80	96	93	44	5.33	4.78	6.73	12.11	12.43	6.04	mmu-miR-421-3p_mmu-mir-421	MIMAT0004869	22
mmu-miR-423-5p	mmu-mir-423	18651	2887	2609	3699	3750	3666	2040	314.07	283.29	311.1	473.05	489.97	279.86	mmu-miR-423-5p_mmu-mir-423	MIMAT0004825	22
mmu-miR-423-3p	mmu-mir-423	60746	8945	8568	10707	12491	12719	7316	973.1	930.33	900.5	1575.69	1699.91	1003.66	mmu-miR-423-3p_mmu-mir-423	MIMAT0003454	22
mmu-miR-425-3p	mmu-mir-425	790	67	110	139	191	186	97	7.29	11.94	11.69	24.09	24.86	13.31	mmu-miR-425-3p_mmu-mir-425	MIMAT0001342	20
mmu-miR-425-5p	mmu-mir-425	2520	297	283	418	612	582	328	32.31	30.73	35.16	77.2	77.79	45	mmu-miR-425-5p_mmu-mir-425	MIMAT0004750	22
mmu-miR-429-3p	mmu-mir-429	52	1	2	4	20	23	2	0.11	0.22	0.34	2.52	3.07	0.27	mmu-miR-429-3p_mmu-mir-429	MIMAT0001537	21
mmu-miR-449a-3p	mmu-mir-449a	12	0	1	0	1	10	0	0	0.11	0	0.13	1.34	0	mmu-miR-449a-3p_mmu-mir-449a	MIMAT0017180	21
mmu-miR-449a-5p	mmu-mir-449a	127	20	20	33	28	22	4	2.18	2.17	2.78	3.53	2.94	0.55	mmu-miR-449a-5p_mmu-mir-449a	MIMAT0001542	21
mmu-miR-449c-5p	mmu-mir-449c	9	0	0	6	2	0	1	0	0	0.5	0.25	0	0.14	mmu-miR-449c-5p_mmu-mir-449c	MIMAT0003460	20
mmu-miR-450a-1-3p	mmu-mir-450a-1	138	17	14	12	36	44	15	1.85	1.52	1.01	4.54	5.88	2.06	mmu-miR-450a-1-3p_mmu-mir-450a-1	MIMAT0017182	21
mmu-miR-450a-5p	mmu-mir-450a-1	4687	770	653	745	1045	1022	452	83.77	70.9	62.66	131.82	136.59	62.01	mmu-miR-450a-5p_mmu-mir-450a-1	MIMAT0001546	21
mmu-miR-450a-2-3p	mmu-mir-450a-2	1	0	0	0	0	1	0	0	0	0	0	0.13	0	mmu-miR-450a-2-3p_mmu-mir-450a-2	MIMAT0004789	21
mmu-miR-450a-5p	mmu-mir-450a-2	4684	770	652	743	1045	1022	452	83.77	70.8	62.49	131.82	136.59	62.01	mmu-miR-450a-5p_mmu-mir-450a-2	MIMAT0001546	21
mmu-miR-450b-3p	mmu-mir-450b	1008	150	146	175	203	248	86	16.32	15.85	14.72	25.61	33.15	11.8	mmu-miR-450b-3p_mmu-mir-450b	MIMAT0003512	21
mmu-miR-450b-5p	mmu-mir-450b	247	33	32	34	64	58	26	3.59	3.47	2.86	8.07	7.75	3.57	mmu-miR-450b-5p_mmu-mir-450b	MIMAT0003511	21
mmu-miR-451a	mmu-mir-451a	14	2	2	6	1	2	1	0.22	0.22	0.5	0.13	0.27	0.14	mmu-miR-451a_mmu-mir-451a	MIMAT0001632	21
mmu-miR-452-3p	mmu-mir-452	13	4	0	2	6	1	0	0.44	0	0.17	0.76	0.13	0	mmu-miR-452-3p_mmu-mir-452	MIMAT0017194	21
mmu-miR-452-5p	mmu-mir-452	25	6	7	4	5	1	2	0.65	0.76	0.34	0.63	0.13	0.27	mmu-miR-452-5p_mmu-mir-452	MIMAT0001637	21
mmu-miR-455-3p	mmu-mir-455	81	9	13	8	21	19	11	0.98	1.41	0.67	2.65	2.54	1.51	mmu-miR-455-3p_mmu-mir-455	MIMAT0003742	20
mmu-miR-455-5p	mmu-mir-455	73	6	7	10	17	28	5	0.65	0.76	0.84	2.14	3.74	0.69	mmu-miR-455-5p_mmu-mir-455	MIMAT0003485	21
mmu-miR-465a-5p	mmu-mir-465a	5	1	4	0	0	0	0	0.11	0.43	0	0	0	0	mmu-miR-465a-5p_mmu-mir-465a	MIMAT0002106	22
mmu-miR-465b-3p	mmu-mir-465a	3	1	2	0	0	0	0	0.11	0.22	0	0	0	0	mmu-miR-465b-3p_mmu-mir-465a	MIMAT0004872	21
mmu-miR-465c-3p	mmu-mir-465a	3	1	2	0	0	0	0	0.11	0.22	0	0	0	0	mmu-miR-465c-3p_mmu-mir-465a	MIMAT0004874	21
mmu-miR-465a-3p	mmu-mir-465a	3	1	2	0	0	0	0	0.11	0.22	0	0	0	0	mmu-miR-465a-3p_mmu-mir-465a	MIMAT0004217	21
mmu-miR-465b-5p	mmu-mir-465b-1	20	6	1	2	5	2	4	0.65	0.11	0.17	0.63	0.27	0.55	mmu-miR-465b-5p_mmu-mir-465b-1	MIMAT0004871	21
mmu-miR-465b-3p	mmu-mir-465b-1	3	1	2	0	0	0	0	0.11	0.22	0	0	0	0	mmu-miR-465b-3p_mmu-mir-465b-1	MIMAT0004872	21
mmu-miR-465c-3p	mmu-mir-465b-1	3	1	2	0	0	0	0	0.11	0.22	0	0	0	0	mmu-miR-465c-3p_mmu-mir-465b-1	MIMAT0004874	21
mmu-miR-465a-3p	mmu-mir-465b-1	3	1	2	0	0	0	0	0.11	0.22	0	0	0	0	mmu-miR-465a-3p_mmu-mir-465b-1	MIMAT0004217	21
mmu-miR-465b-5p	mmu-mir-465b-2	20	6	1	2	5	2	4	0.65	0.11	0.17	0.63	0.27	0.55	mmu-miR-465b-5p_mmu-mir-465b-2	MIMAT0004871	21
mmu-miR-465b-3p	mmu-mir-465b-2	3	1	2	0	0	0	0	0.11	0.22	0	0	0	0	mmu-miR-465b-3p_mmu-mir-465b-2	MIMAT0004872	21
mmu-miR-465c-3p	mmu-mir-465b-2	3	1	2	0	0	0	0	0.11	0.22	0	0	0	0	mmu-miR-465c-3p_mmu-mir-465b-2	MIMAT0004874	21
mmu-miR-465a-3p	mmu-mir-465b-2	3	1	2	0	0	0	0	0.11	0.22	0	0	0	0	mmu-miR-465a-3p_mmu-mir-465b-2	MIMAT0004217	21
mmu-miR-465b-3p	mmu-mir-465c-1	3	1	2	0	0	0	0	0.11	0.22	0	0	0	0	mmu-miR-465b-3p_mmu-mir-465c-1	MIMAT0004872	21
mmu-miR-465c-5p	mmu-mir-465c-1	20	2	9	0	3	4	2	0.22	0.98	0	0.38	0.53	0.27	mmu-miR-465c-5p_mmu-mir-465c-1	MIMAT0004873	21
mmu-miR-465c-3p	mmu-mir-465c-1	3	1	2	0	0	0	0	0.11	0.22	0	0	0	0	mmu-miR-465c-3p_mmu-mir-465c-1	MIMAT0004874	21
mmu-miR-465a-3p	mmu-mir-465c-1	3	1	2	0	0	0	0	0.11	0.22	0	0	0	0	mmu-miR-465a-3p_mmu-mir-465c-1	MIMAT0004217	21
mmu-miR-465b-3p	mmu-mir-465c-2	3	1	2	0	0	0	0	0.11	0.22	0	0	0	0	mmu-miR-465b-3p_mmu-mir-465c-2	MIMAT0004872	21
mmu-miR-465c-5p	mmu-mir-465c-2	20	2	9	0	3	4	2	0.22	0.98	0	0.38	0.53	0.27	mmu-miR-465c-5p_mmu-mir-465c-2	MIMAT0004873	21
mmu-miR-465c-3p	mmu-mir-465c-2	3	1	2	0	0	0	0	0.11	0.22	0	0	0	0	mmu-miR-465c-3p_mmu-mir-465c-2	MIMAT0004874	21
mmu-miR-465a-3p	mmu-mir-465c-2	3	1	2	0	0	0	0	0.11	0.22	0	0	0	0	mmu-miR-465a-3p_mmu-mir-465c-2	MIMAT0004217	21
mmu-miR-466a-3p	mmu-mir-466a	27	8	1	14	3	1	0	0.87	0.11	1.18	0.38	0.13	0	mmu-miR-466a-3p_mmu-mir-466a	MIMAT0002107	22
mmu-miR-466p-3p	mmu-mir-466a	27	8	1	14	3	1	0	0.87	0.11	1.18	0.38	0.13	0	mmu-miR-466p-3p_mmu-mir-466a	MIMAT0014892	21
mmu-miR-466b-3p	mmu-mir-466a	27	8	1	14	3	1	0	0.87	0.11	1.18	0.38	0.13	0	mmu-miR-466b-3p_mmu-mir-466a	MIMAT0004876	21
mmu-miR-466e-3p	mmu-mir-466a	27	8	1	14	3	1	0	0.87	0.11	1.18	0.38	0.13	0	mmu-miR-466e-3p_mmu-mir-466a	MIMAT0004880	22
mmu-miR-466c-3p	mmu-mir-466a	27	8	1	14	3	1	0	0.87	0.11	1.18	0.38	0.13	0	mmu-miR-466c-3p_mmu-mir-466a	MIMAT0004878	21
mmu-miR-466a-3p	mmu-mir-466b-1	33	9	2	14	3	3	2	0.98	0.22	1.18	0.38	0.4	0.27	mmu-miR-466a-3p_mmu-mir-466b-1	MIMAT0002107	22
mmu-miR-466b-5p	mmu-mir-466b-1	3	2	1	0	0	0	0	0.22	0.11	0	0	0	0	mmu-miR-466b-5p_mmu-mir-466b-1	MIMAT0004875	21
mmu-miR-466p-3p	mmu-mir-466b-1	33	9	2	14	3	3	2	0.98	0.22	1.18	0.38	0.4	0.27	mmu-miR-466p-3p_mmu-mir-466b-1	MIMAT0014892	21
mmu-miR-466b-3p	mmu-mir-466b-1	33	9	2	14	3	3	2	0.98	0.22	1.18	0.38	0.4	0.27	mmu-miR-466b-3p_mmu-mir-466b-1	MIMAT0004876	21
mmu-miR-466e-3p	mmu-mir-466b-1	33	9	2	14	3	3	2	0.98	0.22	1.18	0.38	0.4	0.27	mmu-miR-466e-3p_mmu-mir-466b-1	MIMAT0004880	22
mmu-miR-466o-5p	mmu-mir-466b-1	3	2	1	0	0	0	0	0.22	0.11	0	0	0	0	mmu-miR-466o-5p_mmu-mir-466b-1	MIMAT0014885	21
mmu-miR-466c-3p	mmu-mir-466b-1	33	9	2	14	3	3	2	0.98	0.22	1.18	0.38	0.4	0.27	mmu-miR-466c-3p_mmu-mir-466b-1	MIMAT0004878	21
mmu-miR-466a-3p	mmu-mir-466b-2	33	9	2	14	3	3	2	0.98	0.22	1.18	0.38	0.4	0.27	mmu-miR-466a-3p_mmu-mir-466b-2	MIMAT0002107	22
mmu-miR-466b-5p	mmu-mir-466b-2	3	2	1	0	0	0	0	0.22	0.11	0	0	0	0	mmu-miR-466b-5p_mmu-mir-466b-2	MIMAT0004875	21
mmu-miR-466p-3p	mmu-mir-466b-2	33	9	2	14	3	3	2	0.98	0.22	1.18	0.38	0.4	0.27	mmu-miR-466p-3p_mmu-mir-466b-2	MIMAT0014892	21
mmu-miR-466b-3p	mmu-mir-466b-2	33	9	2	14	3	3	2	0.98	0.22	1.18	0.38	0.4	0.27	mmu-miR-466b-3p_mmu-mir-466b-2	MIMAT0004876	21
mmu-miR-466e-3p	mmu-mir-466b-2	33	9	2	14	3	3	2	0.98	0.22	1.18	0.38	0.4	0.27	mmu-miR-466e-3p_mmu-mir-466b-2	MIMAT0004880	22
mmu-miR-466o-5p	mmu-mir-466b-2	3	2	1	0	0	0	0	0.22	0.11	0	0	0	0	mmu-miR-466o-5p_mmu-mir-466b-2	MIMAT0014885	21
mmu-miR-466c-3p	mmu-mir-466b-2	33	9	2	14	3	3	2	0.98	0.22	1.18	0.38	0.4	0.27	mmu-miR-466c-3p_mmu-mir-466b-2	MIMAT0004878	21
mmu-miR-466b-5p	mmu-mir-466b-3	3	2	1	0	0	0	0	0.22	0.11	0	0	0	0	mmu-miR-466b-5p_mmu-mir-466b-3	MIMAT0004875	21
mmu-miR-466p-3p	mmu-mir-466b-3	19	3	2	6	1	5	2	0.33	0.22	0.5	0.13	0.67	0.27	mmu-miR-466p-3p_mmu-mir-466b-3	MIMAT0014892	21
mmu-miR-466b-3p	mmu-mir-466b-3	19	3	2	6	1	5	2	0.33	0.22	0.5	0.13	0.67	0.27	mmu-miR-466b-3p_mmu-mir-466b-3	MIMAT0004876	21
mmu-miR-466o-5p	mmu-mir-466b-3	3	2	1	0	0	0	0	0.22	0.11	0	0	0	0	mmu-miR-466o-5p_mmu-mir-466b-3	MIMAT0014885	21
mmu-miR-466c-3p	mmu-mir-466b-3	19	3	2	6	1	5	2	0.33	0.22	0.5	0.13	0.67	0.27	mmu-miR-466c-3p_mmu-mir-466b-3	MIMAT0004878	21
mmu-miR-466a-3p	mmu-mir-466b-4	33	9	2	14	3	3	2	0.98	0.22	1.18	0.38	0.4	0.27	mmu-miR-466a-3p_mmu-mir-466b-4	MIMAT0002107	22
mmu-miR-466b-5p	mmu-mir-466b-4	3	2	1	0	0	0	0	0.22	0.11	0	0	0	0	mmu-miR-466b-5p_mmu-mir-466b-4	MIMAT0004875	21
mmu-miR-466p-3p	mmu-mir-466b-4	33	9	2	14	3	3	2	0.98	0.22	1.18	0.38	0.4	0.27	mmu-miR-466p-3p_mmu-mir-466b-4	MIMAT0014892	21
mmu-miR-466b-3p	mmu-mir-466b-4	33	9	2	14	3	3	2	0.98	0.22	1.18	0.38	0.4	0.27	mmu-miR-466b-3p_mmu-mir-466b-4	MIMAT0004876	21
mmu-miR-466e-3p	mmu-mir-466b-4	33	9	2	14	3	3	2	0.98	0.22	1.18	0.38	0.4	0.27	mmu-miR-466e-3p_mmu-mir-466b-4	MIMAT0004880	22
mmu-miR-466o-5p	mmu-mir-466b-4	3	2	1	0	0	0	0	0.22	0.11	0	0	0	0	mmu-miR-466o-5p_mmu-mir-466b-4	MIMAT0014885	21
mmu-miR-466c-3p	mmu-mir-466b-4	33	9	2	14	3	3	2	0.98	0.22	1.18	0.38	0.4	0.27	mmu-miR-466c-3p_mmu-mir-466b-4	MIMAT0004878	21
mmu-miR-466a-3p	mmu-mir-466b-5	33	9	2	14	3	3	2	0.98	0.22	1.18	0.38	0.4	0.27	mmu-miR-466a-3p_mmu-mir-466b-5	MIMAT0002107	22
mmu-miR-466b-5p	mmu-mir-466b-5	3	2	1	0	0	0	0	0.22	0.11	0	0	0	0	mmu-miR-466b-5p_mmu-mir-466b-5	MIMAT0004875	21
mmu-miR-466p-3p	mmu-mir-466b-5	33	9	2	14	3	3	2	0.98	0.22	1.18	0.38	0.4	0.27	mmu-miR-466p-3p_mmu-mir-466b-5	MIMAT0014892	21
mmu-miR-466b-3p	mmu-mir-466b-5	33	9	2	14	3	3	2	0.98	0.22	1.18	0.38	0.4	0.27	mmu-miR-466b-3p_mmu-mir-466b-5	MIMAT0004876	21
mmu-miR-466e-3p	mmu-mir-466b-5	33	9	2	14	3	3	2	0.98	0.22	1.18	0.38	0.4	0.27	mmu-miR-466e-3p_mmu-mir-466b-5	MIMAT0004880	22
mmu-miR-466o-5p	mmu-mir-466b-5	3	2	1	0	0	0	0	0.22	0.11	0	0	0	0	mmu-miR-466o-5p_mmu-mir-466b-5	MIMAT0014885	21
mmu-miR-466c-3p	mmu-mir-466b-5	33	9	2	14	3	3	2	0.98	0.22	1.18	0.38	0.4	0.27	mmu-miR-466c-3p_mmu-mir-466b-5	MIMAT0004878	21
mmu-miR-466a-3p	mmu-mir-466b-6	33	9	2	14	3	3	2	0.98	0.22	1.18	0.38	0.4	0.27	mmu-miR-466a-3p_mmu-mir-466b-6	MIMAT0002107	22
mmu-miR-466b-5p	mmu-mir-466b-6	3	2	1	0	0	0	0	0.22	0.11	0	0	0	0	mmu-miR-466b-5p_mmu-mir-466b-6	MIMAT0004875	21
mmu-miR-466p-3p	mmu-mir-466b-6	33	9	2	14	3	3	2	0.98	0.22	1.18	0.38	0.4	0.27	mmu-miR-466p-3p_mmu-mir-466b-6	MIMAT0014892	21
mmu-miR-466b-3p	mmu-mir-466b-6	33	9	2	14	3	3	2	0.98	0.22	1.18	0.38	0.4	0.27	mmu-miR-466b-3p_mmu-mir-466b-6	MIMAT0004876	21
mmu-miR-466e-3p	mmu-mir-466b-6	33	9	2	14	3	3	2	0.98	0.22	1.18	0.38	0.4	0.27	mmu-miR-466e-3p_mmu-mir-466b-6	MIMAT0004880	22
mmu-miR-466o-5p	mmu-mir-466b-6	3	2	1	0	0	0	0	0.22	0.11	0	0	0	0	mmu-miR-466o-5p_mmu-mir-466b-6	MIMAT0014885	21
mmu-miR-466c-3p	mmu-mir-466b-6	33	9	2	14	3	3	2	0.98	0.22	1.18	0.38	0.4	0.27	mmu-miR-466c-3p_mmu-mir-466b-6	MIMAT0004878	21
mmu-miR-466a-3p	mmu-mir-466b-7	33	9	2	14	3	3	2	0.98	0.22	1.18	0.38	0.4	0.27	mmu-miR-466a-3p_mmu-mir-466b-7	MIMAT0002107	22
mmu-miR-466b-5p	mmu-mir-466b-7	3	2	1	0	0	0	0	0.22	0.11	0	0	0	0	mmu-miR-466b-5p_mmu-mir-466b-7	MIMAT0004875	21
mmu-miR-466p-3p	mmu-mir-466b-7	33	9	2	14	3	3	2	0.98	0.22	1.18	0.38	0.4	0.27	mmu-miR-466p-3p_mmu-mir-466b-7	MIMAT0014892	21
mmu-miR-466b-3p	mmu-mir-466b-7	33	9	2	14	3	3	2	0.98	0.22	1.18	0.38	0.4	0.27	mmu-miR-466b-3p_mmu-mir-466b-7	MIMAT0004876	21
mmu-miR-466e-3p	mmu-mir-466b-7	33	9	2	14	3	3	2	0.98	0.22	1.18	0.38	0.4	0.27	mmu-miR-466e-3p_mmu-mir-466b-7	MIMAT0004880	22
mmu-miR-466o-5p	mmu-mir-466b-7	3	2	1	0	0	0	0	0.22	0.11	0	0	0	0	mmu-miR-466o-5p_mmu-mir-466b-7	MIMAT0014885	21
mmu-miR-466c-3p	mmu-mir-466b-7	33	9	2	14	3	3	2	0.98	0.22	1.18	0.38	0.4	0.27	mmu-miR-466c-3p_mmu-mir-466b-7	MIMAT0004878	21
mmu-miR-466a-3p	mmu-mir-466b-8	33	9	2	14	3	3	2	0.98	0.22	1.18	0.38	0.4	0.27	mmu-miR-466a-3p_mmu-mir-466b-8	MIMAT0002107	22
mmu-miR-466b-5p	mmu-mir-466b-8	1	0	1	0	0	0	0	0	0.11	0	0	0	0	mmu-miR-466b-5p_mmu-mir-466b-8	MIMAT0004875	21
mmu-miR-466p-3p	mmu-mir-466b-8	33	9	2	14	3	3	2	0.98	0.22	1.18	0.38	0.4	0.27	mmu-miR-466p-3p_mmu-mir-466b-8	MIMAT0014892	21
mmu-miR-466b-3p	mmu-mir-466b-8	33	9	2	14	3	3	2	0.98	0.22	1.18	0.38	0.4	0.27	mmu-miR-466b-3p_mmu-mir-466b-8	MIMAT0004876	21
mmu-miR-466e-3p	mmu-mir-466b-8	33	9	2	14	3	3	2	0.98	0.22	1.18	0.38	0.4	0.27	mmu-miR-466e-3p_mmu-mir-466b-8	MIMAT0004880	22
mmu-miR-466e-5p	mmu-mir-466b-8	1	0	1	0	0	0	0	0	0.11	0	0	0	0	mmu-miR-466e-5p_mmu-mir-466b-8	MIMAT0004879	21
mmu-miR-466o-5p	mmu-mir-466b-8	1	0	1	0	0	0	0	0	0.11	0	0	0	0	mmu-miR-466o-5p_mmu-mir-466b-8	MIMAT0014885	21
mmu-miR-466c-3p	mmu-mir-466b-8	33	9	2	14	3	3	2	0.98	0.22	1.18	0.38	0.4	0.27	mmu-miR-466c-3p_mmu-mir-466b-8	MIMAT0004878	21
mmu-miR-466a-3p	mmu-mir-466c-1	33	9	2	14	3	3	2	0.98	0.22	1.18	0.38	0.4	0.27	mmu-miR-466a-3p_mmu-mir-466c-1	MIMAT0002107	22
mmu-miR-466p-3p	mmu-mir-466c-1	33	9	2	14	3	3	2	0.98	0.22	1.18	0.38	0.4	0.27	mmu-miR-466p-3p_mmu-mir-466c-1	MIMAT0014892	21
mmu-miR-466b-3p	mmu-mir-466c-1	33	9	2	14	3	3	2	0.98	0.22	1.18	0.38	0.4	0.27	mmu-miR-466b-3p_mmu-mir-466c-1	MIMAT0004876	21
mmu-miR-466e-3p	mmu-mir-466c-1	33	9	2	14	3	3	2	0.98	0.22	1.18	0.38	0.4	0.27	mmu-miR-466e-3p_mmu-mir-466c-1	MIMAT0004880	22
mmu-miR-466c-3p	mmu-mir-466c-1	33	9	2	14	3	3	2	0.98	0.22	1.18	0.38	0.4	0.27	mmu-miR-466c-3p_mmu-mir-466c-1	MIMAT0004878	21
mmu-miR-466a-3p	mmu-mir-466c-2	33	9	2	14	3	3	2	0.98	0.22	1.18	0.38	0.4	0.27	mmu-miR-466a-3p_mmu-mir-466c-2	MIMAT0002107	22
mmu-miR-466p-3p	mmu-mir-466c-2	33	9	2	14	3	3	2	0.98	0.22	1.18	0.38	0.4	0.27	mmu-miR-466p-3p_mmu-mir-466c-2	MIMAT0014892	21
mmu-miR-466b-3p	mmu-mir-466c-2	33	9	2	14	3	3	2	0.98	0.22	1.18	0.38	0.4	0.27	mmu-miR-466b-3p_mmu-mir-466c-2	MIMAT0004876	21
mmu-miR-466e-3p	mmu-mir-466c-2	33	9	2	14	3	3	2	0.98	0.22	1.18	0.38	0.4	0.27	mmu-miR-466e-3p_mmu-mir-466c-2	MIMAT0004880	22
mmu-miR-466c-3p	mmu-mir-466c-2	33	9	2	14	3	3	2	0.98	0.22	1.18	0.38	0.4	0.27	mmu-miR-466c-3p_mmu-mir-466c-2	MIMAT0004878	21
mmu-miR-466a-3p	mmu-mir-466c-3	33	9	2	14	3	3	2	0.98	0.22	1.18	0.38	0.4	0.27	mmu-miR-466a-3p_mmu-mir-466c-3	MIMAT0002107	22
mmu-miR-466p-3p	mmu-mir-466c-3	33	9	2	14	3	3	2	0.98	0.22	1.18	0.38	0.4	0.27	mmu-miR-466p-3p_mmu-mir-466c-3	MIMAT0014892	21
mmu-miR-466b-3p	mmu-mir-466c-3	33	9	2	14	3	3	2	0.98	0.22	1.18	0.38	0.4	0.27	mmu-miR-466b-3p_mmu-mir-466c-3	MIMAT0004876	21
mmu-miR-466e-3p	mmu-mir-466c-3	33	9	2	14	3	3	2	0.98	0.22	1.18	0.38	0.4	0.27	mmu-miR-466e-3p_mmu-mir-466c-3	MIMAT0004880	22
mmu-miR-466c-3p	mmu-mir-466c-3	33	9	2	14	3	3	2	0.98	0.22	1.18	0.38	0.4	0.27	mmu-miR-466c-3p_mmu-mir-466c-3	MIMAT0004878	21
mmu-miR-466d-3p	mmu-mir-466d	28	4	8	11	3	2	0	0.44	0.87	0.93	0.38	0.27	0	mmu-miR-466d-3p_mmu-mir-466d	MIMAT0004931	20
mmu-miR-466h-3p	mmu-mir-466d	3	1	1	0	1	0	0	0.11	0.11	0	0.13	0	0	mmu-miR-466h-3p_mmu-mir-466d	MIMAT0017274	18
mmu-miR-466a-3p	mmu-mir-466e	33	9	2	14	3	3	2	0.98	0.22	1.18	0.38	0.4	0.27	mmu-miR-466a-3p_mmu-mir-466e	MIMAT0002107	22
mmu-miR-466b-5p	mmu-mir-466e	1	0	1	0	0	0	0	0	0.11	0	0	0	0	mmu-miR-466b-5p_mmu-mir-466e	MIMAT0004875	21
mmu-miR-466p-3p	mmu-mir-466e	33	9	2	14	3	3	2	0.98	0.22	1.18	0.38	0.4	0.27	mmu-miR-466p-3p_mmu-mir-466e	MIMAT0014892	21
mmu-miR-466b-3p	mmu-mir-466e	33	9	2	14	3	3	2	0.98	0.22	1.18	0.38	0.4	0.27	mmu-miR-466b-3p_mmu-mir-466e	MIMAT0004876	21
mmu-miR-466e-3p	mmu-mir-466e	33	9	2	14	3	3	2	0.98	0.22	1.18	0.38	0.4	0.27	mmu-miR-466e-3p_mmu-mir-466e	MIMAT0004880	22
mmu-miR-466e-5p	mmu-mir-466e	1	0	1	0	0	0	0	0	0.11	0	0	0	0	mmu-miR-466e-5p_mmu-mir-466e	MIMAT0004879	21
mmu-miR-466o-5p	mmu-mir-466e	1	0	1	0	0	0	0	0	0.11	0	0	0	0	mmu-miR-466o-5p_mmu-mir-466e	MIMAT0014885	21
mmu-miR-466c-3p	mmu-mir-466e	33	9	2	14	3	3	2	0.98	0.22	1.18	0.38	0.4	0.27	mmu-miR-466c-3p_mmu-mir-466e	MIMAT0004878	21
mmu-miR-466f-3p	mmu-mir-466f-1	17	9	2	1	2	2	1	0.98	0.22	0.08	0.25	0.27	0.14	mmu-miR-466f-3p_mmu-mir-466f-1	MIMAT0004882	20
mmu-miR-466f	mmu-mir-466f-1	2	0	0	2	0	0	0	0	0	0.17	0	0	0	mmu-miR-466f_mmu-mir-466f-1	MIMAT0005844	21
mmu-miR-466f-5p	mmu-mir-466f-1	2	0	0	2	0	0	0	0	0	0.17	0	0	0	mmu-miR-466f-5p_mmu-mir-466f-1	MIMAT0004881	21
mmu-miR-466f-3p	mmu-mir-466f-2	14	4	0	4	3	2	1	0.44	0	0.34	0.38	0.27	0.14	mmu-miR-466f-3p_mmu-mir-466f-2	MIMAT0004882	20
mmu-miR-466f	mmu-mir-466f-2	2	0	0	2	0	0	0	0	0	0.17	0	0	0	mmu-miR-466f_mmu-mir-466f-2	MIMAT0005844	21
mmu-miR-466f-5p	mmu-mir-466f-2	2	0	0	2	0	0	0	0	0	0.17	0	0	0	mmu-miR-466f-5p_mmu-mir-466f-2	MIMAT0004881	21
mmu-miR-466f-3p	mmu-mir-466f-3	9	0	3	2	2	0	2	0	0.33	0.17	0.25	0	0.27	mmu-miR-466f-3p_mmu-mir-466f-3	MIMAT0004882	20
mmu-miR-466f	mmu-mir-466f-3	2	0	0	2	0	0	0	0	0	0.17	0	0	0	mmu-miR-466f_mmu-mir-466f-3	MIMAT0005844	21
mmu-miR-466f-5p	mmu-mir-466f-3	2	0	0	2	0	0	0	0	0	0.17	0	0	0	mmu-miR-466f-5p_mmu-mir-466f-3	MIMAT0004881	21
mmu-miR-466f	mmu-mir-466f-4	2	0	0	2	0	0	0	0	0	0.17	0	0	0	mmu-miR-466f_mmu-mir-466f-4	MIMAT0005844	21
mmu-miR-466f-5p	mmu-mir-466f-4	2	0	0	2	0	0	0	0	0	0.17	0	0	0	mmu-miR-466f-5p_mmu-mir-466f-4	MIMAT0004881	21
mmu-miR-466g	mmu-mir-466g	1	0	0	0	1	0	0	0	0	0	0.13	0	0	mmu-miR-466g_mmu-mir-466g	MIMAT0004883	20
mmu-miR-466h-3p	mmu-mir-466h	4	1	1	0	1	1	0	0.11	0.11	0	0.13	0.13	0	mmu-miR-466h-3p_mmu-mir-466h	MIMAT0017274	18
mmu-miR-466i-3p	mmu-mir-466i	5	0	0	4	1	0	0	0	0	0.34	0.13	0	0	mmu-miR-466i-3p_mmu-mir-466i	MIMAT0005834	21
mmu-miR-466i-5p	mmu-mir-466i	379	70	35	82	67	84	41	7.62	3.8	6.9	8.45	11.23	5.62	mmu-miR-466i-5p_mmu-mir-466i	MIMAT0017325	19
mmu-miR-466i-5p	mmu-mir-466i	375	67	36	82	67	82	41	7.29	3.91	6.9	8.45	10.96	5.62	mmu-miR-466i-5p_mmu-mir-466i	MIMAT0017325	19
mmu-miR-466j	mmu-mir-466j	2	0	0	2	0	0	0	0	0	0.17	0	0	0	mmu-miR-466j_mmu-mir-466j	MIMAT0005848	22
mmu-miR-466i-5p	mmu-mir-466k	365	66	36	84	61	78	40	7.18	3.91	7.06	7.69	10.42	5.49	mmu-miR-466i-5p_mmu-mir-466k	MIMAT0017325	19
mmu-miR-466i-5p	mmu-mir-466k	369	63	36	86	64	80	40	6.85	3.91	7.23	8.07	10.69	5.49	mmu-miR-466i-5p_mmu-mir-466k	MIMAT0017325	19
mmu-miR-466m-3p	mmu-mir-466m	1	0	1	0	0	0	0	0	0.11	0	0	0	0	mmu-miR-466m-3p_mmu-mir-466m	MIMAT0014883	21
mmu-miR-466b-5p	mmu-mir-466o	3	2	1	0	0	0	0	0.22	0.11	0	0	0	0	mmu-miR-466b-5p_mmu-mir-466o	MIMAT0004875	21
mmu-miR-466o-5p	mmu-mir-466o	3	2	1	0	0	0	0	0.22	0.11	0	0	0	0	mmu-miR-466o-5p_mmu-mir-466o	MIMAT0014885	21
mmu-miR-466a-3p	mmu-mir-466p	33	9	2	14	3	3	2	0.98	0.22	1.18	0.38	0.4	0.27	mmu-miR-466a-3p_mmu-mir-466p	MIMAT0002107	22
mmu-miR-466p-3p	mmu-mir-466p	33	9	2	14	3	3	2	0.98	0.22	1.18	0.38	0.4	0.27	mmu-miR-466p-3p_mmu-mir-466p	MIMAT0014892	21
mmu-miR-466b-3p	mmu-mir-466p	33	9	2	14	3	3	2	0.98	0.22	1.18	0.38	0.4	0.27	mmu-miR-466b-3p_mmu-mir-466p	MIMAT0004876	21
mmu-miR-466e-3p	mmu-mir-466p	33	9	2	14	3	3	2	0.98	0.22	1.18	0.38	0.4	0.27	mmu-miR-466e-3p_mmu-mir-466p	MIMAT0004880	22
mmu-miR-466c-3p	mmu-mir-466p	33	9	2	14	3	3	2	0.98	0.22	1.18	0.38	0.4	0.27	mmu-miR-466c-3p_mmu-mir-466p	MIMAT0004878	21
mmu-miR-466i-5p	mmu-mir-466q	374	68	36	84	64	81	41	7.4	3.91	7.06	8.07	10.83	5.62	mmu-miR-466i-5p_mmu-mir-466q	MIMAT0017325	19
mmu-miR-466i-5p	mmu-mir-466q	529	90	50	116	92	120	61	9.79	5.43	9.76	11.61	16.04	8.37	mmu-miR-466i-5p_mmu-mir-466q	MIMAT0017325	19
mmu-miR-466i-5p	mmu-mir-466q	624	104	62	144	110	124	80	11.31	6.73	12.11	13.88	16.57	10.97	mmu-miR-466i-5p_mmu-mir-466q	MIMAT0017325	19
mmu-miR-466i-5p	mmu-mir-466q	509	88	52	112	91	99	67	9.57	5.65	9.42	11.48	13.23	9.19	mmu-miR-466i-5p_mmu-mir-466q	MIMAT0017325	19
mmu-miR-467b-5p	mmu-mir-467a-1	46	4	12	9	11	10	0	0.44	1.3	0.76	1.39	1.34	0	mmu-miR-467b-5p_mmu-mir-467a-1	MIMAT0005448	20
mmu-miR-467a-3p	mmu-mir-467a-1	35	13	0	10	11	0	1	1.41	0	0.84	1.39	0	0.14	mmu-miR-467a-3p_mmu-mir-467a-1	MIMAT0002108	21
mmu-miR-467a-5p	mmu-mir-467a-1	46	4	12	9	11	10	0	0.44	1.3	0.76	1.39	1.34	0	mmu-miR-467a-5p_mmu-mir-467a-1	MIMAT0003409	21
mmu-miR-467d-3p	mmu-mir-467a-1	35	13	0	10	11	0	1	1.41	0	0.84	1.39	0	0.14	mmu-miR-467d-3p_mmu-mir-467a-1	MIMAT0004887	21
mmu-miR-467b-5p	mmu-mir-467a-10	46	4	12	9	11	10	0	0.44	1.3	0.76	1.39	1.34	0	mmu-miR-467b-5p_mmu-mir-467a-10	MIMAT0005448	20
mmu-miR-467a-3p	mmu-mir-467a-10	35	13	0	10	11	0	1	1.41	0	0.84	1.39	0	0.14	mmu-miR-467a-3p_mmu-mir-467a-10	MIMAT0002108	21
mmu-miR-467a-5p	mmu-mir-467a-10	46	4	12	9	11	10	0	0.44	1.3	0.76	1.39	1.34	0	mmu-miR-467a-5p_mmu-mir-467a-10	MIMAT0003409	21
mmu-miR-467d-3p	mmu-mir-467a-10	35	13	0	10	11	0	1	1.41	0	0.84	1.39	0	0.14	mmu-miR-467d-3p_mmu-mir-467a-10	MIMAT0004887	21
mmu-miR-467b-5p	mmu-mir-467a-2	46	4	12	9	11	10	0	0.44	1.3	0.76	1.39	1.34	0	mmu-miR-467b-5p_mmu-mir-467a-2	MIMAT0005448	20
mmu-miR-467a-3p	mmu-mir-467a-2	35	13	0	10	11	0	1	1.41	0	0.84	1.39	0	0.14	mmu-miR-467a-3p_mmu-mir-467a-2	MIMAT0002108	21
mmu-miR-467a-5p	mmu-mir-467a-2	46	4	12	9	11	10	0	0.44	1.3	0.76	1.39	1.34	0	mmu-miR-467a-5p_mmu-mir-467a-2	MIMAT0003409	21
mmu-miR-467d-3p	mmu-mir-467a-2	35	13	0	10	11	0	1	1.41	0	0.84	1.39	0	0.14	mmu-miR-467d-3p_mmu-mir-467a-2	MIMAT0004887	21
mmu-miR-467b-5p	mmu-mir-467a-3	46	4	12	9	11	10	0	0.44	1.3	0.76	1.39	1.34	0	mmu-miR-467b-5p_mmu-mir-467a-3	MIMAT0005448	20
mmu-miR-467a-3p	mmu-mir-467a-3	35	13	0	10	11	0	1	1.41	0	0.84	1.39	0	0.14	mmu-miR-467a-3p_mmu-mir-467a-3	MIMAT0002108	21
mmu-miR-467a-5p	mmu-mir-467a-3	46	4	12	9	11	10	0	0.44	1.3	0.76	1.39	1.34	0	mmu-miR-467a-5p_mmu-mir-467a-3	MIMAT0003409	21
mmu-miR-467d-3p	mmu-mir-467a-3	35	13	0	10	11	0	1	1.41	0	0.84	1.39	0	0.14	mmu-miR-467d-3p_mmu-mir-467a-3	MIMAT0004887	21
mmu-miR-467b-5p	mmu-mir-467a-4	46	4	12	9	11	10	0	0.44	1.3	0.76	1.39	1.34	0	mmu-miR-467b-5p_mmu-mir-467a-4	MIMAT0005448	20
mmu-miR-467a-3p	mmu-mir-467a-4	35	13	0	10	11	0	1	1.41	0	0.84	1.39	0	0.14	mmu-miR-467a-3p_mmu-mir-467a-4	MIMAT0002108	21
mmu-miR-467a-5p	mmu-mir-467a-4	46	4	12	9	11	10	0	0.44	1.3	0.76	1.39	1.34	0	mmu-miR-467a-5p_mmu-mir-467a-4	MIMAT0003409	21
mmu-miR-467d-3p	mmu-mir-467a-4	35	13	0	10	11	0	1	1.41	0	0.84	1.39	0	0.14	mmu-miR-467d-3p_mmu-mir-467a-4	MIMAT0004887	21
mmu-miR-467b-5p	mmu-mir-467a-5	46	4	12	9	11	10	0	0.44	1.3	0.76	1.39	1.34	0	mmu-miR-467b-5p_mmu-mir-467a-5	MIMAT0005448	20
mmu-miR-467a-3p	mmu-mir-467a-5	35	13	0	10	11	0	1	1.41	0	0.84	1.39	0	0.14	mmu-miR-467a-3p_mmu-mir-467a-5	MIMAT0002108	21
mmu-miR-467a-5p	mmu-mir-467a-5	46	4	12	9	11	10	0	0.44	1.3	0.76	1.39	1.34	0	mmu-miR-467a-5p_mmu-mir-467a-5	MIMAT0003409	21
mmu-miR-467d-3p	mmu-mir-467a-5	35	13	0	10	11	0	1	1.41	0	0.84	1.39	0	0.14	mmu-miR-467d-3p_mmu-mir-467a-5	MIMAT0004887	21
mmu-miR-467b-5p	mmu-mir-467a-6	46	4	12	9	11	10	0	0.44	1.3	0.76	1.39	1.34	0	mmu-miR-467b-5p_mmu-mir-467a-6	MIMAT0005448	20
mmu-miR-467a-3p	mmu-mir-467a-6	35	13	0	10	11	0	1	1.41	0	0.84	1.39	0	0.14	mmu-miR-467a-3p_mmu-mir-467a-6	MIMAT0002108	21
mmu-miR-467a-5p	mmu-mir-467a-6	46	4	12	9	11	10	0	0.44	1.3	0.76	1.39	1.34	0	mmu-miR-467a-5p_mmu-mir-467a-6	MIMAT0003409	21
mmu-miR-467d-3p	mmu-mir-467a-6	35	13	0	10	11	0	1	1.41	0	0.84	1.39	0	0.14	mmu-miR-467d-3p_mmu-mir-467a-6	MIMAT0004887	21
mmu-miR-467b-5p	mmu-mir-467a-7	46	4	12	9	11	10	0	0.44	1.3	0.76	1.39	1.34	0	mmu-miR-467b-5p_mmu-mir-467a-7	MIMAT0005448	20
mmu-miR-467a-3p	mmu-mir-467a-7	35	13	0	10	11	0	1	1.41	0	0.84	1.39	0	0.14	mmu-miR-467a-3p_mmu-mir-467a-7	MIMAT0002108	21
mmu-miR-467a-5p	mmu-mir-467a-7	46	4	12	9	11	10	0	0.44	1.3	0.76	1.39	1.34	0	mmu-miR-467a-5p_mmu-mir-467a-7	MIMAT0003409	21
mmu-miR-467d-3p	mmu-mir-467a-7	35	13	0	10	11	0	1	1.41	0	0.84	1.39	0	0.14	mmu-miR-467d-3p_mmu-mir-467a-7	MIMAT0004887	21
mmu-miR-467b-5p	mmu-mir-467a-8	46	4	12	9	11	10	0	0.44	1.3	0.76	1.39	1.34	0	mmu-miR-467b-5p_mmu-mir-467a-8	MIMAT0005448	20
mmu-miR-467a-3p	mmu-mir-467a-8	35	13	0	10	11	0	1	1.41	0	0.84	1.39	0	0.14	mmu-miR-467a-3p_mmu-mir-467a-8	MIMAT0002108	21
mmu-miR-467a-5p	mmu-mir-467a-8	46	4	12	9	11	10	0	0.44	1.3	0.76	1.39	1.34	0	mmu-miR-467a-5p_mmu-mir-467a-8	MIMAT0003409	21
mmu-miR-467d-3p	mmu-mir-467a-8	35	13	0	10	11	0	1	1.41	0	0.84	1.39	0	0.14	mmu-miR-467d-3p_mmu-mir-467a-8	MIMAT0004887	21
mmu-miR-467b-5p	mmu-mir-467a-9	46	4	12	9	11	10	0	0.44	1.3	0.76	1.39	1.34	0	mmu-miR-467b-5p_mmu-mir-467a-9	MIMAT0005448	20
mmu-miR-467a-3p	mmu-mir-467a-9	35	13	0	10	11	0	1	1.41	0	0.84	1.39	0	0.14	mmu-miR-467a-3p_mmu-mir-467a-9	MIMAT0002108	21
mmu-miR-467a-5p	mmu-mir-467a-9	46	4	12	9	11	10	0	0.44	1.3	0.76	1.39	1.34	0	mmu-miR-467a-5p_mmu-mir-467a-9	MIMAT0003409	21
mmu-miR-467d-3p	mmu-mir-467a-9	35	13	0	10	11	0	1	1.41	0	0.84	1.39	0	0.14	mmu-miR-467d-3p_mmu-mir-467a-9	MIMAT0004887	21
mmu-miR-467b-5p	mmu-mir-467b	46	4	12	9	11	10	0	0.44	1.3	0.76	1.39	1.34	0	mmu-miR-467b-5p_mmu-mir-467b	MIMAT0005448	20
mmu-miR-467a-5p	mmu-mir-467b	46	4	12	9	11	10	0	0.44	1.3	0.76	1.39	1.34	0	mmu-miR-467a-5p_mmu-mir-467b	MIMAT0003409	21
mmu-miR-467c-5p	mmu-mir-467c	41	3	7	14	11	5	1	0.33	0.76	1.18	1.39	0.67	0.14	mmu-miR-467c-5p_mmu-mir-467c	MIMAT0004885	21
mmu-miR-467a-3p	mmu-mir-467d	35	13	0	10	11	0	1	1.41	0	0.84	1.39	0	0.14	mmu-miR-467a-3p_mmu-mir-467d	MIMAT0002108	21
mmu-miR-467d-5p	mmu-mir-467d	2	1	0	0	1	0	0	0.11	0	0	0.13	0	0	mmu-miR-467d-5p_mmu-mir-467d	MIMAT0004886	21
mmu-miR-467d-3p	mmu-mir-467d	35	13	0	10	11	0	1	1.41	0	0.84	1.39	0	0.14	mmu-miR-467d-3p_mmu-mir-467d	MIMAT0004887	21
mmu-miR-467e-5p	mmu-mir-467e	31	6	13	4	3	0	5	0.65	1.41	0.34	0.38	0	0.69	mmu-miR-467e-5p_mmu-mir-467e	MIMAT0005293	21
mmu-miR-467e-3p	mmu-mir-467e	6	3	0	2	1	0	0	0.33	0	0.17	0.13	0	0	mmu-miR-467e-3p_mmu-mir-467e	MIMAT0005294	21
mmu-miR-467f	mmu-mir-467f	2	2	0	0	0	0	0	0.22	0	0	0	0	0	mmu-miR-467f_mmu-mir-467f	MIMAT0005846	20
mmu-miR-467g	mmu-mir-467g	3	2	0	0	0	1	0	0.22	0	0	0	0.13	0	mmu-miR-467g_mmu-mir-467g	MIMAT0005854	20
mmu-miR-470-5p	mmu-mir-470	28	4	4	10	4	6	0	0.44	0.43	0.84	0.5	0.8	0	mmu-miR-470-5p_mmu-mir-470	MIMAT0002111	22
mmu-miR-471-3p	mmu-mir-471	5	0	0	5	0	0	0	0	0	0.42	0	0	0	mmu-miR-471-3p_mmu-mir-471	MIMAT0017195	21
mmu-miR-471-5p	mmu-mir-471	4	1	1	0	1	1	0	0.11	0.11	0	0.13	0.13	0	mmu-miR-471-5p_mmu-mir-471	MIMAT0002112	21
mmu-miR-484	mmu-mir-484	22344	2632	2676	3537	5295	5192	3012	286.33	290.57	297.48	667.94	693.92	413.21	mmu-miR-484_mmu-mir-484	MIMAT0003127	21
mmu-miR-486a-3p	mmu-mir-486a	130	9	19	44	24	24	10	0.98	2.06	3.7	3.03	3.21	1.37	mmu-miR-486a-3p_mmu-mir-486a	MIMAT0017206	20
mmu-miR-486b-5p	mmu-mir-486a	2030	302	304	425	396	389	214	32.85	33.01	35.74	49.95	51.99	29.36	mmu-miR-486b-5p_mmu-mir-486a	MIMAT0014943	21
mmu-miR-486b-3p	mmu-mir-486a	130	9	19	44	24	24	10	0.98	2.06	3.7	3.03	3.21	1.37	mmu-miR-486b-3p_mmu-mir-486a	MIMAT0014944	19
mmu-miR-486a-5p	mmu-mir-486a	2030	302	304	425	396	389	214	32.85	33.01	35.74	49.95	51.99	29.36	mmu-miR-486a-5p_mmu-mir-486a	MIMAT0003130	21
mmu-miR-486b-5p	mmu-mir-486b	2191	325	329	455	427	425	230	35.36	35.72	38.27	53.86	56.8	31.55	mmu-miR-486b-5p_mmu-mir-486b	MIMAT0014943	21
mmu-miR-486b-3p	mmu-mir-486b	43	11	9	13	1	7	2	1.2	0.98	1.09	0.13	0.94	0.27	mmu-miR-486b-3p_mmu-mir-486b	MIMAT0014944	19
mmu-miR-486a-5p	mmu-mir-486b	2191	325	329	455	427	425	230	35.36	35.72	38.27	53.86	56.8	31.55	mmu-miR-486a-5p_mmu-mir-486b	MIMAT0003130	21
mmu-miR-488-3p	mmu-mir-488	4	4	0	0	0	0	0	0.44	0	0	0	0	0	mmu-miR-488-3p_mmu-mir-488	MIMAT0003450	20
mmu-miR-491-5p	mmu-mir-491	15	2	0	2	2	9	0	0.22	0	0.17	0.25	1.2	0	mmu-miR-491-5p_mmu-mir-491	MIMAT0003486	21
mmu-miR-491-3p	mmu-mir-491	3	0	0	0	0	1	2	0	0	0	0	0.13	0.27	mmu-miR-491-3p_mmu-mir-491	MIMAT0017255	21
mmu-miR-493-3p	mmu-mir-493	1	0	0	0	0	0	1	0	0	0	0	0	0.14	mmu-miR-493-3p_mmu-mir-493	MIMAT0004888	22
mmu-miR-495-3p	mmu-mir-495	7	4	3	0	0	0	0	0.44	0.33	0	0	0	0	mmu-miR-495-3p_mmu-mir-495	MIMAT0003456	21
mmu-miR-497a-5p	mmu-mir-497a	214	23	27	51	49	45	19	2.5	2.93	4.29	6.18	6.01	2.61	mmu-miR-497a-5p_mmu-mir-497a	MIMAT0003453	21
mmu-miR-497b	mmu-mir-497b	28	2	5	4	11	5	1	0.22	0.54	0.34	1.39	0.67	0.14	mmu-miR-497b_mmu-mir-497b	MIMAT0031404	23
mmu-miR-499-5p	mmu-mir-499	46	13	5	5	8	12	3	1.41	0.54	0.42	1.01	1.6	0.41	mmu-miR-499-5p_mmu-mir-499	MIMAT0003482	20
mmu-miR-500-5p	mmu-mir-500	57	14	19	5	7	8	4	1.52	2.06	0.42	0.88	1.07	0.55	mmu-miR-500-5p_mmu-mir-500	MIMAT0017258	24
mmu-miR-500-3p	mmu-mir-500	403	68	76	82	69	82	26	7.4	8.25	6.9	8.7	10.96	3.57	mmu-miR-500-3p_mmu-mir-500	MIMAT0003507	21
mmu-miR-501-3p	mmu-mir-501	5029	805	666	1006	995	1013	544	87.57	72.32	84.61	125.52	135.39	74.63	mmu-miR-501-3p_mmu-mir-501	MIMAT0003509	21
mmu-miR-501-5p	mmu-mir-501	102	11	15	25	19	26	6	1.2	1.63	2.1	2.4	3.47	0.82	mmu-miR-501-5p_mmu-mir-501	MIMAT0003508	21
mmu-miR-503-5p	mmu-mir-503	721	83	68	147	161	169	93	9.03	7.38	12.36	20.31	22.59	12.76	mmu-miR-503-5p_mmu-mir-503	MIMAT0003188	22
mmu-miR-503-3p	mmu-mir-503	723	122	74	132	161	163	71	13.27	8.04	11.1	20.31	21.79	9.74	mmu-miR-503-3p_mmu-mir-503	MIMAT0004790	21
mmu-miR-504-5p	mmu-mir-504	47	2	1	2	13	20	9	0.22	0.11	0.17	1.64	2.67	1.23	mmu-miR-504-5p_mmu-mir-504	MIMAT0004889	21
mmu-miR-505-3p	mmu-mir-505	103	21	7	18	20	23	14	2.28	0.76	1.51	2.52	3.07	1.92	mmu-miR-505-3p_mmu-mir-505	MIMAT0003513	21
mmu-miR-505-5p	mmu-mir-505	34	6	2	8	13	2	3	0.65	0.22	0.67	1.64	0.27	0.41	mmu-miR-505-5p_mmu-mir-505	MIMAT0017259	22
mmu-miR-5099	mmu-mir-5099	83501	14421	12285	18454	15966	14679	7696	1568.82	1333.93	1552.06	2014.05	1961.87	1055.79	mmu-miR-5099_mmu-mir-5099	MIMAT0020606	19
mmu-miR-5100	mmu-mir-5100	97	11	15	16	16	29	10	1.2	1.63	1.35	2.02	3.88	1.37	mmu-miR-5100_mmu-mir-5100	MIMAT0020607	20
mmu-miR-5101	mmu-mir-5101	15	4	0	9	0	2	0	0.44	0	0.76	0	0.27	0	mmu-miR-5101_mmu-mir-5101	MIMAT0020608	21
mmu-miR-5104	mmu-mir-5104	2	0	0	0	2	0	0	0	0	0	0.25	0	0	mmu-miR-5104_mmu-mir-5104	MIMAT0020611	23
mmu-miR-5107-5p	mmu-mir-5107	14	2	2	0	1	5	4	0.22	0.22	0	0.13	0.67	0.55	mmu-miR-5107-5p_mmu-mir-5107	MIMAT0020615	20
mmu-miR-5107-3p	mmu-mir-5107	18	0	1	4	1	12	0	0	0.11	0.34	0.13	1.6	0	mmu-miR-5107-3p_mmu-mir-5107	MIMAT0022985	21
mmu-miR-511-5p	mmu-mir-511	4	4	0	0	0	0	0	0.44	0	0	0	0	0	mmu-miR-511-5p_mmu-mir-511	MIMAT0004940	20
mmu-miR-511-3p	mmu-mir-511	3	3	0	0	0	0	0	0.33	0	0	0	0	0	mmu-miR-511-3p_mmu-mir-511	MIMAT0017281	21
mmu-miR-5113	mmu-mir-5113	67	20	14	11	11	11	0	2.18	1.52	0.93	1.39	1.47	0	mmu-miR-5113_mmu-mir-5113	MIMAT0020621	22
mmu-miR-5114	mmu-mir-5114	53	10	3	8	10	19	3	1.09	0.33	0.67	1.26	2.54	0.41	mmu-miR-5114_mmu-mir-5114	MIMAT0020622	21
mmu-miR-5116	mmu-mir-5116	7	0	0	2	2	2	1	0	0	0.17	0.25	0.27	0.14	mmu-miR-5116_mmu-mir-5116	MIMAT0020624	20
mmu-miR-5121	mmu-mir-5121	2	0	1	1	0	0	0	0	0.11	0.08	0	0	0	mmu-miR-5121_mmu-mir-5121	MIMAT0020629	20
mmu-miR-5122	mmu-mir-5122	15	0	5	0	6	1	3	0	0.54	0	0.76	0.13	0.41	mmu-miR-5122_mmu-mir-5122	MIMAT0020630	19
mmu-miR-5123	mmu-mir-5123	5	3	0	0	0	0	2	0.33	0	0	0	0	0.27	mmu-miR-5123_mmu-mir-5123	MIMAT0020633	23
mmu-miR-5124b	mmu-mir-5124b	1	0	0	0	0	1	0	0	0	0	0	0.13	0	mmu-miR-5124b_mmu-mir-5124b	MIMAT0025136	20
mmu-miR-5125	mmu-mir-5125	7	1	1	2	1	2	0	0.11	0.11	0.17	0.13	0.27	0	mmu-miR-5125_mmu-mir-5125	MIMAT0020635	19
mmu-miR-5126	mmu-mir-5126	50	15	5	10	9	8	3	1.63	0.54	0.84	1.14	1.07	0.41	mmu-miR-5126_mmu-mir-5126	MIMAT0020637	21
mmu-miR-5128	mmu-mir-5128	2533	357	350	517	632	480	197	38.84	38	43.48	79.72	64.15	27.03	mmu-miR-5128_mmu-mir-5128	MIMAT0020639	22
mmu-miR-5129-5p	mmu-mir-5129	8	0	4	0	3	1	0	0	0.43	0	0.38	0.13	0	mmu-miR-5129-5p_mmu-mir-5129	MIMAT0020640	21
mmu-miR-5129-3p	mmu-mir-5129	22	2	2	7	1	9	1	0.22	0.22	0.59	0.13	1.2	0.14	mmu-miR-5129-3p_mmu-mir-5129	MIMAT0022987	21
mmu-miR-5132-3p	mmu-mir-5132	5	0	0	4	0	0	1	0	0	0.34	0	0	0.14	mmu-miR-5132-3p_mmu-mir-5132	MIMAT0022988	20
mmu-miR-5132-5p	mmu-mir-5132	64	0	7	27	17	5	8	0	0.76	2.27	2.14	0.67	1.1	mmu-miR-5132-5p_mmu-mir-5132	MIMAT0020643	20
mmu-miR-5133	mmu-mir-5133	2	1	0	0	1	0	0	0.11	0	0	0.13	0	0	mmu-miR-5133_mmu-mir-5133	MIMAT0020644	20
mmu-miR-5134-5p	mmu-mir-5134	6	0	1	0	3	1	1	0	0.11	0	0.38	0.13	0.14	mmu-miR-5134-5p_mmu-mir-5134	MIMAT0020645	20
mmu-miR-5134-3p	mmu-mir-5134	13	0	0	6	3	4	0	0	0	0.5	0.38	0.53	0	mmu-miR-5134-3p_mmu-mir-5134	MIMAT0022989	21
mmu-miR-5136	mmu-mir-5136	8	1	0	0	1	0	6	0.11	0	0	0.13	0	0.82	mmu-miR-5136_mmu-mir-5136	MIMAT0020647	19
mmu-miR-532-5p	mmu-mir-532	103695	18254	16153	19784	20382	17724	11398	1985.8	1753.93	1663.92	2571.12	2368.84	1563.66	mmu-miR-532-5p_mmu-mir-532	MIMAT0002889	21
mmu-miR-532-3p	mmu-mir-532	777	118	106	159	154	164	76	12.84	11.51	13.37	19.43	21.92	10.43	mmu-miR-532-3p_mmu-mir-532	MIMAT0004781	21
mmu-miR-541-5p	mmu-mir-541	10	0	2	0	0	5	3	0	0.22	0	0	0.67	0.41	mmu-miR-541-5p_mmu-mir-541	MIMAT0003170	24
mmu-miR-542-3p	mmu-mir-542	411	76	64	92	68	68	43	8.27	6.95	7.74	8.58	9.09	5.9	mmu-miR-542-3p_mmu-mir-542	MIMAT0003172	21
mmu-miR-542-5p	mmu-mir-542	2	0	2	0	0	0	0	0	0.22	0	0	0	0	mmu-miR-542-5p_mmu-mir-542	MIMAT0003171	21
mmu-miR-547-5p	mmu-mir-547	3	0	1	1	1	0	0	0	0.11	0.08	0.13	0	0	mmu-miR-547-5p_mmu-mir-547	MIMAT0017210	20
mmu-miR-547-3p	mmu-mir-547	528	95	81	72	109	104	67	10.33	8.8	6.06	13.75	13.9	9.19	mmu-miR-547-3p_mmu-mir-547	MIMAT0003173	20
mmu-miR-5615-5p	mmu-mir-5615-1	14	3	0	4	4	3	0	0.33	0	0.34	0.5	0.4	0	mmu-miR-5615-5p_mmu-mir-5615-1	MIMAT0022355	21
mmu-miR-5615-3p	mmu-mir-5615-1	1	0	0	0	0	1	0	0	0	0	0	0.13	0	mmu-miR-5615-3p_mmu-mir-5615-1	MIMAT0022356	21
mmu-miR-5615-5p	mmu-mir-5615-2	14	3	0	4	4	3	0	0.33	0	0.34	0.5	0.4	0	mmu-miR-5615-5p_mmu-mir-5615-2	MIMAT0022355	21
mmu-miR-5615-3p	mmu-mir-5615-2	1	0	0	0	0	1	0	0	0	0	0	0.13	0	mmu-miR-5615-3p_mmu-mir-5615-2	MIMAT0022356	21
mmu-miR-5619-3p	mmu-mir-5619	1	1	0	0	0	0	0	0.11	0	0	0	0	0	mmu-miR-5619-3p_mmu-mir-5619	MIMAT0022366	21
mmu-miR-5620-3p	mmu-mir-5620	2	0	0	0	1	1	0	0	0	0	0.13	0.13	0	mmu-miR-5620-3p_mmu-mir-5620	MIMAT0022368	20
mmu-miR-5620-5p	mmu-mir-5620	24	3	4	6	3	8	0	0.33	0.43	0.5	0.38	1.07	0	mmu-miR-5620-5p_mmu-mir-5620	MIMAT0022367	22
mmu-miR-5621-3p	mmu-mir-5621	5	0	1	0	1	3	0	0	0.11	0	0.13	0.4	0	mmu-miR-5621-3p_mmu-mir-5621	MIMAT0022370	20
mmu-miR-5622-3p	mmu-mir-5622	4	0	0	0	0	0	4	0	0	0	0	0	0.55	mmu-miR-5622-3p_mmu-mir-5622	MIMAT0022372	21
mmu-miR-5624-5p	mmu-mir-5624	9	4	3	0	0	2	0	0.44	0.33	0	0	0.27	0	mmu-miR-5624-5p_mmu-mir-5624	MIMAT0022377	17
mmu-miR-5624-3p	mmu-mir-5624	1	0	0	0	1	0	0	0	0	0	0.13	0	0	mmu-miR-5624-3p_mmu-mir-5624	MIMAT0022378	21
mmu-miR-5625-3p	mmu-mir-5625	3	0	0	0	0	0	3	0	0	0	0	0	0.41	mmu-miR-5625-3p_mmu-mir-5625	MIMAT0022380	24
mmu-miR-5626-3p	mmu-mir-5626	1	1	0	0	0	0	0	0.11	0	0	0	0	0	mmu-miR-5626-3p_mmu-mir-5626	MIMAT0022382	21
mmu-miR-5627-5p	mmu-mir-5627	1	0	1	0	0	0	0	0	0.11	0	0	0	0	mmu-miR-5627-5p_mmu-mir-5627	MIMAT0022385	21
mmu-miR-5709-5p	mmu-mir-5709	1	0	0	0	0	0	1	0	0	0	0	0	0.14	mmu-miR-5709-5p_mmu-mir-5709	MIMAT0022504	21
mmu-miR-574-5p	mmu-mir-574	1229	217	203	247	249	224	89	23.61	22.04	20.77	31.41	29.94	12.21	mmu-miR-574-5p_mmu-mir-574	MIMAT0004893	22
mmu-miR-574-3p	mmu-mir-574	908	181	154	252	130	142	49	19.69	16.72	21.19	16.4	18.98	6.72	mmu-miR-574-3p_mmu-mir-574	MIMAT0004894	21
mmu-miR-582-5p	mmu-mir-582	93	8	8	4	31	25	17	0.87	0.87	0.34	3.91	3.34	2.33	mmu-miR-582-5p_mmu-mir-582	MIMAT0005291	21
mmu-miR-582-3p	mmu-mir-582	840	80	71	94	221	252	122	8.7	7.71	7.91	27.88	33.68	16.74	mmu-miR-582-3p_mmu-mir-582	MIMAT0005292	20
mmu-miR-592-5p	mmu-mir-592	3	0	0	0	2	1	0	0	0	0	0.25	0.13	0	mmu-miR-592-5p_mmu-mir-592	MIMAT0003730	22
mmu-miR-598-3p	mmu-mir-598	293	44	49	51	55	50	44	4.79	5.32	4.29	6.94	6.68	6.04	mmu-miR-598-3p_mmu-mir-598	MIMAT0004942	21
mmu-miR-598-5p	mmu-mir-598	2	0	0	2	0	0	0	0	0	0.17	0	0	0	mmu-miR-598-5p_mmu-mir-598	MIMAT0017283	22
mmu-miR-615-5p	mmu-mir-615	1	0	0	0	0	1	0	0	0	0	0	0.13	0	mmu-miR-615-5p_mmu-mir-615	MIMAT0004837	21
mmu-miR-615-3p	mmu-mir-615	52	2	7	18	14	6	5	0.22	0.76	1.51	1.77	0.8	0.69	mmu-miR-615-3p_mmu-mir-615	MIMAT0003783	21
mmu-miR-6238	mmu-mir-6238	42	14	10	16	0	2	0	1.52	1.09	1.35	0	0.27	0	mmu-miR-6238_mmu-mir-6238	MIMAT0024859	21
mmu-miR-6239	mmu-mir-6239	35	4	12	8	4	6	1	0.44	1.3	0.67	0.5	0.8	0.14	mmu-miR-6239_mmu-mir-6239	MIMAT0024860	19
mmu-miR-6240	mmu-mir-6240	256	45	66	82	33	18	12	4.9	7.17	6.9	4.16	2.41	1.65	mmu-miR-6240_mmu-mir-6240	MIMAT0024861	25
mmu-miR-6390	mmu-mir-6390	1	0	0	0	1	0	0	0	0	0	0.13	0	0	mmu-miR-6390_mmu-mir-6390	MIMAT0025139	20
mmu-miR-6395	mmu-mir-6395	54	4	7	12	13	6	12	0.44	0.76	1.01	1.64	0.8	1.65	mmu-miR-6395_mmu-mir-6395	MIMAT0025146	21
mmu-miR-6399	mmu-mir-6399	39	3	4	4	13	10	5	0.33	0.43	0.34	1.64	1.34	0.69	mmu-miR-6399_mmu-mir-6399	MIMAT0025151	21
mmu-miR-6412	mmu-mir-6412	27	0	2	2	8	2	13	0	0.22	0.17	1.01	0.27	1.78	mmu-miR-6412_mmu-mir-6412	MIMAT0025165	21
mmu-miR-6418-3p	mmu-mir-6418	21	4	0	2	7	6	2	0.44	0	0.17	0.88	0.8	0.27	mmu-miR-6418-3p_mmu-mir-6418	MIMAT0025174	21
mmu-miR-6481	mmu-mir-6481	10	0	0	4	0	4	2	0	0	0.34	0	0.53	0.27	mmu-miR-6481_mmu-mir-6481	MIMAT0027339	18
mmu-miR-6516-5p	mmu-mir-6516	91	11	21	18	15	12	14	1.2	2.28	1.51	1.89	1.6	1.92	mmu-miR-6516-5p_mmu-mir-6516	MIMAT0027343	21
mmu-miR-6516-3p	mmu-mir-6516	1	0	0	0	0	0	1	0	0	0	0	0	0.14	mmu-miR-6516-3p_mmu-mir-6516	MIMAT0027344	21
mmu-miR-652-3p	mmu-mir-652	6358	915	892	1242	1261	1347	701	99.54	96.86	104.46	159.07	180.03	96.17	mmu-miR-652-3p_mmu-mir-652	MIMAT0003711	20
mmu-miR-652-5p	mmu-mir-652	77	11	9	11	12	24	10	1.2	0.98	0.93	1.51	3.21	1.37	mmu-miR-652-5p_mmu-mir-652	MIMAT0017260	23
mmu-miR-6537-3p	mmu-mir-6537	11	4	0	0	1	5	1	0.44	0	0	0.13	0.67	0.14	mmu-miR-6537-3p_mmu-mir-6537	MIMAT0025582	22
mmu-miR-6538	mmu-mir-6538	19	4	2	10	2	1	0	0.44	0.22	0.84	0.25	0.13	0	mmu-miR-6538_mmu-mir-6538	MIMAT0025583	18
mmu-miR-6539	mmu-mir-6539	5283	835	835	1098	963	1043	509	90.84	90.67	92.35	121.48	139.4	69.83	mmu-miR-6539_mmu-mir-6539	MIMAT0025584	23
mmu-miR-6546-5p	mmu-mir-6546	76	5	7	15	28	14	7	0.54	0.76	1.26	3.53	1.87	0.96	mmu-miR-6546-5p_mmu-mir-6546	MIMAT0029792	23
mmu-miR-6546-3p	mmu-mir-6546	8	0	0	4	2	0	2	0	0	0.34	0.25	0	0.27	mmu-miR-6546-3p_mmu-mir-6546	MIMAT0029793	20
mmu-miR-664-5p	mmu-mir-664	590	84	90	157	110	106	43	9.14	9.77	13.2	13.88	14.17	5.9	mmu-miR-664-5p_mmu-mir-664	MIMAT0017353	20
mmu-miR-664-3p	mmu-mir-664	650	133	110	144	105	99	59	14.47	11.94	12.11	13.25	13.23	8.09	mmu-miR-664-3p_mmu-mir-664	MIMAT0012774	21
mmu-miR-669a-3p	mmu-mir-669a-1	52	12	6	16	7	6	5	1.31	0.65	1.35	0.88	0.8	0.69	mmu-miR-669a-3p_mmu-mir-669a-1	MIMAT0017243	22
mmu-miR-669p-5p	mmu-mir-669a-1	79	16	15	21	13	8	6	1.74	1.63	1.77	1.64	1.07	0.82	mmu-miR-669p-5p_mmu-mir-669a-1	MIMAT0014889	23
mmu-miR-669o-3p	mmu-mir-669a-1	52	12	6	16	7	6	5	1.31	0.65	1.35	0.88	0.8	0.69	mmu-miR-669o-3p_mmu-mir-669a-1	MIMAT0017347	22
mmu-miR-669a-5p	mmu-mir-669a-1	79	16	15	21	13	8	6	1.74	1.63	1.77	1.64	1.07	0.82	mmu-miR-669a-5p_mmu-mir-669a-1	MIMAT0003477	23
mmu-miR-669a-3p	mmu-mir-669a-10	52	12	6	16	7	6	5	1.31	0.65	1.35	0.88	0.8	0.69	mmu-miR-669a-3p_mmu-mir-669a-10	MIMAT0017243	22
mmu-miR-669p-5p	mmu-mir-669a-10	79	16	15	21	13	8	6	1.74	1.63	1.77	1.64	1.07	0.82	mmu-miR-669p-5p_mmu-mir-669a-10	MIMAT0014889	23
mmu-miR-669o-3p	mmu-mir-669a-10	52	12	6	16	7	6	5	1.31	0.65	1.35	0.88	0.8	0.69	mmu-miR-669o-3p_mmu-mir-669a-10	MIMAT0017347	22
mmu-miR-669a-5p	mmu-mir-669a-10	79	16	15	21	13	8	6	1.74	1.63	1.77	1.64	1.07	0.82	mmu-miR-669a-5p_mmu-mir-669a-10	MIMAT0003477	23
mmu-miR-669a-3p	mmu-mir-669a-11	52	12	6	16	7	6	5	1.31	0.65	1.35	0.88	0.8	0.69	mmu-miR-669a-3p_mmu-mir-669a-11	MIMAT0017243	22
mmu-miR-669p-5p	mmu-mir-669a-11	79	16	15	21	13	8	6	1.74	1.63	1.77	1.64	1.07	0.82	mmu-miR-669p-5p_mmu-mir-669a-11	MIMAT0014889	23
mmu-miR-669o-3p	mmu-mir-669a-11	52	12	6	16	7	6	5	1.31	0.65	1.35	0.88	0.8	0.69	mmu-miR-669o-3p_mmu-mir-669a-11	MIMAT0017347	22
mmu-miR-669a-5p	mmu-mir-669a-11	79	16	15	21	13	8	6	1.74	1.63	1.77	1.64	1.07	0.82	mmu-miR-669a-5p_mmu-mir-669a-11	MIMAT0003477	23
mmu-miR-669a-3p	mmu-mir-669a-12	52	12	6	16	7	6	5	1.31	0.65	1.35	0.88	0.8	0.69	mmu-miR-669a-3p_mmu-mir-669a-12	MIMAT0017243	22
mmu-miR-669p-5p	mmu-mir-669a-12	79	16	15	21	13	8	6	1.74	1.63	1.77	1.64	1.07	0.82	mmu-miR-669p-5p_mmu-mir-669a-12	MIMAT0014889	23
mmu-miR-669o-3p	mmu-mir-669a-12	52	12	6	16	7	6	5	1.31	0.65	1.35	0.88	0.8	0.69	mmu-miR-669o-3p_mmu-mir-669a-12	MIMAT0017347	22
mmu-miR-669a-5p	mmu-mir-669a-12	79	16	15	21	13	8	6	1.74	1.63	1.77	1.64	1.07	0.82	mmu-miR-669a-5p_mmu-mir-669a-12	MIMAT0003477	23
mmu-miR-669a-3p	mmu-mir-669a-2	52	12	6	16	7	6	5	1.31	0.65	1.35	0.88	0.8	0.69	mmu-miR-669a-3p_mmu-mir-669a-2	MIMAT0017243	22
mmu-miR-669p-5p	mmu-mir-669a-2	79	16	15	21	13	8	6	1.74	1.63	1.77	1.64	1.07	0.82	mmu-miR-669p-5p_mmu-mir-669a-2	MIMAT0014889	23
mmu-miR-669o-3p	mmu-mir-669a-2	52	12	6	16	7	6	5	1.31	0.65	1.35	0.88	0.8	0.69	mmu-miR-669o-3p_mmu-mir-669a-2	MIMAT0017347	22
mmu-miR-669a-5p	mmu-mir-669a-2	79	16	15	21	13	8	6	1.74	1.63	1.77	1.64	1.07	0.82	mmu-miR-669a-5p_mmu-mir-669a-2	MIMAT0003477	23
mmu-miR-669p-5p	mmu-mir-669a-3	79	16	15	21	13	8	6	1.74	1.63	1.77	1.64	1.07	0.82	mmu-miR-669p-5p_mmu-mir-669a-3	MIMAT0014889	23
mmu-miR-669a-3-3p	mmu-mir-669a-3	2	2	0	0	0	0	0	0.22	0	0	0	0	0	mmu-miR-669a-3-3p_mmu-mir-669a-3	MIMAT0017251	22
mmu-miR-669a-5p	mmu-mir-669a-3	79	16	15	21	13	8	6	1.74	1.63	1.77	1.64	1.07	0.82	mmu-miR-669a-5p_mmu-mir-669a-3	MIMAT0003477	23
mmu-miR-669a-3p	mmu-mir-669a-4	52	12	6	16	7	6	5	1.31	0.65	1.35	0.88	0.8	0.69	mmu-miR-669a-3p_mmu-mir-669a-4	MIMAT0017243	22
mmu-miR-669p-5p	mmu-mir-669a-4	79	16	15	21	13	8	6	1.74	1.63	1.77	1.64	1.07	0.82	mmu-miR-669p-5p_mmu-mir-669a-4	MIMAT0014889	23
mmu-miR-669o-3p	mmu-mir-669a-4	52	12	6	16	7	6	5	1.31	0.65	1.35	0.88	0.8	0.69	mmu-miR-669o-3p_mmu-mir-669a-4	MIMAT0017347	22
mmu-miR-669a-5p	mmu-mir-669a-4	79	16	15	21	13	8	6	1.74	1.63	1.77	1.64	1.07	0.82	mmu-miR-669a-5p_mmu-mir-669a-4	MIMAT0003477	23
mmu-miR-669a-3p	mmu-mir-669a-5	52	12	6	16	7	6	5	1.31	0.65	1.35	0.88	0.8	0.69	mmu-miR-669a-3p_mmu-mir-669a-5	MIMAT0017243	22
mmu-miR-669p-5p	mmu-mir-669a-5	79	16	15	21	13	8	6	1.74	1.63	1.77	1.64	1.07	0.82	mmu-miR-669p-5p_mmu-mir-669a-5	MIMAT0014889	23
mmu-miR-669o-3p	mmu-mir-669a-5	52	12	6	16	7	6	5	1.31	0.65	1.35	0.88	0.8	0.69	mmu-miR-669o-3p_mmu-mir-669a-5	MIMAT0017347	22
mmu-miR-669a-5p	mmu-mir-669a-5	79	16	15	21	13	8	6	1.74	1.63	1.77	1.64	1.07	0.82	mmu-miR-669a-5p_mmu-mir-669a-5	MIMAT0003477	23
mmu-miR-669a-3p	mmu-mir-669a-6	52	12	6	16	7	6	5	1.31	0.65	1.35	0.88	0.8	0.69	mmu-miR-669a-3p_mmu-mir-669a-6	MIMAT0017243	22
mmu-miR-669p-5p	mmu-mir-669a-6	79	16	15	21	13	8	6	1.74	1.63	1.77	1.64	1.07	0.82	mmu-miR-669p-5p_mmu-mir-669a-6	MIMAT0014889	23
mmu-miR-669o-3p	mmu-mir-669a-6	52	12	6	16	7	6	5	1.31	0.65	1.35	0.88	0.8	0.69	mmu-miR-669o-3p_mmu-mir-669a-6	MIMAT0017347	22
mmu-miR-669a-5p	mmu-mir-669a-6	79	16	15	21	13	8	6	1.74	1.63	1.77	1.64	1.07	0.82	mmu-miR-669a-5p_mmu-mir-669a-6	MIMAT0003477	23
mmu-miR-669a-3p	mmu-mir-669a-7	52	12	6	16	7	6	5	1.31	0.65	1.35	0.88	0.8	0.69	mmu-miR-669a-3p_mmu-mir-669a-7	MIMAT0017243	22
mmu-miR-669p-5p	mmu-mir-669a-7	79	16	15	21	13	8	6	1.74	1.63	1.77	1.64	1.07	0.82	mmu-miR-669p-5p_mmu-mir-669a-7	MIMAT0014889	23
mmu-miR-669o-3p	mmu-mir-669a-7	52	12	6	16	7	6	5	1.31	0.65	1.35	0.88	0.8	0.69	mmu-miR-669o-3p_mmu-mir-669a-7	MIMAT0017347	22
mmu-miR-669a-5p	mmu-mir-669a-7	79	16	15	21	13	8	6	1.74	1.63	1.77	1.64	1.07	0.82	mmu-miR-669a-5p_mmu-mir-669a-7	MIMAT0003477	23
mmu-miR-669a-3p	mmu-mir-669a-8	52	12	6	16	7	6	5	1.31	0.65	1.35	0.88	0.8	0.69	mmu-miR-669a-3p_mmu-mir-669a-8	MIMAT0017243	22
mmu-miR-669p-5p	mmu-mir-669a-8	79	16	15	21	13	8	6	1.74	1.63	1.77	1.64	1.07	0.82	mmu-miR-669p-5p_mmu-mir-669a-8	MIMAT0014889	23
mmu-miR-669o-3p	mmu-mir-669a-8	52	12	6	16	7	6	5	1.31	0.65	1.35	0.88	0.8	0.69	mmu-miR-669o-3p_mmu-mir-669a-8	MIMAT0017347	22
mmu-miR-669a-5p	mmu-mir-669a-8	79	16	15	21	13	8	6	1.74	1.63	1.77	1.64	1.07	0.82	mmu-miR-669a-5p_mmu-mir-669a-8	MIMAT0003477	23
mmu-miR-669a-3p	mmu-mir-669a-9	52	12	6	16	7	6	5	1.31	0.65	1.35	0.88	0.8	0.69	mmu-miR-669a-3p_mmu-mir-669a-9	MIMAT0017243	22
mmu-miR-669p-5p	mmu-mir-669a-9	79	16	15	21	13	8	6	1.74	1.63	1.77	1.64	1.07	0.82	mmu-miR-669p-5p_mmu-mir-669a-9	MIMAT0014889	23
mmu-miR-669o-3p	mmu-mir-669a-9	52	12	6	16	7	6	5	1.31	0.65	1.35	0.88	0.8	0.69	mmu-miR-669o-3p_mmu-mir-669a-9	MIMAT0017347	22
mmu-miR-669a-5p	mmu-mir-669a-9	79	16	15	21	13	8	6	1.74	1.63	1.77	1.64	1.07	0.82	mmu-miR-669a-5p_mmu-mir-669a-9	MIMAT0003477	23
mmu-miR-669b-3p	mmu-mir-669b	2	2	0	0	0	0	0	0.22	0	0	0	0	0	mmu-miR-669b-3p_mmu-mir-669b	MIMAT0017250	22
mmu-miR-669c-5p	mmu-mir-669c	104	26	23	18	11	18	8	2.83	2.5	1.51	1.39	2.41	1.1	mmu-miR-669c-5p_mmu-mir-669c	MIMAT0003479	21
mmu-miR-669c-3p	mmu-mir-669c	3	0	0	2	0	1	0	0	0	0.17	0	0.13	0	mmu-miR-669c-3p_mmu-mir-669c	MIMAT0017253	21
mmu-miR-669d-5p	mmu-mir-669d	2	0	0	0	1	1	0	0	0	0	0.13	0.13	0	mmu-miR-669d-5p_mmu-mir-669d	MIMAT0005833	21
mmu-miR-669d-5p	mmu-mir-669d-2	2	0	0	0	1	1	0	0	0	0	0.13	0.13	0	mmu-miR-669d-5p_mmu-mir-669d-2	MIMAT0005833	21
mmu-miR-669e-5p	mmu-mir-669e	1	0	0	0	1	0	0	0	0	0	0.13	0	0	mmu-miR-669e-5p_mmu-mir-669e	MIMAT0005853	21
mmu-miR-669f-5p	mmu-mir-669f	4	2	1	0	1	0	0	0.22	0.11	0	0.13	0	0	mmu-miR-669f-5p_mmu-mir-669f	MIMAT0017327	23
mmu-miR-669f-3p	mmu-mir-669f	3	0	3	0	0	0	0	0	0.33	0	0	0	0	mmu-miR-669f-3p_mmu-mir-669f	MIMAT0005839	22
mmu-miR-669h-5p	mmu-mir-669h	6	0	1	0	2	3	0	0	0.11	0	0.25	0.4	0	mmu-miR-669h-5p_mmu-mir-669h	MIMAT0005841	23
mmu-miR-669k-5p	mmu-mir-669i	1	0	1	0	0	0	0	0	0.11	0	0	0	0	mmu-miR-669k-5p_mmu-mir-669i	MIMAT0017323	24
mmu-miR-669k-5p	mmu-mir-669k	1	0	1	0	0	0	0	0	0.11	0	0	0	0	mmu-miR-669k-5p_mmu-mir-669k	MIMAT0017323	24
mmu-miR-669l-5p	mmu-mir-669l	13	2	1	0	4	4	2	0.22	0.11	0	0.5	0.53	0.27	mmu-miR-669l-5p_mmu-mir-669l	MIMAT0009418	21
mmu-miR-669a-3p	mmu-mir-669o	52	12	6	16	7	6	5	1.31	0.65	1.35	0.88	0.8	0.69	mmu-miR-669a-3p_mmu-mir-669o	MIMAT0017243	22
mmu-miR-669o-3p	mmu-mir-669o	52	12	6	16	7	6	5	1.31	0.65	1.35	0.88	0.8	0.69	mmu-miR-669o-3p_mmu-mir-669o	MIMAT0017347	22
mmu-miR-669o-5p	mmu-mir-669o	32	7	7	3	4	7	4	0.76	0.76	0.25	0.5	0.94	0.55	mmu-miR-669o-5p_mmu-mir-669o	MIMAT0009421	22
mmu-miR-669p-3p	mmu-mir-669p-1	3	2	1	0	0	0	0	0.22	0.11	0	0	0	0	mmu-miR-669p-3p_mmu-mir-669p-1	MIMAT0014890	23
mmu-miR-669p-5p	mmu-mir-669p-1	79	16	15	21	13	8	6	1.74	1.63	1.77	1.64	1.07	0.82	mmu-miR-669p-5p_mmu-mir-669p-1	MIMAT0014889	23
mmu-miR-669a-5p	mmu-mir-669p-1	79	16	15	21	13	8	6	1.74	1.63	1.77	1.64	1.07	0.82	mmu-miR-669a-5p_mmu-mir-669p-1	MIMAT0003477	23
mmu-miR-669p-3p	mmu-mir-669p-2	3	2	1	0	0	0	0	0.22	0.11	0	0	0	0	mmu-miR-669p-3p_mmu-mir-669p-2	MIMAT0014890	23
mmu-miR-669p-5p	mmu-mir-669p-2	79	16	15	21	13	8	6	1.74	1.63	1.77	1.64	1.07	0.82	mmu-miR-669p-5p_mmu-mir-669p-2	MIMAT0014889	23
mmu-miR-669a-5p	mmu-mir-669p-2	79	16	15	21	13	8	6	1.74	1.63	1.77	1.64	1.07	0.82	mmu-miR-669a-5p_mmu-mir-669p-2	MIMAT0003477	23
mmu-miR-670-5p	mmu-mir-670	2	2	0	0	0	0	0	0.22	0	0	0	0	0	mmu-miR-670-5p_mmu-mir-670	MIMAT0003736	21
mmu-miR-671-5p	mmu-mir-671	260	33	43	36	69	57	22	3.59	4.67	3.03	8.7	7.62	3.02	mmu-miR-671-5p_mmu-mir-671	MIMAT0003731	22
mmu-miR-671-3p	mmu-mir-671	1477	181	182	248	372	331	163	19.69	19.76	20.86	46.93	44.24	22.36	mmu-miR-671-3p_mmu-mir-671	MIMAT0004821	20
mmu-miR-672-5p	mmu-mir-672	20	1	5	6	3	3	2	0.11	0.54	0.5	0.38	0.4	0.27	mmu-miR-672-5p_mmu-mir-672	MIMAT0003735	22
mmu-miR-674-5p	mmu-mir-674	1610	197	230	332	368	323	160	21.43	24.97	27.92	46.42	43.17	21.95	mmu-miR-674-5p_mmu-mir-674	MIMAT0003740	21
mmu-miR-674-3p	mmu-mir-674	5069	582	531	844	1321	1204	587	63.31	57.66	70.98	166.64	160.92	80.53	mmu-miR-674-3p_mmu-mir-674	MIMAT0003741	21
mmu-miR-676-3p	mmu-mir-676	679	102	123	120	147	126	61	11.1	13.36	10.09	18.54	16.84	8.37	mmu-miR-676-3p_mmu-mir-676	MIMAT0003782	20
mmu-miR-676-5p	mmu-mir-676	141	29	32	15	22	35	8	3.15	3.47	1.26	2.78	4.68	1.1	mmu-miR-676-5p_mmu-mir-676	MIMAT0003781	21
mmu-miR-677-3p	mmu-mir-677	14	3	6	2	0	3	0	0.33	0.65	0.17	0	0.4	0	mmu-miR-677-3p_mmu-mir-677	MIMAT0017246	25
mmu-miR-677-5p	mmu-mir-677	1	0	0	0	1	0	0	0	0	0	0.13	0	0	mmu-miR-677-5p_mmu-mir-677	MIMAT0003451	21
mmu-miR-688	mmu-mir-688	1	0	1	0	0	0	0	0	0.11	0	0	0	0	mmu-miR-688_mmu-mir-688	MIMAT0003467	19
mmu-miR-6896-5p	mmu-mir-6896	5	0	0	0	4	1	0	0	0	0	0.5	0.13	0	mmu-miR-6896-5p_mmu-mir-6896	MIMAT0027692	21
mmu-miR-6897-5p	mmu-mir-6897	4	0	4	0	0	0	0	0	0.43	0	0	0	0	mmu-miR-6897-5p_mmu-mir-6897	MIMAT0027694	22
mmu-miR-6898-5p	mmu-mir-6898	2	2	0	0	0	0	0	0.22	0	0	0	0	0	mmu-miR-6898-5p_mmu-mir-6898	MIMAT0027696	21
mmu-miR-6899-3p	mmu-mir-6899	12	3	0	4	0	3	2	0.33	0	0.34	0	0.4	0.27	mmu-miR-6899-3p_mmu-mir-6899	MIMAT0027699	22
mmu-miR-690	mmu-mir-690	328	56	34	65	77	66	30	6.09	3.69	5.47	9.71	8.82	4.12	mmu-miR-690_mmu-mir-690	MIMAT0003469	21
mmu-miR-6900-5p	mmu-mir-6900	2	0	0	0	0	1	1	0	0	0	0	0.13	0.14	mmu-miR-6900-5p_mmu-mir-6900	MIMAT0027700	23
mmu-miR-6900-3p	mmu-mir-6900	13	3	0	4	1	5	0	0.33	0	0.34	0.13	0.67	0	mmu-miR-6900-3p_mmu-mir-6900	MIMAT0027701	20
mmu-miR-6903-3p	mmu-mir-6903	1	0	0	0	1	0	0	0	0	0	0.13	0	0	mmu-miR-6903-3p_mmu-mir-6903	MIMAT0027707	19
mmu-miR-6905-5p	mmu-mir-6905	1	0	0	0	1	0	0	0	0	0	0.13	0	0	mmu-miR-6905-5p_mmu-mir-6905	MIMAT0027710	22
mmu-miR-6909-3p	mmu-mir-6909	5	0	0	0	4	1	0	0	0	0	0.5	0.13	0	mmu-miR-6909-3p_mmu-mir-6909	MIMAT0027719	21
mmu-miR-6909-5p	mmu-mir-6909	34	7	4	0	10	9	4	0.76	0.43	0	1.26	1.2	0.55	mmu-miR-6909-5p_mmu-mir-6909	MIMAT0027718	21
mmu-miR-6911-5p	mmu-mir-6911	4	1	0	0	1	2	0	0.11	0	0	0.13	0.27	0	mmu-miR-6911-5p_mmu-mir-6911	MIMAT0027722	22
mmu-miR-6911-3p	mmu-mir-6911	19	3	3	2	2	4	5	0.33	0.33	0.17	0.25	0.53	0.69	mmu-miR-6911-3p_mmu-mir-6911	MIMAT0027723	20
mmu-miR-6912-5p	mmu-mir-6912	1	0	0	0	0	1	0	0	0	0	0	0.13	0	mmu-miR-6912-5p_mmu-mir-6912	MIMAT0027724	21
mmu-miR-6913-3p	mmu-mir-6913	7	0	0	1	2	2	2	0	0	0.08	0.25	0.27	0.27	mmu-miR-6913-3p_mmu-mir-6913	MIMAT0027727	22
mmu-miR-6913-5p	mmu-mir-6913	2	0	2	0	0	0	0	0	0.22	0	0	0	0	mmu-miR-6913-5p_mmu-mir-6913	MIMAT0027726	21
mmu-miR-6914-3p	mmu-mir-6914	10	0	2	6	0	1	1	0	0.22	0.5	0	0.13	0.14	mmu-miR-6914-3p_mmu-mir-6914	MIMAT0027729	18
mmu-miR-6915-3p	mmu-mir-6915	1	0	0	0	0	1	0	0	0	0	0	0.13	0	mmu-miR-6915-3p_mmu-mir-6915	MIMAT0027731	21
mmu-miR-6916-3p	mmu-mir-6916	1	0	1	0	0	0	0	0	0.11	0	0	0	0	mmu-miR-6916-3p_mmu-mir-6916	MIMAT0027733	21
mmu-miR-6916-5p	mmu-mir-6916	1	0	0	0	0	1	0	0	0	0	0	0.13	0	mmu-miR-6916-5p_mmu-mir-6916	MIMAT0027732	20
mmu-miR-6917-5p	mmu-mir-6917	2	0	0	0	2	0	0	0	0	0	0.25	0	0	mmu-miR-6917-5p_mmu-mir-6917	MIMAT0027734	20
mmu-miR-6918-5p	mmu-mir-6918	3	0	0	0	0	1	2	0	0	0	0	0.13	0.27	mmu-miR-6918-5p_mmu-mir-6918	MIMAT0027736	22
mmu-miR-6919-5p	mmu-mir-6919	8	2	0	0	2	4	0	0.22	0	0	0.25	0.53	0	mmu-miR-6919-5p_mmu-mir-6919	MIMAT0027738	22
mmu-miR-6922-5p	mmu-mir-6922	3	1	0	0	0	2	0	0.11	0	0	0	0.27	0	mmu-miR-6922-5p_mmu-mir-6922	MIMAT0027744	22
mmu-miR-6925-5p	mmu-mir-6925	2	1	1	0	0	0	0	0.11	0.11	0	0	0	0	mmu-miR-6925-5p_mmu-mir-6925	MIMAT0027750	21
mmu-miR-6926-3p	mmu-mir-6926	3	0	0	0	3	0	0	0	0	0	0.38	0	0	mmu-miR-6926-3p_mmu-mir-6926	MIMAT0027753	20
mmu-miR-693-3p	mmu-mir-693	2	0	0	0	1	1	0	0	0	0	0.13	0.13	0	mmu-miR-693-3p_mmu-mir-693	MIMAT0004189	22
mmu-miR-6930-5p	mmu-mir-6930	2	0	1	0	1	0	0	0	0.11	0	0.13	0	0	mmu-miR-6930-5p_mmu-mir-6930	MIMAT0027760	22
mmu-miR-6931-3p	mmu-mir-6931	2	0	0	0	0	0	2	0	0	0	0	0	0.27	mmu-miR-6931-3p_mmu-mir-6931	MIMAT0027763	20
mmu-miR-6932-5p	mmu-mir-6932	3	3	0	0	0	0	0	0.33	0	0	0	0	0	mmu-miR-6932-5p_mmu-mir-6932	MIMAT0027764	21
mmu-miR-6932-3p	mmu-mir-6932	2	0	1	0	0	1	0	0	0.11	0	0	0.13	0	mmu-miR-6932-3p_mmu-mir-6932	MIMAT0027765	20
mmu-miR-6933-3p	mmu-mir-6933	5	0	1	2	0	2	0	0	0.11	0.17	0	0.27	0	mmu-miR-6933-3p_mmu-mir-6933	MIMAT0027767	19
mmu-miR-6933-5p	mmu-mir-6933	91	10	16	8	24	26	7	1.09	1.74	0.67	3.03	3.47	0.96	mmu-miR-6933-5p_mmu-mir-6933	MIMAT0027766	21
mmu-miR-6934-5p	mmu-mir-6934	2	2	0	0	0	0	0	0.22	0	0	0	0	0	mmu-miR-6934-5p_mmu-mir-6934	MIMAT0027768	21
mmu-miR-6935-5p	mmu-mir-6935	5	0	0	4	0	1	0	0	0	0.34	0	0.13	0	mmu-miR-6935-5p_mmu-mir-6935	MIMAT0027770	21
mmu-miR-6936-3p	mmu-mir-6936	3	1	0	2	0	0	0	0.11	0	0.17	0	0	0	mmu-miR-6936-3p_mmu-mir-6936	MIMAT0027773	20
mmu-miR-6937-5p	mmu-mir-6937	5	0	4	0	1	0	0	0	0.43	0	0.13	0	0	mmu-miR-6937-5p_mmu-mir-6937	MIMAT0027774	23
mmu-miR-6938-3p	mmu-mir-6938	3	0	0	0	2	1	0	0	0	0	0.25	0.13	0	mmu-miR-6938-3p_mmu-mir-6938	MIMAT0027777	21
mmu-miR-6940-3p	mmu-mir-6940	5	0	2	2	1	0	0	0	0.22	0.17	0.13	0	0	mmu-miR-6940-3p_mmu-mir-6940	MIMAT0027781	22
mmu-miR-6943-3p	mmu-mir-6943	3	0	1	0	2	0	0	0	0.11	0	0.25	0	0	mmu-miR-6943-3p_mmu-mir-6943	MIMAT0027787	21
mmu-miR-6945-3p	mmu-mir-6945	38	9	3	7	5	8	6	0.98	0.33	0.59	0.63	1.07	0.82	mmu-miR-6945-3p_mmu-mir-6945	MIMAT0027791	20
mmu-miR-6946-5p	mmu-mir-6946	4	4	0	0	0	0	0	0.44	0	0	0	0	0	mmu-miR-6946-5p_mmu-mir-6946	MIMAT0027792	20
mmu-miR-6946-3p	mmu-mir-6946	1	0	1	0	0	0	0	0	0.11	0	0	0	0	mmu-miR-6946-3p_mmu-mir-6946	MIMAT0027793	19
mmu-miR-6947-5p	mmu-mir-6947	1	0	0	0	0	0	1	0	0	0	0	0	0.14	mmu-miR-6947-5p_mmu-mir-6947	MIMAT0027794	20
mmu-miR-6948-3p	mmu-mir-6948	6	0	1	0	1	4	0	0	0.11	0	0.13	0.53	0	mmu-miR-6948-3p_mmu-mir-6948	MIMAT0027797	20
mmu-miR-6948-5p	mmu-mir-6948	8	0	2	4	0	2	0	0	0.22	0.34	0	0.27	0	mmu-miR-6948-5p_mmu-mir-6948	MIMAT0027796	21
mmu-miR-6950-5p	mmu-mir-6950	2	0	1	0	1	0	0	0	0.11	0	0.13	0	0	mmu-miR-6950-5p_mmu-mir-6950	MIMAT0027800	22
mmu-miR-6951-5p	mmu-mir-6951	7	0	2	0	1	4	0	0	0.22	0	0.13	0.53	0	mmu-miR-6951-5p_mmu-mir-6951	MIMAT0027802	20
mmu-miR-6952-3p	mmu-mir-6952	19	0	4	2	6	5	2	0	0.43	0.17	0.76	0.67	0.27	mmu-miR-6952-3p_mmu-mir-6952	MIMAT0027805	21
mmu-miR-6952-5p	mmu-mir-6952	1	1	0	0	0	0	0	0.11	0	0	0	0	0	mmu-miR-6952-5p_mmu-mir-6952	MIMAT0027804	21
mmu-miR-6955-3p	mmu-mir-6955	2	0	0	0	0	2	0	0	0	0	0	0.27	0	mmu-miR-6955-3p_mmu-mir-6955	MIMAT0027811	21
mmu-miR-6955-5p	mmu-mir-6955	4	2	2	0	0	0	0	0.22	0.22	0	0	0	0	mmu-miR-6955-5p_mmu-mir-6955	MIMAT0027810	23
mmu-miR-6958-3p	mmu-mir-6958	2	0	0	2	0	0	0	0	0	0.17	0	0	0	mmu-miR-6958-3p_mmu-mir-6958	MIMAT0027817	22
mmu-miR-6959-5p	mmu-mir-6959	7	0	1	2	0	0	4	0	0.11	0.17	0	0	0.55	mmu-miR-6959-5p_mmu-mir-6959	MIMAT0027818	22
mmu-miR-696	mmu-mir-696	6	0	0	4	2	0	0	0	0	0.34	0.25	0	0	mmu-miR-696_mmu-mir-696	NA	NA
mmu-miR-6960-3p	mmu-mir-6960	3	3	0	0	0	0	0	0.33	0	0	0	0	0	mmu-miR-6960-3p_mmu-mir-6960	MIMAT0027821	21
mmu-miR-6960-5p	mmu-mir-6960	91	20	16	18	17	16	4	2.18	1.74	1.51	2.14	2.14	0.55	mmu-miR-6960-5p_mmu-mir-6960	MIMAT0027820	21
mmu-miR-6962-3p	mmu-mir-6962	3	0	0	0	0	3	0	0	0	0	0	0.4	0	mmu-miR-6962-3p_mmu-mir-6962	MIMAT0027825	21
mmu-miR-6962-5p	mmu-mir-6962	2	0	0	0	2	0	0	0	0	0	0.25	0	0	mmu-miR-6962-5p_mmu-mir-6962	MIMAT0027824	19
mmu-miR-6963-3p	mmu-mir-6963	6	0	0	0	4	2	0	0	0	0	0.5	0.27	0	mmu-miR-6963-3p_mmu-mir-6963	MIMAT0027827	22
mmu-miR-6963-5p	mmu-mir-6963	8	0	1	2	2	3	0	0	0.11	0.17	0.25	0.4	0	mmu-miR-6963-5p_mmu-mir-6963	MIMAT0027826	23
mmu-miR-6965-3p	mmu-mir-6965	6	1	2	0	3	0	0	0.11	0.22	0	0.38	0	0	mmu-miR-6965-3p_mmu-mir-6965	MIMAT0027831	21
mmu-miR-6966-3p	mmu-mir-6966	6	2	0	0	1	2	1	0.22	0	0	0.13	0.27	0.14	mmu-miR-6966-3p_mmu-mir-6966	MIMAT0027835	20
mmu-miR-6967-5p	mmu-mir-6967-1	9	0	0	2	1	6	0	0	0	0.17	0.13	0.8	0	mmu-miR-6967-5p_mmu-mir-6967-1	MIMAT0027836	20
mmu-miR-6967-3p	mmu-mir-6967-1	15	0	1	2	4	5	3	0	0.11	0.17	0.5	0.67	0.41	mmu-miR-6967-3p_mmu-mir-6967-1	MIMAT0027837	19
mmu-miR-6967-5p	mmu-mir-6967-2	9	0	0	2	1	6	0	0	0	0.17	0.13	0.8	0	mmu-miR-6967-5p_mmu-mir-6967-2	MIMAT0027836	20
mmu-miR-6967-3p	mmu-mir-6967-2	15	0	1	2	4	5	3	0	0.11	0.17	0.5	0.67	0.41	mmu-miR-6967-3p_mmu-mir-6967-2	MIMAT0027837	19
mmu-miR-6968-5p	mmu-mir-6968	1	0	1	0	0	0	0	0	0.11	0	0	0	0	mmu-miR-6968-5p_mmu-mir-6968	MIMAT0027838	21
mmu-miR-6968-3p	mmu-mir-6968	1	1	0	0	0	0	0	0.11	0	0	0	0	0	mmu-miR-6968-3p_mmu-mir-6968	MIMAT0027839	21
mmu-miR-6970-5p	mmu-mir-6970	11	2	1	6	0	0	2	0.22	0.11	0.5	0	0	0.27	mmu-miR-6970-5p_mmu-mir-6970	MIMAT0027842	24
mmu-miR-6970-3p	mmu-mir-6970	1	0	0	0	1	0	0	0	0	0	0.13	0	0	mmu-miR-6970-3p_mmu-mir-6970	MIMAT0027843	20
mmu-miR-6973a-3p	mmu-mir-6973a	1	0	0	0	1	0	0	0	0	0	0.13	0	0	mmu-miR-6973a-3p_mmu-mir-6973a	MIMAT0027849	21
mmu-miR-6975-3p	mmu-mir-6975	8	0	0	0	4	0	4	0	0	0	0.5	0	0.55	mmu-miR-6975-3p_mmu-mir-6975	MIMAT0027853	19
mmu-miR-6977-5p	mmu-mir-6977	1	0	0	0	1	0	0	0	0	0	0.13	0	0	mmu-miR-6977-5p_mmu-mir-6977	MIMAT0027856	24
mmu-miR-6980-3p	mmu-mir-6980	1	0	0	0	0	1	0	0	0	0	0	0.13	0	mmu-miR-6980-3p_mmu-mir-6980	MIMAT0027863	19
mmu-miR-6983-5p	mmu-mir-6983	1	1	0	0	0	0	0	0.11	0	0	0	0	0	mmu-miR-6983-5p_mmu-mir-6983	MIMAT0027868	21
mmu-miR-6983-3p	mmu-mir-6983	2	0	0	0	0	2	0	0	0	0	0	0.27	0	mmu-miR-6983-3p_mmu-mir-6983	MIMAT0027869	22
mmu-miR-6984-5p	mmu-mir-6984	8	2	2	4	0	0	0	0.22	0.22	0.34	0	0	0	mmu-miR-6984-5p_mmu-mir-6984	MIMAT0027870	23
mmu-miR-6984-3p	mmu-mir-6984	3	0	0	0	3	0	0	0	0	0	0.38	0	0	mmu-miR-6984-3p_mmu-mir-6984	MIMAT0027871	20
mmu-miR-6985-3p	mmu-mir-6985	2	0	2	0	0	0	0	0	0.22	0	0	0	0	mmu-miR-6985-3p_mmu-mir-6985	MIMAT0027873	20
mmu-miR-6986-5p	mmu-mir-6986	8	0	0	0	7	1	0	0	0	0	0.88	0.13	0	mmu-miR-6986-5p_mmu-mir-6986	MIMAT0027874	21
mmu-miR-6987-5p	mmu-mir-6987	2	0	0	0	0	2	0	0	0	0	0	0.27	0	mmu-miR-6987-5p_mmu-mir-6987	MIMAT0027876	21
mmu-miR-6988-3p	mmu-mir-6988	17	0	1	6	7	3	0	0	0.11	0.5	0.88	0.4	0	mmu-miR-6988-3p_mmu-mir-6988	MIMAT0027879	21
mmu-miR-6989-3p	mmu-mir-6989	7	1	0	0	1	4	1	0.11	0	0	0.13	0.53	0.14	mmu-miR-6989-3p_mmu-mir-6989	MIMAT0027881	21
mmu-miR-6990-5p	mmu-mir-6990	5	1	0	0	1	3	0	0.11	0	0	0.13	0.4	0	mmu-miR-6990-5p_mmu-mir-6990	MIMAT0027882	20
mmu-miR-6991-5p	mmu-mir-6991	4	0	0	4	0	0	0	0	0	0.34	0	0	0	mmu-miR-6991-5p_mmu-mir-6991	MIMAT0027884	21
mmu-miR-6992-5p	mmu-mir-6992	122	25	10	17	35	24	11	2.72	1.09	1.43	4.42	3.21	1.51	mmu-miR-6992-5p_mmu-mir-6992	MIMAT0027886	22
mmu-miR-6993-5p	mmu-mir-6993	1	0	0	0	0	1	0	0	0	0	0	0.13	0	mmu-miR-6993-5p_mmu-mir-6993	MIMAT0027888	22
mmu-miR-6994-5p	mmu-mir-6994	4	0	0	4	0	0	0	0	0	0.34	0	0	0	mmu-miR-6994-5p_mmu-mir-6994	MIMAT0027890	22
mmu-miR-6994-3p	mmu-mir-6994	25	3	1	6	4	10	1	0.33	0.11	0.5	0.5	1.34	0.14	mmu-miR-6994-3p_mmu-mir-6994	MIMAT0027891	20
mmu-miR-6997-5p	mmu-mir-6997	11	0	4	1	3	0	3	0	0.43	0.08	0.38	0	0.41	mmu-miR-6997-5p_mmu-mir-6997	MIMAT0027896	21
mmu-miR-6998-3p	mmu-mir-6998	11	0	3	0	4	4	0	0	0.33	0	0.5	0.53	0	mmu-miR-6998-3p_mmu-mir-6998	MIMAT0027899	21
mmu-miR-700-5p	mmu-mir-700	337	39	37	58	67	103	33	4.24	4.02	4.88	8.45	13.77	4.53	mmu-miR-700-5p_mmu-mir-700	MIMAT0017256	21
mmu-miR-700-3p	mmu-mir-700	823	81	86	124	216	223	93	8.81	9.34	10.43	27.25	29.8	12.76	mmu-miR-700-3p_mmu-mir-700	MIMAT0003490	20
mmu-miR-7003-5p	mmu-mir-7003	3	0	0	0	0	3	0	0	0	0	0	0.4	0	mmu-miR-7003-5p_mmu-mir-7003	MIMAT0027910	20
mmu-miR-7008-5p	mmu-mir-7008	1	1	0	0	0	0	0	0.11	0	0	0	0	0	mmu-miR-7008-5p_mmu-mir-7008	MIMAT0027920	23
mmu-miR-7008-3p	mmu-mir-7008	2	0	0	0	2	0	0	0	0	0	0.25	0	0	mmu-miR-7008-3p_mmu-mir-7008	MIMAT0027921	21
mmu-miR-7009-5p	mmu-mir-7009	8	2	4	0	2	0	0	0.22	0.43	0	0.25	0	0	mmu-miR-7009-5p_mmu-mir-7009	MIMAT0027922	21
mmu-miR-701-5p	mmu-mir-701	2	0	0	0	2	0	0	0	0	0	0.25	0	0	mmu-miR-701-5p_mmu-mir-701	MIMAT0003491	20
mmu-miR-7011-3p	mmu-mir-7011	2	0	0	2	0	0	0	0	0	0.17	0	0	0	mmu-miR-7011-3p_mmu-mir-7011	MIMAT0027927	20
mmu-miR-7012-5p	mmu-mir-7012	2	0	2	0	0	0	0	0	0.22	0	0	0	0	mmu-miR-7012-5p_mmu-mir-7012	MIMAT0027928	22
mmu-miR-7012-3p	mmu-mir-7012	8	0	0	0	0	8	0	0	0	0	0	1.07	0	mmu-miR-7012-3p_mmu-mir-7012	MIMAT0027929	21
mmu-miR-7013-5p	mmu-mir-7013	7	0	0	0	1	0	6	0	0	0	0.13	0	0.82	mmu-miR-7013-5p_mmu-mir-7013	MIMAT0027930	21
mmu-miR-7013-3p	mmu-mir-7013	2	0	0	0	1	1	0	0	0	0	0.13	0.13	0	mmu-miR-7013-3p_mmu-mir-7013	MIMAT0027931	23
mmu-miR-7014-5p	mmu-mir-7014	13	1	1	2	0	7	2	0.11	0.11	0.17	0	0.94	0.27	mmu-miR-7014-5p_mmu-mir-7014	MIMAT0027932	21
mmu-miR-7015-3p	mmu-mir-7015	12	3	0	0	2	4	3	0.33	0	0	0.25	0.53	0.41	mmu-miR-7015-3p_mmu-mir-7015	MIMAT0027935	20
mmu-miR-7015-5p	mmu-mir-7015	3	0	0	2	1	0	0	0	0	0.17	0.13	0	0	mmu-miR-7015-5p_mmu-mir-7015	MIMAT0027934	22
mmu-miR-7016-5p	mmu-mir-7016	6	0	0	2	4	0	0	0	0	0.17	0.5	0	0	mmu-miR-7016-5p_mmu-mir-7016	MIMAT0027936	20
mmu-miR-7017-5p	mmu-mir-7017	6	0	1	0	3	0	2	0	0.11	0	0.38	0	0.27	mmu-miR-7017-5p_mmu-mir-7017	MIMAT0027938	23
mmu-miR-7019-3p	mmu-mir-7019	2	0	1	0	1	0	0	0	0.11	0	0.13	0	0	mmu-miR-7019-3p_mmu-mir-7019	MIMAT0027943	22
mmu-miR-702-5p	mmu-mir-702	12	2	1	2	3	1	3	0.22	0.11	0.17	0.38	0.13	0.41	mmu-miR-702-5p_mmu-mir-702	MIMAT0022931	20
mmu-miR-702-3p	mmu-mir-702	4	0	0	2	1	1	0	0	0	0.17	0.13	0.13	0	mmu-miR-702-3p_mmu-mir-702	MIMAT0003492	21
mmu-miR-7021-5p	mmu-mir-7021	6	4	0	1	1	0	0	0.44	0	0.08	0.13	0	0	mmu-miR-7021-5p_mmu-mir-7021	MIMAT0027946	21
mmu-miR-7022-5p	mmu-mir-7022	2	0	0	2	0	0	0	0	0	0.17	0	0	0	mmu-miR-7022-5p_mmu-mir-7022	MIMAT0027948	22
mmu-miR-7023-3p	mmu-mir-7023	1	1	0	0	0	0	0	0.11	0	0	0	0	0	mmu-miR-7023-3p_mmu-mir-7023	MIMAT0027951	21
mmu-miR-7024-5p	mmu-mir-7024	1	0	0	0	0	0	1	0	0	0	0	0	0.14	mmu-miR-7024-5p_mmu-mir-7024	MIMAT0027952	20
mmu-miR-7025-3p	mmu-mir-7025	1	0	0	0	1	0	0	0	0	0	0.13	0	0	mmu-miR-7025-3p_mmu-mir-7025	MIMAT0027955	21
mmu-miR-7026-3p	mmu-mir-7026	1	0	1	0	0	0	0	0	0.11	0	0	0	0	mmu-miR-7026-3p_mmu-mir-7026	MIMAT0027957	22
mmu-miR-7026-5p	mmu-mir-7026	2	0	1	0	0	1	0	0	0.11	0	0	0.13	0	mmu-miR-7026-5p_mmu-mir-7026	MIMAT0027956	20
mmu-miR-7027-3p	mmu-mir-7027	3	0	0	0	0	3	0	0	0	0	0	0.4	0	mmu-miR-7027-3p_mmu-mir-7027	MIMAT0027959	21
mmu-miR-7028-5p	mmu-mir-7028	1	0	0	0	1	0	0	0	0	0	0.13	0	0	mmu-miR-7028-5p_mmu-mir-7028	MIMAT0027960	22
mmu-miR-7029-3p	mmu-mir-7029	10	0	0	4	2	3	1	0	0	0.34	0.25	0.4	0.14	mmu-miR-7029-3p_mmu-mir-7029	MIMAT0027963	21
mmu-miR-703	mmu-mir-703	2	2	0	0	0	0	0	0.22	0	0	0	0	0	mmu-miR-703_mmu-mir-703	MIMAT0003493	20
mmu-miR-7030-3p	mmu-mir-7030	5	0	0	0	1	4	0	0	0	0	0.13	0.53	0	mmu-miR-7030-3p_mmu-mir-7030	MIMAT0027965	20
mmu-miR-7031-5p	mmu-mir-7031	6	0	3	0	0	3	0	0	0.33	0	0	0.4	0	mmu-miR-7031-5p_mmu-mir-7031	MIMAT0027966	22
mmu-miR-7032-3p	mmu-mir-7032	3	0	0	0	1	2	0	0	0	0	0.13	0.27	0	mmu-miR-7032-3p_mmu-mir-7032	MIMAT0027969	21
mmu-miR-7033-5p	mmu-mir-7033	5	1	2	0	0	1	1	0.11	0.22	0	0	0.13	0.14	mmu-miR-7033-5p_mmu-mir-7033	MIMAT0027970	22
mmu-miR-7034-5p	mmu-mir-7034	5	0	1	0	0	0	4	0	0.11	0	0	0	0.55	mmu-miR-7034-5p_mmu-mir-7034	MIMAT0027972	20
mmu-miR-7034-3p	mmu-mir-7034	1	0	0	0	1	0	0	0	0	0	0.13	0	0	mmu-miR-7034-3p_mmu-mir-7034	MIMAT0027973	23
mmu-miR-7035-3p	mmu-mir-7035	1	0	1	0	0	0	0	0	0.11	0	0	0	0	mmu-miR-7035-3p_mmu-mir-7035	MIMAT0027975	20
mmu-miR-7036a-3p	mmu-mir-7036a	2	0	2	0	0	0	0	0	0.22	0	0	0	0	mmu-miR-7036a-3p_mmu-mir-7036a	MIMAT0027977	22
mmu-miR-7036b-5p	mmu-mir-7036b	6	0	2	4	0	0	0	0	0.22	0.34	0	0	0	mmu-miR-7036b-5p_mmu-mir-7036b	MIMAT0029808	21
mmu-miR-7036b-3p	mmu-mir-7036b	1	0	0	0	1	0	0	0	0	0	0.13	0	0	mmu-miR-7036b-3p_mmu-mir-7036b	MIMAT0029809	21
mmu-miR-7038-3p	mmu-mir-7038	2	0	0	0	0	2	0	0	0	0	0	0.27	0	mmu-miR-7038-3p_mmu-mir-7038	MIMAT0027981	21
mmu-miR-7038-5p	mmu-mir-7038	6	1	0	2	1	2	0	0.11	0	0.17	0.13	0.27	0	mmu-miR-7038-5p_mmu-mir-7038	MIMAT0027980	21
mmu-miR-704	mmu-mir-704	102	11	9	10	38	20	14	1.2	0.98	0.84	4.79	2.67	1.92	mmu-miR-704_mmu-mir-704	MIMAT0003494	20
mmu-miR-7041-3p	mmu-mir-7041	1	1	0	0	0	0	0	0.11	0	0	0	0	0	mmu-miR-7041-3p_mmu-mir-7041	MIMAT0027987	19
mmu-miR-7041-5p	mmu-mir-7041	10	0	3	4	3	0	0	0	0.33	0.34	0.38	0	0	mmu-miR-7041-5p_mmu-mir-7041	MIMAT0027986	22
mmu-miR-7042-5p	mmu-mir-7042	4	2	1	0	0	0	1	0.22	0.11	0	0	0	0.14	mmu-miR-7042-5p_mmu-mir-7042	MIMAT0027988	20
mmu-miR-7043-3p	mmu-mir-7043	25	1	5	5	10	0	4	0.11	0.54	0.42	1.26	0	0.55	mmu-miR-7043-3p_mmu-mir-7043	MIMAT0027991	20
mmu-miR-7049-5p	mmu-mir-7049	6	0	0	6	0	0	0	0	0	0.5	0	0	0	mmu-miR-7049-5p_mmu-mir-7049	MIMAT0028002	22
mmu-miR-7050-5p	mmu-mir-7050	1	0	1	0	0	0	0	0	0.11	0	0	0	0	mmu-miR-7050-5p_mmu-mir-7050	MIMAT0028004	20
mmu-miR-7051-5p	mmu-mir-7051	2	0	0	0	0	0	2	0	0	0	0	0	0.27	mmu-miR-7051-5p_mmu-mir-7051	MIMAT0028006	21
mmu-miR-7052-3p	mmu-mir-7052	2	0	0	0	2	0	0	0	0	0	0.25	0	0	mmu-miR-7052-3p_mmu-mir-7052	MIMAT0028009	20
mmu-miR-7054-3p	mmu-mir-7054	2	0	0	0	0	2	0	0	0	0	0	0.27	0	mmu-miR-7054-3p_mmu-mir-7054	MIMAT0028013	19
mmu-miR-7054-5p	mmu-mir-7054	19	0	2	0	2	5	10	0	0.22	0	0.25	0.67	1.37	mmu-miR-7054-5p_mmu-mir-7054	MIMAT0028012	24
mmu-miR-7057-3p	mmu-mir-7057	3	2	0	0	0	0	1	0.22	0	0	0	0	0.14	mmu-miR-7057-3p_mmu-mir-7057	MIMAT0028019	21
mmu-miR-7057-5p	mmu-mir-7057	4	3	0	0	0	1	0	0.33	0	0	0	0.13	0	mmu-miR-7057-5p_mmu-mir-7057	MIMAT0028018	17
mmu-miR-7059-5p	mmu-mir-7059	49	0	2	1	11	25	10	0	0.22	0.08	1.39	3.34	1.37	mmu-miR-7059-5p_mmu-mir-7059	MIMAT0028022	21
mmu-miR-706	mmu-mir-706	2	0	0	2	0	0	0	0	0	0.17	0	0	0	mmu-miR-706_mmu-mir-706	MIMAT0003496	21
mmu-miR-7061-5p	mmu-mir-7061	2	1	0	0	0	1	0	0.11	0	0	0	0.13	0	mmu-miR-7061-5p_mmu-mir-7061	MIMAT0028026	21
mmu-miR-7062-5p	mmu-mir-7062	96	10	5	3	22	35	21	1.09	0.54	0.25	2.78	4.68	2.88	mmu-miR-7062-5p_mmu-mir-7062	MIMAT0028028	23
mmu-miR-7063-3p	mmu-mir-7063	1	1	0	0	0	0	0	0.11	0	0	0	0	0	mmu-miR-7063-3p_mmu-mir-7063	MIMAT0028031	19
mmu-miR-7063-5p	mmu-mir-7063	7	0	4	2	1	0	0	0	0.43	0.17	0.13	0	0	mmu-miR-7063-5p_mmu-mir-7063	MIMAT0028030	22
mmu-miR-7068-5p	mmu-mir-7068	1	0	1	0	0	0	0	0	0.11	0	0	0	0	mmu-miR-7068-5p_mmu-mir-7068	MIMAT0028042	20
mmu-miR-7068-3p	mmu-mir-7068	9	2	1	0	5	0	1	0.22	0.11	0	0.63	0	0.14	mmu-miR-7068-3p_mmu-mir-7068	MIMAT0028043	20
mmu-miR-7069-5p	mmu-mir-7069	6	3	2	0	1	0	0	0.33	0.22	0	0.13	0	0	mmu-miR-7069-5p_mmu-mir-7069	MIMAT0028044	22
mmu-miR-7069-3p	mmu-mir-7069	5	3	2	0	0	0	0	0.33	0.22	0	0	0	0	mmu-miR-7069-3p_mmu-mir-7069	MIMAT0028045	20
mmu-miR-7070-5p	mmu-mir-7070	5	5	0	0	0	0	0	0.54	0	0	0	0	0	mmu-miR-7070-5p_mmu-mir-7070	MIMAT0028046	20
mmu-miR-7070-3p	mmu-mir-7070	1	0	0	0	0	1	0	0	0	0	0	0.13	0	mmu-miR-7070-3p_mmu-mir-7070	MIMAT0028047	19
mmu-miR-7073-5p	mmu-mir-7073	4	0	0	0	1	2	1	0	0	0	0.13	0.27	0.14	mmu-miR-7073-5p_mmu-mir-7073	MIMAT0028052	21
mmu-miR-7074-3p	mmu-mir-7074	3	0	0	2	0	0	1	0	0	0.17	0	0	0.14	mmu-miR-7074-3p_mmu-mir-7074	MIMAT0028055	22
mmu-miR-7074-5p	mmu-mir-7074	2	2	0	0	0	0	0	0.22	0	0	0	0	0	mmu-miR-7074-5p_mmu-mir-7074	MIMAT0028054	22
mmu-miR-7079-3p	mmu-mir-7079	1	1	0	0	0	0	0	0.11	0	0	0	0	0	mmu-miR-7079-3p_mmu-mir-7079	MIMAT0028065	20
mmu-miR-708-5p	mmu-mir-708	3781	532	601	814	729	756	349	57.87	65.26	68.46	91.96	101.04	47.88	mmu-miR-708-5p_mmu-mir-708	MIMAT0004828	22
mmu-miR-708-3p	mmu-mir-708	3187	582	442	714	572	554	323	63.31	47.99	60.05	72.16	74.04	44.31	mmu-miR-708-3p_mmu-mir-708	MIMAT0003498	21
mmu-miR-7081-3p	mmu-mir-7081	6	0	2	0	4	0	0	0	0.22	0	0.5	0	0	mmu-miR-7081-3p_mmu-mir-7081	MIMAT0028069	21
mmu-miR-7082-3p	mmu-mir-7082	5	0	0	0	5	0	0	0	0	0	0.63	0	0	mmu-miR-7082-3p_mmu-mir-7082	MIMAT0028071	21
mmu-miR-7083-5p	mmu-mir-7083	2	0	1	0	1	0	0	0	0.11	0	0.13	0	0	mmu-miR-7083-5p_mmu-mir-7083	MIMAT0028072	20
mmu-miR-7084-5p	mmu-mir-7084	9	1	1	0	3	2	2	0.11	0.11	0	0.38	0.27	0.27	mmu-miR-7084-5p_mmu-mir-7084	MIMAT0028074	20
mmu-miR-7084-3p	mmu-mir-7084	1	0	0	0	1	0	0	0	0	0	0.13	0	0	mmu-miR-7084-3p_mmu-mir-7084	MIMAT0028075	21
mmu-miR-7085-3p	mmu-mir-7085	3	1	0	0	1	1	0	0.11	0	0	0.13	0.13	0	mmu-miR-7085-3p_mmu-mir-7085	MIMAT0028077	21
mmu-miR-7085-5p	mmu-mir-7085	2	0	1	0	1	0	0	0	0.11	0	0.13	0	0	mmu-miR-7085-5p_mmu-mir-7085	MIMAT0028076	21
mmu-miR-7087-5p	mmu-mir-7087	2	1	0	0	1	0	0	0.11	0	0	0.13	0	0	mmu-miR-7087-5p_mmu-mir-7087	MIMAT0028080	20
mmu-miR-7089-3p	mmu-mir-7089	1	1	0	0	0	0	0	0.11	0	0	0	0	0	mmu-miR-7089-3p_mmu-mir-7089	MIMAT0028085	21
mmu-miR-7089-5p	mmu-mir-7089	3	0	1	0	2	0	0	0	0.11	0	0.25	0	0	mmu-miR-7089-5p_mmu-mir-7089	MIMAT0028084	23
mmu-miR-709	mmu-mir-709	27	6	3	6	2	6	4	0.65	0.33	0.5	0.25	0.8	0.55	mmu-miR-709_mmu-mir-709	MIMAT0003499	18
mmu-miR-7090-3p	mmu-mir-7090	3	0	0	0	0	2	1	0	0	0	0	0.27	0.14	mmu-miR-7090-3p_mmu-mir-7090	MIMAT0028087	19
mmu-miR-7091-5p	mmu-mir-7091	20	8	4	2	2	2	2	0.87	0.43	0.17	0.25	0.27	0.27	mmu-miR-7091-5p_mmu-mir-7091	MIMAT0028088	22
mmu-miR-7092-3p	mmu-mir-7092	2	0	2	0	0	0	0	0	0.22	0	0	0	0	mmu-miR-7092-3p_mmu-mir-7092	MIMAT0028091	23
mmu-miR-7092-5p	mmu-mir-7092	59	16	8	4	8	11	12	1.74	0.87	0.34	1.01	1.47	1.65	mmu-miR-7092-5p_mmu-mir-7092	MIMAT0028090	22
mmu-miR-7093-3p	mmu-mir-7093	3	0	0	0	0	3	0	0	0	0	0	0.4	0	mmu-miR-7093-3p_mmu-mir-7093	MIMAT0028093	20
mmu-miR-7115-5p	mmu-mir-7115	40	2	0	11	8	11	8	0.22	0	0.93	1.01	1.47	1.1	mmu-miR-7115-5p_mmu-mir-7115	MIMAT0028127	23
mmu-miR-7116-3p	mmu-mir-7116	2	0	0	2	0	0	0	0	0	0.17	0	0	0	mmu-miR-7116-3p_mmu-mir-7116	MIMAT0028130	21
mmu-miR-7117-5p	mmu-mir-7117	3	0	2	0	1	0	0	0	0.22	0	0.13	0	0	mmu-miR-7117-5p_mmu-mir-7117	MIMAT0028131	21
mmu-miR-7118-3p	mmu-mir-7118	7	0	1	0	4	2	0	0	0.11	0	0.5	0.27	0	mmu-miR-7118-3p_mmu-mir-7118	MIMAT0028134	21
mmu-miR-7119-5p	mmu-mir-7119	2	2	0	0	0	0	0	0.22	0	0	0	0	0	mmu-miR-7119-5p_mmu-mir-7119	MIMAT0028135	20
mmu-miR-712-5p	mmu-mir-712	21	0	7	6	2	0	6	0	0.76	0.5	0.25	0	0.82	mmu-miR-712-5p_mmu-mir-712	NA	NA
mmu-miR-712-3p	mmu-mir-712	36	12	4	6	6	3	5	1.31	0.43	0.5	0.76	0.4	0.69	mmu-miR-712-3p_mmu-mir-712	NA	NA
mmu-miR-719	mmu-mir-719	2	0	0	0	1	0	1	0	0	0	0.13	0	0.14	mmu-miR-719_mmu-mir-719	MIMAT0003465	21
mmu-miR-7212-5p	mmu-mir-7212	9	1	1	0	4	3	0	0.11	0.11	0	0.5	0.4	0	mmu-miR-7212-5p_mmu-mir-7212	MIMAT0028392	20
mmu-miR-7212-3p	mmu-mir-7212	3	0	1	0	0	0	2	0	0.11	0	0	0	0.27	mmu-miR-7212-3p_mmu-mir-7212	MIMAT0028393	20
mmu-miR-7219-3p	mmu-mir-7219	27	0	7	4	4	10	2	0	0.76	0.34	0.5	1.34	0.27	mmu-miR-7219-3p_mmu-mir-7219	MIMAT0028407	20
mmu-miR-7224-3p	mmu-mir-7224	25	2	2	4	6	10	1	0.22	0.22	0.34	0.76	1.34	0.14	mmu-miR-7224-3p_mmu-mir-7224	MIMAT0028417	20
mmu-miR-7224-5p	mmu-mir-7224	6	0	0	0	2	0	4	0	0	0	0.25	0	0.55	mmu-miR-7224-5p_mmu-mir-7224	MIMAT0028416	20
mmu-miR-7226-3p	mmu-mir-7226	3	0	0	2	1	0	0	0	0	0.17	0.13	0	0	mmu-miR-7226-3p_mmu-mir-7226	MIMAT0028421	22
mmu-miR-7235-3p	mmu-mir-7235	7	3	0	0	0	4	0	0.33	0	0	0	0.53	0	mmu-miR-7235-3p_mmu-mir-7235	MIMAT0028439	22
mmu-miR-7236-3p	mmu-mir-7236	3	0	3	0	0	0	0	0	0.33	0	0	0	0	mmu-miR-7236-3p_mmu-mir-7236	MIMAT0028441	21
mmu-miR-7237-3p	mmu-mir-7237	4	0	1	0	0	3	0	0	0.11	0	0	0.4	0	mmu-miR-7237-3p_mmu-mir-7237	MIMAT0028443	21
mmu-miR-741-3p	mmu-mir-741	24	6	7	2	7	2	0	0.65	0.76	0.17	0.88	0.27	0	mmu-miR-741-3p_mmu-mir-741	MIMAT0004236	22
mmu-miR-743a-3p	mmu-mir-743a	1	0	1	0	0	0	0	0	0.11	0	0	0	0	mmu-miR-743a-3p_mmu-mir-743a	MIMAT0004238	21
mmu-miR-743a-5p	mmu-mir-743a	1	0	1	0	0	0	0	0	0.11	0	0	0	0	mmu-miR-743a-5p_mmu-mir-743a	MIMAT0017263	21
mmu-miR-743b-3p	mmu-mir-743b	4	2	0	2	0	0	0	0.22	0	0.17	0	0	0	mmu-miR-743b-3p_mmu-mir-743b	MIMAT0004840	21
mmu-miR-743b-5p	mmu-mir-743b	8	4	0	0	0	0	4	0.44	0	0	0	0	0.55	mmu-miR-743b-5p_mmu-mir-743b	MIMAT0004839	20
mmu-miR-744-5p	mmu-mir-744	5809	685	603	892	1398	1477	754	74.52	65.47	75.02	176.35	197.4	103.44	mmu-miR-744-5p_mmu-mir-744	MIMAT0004187	21
mmu-miR-744-3p	mmu-mir-744	48	2	4	7	14	20	1	0.22	0.43	0.59	1.77	2.67	0.14	mmu-miR-744-3p_mmu-mir-744	MIMAT0004820	21
mmu-miR-760-3p	mmu-mir-760	42	5	7	8	6	6	10	0.54	0.76	0.67	0.76	0.8	1.37	mmu-miR-760-3p_mmu-mir-760	MIMAT0003898	19
mmu-miR-7647-5p	mmu-mir-7647	5	0	0	0	3	0	2	0	0	0	0.38	0	0.27	mmu-miR-7647-5p_mmu-mir-7647	MIMAT0029796	21
mmu-miR-7647-3p	mmu-mir-7647	4	1	0	0	2	1	0	0.11	0	0	0.25	0.13	0	mmu-miR-7647-3p_mmu-mir-7647	MIMAT0029797	20
mmu-miR-7648-3p	mmu-mir-7648	5	1	0	2	1	0	1	0.11	0	0.17	0.13	0	0.14	mmu-miR-7648-3p_mmu-mir-7648	MIMAT0029799	20
mmu-miR-7650-5p	mmu-mir-7650	29	6	2	5	7	7	2	0.65	0.22	0.42	0.88	0.94	0.27	mmu-miR-7650-5p_mmu-mir-7650	MIMAT0029802	21
mmu-miR-7652-3p	mmu-mir-7652	17	0	0	0	2	7	8	0	0	0	0.25	0.94	1.1	mmu-miR-7652-3p_mmu-mir-7652	MIMAT0029811	20
mmu-miR-7652-5p	mmu-mir-7652	3	0	0	0	3	0	0	0	0	0	0.38	0	0	mmu-miR-7652-5p_mmu-mir-7652	MIMAT0029810	21
mmu-miR-7654-5p	mmu-mir-7654	1	0	0	0	1	0	0	0	0	0	0.13	0	0	mmu-miR-7654-5p_mmu-mir-7654	MIMAT0029814	21
mmu-miR-7655-3p	mmu-mir-7655	3	0	0	0	1	2	0	0	0	0	0.13	0.27	0	mmu-miR-7655-3p_mmu-mir-7655	MIMAT0029817	21
mmu-miR-7655-5p	mmu-mir-7655	8	1	0	0	2	3	2	0.11	0	0	0.25	0.4	0.27	mmu-miR-7655-5p_mmu-mir-7655	MIMAT0029816	21
mmu-miR-7656-3p	mmu-mir-7656	5	0	1	0	0	4	0	0	0.11	0	0	0.53	0	mmu-miR-7656-3p_mmu-mir-7656	MIMAT0029819	21
mmu-miR-7656-5p	mmu-mir-7656	8	2	2	0	0	4	0	0.22	0.22	0	0	0.53	0	mmu-miR-7656-5p_mmu-mir-7656	MIMAT0029818	21
mmu-miR-7657-3p	mmu-mir-7657	1	0	0	0	1	0	0	0	0	0	0.13	0	0	mmu-miR-7657-3p_mmu-mir-7657	MIMAT0029821	22
mmu-miR-7657-5p	mmu-mir-7657	2	0	0	0	0	2	0	0	0	0	0	0.27	0	mmu-miR-7657-5p_mmu-mir-7657	MIMAT0029820	20
mmu-miR-7658-5p	mmu-mir-7658	3	0	0	0	1	2	0	0	0	0	0.13	0.27	0	mmu-miR-7658-5p_mmu-mir-7658	MIMAT0029822	19
mmu-miR-7659-5p	mmu-mir-7659	4	0	0	0	4	0	0	0	0	0	0.5	0	0	mmu-miR-7659-5p_mmu-mir-7659	MIMAT0029824	21
mmu-miR-7659-3p	mmu-mir-7659	1	0	1	0	0	0	0	0	0.11	0	0	0	0	mmu-miR-7659-3p_mmu-mir-7659	MIMAT0029825	22
mmu-miR-7661-3p	mmu-mir-7661	8	0	0	2	0	6	0	0	0	0.17	0	0.8	0	mmu-miR-7661-3p_mmu-mir-7661	MIMAT0029829	21
mmu-miR-7663-3p	mmu-mir-7663	5	2	0	0	0	3	0	0.22	0	0	0	0.4	0	mmu-miR-7663-3p_mmu-mir-7663	MIMAT0029833	21
mmu-miR-7664-3p	mmu-mir-7664	8	0	2	6	0	0	0	0	0.22	0.5	0	0	0	mmu-miR-7664-3p_mmu-mir-7664	MIMAT0029835	22
mmu-miR-7664-5p	mmu-mir-7664	2	2	0	0	0	0	0	0.22	0	0	0	0	0	mmu-miR-7664-5p_mmu-mir-7664	MIMAT0029834	20
mmu-miR-7665-3p	mmu-mir-7665	2	0	0	0	0	2	0	0	0	0	0	0.27	0	mmu-miR-7665-3p_mmu-mir-7665	MIMAT0029837	21
mmu-miR-7665-5p	mmu-mir-7665	1	0	0	0	0	1	0	0	0	0	0	0.13	0	mmu-miR-7665-5p_mmu-mir-7665	MIMAT0029836	22
mmu-miR-7666-3p	mmu-mir-7666	1	0	1	0	0	0	0	0	0.11	0	0	0	0	mmu-miR-7666-3p_mmu-mir-7666	MIMAT0029839	18
mmu-miR-7666-5p	mmu-mir-7666	2	0	0	0	0	2	0	0	0	0	0	0.27	0	mmu-miR-7666-5p_mmu-mir-7666	MIMAT0029838	21
mmu-miR-7667-5p	mmu-mir-7667	1	0	0	0	0	1	0	0	0	0	0	0.13	0	mmu-miR-7667-5p_mmu-mir-7667	MIMAT0029840	21
mmu-miR-7667-3p	mmu-mir-7667	167	19	6	24	27	59	32	2.07	0.65	2.02	3.41	7.89	4.39	mmu-miR-7667-3p_mmu-mir-7667	MIMAT0029841	21
mmu-miR-7668-3p	mmu-mir-7668	1	0	0	0	1	0	0	0	0	0	0.13	0	0	mmu-miR-7668-3p_mmu-mir-7668	MIMAT0029843	21
mmu-miR-7669-3p	mmu-mir-7669	3	3	0	0	0	0	0	0.33	0	0	0	0	0	mmu-miR-7669-3p_mmu-mir-7669	MIMAT0029845	22
mmu-miR-7669-5p	mmu-mir-7669	2	1	1	0	0	0	0	0.11	0.11	0	0	0	0	mmu-miR-7669-5p_mmu-mir-7669	MIMAT0029844	22
mmu-miR-7670-3p	mmu-mir-7670	5	0	0	0	0	3	2	0	0	0	0	0.4	0.27	mmu-miR-7670-3p_mmu-mir-7670	MIMAT0029847	22
mmu-miR-7671-5p	mmu-mir-7671	2	0	0	1	0	0	1	0	0	0.08	0	0	0.14	mmu-miR-7671-5p_mmu-mir-7671	MIMAT0029848	22
mmu-miR-7672-3p	mmu-mir-7672	11	0	2	2	4	1	2	0	0.22	0.17	0.5	0.13	0.27	mmu-miR-7672-3p_mmu-mir-7672	MIMAT0029851	20
mmu-miR-7673-5p	mmu-mir-7673	1	1	0	0	0	0	0	0.11	0	0	0	0	0	mmu-miR-7673-5p_mmu-mir-7673	MIMAT0029852	21
mmu-miR-7676-3p	mmu-mir-7676-1	20	4	4	4	6	0	2	0.44	0.43	0.34	0.76	0	0.27	mmu-miR-7676-3p_mmu-mir-7676-1	MIMAT0029861	21
mmu-miR-7676-3p	mmu-mir-7676-2	20	4	4	4	6	0	2	0.44	0.43	0.34	0.76	0	0.27	mmu-miR-7676-3p_mmu-mir-7676-2	MIMAT0029861	21
mmu-miR-7677-3p	mmu-mir-7677	18	0	5	2	3	6	2	0	0.54	0.17	0.38	0.8	0.27	mmu-miR-7677-3p_mmu-mir-7677	MIMAT0029869	22
mmu-miR-7678-3p	mmu-mir-7678	8	0	2	6	0	0	0	0	0.22	0.5	0	0	0	mmu-miR-7678-3p_mmu-mir-7678	MIMAT0029871	21
mmu-miR-7679-5p	mmu-mir-7679	36	9	7	4	8	8	0	0.98	0.76	0.34	1.01	1.07	0	mmu-miR-7679-5p_mmu-mir-7679	MIMAT0029872	19
mmu-miR-7679-3p	mmu-mir-7679	20	2	2	9	0	1	6	0.22	0.22	0.76	0	0.13	0.82	mmu-miR-7679-3p_mmu-mir-7679	MIMAT0029873	23
mmu-miR-7680-3p	mmu-mir-7680	137	22	23	20	30	24	18	2.39	2.5	1.68	3.78	3.21	2.47	mmu-miR-7680-3p_mmu-mir-7680	MIMAT0029875	21
mmu-miR-7680-5p	mmu-mir-7680	13	1	1	10	0	1	0	0.11	0.11	0.84	0	0.13	0	mmu-miR-7680-5p_mmu-mir-7680	MIMAT0029874	19
mmu-miR-7685-3p	mmu-mir-7685	1	0	1	0	0	0	0	0	0.11	0	0	0	0	mmu-miR-7685-3p_mmu-mir-7685	MIMAT0029897	20
mmu-miR-7687-5p	mmu-mir-7687	2	0	0	0	1	1	0	0	0	0	0.13	0.13	0	mmu-miR-7687-5p_mmu-mir-7687	MIMAT0029902	24
mmu-miR-7687-3p	mmu-mir-7687	9	1	1	6	0	0	1	0.11	0.11	0.5	0	0	0.14	mmu-miR-7687-3p_mmu-mir-7687	MIMAT0029903	20
mmu-miR-7688-5p	mmu-mir-7688	510	67	92	112	99	104	36	7.29	9.99	9.42	12.49	13.9	4.94	mmu-miR-7688-5p_mmu-mir-7688	MIMAT0029906	22
mmu-miR-7689-3p	mmu-mir-7689	1	1	0	0	0	0	0	0.11	0	0	0	0	0	mmu-miR-7689-3p_mmu-mir-7689	MIMAT0029909	22
mmu-miR-7a-5p	mmu-mir-7a-1	2537104	379668	352618	510529	457046	389100	448143	41303	38288	42937.6	57654.7	52003.7	61479.4	mmu-miR-7a-5p_mmu-mir-7a-1	MIMAT0000677	22
mmu-miR-7a-1-3p	mmu-mir-7a-1	470	56	64	81	89	119	61	6.09	6.95	6.81	11.23	15.9	8.37	mmu-miR-7a-1-3p_mmu-mir-7a-1	MIMAT0004670	21
mmu-miR-7a-2-3p	mmu-mir-7a-2	1	0	0	0	0	0	1	0	0	0	0	0	0.14	mmu-miR-7a-2-3p_mmu-mir-7a-2	MIMAT0017070	21
mmu-miR-7a-5p	mmu-mir-7a-2	2516221	376118	349417	506295	453406	386164	444821	40916.8	37940.4	42581.5	57195.5	51611.3	61023.6	mmu-miR-7a-5p_mmu-mir-7a-2	MIMAT0000677	22
mmu-miR-7b-5p	mmu-mir-7b	10407	1533	1511	2069	1869	1655	1770	166.77	164.07	174.01	235.77	221.19	242.82	mmu-miR-7b-5p_mmu-mir-7b	MIMAT0000678	23
mmu-miR-8092	mmu-mir-8092	2	0	0	2	0	0	0	0	0	0.17	0	0	0	mmu-miR-8092_mmu-mir-8092	MIMAT0031393	20
mmu-miR-8094	mmu-mir-8094	2	0	1	0	0	1	0	0	0.11	0	0	0.13	0	mmu-miR-8094_mmu-mir-8094	MIMAT0031395	20
mmu-miR-8096	mmu-mir-8096	7	0	5	0	0	2	0	0	0.54	0	0	0.27	0	mmu-miR-8096_mmu-mir-8096	MIMAT0031398	19
mmu-miR-8097	mmu-mir-8097	15	2	2	2	5	4	0	0.22	0.22	0.17	0.63	0.53	0	mmu-miR-8097_mmu-mir-8097	MIMAT0031399	21
mmu-miR-8102	mmu-mir-8102	1	1	0	0	0	0	0	0.11	0	0	0	0	0	mmu-miR-8102_mmu-mir-8102	MIMAT0031406	21
mmu-miR-8103	mmu-mir-8103	62	7	7	8	19	11	10	0.76	0.76	0.67	2.4	1.47	1.37	mmu-miR-8103_mmu-mir-8103	MIMAT0031407	20
mmu-miR-8104	mmu-mir-8104	2	2	0	0	0	0	0	0.22	0	0	0	0	0	mmu-miR-8104_mmu-mir-8104	MIMAT0031408	21
mmu-miR-8105	mmu-mir-8105	9	2	1	2	2	2	0	0.22	0.11	0.17	0.25	0.27	0	mmu-miR-8105_mmu-mir-8105	MIMAT0031409	21
mmu-miR-8106	mmu-mir-8106	21	0	5	1	4	10	1	0	0.54	0.08	0.5	1.34	0.14	mmu-miR-8106_mmu-mir-8106	MIMAT0031411	21
mmu-miR-8107	mmu-mir-8107	3	0	1	0	1	0	1	0	0.11	0	0.13	0	0.14	mmu-miR-8107_mmu-mir-8107	MIMAT0031412	20
mmu-miR-8108	mmu-mir-8108	2	0	0	0	1	0	1	0	0	0	0.13	0	0.14	mmu-miR-8108_mmu-mir-8108	MIMAT0031413	21
mmu-miR-8111	mmu-mir-8111	15	5	2	6	0	2	0	0.54	0.22	0.5	0	0.27	0	mmu-miR-8111_mmu-mir-8111	MIMAT0031417	20
mmu-miR-8112	mmu-mir-8112	137	5	9	25	39	36	23	0.54	0.98	2.1	4.92	4.81	3.16	mmu-miR-8112_mmu-mir-8112	MIMAT0031418	19
mmu-miR-8114	mmu-mir-8114	34	8	3	12	5	5	1	0.87	0.33	1.01	0.63	0.67	0.14	mmu-miR-8114_mmu-mir-8114	MIMAT0031420	20
mmu-miR-8115	mmu-mir-8115	56	2	9	2	23	18	2	0.22	0.98	0.17	2.9	2.41	0.27	mmu-miR-8115_mmu-mir-8115	MIMAT0031421	21
mmu-miR-8118	mmu-mir-8118	19	7	0	6	4	0	2	0.76	0	0.5	0.5	0	0.27	mmu-miR-8118_mmu-mir-8118	MIMAT0031424	21
mmu-miR-8120	mmu-mir-8120	39	7	4	8	9	6	5	0.76	0.43	0.67	1.14	0.8	0.69	mmu-miR-8120_mmu-mir-8120	MIMAT0031426	21
mmu-miR-871-3p	mmu-mir-871	52	8	19	10	7	7	1	0.87	2.06	0.84	0.88	0.94	0.14	mmu-miR-871-3p_mmu-mir-871	MIMAT0017265	22
mmu-miR-871-5p	mmu-mir-871	4	0	0	0	0	0	4	0	0	0	0	0	0.55	mmu-miR-871-5p_mmu-mir-871	MIMAT0004841	22
mmu-miR-872-5p	mmu-mir-872	6820	1068	935	1431	1324	1364	698	116.18	101.52	120.35	167.02	182.3	95.76	mmu-miR-872-5p_mmu-mir-872	MIMAT0004934	20
mmu-miR-872-3p	mmu-mir-872	943	150	116	168	193	242	74	16.32	12.6	14.13	24.35	32.34	10.15	mmu-miR-872-3p_mmu-mir-872	MIMAT0004935	21
mmu-miR-873a-5p	mmu-mir-873a	5	0	3	0	0	0	2	0	0.33	0	0	0	0.27	mmu-miR-873a-5p_mmu-mir-873a	MIMAT0004936	20
mmu-miR-877-3p	mmu-mir-877	254	51	32	28	59	55	29	5.55	3.47	2.35	7.44	7.35	3.98	mmu-miR-877-3p_mmu-mir-877	MIMAT0004862	21
mmu-miR-877-5p	mmu-mir-877	391	68	53	75	92	61	42	7.4	5.75	6.31	11.61	8.15	5.76	mmu-miR-877-5p_mmu-mir-877	MIMAT0004861	19
mmu-miR-878-3p	mmu-mir-878	3	0	0	0	2	1	0	0	0	0	0.25	0.13	0	mmu-miR-878-3p_mmu-mir-878	MIMAT0004933	21
mmu-miR-878-5p	mmu-mir-878	5	0	1	0	2	0	2	0	0.11	0	0.25	0	0.27	mmu-miR-878-5p_mmu-mir-878	MIMAT0004932	21
mmu-miR-880-3p	mmu-mir-880	1	0	0	0	1	0	0	0	0	0	0.13	0	0	mmu-miR-880-3p_mmu-mir-880	MIMAT0004844	21
mmu-miR-881-3p	mmu-mir-881	86	14	12	19	13	19	9	1.52	1.3	1.6	1.64	2.54	1.23	mmu-miR-881-3p_mmu-mir-881	MIMAT0004846	21
mmu-miR-883a-3p	mmu-mir-883a	6	0	1	4	1	0	0	0	0.11	0.34	0.13	0	0	mmu-miR-883a-3p_mmu-mir-883a	MIMAT0004849	21
mmu-miR-9-3p	mmu-mir-9-1	2116	354	365	438	372	410	177	38.51	39.63	36.84	46.93	54.8	24.28	mmu-miR-9-3p_mmu-mir-9-1	MIMAT0000143	21
mmu-miR-9-5p	mmu-mir-9-1	103650	20805	16429	22586	17349	16263	10218	2263.32	1783.89	1899.58	2188.51	2173.57	1401.78	mmu-miR-9-5p_mmu-mir-9-1	MIMAT0000142	22
mmu-miR-9-3p	mmu-mir-9-2	2116	354	365	438	372	410	177	38.51	39.63	36.84	46.93	54.8	24.28	mmu-miR-9-3p_mmu-mir-9-2	MIMAT0000143	21
mmu-miR-9-5p	mmu-mir-9-2	103654	20805	16429	22590	17349	16263	10218	2263.32	1783.89	1899.91	2188.51	2173.57	1401.78	mmu-miR-9-5p_mmu-mir-9-2	MIMAT0000142	22
mmu-miR-9-3p	mmu-mir-9-3	2110	352	365	438	368	410	177	38.29	39.63	36.84	46.42	54.8	24.28	mmu-miR-9-3p_mmu-mir-9-3	MIMAT0000143	21
mmu-miR-9-5p	mmu-mir-9-3	103666	20805	16432	22589	17351	16268	10221	2263.32	1784.22	1899.83	2188.77	2174.24	1402.19	mmu-miR-9-5p_mmu-mir-9-3	MIMAT0000142	22
mmu-miR-92a-3p	mmu-mir-92a-1	559308	90040	86290	114143	96748	91540	80547	9795.19	9369.54	9599.9	12204.4	12234.4	11050	mmu-miR-92a-3p_mmu-mir-92a-1	MIMAT0000539	20
mmu-miR-92a-1-5p	mmu-mir-92a-1	528	49	61	76	136	141	65	5.33	6.62	6.39	17.16	18.84	8.92	mmu-miR-92a-1-5p_mmu-mir-92a-1	MIMAT0017066	22
mmu-miR-92a-3p	mmu-mir-92a-2	131465	18520	20007	25240	23808	24349	19541	2014.74	2172.4	2122.79	3003.29	3254.28	2680.77	mmu-miR-92a-3p_mmu-mir-92a-2	MIMAT0000539	20
mmu-miR-92b-3p	mmu-mir-92b	2369	325	360	459	454	459	312	35.36	39.09	38.6	57.27	61.35	42.8	mmu-miR-92b-3p_mmu-mir-92b	MIMAT0004899	21
mmu-miR-92b-5p	mmu-mir-92b	114	19	9	32	26	19	9	2.07	0.98	2.69	3.28	2.54	1.23	mmu-miR-92b-5p_mmu-mir-92b	MIMAT0017278	23
mmu-miR-93-3p	mmu-mir-93	281	46	36	38	76	69	16	5	3.91	3.2	9.59	9.22	2.19	mmu-miR-93-3p_mmu-mir-93	MIMAT0004636	21
mmu-miR-93-5p	mmu-mir-93	28176	3657	3757	5536	5767	6062	3397	397.83	407.94	465.6	727.49	810.19	466.02	mmu-miR-93-5p_mmu-mir-93	MIMAT0000540	22
mmu-miR-935	mmu-mir-935	177	17	19	26	48	43	24	1.85	2.06	2.19	6.06	5.75	3.29	mmu-miR-935_mmu-mir-935	MIMAT0035718	23
mmu-miR-96-5p	mmu-mir-96	8732	1131	1012	1775	1940	1947	927	123.04	109.89	149.28	244.72	260.22	127.17	mmu-miR-96-5p_mmu-mir-96	MIMAT0000541	22
mmu-miR-96-3p	mmu-mir-96	118	9	9	18	31	33	18	0.98	0.98	1.51	3.91	4.41	2.47	mmu-miR-96-3p_mmu-mir-96	MIMAT0017021	21
mmu-miR-9769-3p	mmu-mir-9769	29	3	3	6	1	12	4	0.33	0.33	0.5	0.13	1.6	0.55	mmu-miR-9769-3p_mmu-mir-9769	MIMAT0036462	21
mmu-miR-98-3p	mmu-mir-98	93	20	6	15	29	20	3	2.18	0.65	1.26	3.66	2.67	0.41	mmu-miR-98-3p_mmu-mir-98	MIMAT0017023	21
mmu-miR-98-5p	mmu-mir-98	81158	12862	13054	16698	13354	13244	11946	1399.22	1417.43	1404.37	1684.56	1770.08	1638.84	mmu-miR-98-5p_mmu-mir-98	MIMAT0000545	21
mmu-miR-99a-5p	mmu-mir-99a	597384	79563	73371	119756	122893	111430	90371	8655.43	7966.77	10072	15502.5	14892.8	12397.7	mmu-miR-99a-5p_mmu-mir-99a	MIMAT0000131	21
mmu-miR-99a-3p	mmu-mir-99a	13	0	10	0	2	1	0	0	1.09	0	0.25	0.13	0	mmu-miR-99a-3p_mmu-mir-99a	MIMAT0016981	20
mmu-miR-99b-5p	mmu-mir-99b	185595	31909	27365	40244	31217	31442	23418	3471.29	2971.35	3384.69	3937.91	4202.27	3212.64	mmu-miR-99b-5p_mmu-mir-99b	MIMAT0000132	21
mmu-miR-99b-3p	mmu-mir-99b	8729	1190	1213	1527	1862	1915	1022	129.46	131.71	128.43	234.88	255.94	140.21	mmu-miR-99b-3p_mmu-mir-99b	MIMAT0004525	21

## Sheet: 4B
miRNA	precursor	Length	baseMean	log2FoldChange	pvalue	padj
mmu-let-7c-2-3p	mmu-let-7a-1	21	3513.33	-0.499042	0.000183185	0.00196211
mmu-let-7a-1-3p	mmu-let-7a-1	21	3513.33	-0.499042	0.000183185	0.00196211
mmu-let-7a-5p	mmu-let-7a-1	21	268207	0.400156	0.0642198	0.196053
mmu-let-7a-2-3p	mmu-let-7a-2	20	2.49635	-1.02162	0.51901	NA
mmu-let-7a-5p	mmu-let-7a-2	21	268054	0.400021	0.0642798	0.196053
mmu-let-7b-3p	mmu-let-7b	21	290.417	-0.64991	0.00216306	0.0137855
mmu-let-7b-5p	mmu-let-7b	21	34019.7	0.200713	0.317432	0.531544
mmu-let-7c-5p	mmu-let-7c-1	21	197287	0.280886	0.184614	0.370096
mmu-let-7c-1-3p	mmu-let-7c-1	21	132.977	-1.75237	1.16313e-11	4.86148e-10
mmu-let-7c-5p	mmu-let-7c-2	21	197593	0.281862	0.183431	0.370096
mmu-let-7c-2-3p	mmu-let-7c-2	21	3513.24	-0.499139	0.000183167	0.00196211
mmu-let-7a-1-3p	mmu-let-7c-2	21	3513.24	-0.499139	0.000183167	0.00196211
mmu-let-7d-5p	mmu-let-7d	21	67331.6	0.105079	0.60256	0.775274
mmu-let-7d-3p	mmu-let-7d	21	3715.89	-0.19212	0.14739	0.370096
mmu-let-7e-3p	mmu-let-7e	21	139.291	-0.598158	0.012346	0.058575
mmu-let-7e-5p	mmu-let-7e	21	35321.5	0.631297	0.00134913	0.0102872
mmu-let-7f-5p	mmu-let-7f-1	21	1.05174e+06	0.671165	0.0025717	0.0150427
mmu-let-7f-1-3p	mmu-let-7f-1	21	278.49	-0.201823	0.287757	0.487588
mmu-let-7f-5p	mmu-let-7f-2	21	1.0697e+06	0.676773	0.00236956	0.0140528
mmu-let-7f-2-3p	mmu-let-7f-2	20	72.1584	-0.0822838	0.804771	0.906695
mmu-let-7g-3p	mmu-let-7g	21	2.69681	1.74568	0.320698	NA
mmu-let-7g-5p	mmu-let-7g	21	730287	0.298733	0.170901	0.370096
mmu-let-7i-3p	mmu-let-7i	21	21.8336	-0.0129299	0.979987	0.994152
mmu-let-7i-5p	mmu-let-7i	21	893991	0.0114184	0.959349	0.99123
mmu-let-7j	mmu-let-7j	23	34669.7	0.296346	0.174261	0.370096
mmu-let-7k	mmu-let-7k	18	22.935	-0.308475	0.57171	0.746545
mmu-miR-100-3p	mmu-mir-100	21	6.81924	-0.730517	0.447975	NA
mmu-miR-100-5p	mmu-mir-100	21	28171.7	0.383141	0.0226441	0.0912171
mmu-miR-101c	mmu-mir-101a	18	117.405	-0.306645	0.246516	0.45966
mmu-miR-101a-3p	mmu-mir-101a	20	117.405	-0.306645	0.246516	0.45966
mmu-miR-101b-3p	mmu-mir-101b	18	2280.24	0.0620581	0.664108	0.817216
mmu-miR-101c	mmu-mir-101c	18	5.98386	-0.148196	0.890696	NA
mmu-miR-103-1-5p	mmu-mir-103-1	22	0.277707	-1.78305	0.659188	NA
mmu-miR-103-3p	mmu-mir-103-1	22	5286.51	-0.108604	0.388806	0.604487
mmu-miR-103-3p	mmu-mir-103-2	22	5382.17	-0.110718	0.378326	0.598146
mmu-miR-103-2-5p	mmu-mir-103-2	22	1.46491	-0.746595	0.740164	NA
mmu-miR-106a-5p	mmu-mir-106a	22	106.32	-0.554933	0.039074	0.133477
mmu-miR-106b-5p	mmu-mir-106b	20	241	0.0244003	0.909767	0.96156
mmu-miR-106b-3p	mmu-mir-106b	21	3648.64	-0.389414	0.00581897	0.0303012
mmu-miR-107-5p	mmu-mir-107	22	1.17185	3.60833	0.218056	NA
mmu-miR-107-3p	mmu-mir-107	22	642.253	-0.429931	0.00592091	0.0304606
mmu-miR-10a-3p	mmu-mir-10a	21	148.921	-1.40318	6.63516e-09	1.88881e-07
mmu-miR-10a-5p	mmu-mir-10a	22	17095.5	-0.888765	2.24406e-08	5.98885e-07
mmu-miR-10b-5p	mmu-mir-10b	22	50.9697	-0.416749	0.256421	0.463949
mmu-miR-1187	mmu-mir-1187	22	1.45071	1.92119	0.37518	NA
mmu-miR-1191a	mmu-mir-1191a	20	90.6493	-0.536839	0.0532921	0.169819
mmu-miR-1191b-5p	mmu-mir-1191b	21	3.57723	-0.955646	0.478131	NA
mmu-miR-1194	mmu-mir-1194	NA	10.9392	-0.178236	0.813722	NA
mmu-miR-1195	mmu-mir-1195	22	15.8466	0.426132	0.495825	0.682959
mmu-miR-1198-3p	mmu-mir-1198	21	4.01957	-1.56703	0.237655	NA
mmu-miR-1198-5p	mmu-mir-1198	21	982.889	-0.493863	0.000812993	0.00667592
mmu-miR-12180-3p	mmu-mir-12180	17	0.734066	0.567693	0.846768	NA
mmu-miR-12182-3p	mmu-mir-12182	21	4.86923	0.714857	0.515562	NA
mmu-miR-12185-5p	mmu-mir-12185	24	0.166327	0.878162	0.829603	NA
mmu-miR-12187-3p	mmu-mir-12187	20	0.595213	1.31619	0.67997	NA
mmu-miR-12189-3p	mmu-mir-12189	19	1.44347	-2.8851	0.217414	NA
mmu-miR-12191-3p	mmu-mir-12191	20	1.50904	-1.25884	0.547344	NA
mmu-miR-12192-5p	mmu-mir-12192	20	0.791479	1.8578	0.551487	NA
mmu-miR-12193-5p	mmu-mir-12193	21	0.539303	-2.57655	0.469145	NA
mmu-miR-12193-3p	mmu-mir-12193	20	0.13809	-1.04539	0.797801	NA
mmu-miR-12194-3p	mmu-mir-12194	21	1.37112	-2.01445	0.397567	NA
mmu-miR-12196-5p	mmu-mir-12196	22	1.13244	0.726873	0.75364	NA
mmu-miR-122-3p	mmu-mir-122	21	0.138854	-1.04539	0.797801	NA
mmu-miR-122-5p	mmu-mir-122	21	57.4462	0.0598469	0.868661	0.935409
mmu-miR-12202-3p	mmu-mir-12202	21	1.0442	3.48706	0.249684	NA
mmu-miR-1224-5p	mmu-mir-1224	20	0.27618	-1.77773	0.660163	NA
mmu-miR-1231-3p	mmu-mir-1231	22	0.723272	2.91717	0.356246	NA
mmu-miR-1231-5p	mmu-mir-1231	22	1.17963	3.6302	0.132892	NA
mmu-miR-1247-5p	mmu-mir-1247	21	0.166327	0.878162	0.829603	NA
mmu-miR-1249-5p	mmu-mir-1249	24	2.41074	0.226107	0.90654	NA
mmu-miR-1249-3p	mmu-mir-1249	21	32.2531	-0.0126706	0.977114	0.994152
mmu-miR-124b-3p	mmu-mir-124b	21	0.195309	0.878162	0.829603	NA
mmu-miR-1258-3p	mmu-mir-1258	21	2.59241	0.103106	0.948744	NA
mmu-miR-1258-5p	mmu-mir-1258	21	1.71744	2.97982	0.158398	NA
mmu-miR-125a-3p	mmu-mir-125a	21	644.959	0.236095	0.134085	0.353422
mmu-miR-125a-5p	mmu-mir-125a	23	16515.7	-0.116661	0.42237	0.628507
mmu-miR-125b-5p	mmu-mir-125b-1	21	33896.8	0.168125	0.271683	0.469
mmu-miR-125b-1-3p	mmu-mir-125b-1	21	8176.22	0.00954176	0.9395	0.978455
mmu-miR-125b-5p	mmu-mir-125b-2	21	31491.6	0.167558	0.273969	0.469
mmu-miR-125b-2-3p	mmu-mir-125b-2	21	424.902	-0.458471	0.0174971	0.0753764
mmu-miR-126a-5p	mmu-mir-126a	20	2.78297	-1.35002	0.370901	NA
mmu-miR-126a-3p	mmu-mir-126a	21	57.7747	-1.17946	0.000947243	0.00763156
mmu-miR-126b-3p	mmu-mir-126b	22	0.332655	1.8102	0.65377	NA
mmu-miR-127-3p	mmu-mir-127	21	0.660954	1.5382	0.644141	NA
mmu-miR-128-3p	mmu-mir-128-1	20	3059.43	-0.562721	0.000365815	0.00347117
mmu-miR-128-1-5p	mmu-mir-128-1	20	13.338	-0.153767	0.82888	0.918119
mmu-miR-128-3p	mmu-mir-128-2	20	2335.09	-0.834042	3.35065e-07	7.15363e-06
mmu-miR-129-5p	mmu-mir-129-1	20	19.4388	0.255881	0.651151	0.803588
mmu-miR-129-1-3p	mmu-mir-129-1	21	0.277707	-1.78305	0.659188	NA
mmu-miR-129-5p	mmu-mir-129-2	20	18.7201	0.332643	0.561517	0.736774
mmu-miR-1291	mmu-mir-1291	25	58.2562	0.961656	0.0121576	0.0583294
mmu-miR-1298-5p	mmu-mir-1298	21	0.399904	0.572839	0.88774	NA
mmu-miR-129b-5p	mmu-mir-129b	21	0.138854	-1.04539	0.797801	NA
mmu-miR-1306-5p	mmu-mir-1306	22	43.6561	-0.0255837	0.953561	0.988278
mmu-miR-1306-3p	mmu-mir-1306	20	19.0169	-0.545558	0.400186	0.610283
mmu-miR-130a-3p	mmu-mir-130a	21	112.911	0.599473	0.0366051	0.127076
mmu-miR-130a-5p	mmu-mir-130a	21	84.6357	0.631935	0.0351674	0.124462
mmu-miR-130b-3p	mmu-mir-130b	21	64.7085	-0.713771	0.0315926	0.115774
mmu-miR-130b-5p	mmu-mir-130b	21	558.983	-2.13336	3.57715e-38	1.52744e-35
mmu-miR-132-3p	mmu-mir-132	21	123.663	-0.251941	0.368043	0.588593
mmu-miR-132-5p	mmu-mir-132	21	45.2716	-0.556917	0.193445	0.385126
mmu-miR-133a-3p	mmu-mir-133a-1	21	0.943742	-0.628923	0.814541	NA
mmu-miR-133a-3p	mmu-mir-133a-2	21	0.943742	-0.628923	0.814541	NA
mmu-miR-133b-3p	mmu-mir-133b	21	0.471489	-0.818094	0.829582	NA
mmu-miR-134-5p	mmu-mir-134	21	0.13809	-1.04539	0.797801	NA
mmu-miR-135b-3p	mmu-mir-135b	21	2.67767	0.767686	0.637284	NA
mmu-miR-135b-5p	mmu-mir-135b	22	11.115	0.00258139	0.997179	NA
mmu-miR-136-3p	mmu-mir-136	21	0.332655	1.8102	0.65377	NA
mmu-miR-136-5p	mmu-mir-136	21	0.138854	-1.04539	0.797801	NA
mmu-miR-138-1-3p	mmu-mir-138-1	21	0.13809	-1.04539	0.797801	NA
mmu-miR-138-5p	mmu-mir-138-1	22	0.667562	0.284001	0.926515	NA
mmu-miR-138-5p	mmu-mir-138-2	22	0.276944	-1.78039	0.659675	NA
mmu-miR-138-2-3p	mmu-mir-138-2	20	0.277707	-1.78305	0.659188	NA
mmu-miR-139-3p	mmu-mir-139	21	11.3705	-1.08507	0.142522	NA
mmu-miR-139-5p	mmu-mir-139	21	141.111	-0.621955	0.0109041	0.0535179
mmu-miR-140-3p	mmu-mir-140	20	4369.96	-0.440175	0.00349833	0.0199172
mmu-miR-140-5p	mmu-mir-140	21	988.618	-0.595609	0.000173007	0.00196211
mmu-miR-141-5p	mmu-mir-141	21	0.473016	-0.823376	0.828296	NA
mmu-miR-141-3p	mmu-mir-141	21	1.78216	-1.59788	0.420779	NA
mmu-miR-142a-5p	mmu-mir-142a	20	562.883	-1.15985	2.79324e-11	9.93928e-10
mmu-miR-142a-3p	mmu-mir-142a	22	234.44	-1.60802	2.76459e-14	1.96747e-12
mmu-miR-143-3p	mmu-mir-143	20	74236.4	0.342599	0.0160535	0.0707726
mmu-miR-143-5p	mmu-mir-143	20	63.2274	0.280258	0.389307	0.604487
mmu-miR-144-5p	mmu-mir-144	22	0.8896	3.21879	0.270968	NA
mmu-miR-145a-3p	mmu-mir-145a	21	761.756	0.0690765	0.644885	0.803588
mmu-miR-145a-5p	mmu-mir-145a	22	1076.94	0.32583	0.0355607	0.124462
mmu-miR-145b	mmu-mir-145b	20	0.800353	-0.922748	0.747725	NA
mmu-miR-146a-3p	mmu-mir-146a	21	2.02053	2.47023	0.190212	NA
mmu-miR-146a-5p	mmu-mir-146a	21	19010.4	1.0205	1.25237e-11	4.86148e-10
mmu-miR-146b-3p	mmu-mir-146b	21	47.9667	0.134794	0.725271	0.867482
mmu-miR-146b-5p	mmu-mir-146b	21	28296.3	0.0250231	0.869689	0.935409
mmu-miR-147-3p	mmu-mir-147	21	17.9019	-0.151181	0.802585	0.906624
mmu-miR-147-5p	mmu-mir-147	23	9.1421	0.565184	0.507013	NA
mmu-miR-148a-3p	mmu-mir-148a	21	230.65	0.148888	0.462438	0.656017
mmu-miR-148a-5p	mmu-mir-148a	21	1.97752	0.33539	0.850311	NA
mmu-miR-148b-5p	mmu-mir-148b	23	55.7662	-0.871889	0.0144291	0.065545
mmu-miR-148b-3p	mmu-mir-148b	21	8626.01	-0.492317	0.000308182	0.00299076
mmu-miR-149-5p	mmu-mir-149	22	1902.63	0.00554746	0.968165	0.99123
mmu-miR-149-3p	mmu-mir-149	21	0.927867	2.10092	0.404222	NA
mmu-miR-150-3p	mmu-mir-150	21	0.471489	-0.818094	0.829582	NA
mmu-miR-150-5p	mmu-mir-150	21	7.43627	-0.317841	0.730089	NA
mmu-miR-151-3p	mmu-mir-151	20	3337.15	-0.456362	0.000403426	0.00366517
mmu-miR-151-5p	mmu-mir-151	20	94.9438	-0.239683	0.379988	0.598146
mmu-miR-152-3p	mmu-mir-152	20	5596.56	0.278192	0.035456	0.124462
mmu-miR-152-5p	mmu-mir-152	23	130.592	-0.212578	0.403732	0.611325
mmu-miR-155-3p	mmu-mir-155	20	170.574	1.58871	3.96741e-12	1.88232e-10
mmu-miR-155-5p	mmu-mir-155	22	12467.6	1.56187	1.84737e-31	3.94414e-29
mmu-miR-15a-5p	mmu-mir-15a	21	47.8456	-0.156353	0.683781	0.838441
mmu-miR-15a-3p	mmu-mir-15a	21	7.20095	-0.0305154	0.973977	NA
mmu-miR-15b-3p	mmu-mir-15b	21	524.734	-0.782586	5.13143e-05	0.000782543
mmu-miR-15b-5p	mmu-mir-15b	21	1003.73	-0.0498881	0.738384	0.87338
mmu-miR-16-1-3p	mmu-mir-16-1	21	194.127	-0.218141	0.315049	0.52963
mmu-miR-16-5p	mmu-mir-16-1	21	6910.98	0.391945	0.00229853	0.0138235
mmu-miR-16-5p	mmu-mir-16-2	21	6891.03	0.392518	0.00224206	0.0138235
mmu-miR-16-2-3p	mmu-mir-16-2	21	103.003	-0.47819	0.0876378	0.25213
mmu-miR-1668	mmu-mir-1668	20	0.334163	-0.0836104	0.983652	NA
mmu-miR-17-5p	mmu-mir-17	22	5906.27	-0.61054	1.607e-06	3.11903e-05
mmu-miR-17-3p	mmu-mir-17	21	116.412	-0.600387	0.0190671	0.0806106
mmu-miR-181a-1-3p	mmu-mir-181a-1	21	193.076	-0.85564	0.000196858	0.00205021
mmu-miR-181a-5p	mmu-mir-181a-1	22	3779.24	-0.151665	0.255505	0.463949
mmu-miR-181a-5p	mmu-mir-181a-2	22	3778.56	-0.151573	0.255876	0.463949
mmu-miR-181a-2-3p	mmu-mir-181a-2	21	131.084	-0.964679	0.000136057	0.00181552
mmu-miR-181b-1-3p	mmu-mir-181b-1	20	21.2741	-0.686103	0.193916	0.385126
mmu-miR-181b-5p	mmu-mir-181b-1	23	1919.49	-0.289146	0.0543216	0.171817
mmu-miR-181b-2-3p	mmu-mir-181b-2	21	3.82062	-3.59659	0.0228309	NA
mmu-miR-181b-5p	mmu-mir-181b-2	23	1968.94	-0.282432	0.0601905	0.18814
mmu-miR-181c-5p	mmu-mir-181c	21	0.703558	0.499861	0.866812	NA
mmu-miR-181c-3p	mmu-mir-181c	21	7.39167	-0.527516	0.606265	NA
mmu-miR-181d-5p	mmu-mir-181d	22	111.554	0.413557	0.108726	0.293835
mmu-miR-181d-3p	mmu-mir-181d	20	0.414271	-2.25007	0.575363	NA
mmu-miR-182-3p	mmu-mir-182	20	31.7328	-1.7141	0.000166225	0.00196211
mmu-miR-182-5p	mmu-mir-182	24	21835.3	-0.273876	0.0479849	0.155224
mmu-miR-183-3p	mmu-mir-183	21	20.1757	-0.950741	0.121456	0.324137
mmu-miR-183-5p	mmu-mir-183	21	12678.1	-0.58039	2.5864e-05	0.000441757
mmu-miR-1839-5p	mmu-mir-1839	21	1599.02	0.244807	0.0965298	0.265924
mmu-miR-1839-3p	mmu-mir-1839	22	30.467	0.305013	0.511601	0.695712
mmu-miR-184-3p	mmu-mir-184	21	10.1904	-0.627193	0.426421	NA
mmu-miR-1843a-3p	mmu-mir-1843a	21	10.9439	0.200138	0.790896	NA
mmu-miR-1843b-5p	mmu-mir-1843a	20	1015.53	0.0478644	0.773841	0.893055
mmu-miR-1843a-5p	mmu-mir-1843a	20	1017.03	0.0496784	0.766031	0.891547
mmu-miR-1843b-5p	mmu-mir-1843b	20	646.281	0.0138363	0.933566	0.97704
mmu-miR-1843b-3p	mmu-mir-1843b	19	19.7405	0.123697	0.823609	0.918119
mmu-miR-185-5p	mmu-mir-185	21	1571.01	0.434953	0.00180309	0.01203
mmu-miR-185-3p	mmu-mir-185	20	42.0175	-0.744588	0.0959748	0.265924
mmu-miR-186-3p	mmu-mir-186	21	0.332655	1.8102	0.65377	NA
mmu-miR-186-5p	mmu-mir-186	21	3810.98	-0.30982	0.0298889	0.110979
mmu-miR-187-5p	mmu-mir-187	21	0.27618	-1.77773	0.660163	NA
mmu-miR-187-3p	mmu-mir-187	21	34.3018	-0.548281	0.27459	0.469
mmu-miR-188-5p	mmu-mir-188	20	11.5089	-0.0279234	0.969048	NA
mmu-miR-1893	mmu-mir-1893	21	0.13809	-1.04539	0.797801	NA
mmu-miR-1894-5p	mmu-mir-1894	21	0.585927	2.60592	0.491018	NA
mmu-miR-1895	mmu-mir-1895	21	1.05249	-3.49913	0.251362	NA
mmu-miR-18a-3p	mmu-mir-18a	21	190.34	-0.520264	0.012605	0.0586142
mmu-miR-18a-5p	mmu-mir-18a	22	52.457	-0.744181	0.0404815	0.136107
mmu-miR-18b-5p	mmu-mir-18b	22	0.333399	-0.0836104	0.983652	NA
mmu-miR-190a-5p	mmu-mir-190a	21	6.71128	0.248827	0.793231	NA
mmu-miR-190b-3p	mmu-mir-190b	22	5.74955	0.569665	0.584993	NA
mmu-miR-190b-5p	mmu-mir-190b	21	97.782	0.0974007	0.734369	0.871043
mmu-miR-191-3p	mmu-mir-191	21	55.6643	-0.636803	0.0773586	0.226247
mmu-miR-191-5p	mmu-mir-191	22	17526	-0.193418	0.19635	0.388154
mmu-miR-192-3p	mmu-mir-192	21	0.305181	-0.0836104	0.983652	NA
mmu-miR-192-5p	mmu-mir-192	20	2263.09	0.0304909	0.829436	0.918119
mmu-miR-1927	mmu-mir-1927	22	0.416561	-2.25716	0.574108	NA
mmu-miR-1929-5p	mmu-mir-1929	22	1.52287	1.28186	0.54718	NA
mmu-miR-1930-3p	mmu-mir-1930	21	0.27618	-1.77773	0.660163	NA
mmu-miR-1930-5p	mmu-mir-1930	21	6.48105	-2.25415	0.0411883	NA
mmu-miR-1931	mmu-mir-1931	21	188.91	-0.587194	0.00560591	0.0295521
mmu-miR-1932	mmu-mir-1932	21	2.6581	-0.784168	0.664361	NA
mmu-miR-1933-3p	mmu-mir-1933	21	1.2451	-3.8358	0.134237	NA
mmu-miR-1933-5p	mmu-mir-1933	23	1.3266	-1.85421	0.440443	NA
mmu-miR-1934-3p	mmu-mir-1934	21	1.98722	2.46248	0.231567	NA
mmu-miR-1934-5p	mmu-mir-1934	22	20.1938	-0.0744659	0.895295	0.953344
mmu-miR-1936	mmu-mir-1936	22	0.651668	2.77877	0.397149	NA
mmu-miR-1938	mmu-mir-1938	21	3.33228	-1.52989	0.257344	NA
mmu-miR-193a-5p	mmu-mir-193a	21	100.645	-0.237022	0.422439	0.628507
mmu-miR-193a-3p	mmu-mir-193a	21	2.69548	0.496284	0.757108	NA
mmu-miR-193b-5p	mmu-mir-193b	21	8.04048	-0.176975	0.846931	NA
mmu-miR-193b-3p	mmu-mir-193b	21	222.584	0.502709	0.0219714	0.0893504
mmu-miR-194-5p	mmu-mir-194-1	21	280.123	0.0444985	0.832113	0.918119
mmu-miR-194-1-3p	mmu-mir-194-1	21	0.39914	0.572828	0.887762	NA
mmu-miR-194-5p	mmu-mir-194-2	21	328.113	0.0970682	0.628999	0.796981
mmu-miR-194-2-3p	mmu-mir-194-2	21	15.1987	0.611121	0.344747	0.561858
mmu-miR-1941-5p	mmu-mir-1941	23	5.71918	-0.253316	0.800236	NA
mmu-miR-1941-3p	mmu-mir-1941	20	9.85791	-0.515516	0.503603	NA
mmu-miR-1943-5p	mmu-mir-1943	22	18.5683	-0.196976	0.727544	0.867769
mmu-miR-1943-3p	mmu-mir-1943	20	6.04866	-0.0283688	0.978634	NA
mmu-miR-1945	mmu-mir-1945	21	27.9162	0.233331	0.611563	0.784197
mmu-miR-1946a	mmu-mir-1946a	26	38.2903	-0.424346	0.330382	0.544683
mmu-miR-1946b	mmu-mir-1946b	25	15.1959	-0.482901	0.456313	0.651658
mmu-miR-1947-5p	mmu-mir-1947	21	50.0738	0.470008	0.225906	0.434512
mmu-miR-1947-3p	mmu-mir-1947	21	0.13809	-1.04539	0.797801	NA
mmu-miR-1948-5p	mmu-mir-1948	20	6.10808	-0.619583	0.512434	NA
mmu-miR-1948-3p	mmu-mir-1948	21	1.7826	2.27164	0.249693	NA
mmu-miR-1949	mmu-mir-1949	23	42.1404	0.107054	0.797209	0.906624
mmu-miR-1950	mmu-mir-1950	21	1.53366	-0.153653	0.936659	NA
mmu-miR-1953	mmu-mir-1953	21	7.87968	0.0462901	0.959294	NA
mmu-miR-1955-3p	mmu-mir-1955	20	2.49559	0.241744	0.886381	NA
mmu-miR-1955-5p	mmu-mir-1955	24	6.48487	0.058115	0.954855	NA
mmu-miR-1956	mmu-mir-1956	21	4.24428	0.560775	0.69406	NA
mmu-miR-1958	mmu-mir-1958	21	5.13776	-0.848993	0.446784	NA
mmu-miR-195a-5p	mmu-mir-195a	20	203.263	0.221786	0.333133	0.547106
mmu-miR-195a-3p	mmu-mir-195a	21	138.097	-0.268975	0.294053	0.496288
mmu-miR-1960	mmu-mir-1960	21	3.51948	-0.508463	0.686228	NA
mmu-miR-1961	mmu-mir-1961	16	5.07646	0.154384	0.891937	NA
mmu-miR-1964-3p	mmu-mir-1964	21	210.889	-0.8886	6.63364e-05	0.000944189
mmu-miR-1966-3p	mmu-mir-1966	22	1.22241	-1.05737	0.656368	NA
mmu-miR-1968-5p	mmu-mir-1968	23	16.172	-0.187111	0.75938	0.888371
mmu-miR-1968-3p	mmu-mir-1968	20	0.263122	-1.04539	0.797801	NA
mmu-miR-1969	mmu-mir-1969	22	3.31152	0.640679	0.639874	NA
mmu-miR-1970	mmu-mir-1970	22	0.718688	-1.7103	0.596757	NA
mmu-miR-1971	mmu-mir-1971	17	0.526244	-2.49285	0.529341	NA
mmu-miR-1981-3p	mmu-mir-1981	20	25.8255	-0.554761	0.265296	0.467108
mmu-miR-1981-5p	mmu-mir-1981	23	427.487	-0.704486	0.000588593	0.00502658
mmu-miR-1982-3p	mmu-mir-1982	22	1.01101	-0.336719	0.888719	NA
mmu-miR-1982-5p	mmu-mir-1982	19	0.27618	-1.77773	0.660163	NA
mmu-miR-1983	mmu-mir-1983	20	100.693	-0.893939	0.00171043	0.011973
mmu-miR-199a-5p	mmu-mir-199a-1	22	579.236	-0.133404	0.398365	0.610283
mmu-miR-199b-3p	mmu-mir-199a-1	21	3662.55	0.111438	0.453979	0.651658
mmu-miR-199a-3p	mmu-mir-199a-1	21	3662.55	0.111438	0.453979	0.651658
mmu-miR-199a-5p	mmu-mir-199a-2	22	579.432	-0.1324	0.402277	0.61129
mmu-miR-199b-3p	mmu-mir-199a-2	21	3668.36	0.11105	0.455037	0.651658
mmu-miR-199a-3p	mmu-mir-199a-2	21	3668.36	0.11105	0.455037	0.651658
mmu-miR-199b-3p	mmu-mir-199b	21	3662.55	0.111438	0.453979	0.651658
mmu-miR-199a-3p	mmu-mir-199b	21	3662.55	0.111438	0.453979	0.651658
mmu-miR-199b-5p	mmu-mir-199b	22	6.80852	0.545873	0.575963	NA
mmu-miR-19a-3p	mmu-mir-19a	22	45.6913	-0.0694293	0.862242	0.935409
mmu-miR-19b-3p	mmu-mir-19b-1	22	276.786	-0.00553547	0.980944	0.994152
mmu-miR-19b-1-5p	mmu-mir-19b-1	22	4.11178	-1.94135	0.150125	NA
mmu-miR-19b-3p	mmu-mir-19b-2	22	281.249	-0.000121165	0.99957	0.99957
mmu-miR-1a-3p	mmu-mir-1a-1	21	23.4585	1.05649	0.0713398	0.211614
mmu-miR-1a-3p	mmu-mir-1a-2	21	23.4585	1.05649	0.0713398	0.211614
mmu-miR-1b-3p	mmu-mir-1b	22	0.277707	-1.78305	0.659188	NA
mmu-miR-200a-5p	mmu-mir-200a	21	4.08699	-1.07846	0.360958	NA
mmu-miR-200a-3p	mmu-mir-200a	21	18.2084	-1.0548	0.0896457	0.255191
mmu-miR-200b-5p	mmu-mir-200b	21	0.195309	0.878162	0.829603	NA
mmu-miR-200b-3p	mmu-mir-200b	21	90.8592	-0.906946	0.00168748	0.011973
mmu-miR-200c-3p	mmu-mir-200c	22	133.1	-0.300099	0.242289	0.45576
mmu-miR-201-3p	mmu-mir-201	22	0.5221	2.48922	0.527957	NA
mmu-miR-201-5p	mmu-mir-201	21	2.22795	1.03168	0.53921	NA
mmu-miR-202-5p	mmu-mir-202	20	4.80748	0.401407	0.704199	NA
mmu-miR-203-3p	mmu-mir-203	21	25.868	-0.0238028	0.965029	0.99123
mmu-miR-204-5p	mmu-mir-204	21	0.401976	-2.12705	0.597059	NA
mmu-miR-205-5p	mmu-mir-205	21	1.1923	-0.258129	0.911193	NA
mmu-miR-206-3p	mmu-mir-206	21	174.149	0.594653	0.00826949	0.0420366
mmu-miR-20a-3p	mmu-mir-20a	21	19.0017	-0.536947	0.335259	0.548488
mmu-miR-20a-5p	mmu-mir-20a	22	8654.85	-0.500782	0.000240993	0.00241932
mmu-miR-20b-5p	mmu-mir-20b	22	39.4138	-0.19999	0.635043	0.802258
mmu-miR-210-3p	mmu-mir-210	21	212.741	-0.110327	0.60081	0.775274
mmu-miR-210-5p	mmu-mir-210	21	26.8362	-0.424027	0.398696	0.610283
mmu-miR-211-5p	mmu-mir-211	21	0.138854	-1.04539	0.797801	NA
mmu-miR-212-3p	mmu-mir-212	21	6.49078	0.458183	0.627652	NA
mmu-miR-212-5p	mmu-mir-212	22	38.1902	-1.80615	4.21461e-05	0.000666533
mmu-miR-2137	mmu-mir-2137	20	16.7314	1.61427	0.0126288	0.0586142
mmu-miR-214-5p	mmu-mir-214	21	0.26105	1.5346	0.705354	NA
mmu-miR-214-3p	mmu-mir-214	21	1.50921	0.151294	0.937312	NA
mmu-miR-215-3p	mmu-mir-215	20	2.25767	0.426216	0.797765	NA
mmu-miR-215-5p	mmu-mir-215	20	108.685	0.296577	0.268013	0.467108
mmu-miR-216b-5p	mmu-mir-216b	21	0.665309	2.81142	0.433855	NA
mmu-miR-218-1-3p	mmu-mir-218-1	21	0.166327	0.878162	0.829603	NA
mmu-miR-218-5p	mmu-mir-218-1	20	882.597	0.392939	0.0162748	0.0709118
mmu-miR-218-5p	mmu-mir-218-2	20	868.813	0.381885	0.0160772	0.0707726
mmu-miR-219a-1-3p	mmu-mir-219a-1	21	55.2638	-0.28477	0.441488	0.651658
mmu-miR-219a-5p	mmu-mir-219a-1	20	0.361636	1.91454	0.634482	NA
mmu-miR-219a-2-3p	mmu-mir-219a-2	21	5.25126	-1.47338	0.199664	NA
mmu-miR-219b-5p	mmu-mir-219b	21	0.27618	-1.77773	0.660163	NA
mmu-miR-219c-5p	mmu-mir-219c	21	1.05421	0.132944	0.959344	NA
mmu-miR-21a-3p	mmu-mir-21a	21	30.977	-0.0920735	0.84676	0.927093
mmu-miR-21a-5p	mmu-mir-21a	21	1.49455e+06	0.368731	0.0766864	0.225828
mmu-miR-21b	mmu-mir-21b	22	27.0766	0.337296	0.483857	0.672987
mmu-miR-21c	mmu-mir-21c	20	17.0203	0.00525326	0.992804	0.99957
mmu-miR-22-3p	mmu-mir-22	21	4271.55	-0.0360533	0.792636	0.906624
mmu-miR-22-5p	mmu-mir-22	21	603.27	0.0230173	0.885514	0.947656
mmu-miR-221-5p	mmu-mir-221	25	5654.07	0.0372004	0.780819	0.896263
mmu-miR-221-3p	mmu-mir-221	22	48005.1	0.0715661	0.614352	0.785414
mmu-miR-222-3p	mmu-mir-222	22	32578.2	-0.368411	0.0135161	0.0620578
mmu-miR-222-5p	mmu-mir-222	20	500.218	0.550139	0.00150355	0.0110693
mmu-miR-223-3p	mmu-mir-223	21	5.00386	-0.968021	0.423477	NA
mmu-miR-223-5p	mmu-mir-223	22	2.02202	-0.330872	0.855306	NA
mmu-miR-224-3p	mmu-mir-224	21	0.927457	-3.31934	0.256217	NA
mmu-miR-224-5p	mmu-mir-224	20	2071.88	-0.0314271	0.828446	0.918119
mmu-miR-23a-5p	mmu-mir-23a	21	39.4207	-0.72874	0.116236	0.312155
mmu-miR-23a-3p	mmu-mir-23a	20	13911.9	0.462086	0.00178548	0.01203
mmu-miR-23b-3p	mmu-mir-23b	20	8198.71	-0.0311472	0.838831	0.923146
mmu-miR-23b-5p	mmu-mir-23b	20	54.2187	-1.29904	0.000505167	0.00440217
mmu-miR-24-1-5p	mmu-mir-24-1	22	85.7991	-0.592275	0.071364	0.211614
mmu-miR-24-3p	mmu-mir-24-1	21	11247.7	-0.289762	0.0332677	0.11981
mmu-miR-24-2-5p	mmu-mir-24-2	21	1184.57	-0.271781	0.071148	0.211614
mmu-miR-24-3p	mmu-mir-24-2	21	11248.6	-0.28959	0.0333895	0.11981
mmu-miR-25-5p	mmu-mir-25	21	410.254	-0.677134	6.20976e-05	0.000914333
mmu-miR-25-3p	mmu-mir-25	21	25475.3	0.0287154	0.842993	0.925342
mmu-miR-26a-1-3p	mmu-mir-26a-1	21	3.62313	-0.345981	0.792327	NA
mmu-miR-26a-5p	mmu-mir-26a-1	21	120444	0.398436	0.0210749	0.0865687
mmu-miR-26a-5p	mmu-mir-26a-2	21	120446	0.398385	0.0210847	0.0865687
mmu-miR-26a-2-3p	mmu-mir-26a-2	21	71.1739	-0.454721	0.154609	0.370096
mmu-miR-26b-5p	mmu-mir-26b	20	19323.4	0.454137	0.00267072	0.0154108
mmu-miR-26b-3p	mmu-mir-26b	21	31.7099	-0.658301	0.174474	0.370096
mmu-miR-27a-3p	mmu-mir-27a	20	54360	-0.0882796	0.646774	0.803588
mmu-miR-27a-5p	mmu-mir-27a	21	3394.33	-0.971348	9.66386e-13	5.15808e-11
mmu-miR-27b-5p	mmu-mir-27b	21	271.96	-0.726283	0.000183804	0.00196211
mmu-miR-27b-3p	mmu-mir-27b	20	107717	-0.491929	0.00425884	0.0230193
mmu-miR-28a-5p	mmu-mir-28a	21	174.267	-0.0595201	0.800825	0.906624
mmu-miR-28a-3p	mmu-mir-28a	21	495.82	-0.000348799	0.998491	0.99957
mmu-miR-28c	mmu-mir-28a	19	174.267	-0.0595201	0.800825	0.906624
mmu-miR-28b	mmu-mir-28b	20	1.56946	-0.097485	0.95692	NA
mmu-miR-28c	mmu-mir-28c	19	18.3987	-0.392462	0.505087	0.69348
mmu-miR-292a-3p	mmu-mir-292a	23	0.138854	-1.04539	0.797801	NA
mmu-miR-292a-5p	mmu-mir-292a	21	0.776689	0.686345	0.826314	NA
mmu-miR-293-5p	mmu-mir-293	21	0.138854	-1.04539	0.797801	NA
mmu-miR-293-3p	mmu-mir-293	21	0.27618	-1.77773	0.660163	NA
mmu-miR-294-3p	mmu-mir-294	21	2.07394	-0.141366	0.93546	NA
mmu-miR-295-3p	mmu-mir-295	22	0.966631	-3.4645	0.265817	NA
mmu-miR-296-3p	mmu-mir-296	21	0.138854	-1.04539	0.797801	NA
mmu-miR-296-5p	mmu-mir-296	20	0.26105	1.5346	0.705354	NA
mmu-miR-297c-3p	mmu-mir-297a-3	21	1.39083	1.80095	0.415614	NA
mmu-miR-297b-3p	mmu-mir-297a-3	21	1.39083	1.80095	0.415614	NA
mmu-miR-297a-3p	mmu-mir-297a-3	21	1.39083	1.80095	0.415614	NA
mmu-miR-297c-3p	mmu-mir-297a-4	21	1.39083	1.80095	0.415614	NA
mmu-miR-297b-3p	mmu-mir-297a-4	21	1.39083	1.80095	0.415614	NA
mmu-miR-297a-3p	mmu-mir-297a-4	21	1.39083	1.80095	0.415614	NA
mmu-miR-297c-3p	mmu-mir-297b	21	1.39083	1.80095	0.415614	NA
mmu-miR-297b-3p	mmu-mir-297b	21	1.39083	1.80095	0.415614	NA
mmu-miR-297a-3p	mmu-mir-297b	21	1.39083	1.80095	0.415614	NA
mmu-miR-297b-5p	mmu-mir-297b	21	0.26105	1.5346	0.705354	NA
mmu-miR-297c-3p	mmu-mir-297c	21	1.39083	1.80095	0.415614	NA
mmu-miR-297b-3p	mmu-mir-297c	21	1.39083	1.80095	0.415614	NA
mmu-miR-297a-3p	mmu-mir-297c	21	1.39083	1.80095	0.415614	NA
mmu-miR-298-5p	mmu-mir-298	22	0.471489	-0.818094	0.829582	NA
mmu-miR-299b-3p	mmu-mir-299a	17	0.277707	-1.78305	0.659188	NA
mmu-miR-299a-3p	mmu-mir-299a	21	0.277707	-1.78305	0.659188	NA
mmu-miR-29a-3p	mmu-mir-29a	21	24266.6	-0.0257164	0.858308	0.934942
mmu-miR-29a-5p	mmu-mir-29a	21	11.776	1.11617	0.217978	NA
mmu-miR-29b-1-5p	mmu-mir-29b-1	21	50.6682	0.0883448	0.808549	0.908553
mmu-miR-29b-3p	mmu-mir-29b-1	22	197.439	-0.162755	0.443197	0.651658
mmu-miR-29b-2-5p	mmu-mir-29b-2	24	12.1523	-0.690685	0.323524	NA
mmu-miR-29b-3p	mmu-mir-29b-2	22	198.105	-0.152503	0.47126	0.664119
mmu-miR-29c-5p	mmu-mir-29c	21	59.0214	-0.546207	0.137684	0.360681
mmu-miR-29c-3p	mmu-mir-29c	21	48.3303	-0.213258	0.562502	0.736774
mmu-miR-300-3p	mmu-mir-300	21	0.276944	-1.78039	0.659675	NA
mmu-miR-301a-3p	mmu-mir-301a	22	1.06954	-0.870545	0.717012	NA
mmu-miR-301a-5p	mmu-mir-301a	21	307.429	-1.29041	4.73183e-10	1.44321e-08
mmu-miR-301b-3p	mmu-mir-301b	22	1.55108	-1.25946	0.512789	NA
mmu-miR-301b-5p	mmu-mir-301b	21	62.1003	-3.36041	2.12251e-16	2.26578e-14
mmu-miR-3057-3p	mmu-mir-3057	21	1.60884	-1.73348	0.39733	NA
mmu-miR-3057-5p	mmu-mir-3057	23	35.9944	-0.468594	0.273007	0.469
mmu-miR-3058-5p	mmu-mir-3058	22	0.276944	-1.78039	0.659675	NA
mmu-miR-3058-3p	mmu-mir-3058	20	1.19094	-1.30727	0.574305	NA
mmu-miR-3060-3p	mmu-mir-3060	21	11.0353	-0.0530553	0.944867	NA
mmu-miR-3061-5p	mmu-mir-3061	21	1.3588	-0.749354	0.725684	NA
mmu-miR-3061-3p	mmu-mir-3061	21	4.15294	-2.63643	0.0730284	NA
mmu-miR-3062-5p	mmu-mir-3062	21	1.44041	-2.88273	0.21453	NA
mmu-miR-3063-3p	mmu-mir-3063	21	0.26105	1.5346	0.705354	NA
mmu-miR-3064-3p	mmu-mir-3064	21	0.138854	-1.04539	0.797801	NA
mmu-miR-3064-5p	mmu-mir-3064	21	6.5421	0.2701	0.785278	NA
mmu-miR-3065-5p	mmu-mir-3065	21	0.277707	-1.78305	0.659188	NA
mmu-miR-3066-3p	mmu-mir-3066	21	2.59981	0.686598	0.676344	NA
mmu-miR-3066-5p	mmu-mir-3066	21	80.2809	-0.386665	0.181161	0.370096
mmu-miR-3068-5p	mmu-mir-3068	23	39.971	-0.348418	0.382421	0.598146
mmu-miR-3068-3p	mmu-mir-3068	21	77.3586	0.1126	0.733818	0.871043
mmu-miR-3069-3p	mmu-mir-3069	21	1.71061	2.17207	0.323046	NA
mmu-miR-3074-1-3p	mmu-mir-3074-1	21	2.90365	-0.46431	0.777023	NA
mmu-miR-3074-5p	mmu-mir-3074-1	21	27.0571	-0.601848	0.239274	0.45208
mmu-miR-3074-2-3p	mmu-mir-3074-2	19	0.263122	-1.04539	0.797801	NA
mmu-miR-3074-5p	mmu-mir-3074-2	21	26.7245	-0.647726	0.216952	0.421084
mmu-miR-3076-5p	mmu-mir-3076	23	0.816246	-3.19357	0.252813	NA
mmu-miR-3076-3p	mmu-mir-3076	22	4.00402	-0.795366	0.536541	NA
mmu-miR-3077-3p	mmu-mir-3077	21	0.97846	3.38776	0.233091	NA
mmu-miR-3079-5p	mmu-mir-3079	22	2.60617	-2.66574	0.155656	NA
mmu-miR-3080-5p	mmu-mir-3080	19	0.361636	1.91454	0.634482	NA
mmu-miR-3081-3p	mmu-mir-3081	22	1.22221	-1.22218	0.613173	NA
mmu-miR-3082-3p	mmu-mir-3082	21	22.011	0.646319	0.215891	0.420937
mmu-miR-3082-5p	mmu-mir-3082	21	1.44311	-1.41821	0.577807	NA
mmu-miR-3083-5p	mmu-mir-3083	21	0.26105	1.5346	0.705354	NA
mmu-miR-3084-3p	mmu-mir-3084-1	20	6.79472	-1.24177	0.255218	NA
mmu-miR-3084-5p	mmu-mir-3084-1	21	8.23564	0.136277	0.873227	NA
mmu-miR-3084-3p	mmu-mir-3084-2	20	6.79472	-1.24177	0.255218	NA
mmu-miR-3084-5p	mmu-mir-3084-2	21	8.23564	0.136277	0.873227	NA
mmu-miR-3086-5p	mmu-mir-3086	19	3.48541	0.364673	0.775746	NA
mmu-miR-3087-3p	mmu-mir-3087	20	1.05006	3.4826	0.168345	NA
mmu-miR-3089-3p	mmu-mir-3089	22	3.99633	1.10832	0.369802	NA
mmu-miR-3091-3p	mmu-mir-3091	21	4.04553	-0.995911	0.401249	NA
mmu-miR-3091-5p	mmu-mir-3091	20	0.138854	-1.04539	0.797801	NA
mmu-miR-3094-3p	mmu-mir-3094	20	0.263122	-1.04539	0.797801	NA
mmu-miR-3094-5p	mmu-mir-3094	20	1.54807	0.570006	0.771397	NA
mmu-miR-3095-3p	mmu-mir-3095	22	5.79496	-0.512145	0.612422	NA
mmu-miR-3095-5p	mmu-mir-3095	21	1.60561	-4.1282	0.0636437	NA
mmu-miR-3097-5p	mmu-mir-3097	22	0.799808	0.796061	0.79614	NA
mmu-miR-3097-3p	mmu-mir-3097	21	0.166327	0.878162	0.829603	NA
mmu-miR-3098-5p	mmu-mir-3098	21	0.527963	2.46727	0.491639	NA
mmu-miR-3098-3p	mmu-mir-3098	20	3.31865	-1.36719	0.385316	NA
mmu-miR-30a-3p	mmu-mir-30a	21	6036.77	0.179617	0.1637	0.370096
mmu-miR-30a-5p	mmu-mir-30a	21	45776	0.365243	0.0230492	0.0919814
mmu-miR-30b-3p	mmu-mir-30b	21	433.498	-0.392081	0.0250869	0.0955131
mmu-miR-30b-5p	mmu-mir-30b	21	1030.58	-0.128731	0.419447	0.628434
mmu-miR-30c-5p	mmu-mir-30c-1	22	19160.1	-0.464477	0.00134328	0.0102872
mmu-miR-30c-1-3p	mmu-mir-30c-1	21	115.625	-0.314137	0.251611	0.463095
mmu-miR-30c-5p	mmu-mir-30c-2	22	19159.8	-0.464524	0.00134259	0.0102872
mmu-miR-30c-2-3p	mmu-mir-30c-2	21	1266.06	-0.172344	0.220438	0.425914
mmu-miR-30d-3p	mmu-mir-30d	21	200.695	-0.898415	3.71058e-05	0.000609392
mmu-miR-30d-5p	mmu-mir-30d	21	87157.8	-0.0629028	0.725122	0.867482
mmu-miR-30e-5p	mmu-mir-30e	21	2600.85	-0.109203	0.521299	0.70589
mmu-miR-30e-3p	mmu-mir-30e	21	2714.81	-0.0973859	0.452204	0.651658
mmu-miR-30f	mmu-mir-30f	21	0.26105	1.5346	0.705354	NA
mmu-miR-31-3p	mmu-mir-31	22	465.119	0.424753	0.0176526	0.0753764
mmu-miR-31-5p	mmu-mir-31	21	25309.3	1.05303	2.80111e-13	1.70867e-11
mmu-miR-3100-5p	mmu-mir-3100	22	0.610362	0.103913	0.97588	NA
mmu-miR-3101-5p	mmu-mir-3101	20	1.1527	-2.46798	0.332656	NA
mmu-miR-3102-5p.2-5p	mmu-mir-3102	20	13.2848	-0.316797	0.646818	0.803588
mmu-miR-3102-5p	mmu-mir-3102	21	1.47744	3.97763	0.0774457	NA
mmu-miR-3102-3p.2-3p	mmu-mir-3102	20	7.73781	-0.0256057	0.976635	NA
mmu-miR-3102-3p	mmu-mir-3102	22	34.0811	0.309928	0.482574	0.672987
mmu-miR-3103-5p	mmu-mir-3103	20	0.277707	-1.78305	0.659188	NA
mmu-miR-3103-3p	mmu-mir-3103	21	2.0485	-1.10875	0.575137	NA
mmu-miR-3105-3p	mmu-mir-3105	21	1.09777	0.0332355	0.988819	NA
mmu-miR-3108-3p	mmu-mir-3108	20	0.552361	-2.65913	0.490668	NA
mmu-miR-3109-5p	mmu-mir-3109	23	3.41529	-0.427502	0.755105	NA
mmu-miR-3109-3p	mmu-mir-3109	20	14.6016	0.405875	0.546628	0.729406
mmu-miR-3110-5p	mmu-mir-3110	20	0.787294	-0.815651	0.795586	NA
mmu-miR-3112-3p	mmu-mir-3112	20	1.78899	-1.23928	0.497711	NA
mmu-miR-3112-5p	mmu-mir-3112	20	0.443271	-0.82304	0.818152	NA
mmu-miR-3113-5p	mmu-mir-3113	21	0.390618	2.01362	0.616365	NA
mmu-miR-32-5p	mmu-mir-32	21	27.1543	-0.535427	0.276365	0.470151
mmu-miR-32-3p	mmu-mir-32	20	108.521	-0.142249	0.618313	0.788119
mmu-miR-320-5p	mmu-mir-320	21	5.83517	0.223783	0.816886	NA
mmu-miR-320-3p	mmu-mir-320	21	3570.7	0.464946	0.000173076	0.00196211
mmu-miR-322-3p	mmu-mir-322	20	452.267	0.0111405	0.949968	0.98695
mmu-miR-322-5p	mmu-mir-322	21	112.125	-0.143479	0.590345	0.768528
mmu-miR-324-5p	mmu-mir-324	22	43.4646	0.737025	0.0603635	0.18814
mmu-miR-324-3p	mmu-mir-324	19	120.367	-0.22118	0.380571	0.598146
mmu-miR-325-5p	mmu-mir-325	22	0.39914	0.572828	0.887762	NA
mmu-miR-326-3p	mmu-mir-326	20	44.9454	-1.2746	0.0014033	0.0105125
mmu-miR-326-5p	mmu-mir-326	23	0.332655	1.8102	0.65377	NA
mmu-miR-328-3p	mmu-mir-328	21	2832.57	-0.712817	1.80108e-07	4.0477e-06
mmu-miR-328-5p	mmu-mir-328	21	2.02466	-1.54706	0.376443	NA
mmu-miR-33-5p	mmu-mir-33	20	1.19478	2.50328	0.316393	NA
mmu-miR-33-3p	mmu-mir-33	21	1.6013	2.83069	0.227482	NA
mmu-miR-330-5p	mmu-mir-330	21	138.052	-0.884153	0.000762361	0.0063829
mmu-miR-330-3p	mmu-mir-330	22	86.294	-0.901889	0.00213014	0.0137813
mmu-miR-331-3p	mmu-mir-331	20	65.8448	-0.386436	0.247707	0.459873
mmu-miR-331-5p	mmu-mir-331	21	55.3527	0.170529	0.621411	0.78971
mmu-miR-338-5p	mmu-mir-338	21	17.489	-0.933862	0.177444	0.370096
mmu-miR-338-3p	mmu-mir-338	21	0.390618	2.01362	0.616365	NA
mmu-miR-339-3p	mmu-mir-339	22	56.3232	-0.776293	0.0249839	0.0955131
mmu-miR-339-5p	mmu-mir-339	22	404.154	-0.8834	2.25731e-06	4.19075e-05
mmu-miR-340-5p	mmu-mir-340	21	1384.19	-1.03481	2.81027e-10	9.23066e-09
mmu-miR-340-3p	mmu-mir-340	21	139.064	-2.02559	3.25822e-16	2.78252e-14
mmu-miR-342-3p	mmu-mir-342	22	530.174	0.242763	0.169252	0.370096
mmu-miR-342-5p	mmu-mir-342	21	41.1272	-1.23681	0.00197184	0.0129535
mmu-miR-344-3p	mmu-mir-344-1	22	9.7811	0.472374	0.564995	NA
mmu-miR-344-3p	mmu-mir-344-2	22	9.7811	0.472374	0.564995	NA
mmu-miR-344b-3p	mmu-mir-344b	21	2.24534	-0.761697	0.666605	NA
mmu-miR-344d-3p	mmu-mir-344d-1	21	2.05517	-1.48973	0.433347	NA
mmu-miR-344d-3p	mmu-mir-344d-2	21	2.05517	-1.48973	0.433347	NA
mmu-miR-344d-3p	mmu-mir-344d-3	21	2.05517	-1.48973	0.433347	NA
mmu-miR-345-5p	mmu-mir-345	21	28.5805	1.54777	0.00227334	0.0138235
mmu-miR-345-3p	mmu-mir-345	21	329.429	-0.16148	0.381812	0.598146
mmu-miR-3470a	mmu-mir-3470a	20	25.7011	1.25353	0.0148569	0.0667779
mmu-miR-3470b	mmu-mir-3470b	20	35.4014	0.794394	0.0812143	0.235908
mmu-miR-3473a	mmu-mir-3473a	17	15.8044	-0.784147	0.2144	0.419949
mmu-miR-3473b	mmu-mir-3473b	19	800.623	-0.346553	0.0386349	0.133041
mmu-miR-3473d	mmu-mir-3473d	23	10.5164	-0.744437	0.367313	NA
mmu-miR-3473e	mmu-mir-3473e	20	239.669	0.0653438	0.751301	0.881334
mmu-miR-3473f	mmu-mir-3473f	19	18.2032	-0.0776875	0.899105	0.95502
mmu-miR-3473g	mmu-mir-3473g	19	1.90103	3.1776	0.14593	NA
mmu-miR-3473h-5p	mmu-mir-3473h	19	6.13107	0.884819	0.403836	NA
mmu-miR-3474	mmu-mir-3474	21	4.24498	-0.764186	0.564085	NA
mmu-miR-34a-3p	mmu-mir-34a	20	2.76891	-2.77421	0.127229	NA
mmu-miR-34a-5p	mmu-mir-34a	21	222.077	-0.127811	0.558018	0.736774
mmu-miR-34b-5p	mmu-mir-34b	22	970.941	-0.025832	0.881582	0.945818
mmu-miR-34b-3p	mmu-mir-34b	21	377.152	0.295329	0.147756	0.370096
mmu-miR-34c-3p	mmu-mir-34c	21	105.561	-0.193345	0.473448	0.665008
mmu-miR-34c-5p	mmu-mir-34c	22	2676.44	0.0422385	0.770962	0.893055
mmu-miR-350-3p	mmu-mir-350	21	186.671	-0.0999726	0.637349	0.802796
mmu-miR-350-5p	mmu-mir-350	18	39.1322	-0.697332	0.104757	0.284913
mmu-miR-351-3p	mmu-mir-351	20	13.5435	-1.45383	0.0468077	0.152572
mmu-miR-351-5p	mmu-mir-351	23	1132.69	-0.467792	0.00176214	0.01203
mmu-miR-3535	mmu-mir-3535	25	1050.84	1.32758	2.97944e-20	4.24074e-18
mmu-miR-3569-3p	mmu-mir-3569	21	0.276944	-1.78039	0.659675	NA
mmu-miR-3572-5p	mmu-mir-3572	21	1.78733	0.456845	0.84511	NA
mmu-miR-3572-3p	mmu-mir-3572	22	1.41447	-0.597774	0.811271	NA
mmu-miR-361-5p	mmu-mir-361	21	310.284	0.049021	0.795527	0.906624
mmu-miR-361-3p	mmu-mir-361	24	2844.55	-0.180313	0.168465	0.370096
mmu-miR-362-5p	mmu-mir-362	23	491.715	-0.113898	0.487613	0.676009
mmu-miR-362-3p	mmu-mir-362	21	82.2751	0.369528	0.249257	0.460749
mmu-miR-365-1-5p	mmu-mir-365-1	22	18.1377	-1.00814	0.0879796	0.25213
mmu-miR-365-3p	mmu-mir-365-1	21	520.862	0.228899	0.149486	0.370096
mmu-miR-365-2-5p	mmu-mir-365-2	22	59.1392	-0.678546	0.0424442	0.139413
mmu-miR-365-3p	mmu-mir-365-2	21	520.862	0.228899	0.149486	0.370096
mmu-miR-374c-5p	mmu-mir-374b	19	491.049	-0.312203	0.0921801	0.258953
mmu-miR-374c-3p	mmu-mir-374b	18	48.4791	-0.504503	0.262933	0.467108
mmu-miR-374b-5p	mmu-mir-374b	21	491.049	-0.312203	0.0921801	0.258953
mmu-miR-374c-5p	mmu-mir-374c	19	1.3809	-3.97747	0.148554	NA
mmu-miR-374c-3p	mmu-mir-374c	18	0.915524	-0.729063	0.772176	NA
mmu-miR-375-3p	mmu-mir-375	21	8.54952	0.0160936	0.984262	NA
mmu-miR-376b-3p	mmu-mir-376b	20	0.138854	-1.04539	0.797801	NA
mmu-miR-378a-3p	mmu-mir-378a	20	3468.62	0.0152153	0.919112	0.966653
mmu-miR-378a-5p	mmu-mir-378a	21	178.908	-0.322531	0.146198	0.370096
mmu-miR-378b	mmu-mir-378b	19	22.2023	-0.315026	0.602789	0.775274
mmu-miR-378c	mmu-mir-378c	20	1522.38	0.0238183	0.867738	0.935409
mmu-miR-378d	mmu-mir-378d	21	43.3126	-0.111688	0.773417	0.893055
mmu-miR-379-5p	mmu-mir-379	20	0.195309	0.878162	0.829603	NA
mmu-miR-383-5p	mmu-mir-383	21	0.26105	1.5346	0.705354	NA
mmu-miR-384-3p	mmu-mir-384	21	0.595213	1.31619	0.67997	NA
mmu-miR-384-5p	mmu-mir-384	22	0.195309	0.878162	0.829603	NA
mmu-miR-3962	mmu-mir-3962	19	34.669	0.424992	0.32723	0.541579
mmu-miR-3963	mmu-mir-3963	18	3.63877	-3.49036	0.0296327	NA
mmu-miR-3964	mmu-mir-3964	19	0.664334	-2.84228	0.388936	NA
mmu-miR-3965	mmu-mir-3965	18	1.6229	2.08161	0.283045	NA
mmu-miR-3968	mmu-mir-3968	20	2.52651	0.947994	0.570877	NA
mmu-miR-3969	mmu-mir-3969	19	1.85315	-3.29001	0.139198	NA
mmu-miR-3970	mmu-mir-3970	19	745.099	0.550681	0.462055	0.656017
mmu-miR-409-3p	mmu-mir-409	21	0.332655	1.8102	0.65377	NA
mmu-miR-411-5p	mmu-mir-411	20	0.166327	0.878162	0.829603	NA
mmu-miR-421-3p	mmu-mir-421	22	64.9354	-0.473677	0.138844	0.361501
mmu-miR-423-5p	mmu-mir-423	22	3036.27	-0.0864926	0.493329	0.68172
mmu-miR-423-3p	mmu-mir-423	22	9974.53	-0.24851	0.060967	0.188644
mmu-miR-425-3p	mmu-mir-425	20	128.5	-0.61752	0.0255	0.0955131
mmu-miR-425-5p	mmu-mir-425	22	410.882	-0.659348	9.19758e-05	0.00126689
mmu-miR-429-3p	mmu-mir-429	21	7.55844	-2.59823	0.0123012	NA
mmu-miR-449a-3p	mmu-mir-449a	21	1.71506	-3.16562	0.163001	NA
mmu-miR-449a-5p	mmu-mir-449a	21	19.5184	0.487981	0.407826	0.615342
mmu-miR-449c-5p	mmu-mir-449c	20	1.32398	0.616006	0.795069	NA
mmu-miR-450a-1-3p	mmu-mir-450a-1	21	22.1497	-1.10317	0.0412901	0.137741
mmu-miR-450a-5p	mmu-mir-450a-1	21	758.011	-0.203563	0.236064	0.449997
mmu-miR-450a-2-3p	mmu-mir-450a-2	21	0.13809	-1.04539	0.797801	NA
mmu-miR-450a-5p	mmu-mir-450a-2	21	757.555	-0.205428	0.232433	0.445062
mmu-miR-450b-3p	mmu-mir-450b	21	161.368	-0.169619	0.483808	0.672987
mmu-miR-450b-5p	mmu-mir-450b	21	39.9136	-0.570266	0.153112	0.370096
mmu-miR-451a	mmu-mir-451a	21	2.18458	1.1867	0.455122	NA
mmu-miR-452-3p	mmu-mir-452	21	1.89757	-0.118524	0.950063	NA
mmu-miR-452-5p	mmu-mir-452	21	4.24583	1.08983	0.363115	NA
mmu-miR-455-3p	mmu-mir-455	20	13.5141	-0.753206	0.262223	0.467108
mmu-miR-455-5p	mmu-mir-455	21	11.213	-1.06805	0.154734	NA
mmu-miR-465a-5p	mmu-mir-465a	22	0.947563	3.30052	0.253674	NA
mmu-miR-465b-3p	mmu-mir-465a	21	0.556945	2.53544	0.470978	NA
mmu-miR-465c-3p	mmu-mir-465a	21	0.556945	2.53544	0.470978	NA
mmu-miR-465a-3p	mmu-mir-465a	21	0.556945	2.53544	0.470978	NA
mmu-miR-465b-5p	mmu-mir-465b-1	21	3.47726	-0.436068	0.739983	NA
mmu-miR-465b-3p	mmu-mir-465b-1	21	0.556945	2.53544	0.470978	NA
mmu-miR-465c-3p	mmu-mir-465b-1	21	0.556945	2.53544	0.470978	NA
mmu-miR-465a-3p	mmu-mir-465b-1	21	0.556945	2.53544	0.470978	NA
mmu-miR-465b-5p	mmu-mir-465b-2	21	3.47726	-0.436068	0.739983	NA
mmu-miR-465b-3p	mmu-mir-465b-2	21	0.556945	2.53544	0.470978	NA
mmu-miR-465c-3p	mmu-mir-465b-2	21	0.556945	2.53544	0.470978	NA
mmu-miR-465a-3p	mmu-mir-465b-2	21	0.556945	2.53544	0.470978	NA
mmu-miR-465b-3p	mmu-mir-465c-1	21	0.556945	2.53544	0.470978	NA
mmu-miR-465c-5p	mmu-mir-465c-1	21	3.5856	0.446766	0.753396	NA
mmu-miR-465c-3p	mmu-mir-465c-1	21	0.556945	2.53544	0.470978	NA
mmu-miR-465a-3p	mmu-mir-465c-1	21	0.556945	2.53544	0.470978	NA
mmu-miR-465b-3p	mmu-mir-465c-2	21	0.556945	2.53544	0.470978	NA
mmu-miR-465c-5p	mmu-mir-465c-2	21	3.5856	0.446766	0.753396	NA
mmu-miR-465c-3p	mmu-mir-465c-2	21	0.556945	2.53544	0.470978	NA
mmu-miR-465a-3p	mmu-mir-465c-2	21	0.556945	2.53544	0.470978	NA
mmu-miR-466a-3p	mmu-mir-466a	22	3.90793	2.47822	0.0830603	NA
mmu-miR-466p-3p	mmu-mir-466a	21	3.90793	2.47822	0.0830603	NA
mmu-miR-466b-3p	mmu-mir-466a	21	3.90793	2.47822	0.0830603	NA
mmu-miR-466e-3p	mmu-mir-466a	22	3.90793	2.47822	0.0830603	NA
mmu-miR-466c-3p	mmu-mir-466a	21	3.90793	2.47822	0.0830603	NA
mmu-miR-466a-3p	mmu-mir-466b-1	22	5.07199	1.49038	0.182426	NA
mmu-miR-466b-5p	mmu-mir-466b-1	21	0.527963	2.46727	0.491639	NA
mmu-miR-466p-3p	mmu-mir-466b-1	21	5.07199	1.49038	0.182426	NA
mmu-miR-466b-3p	mmu-mir-466b-1	21	5.07199	1.49038	0.182426	NA
mmu-miR-466e-3p	mmu-mir-466b-1	22	5.07199	1.49038	0.182426	NA
mmu-miR-466o-5p	mmu-mir-466b-1	21	0.527963	2.46727	0.491639	NA
mmu-miR-466c-3p	mmu-mir-466b-1	21	5.07199	1.49038	0.182426	NA
mmu-miR-466a-3p	mmu-mir-466b-2	22	5.07199	1.49038	0.182426	NA
mmu-miR-466b-5p	mmu-mir-466b-2	21	0.527963	2.46727	0.491639	NA
mmu-miR-466p-3p	mmu-mir-466b-2	21	5.07199	1.49038	0.182426	NA
mmu-miR-466b-3p	mmu-mir-466b-2	21	5.07199	1.49038	0.182426	NA
mmu-miR-466e-3p	mmu-mir-466b-2	22	5.07199	1.49038	0.182426	NA
mmu-miR-466o-5p	mmu-mir-466b-2	21	0.527963	2.46727	0.491639	NA
mmu-miR-466c-3p	mmu-mir-466b-2	21	5.07199	1.49038	0.182426	NA
mmu-miR-466b-5p	mmu-mir-466b-3	21	0.527963	2.46727	0.491639	NA
mmu-miR-466p-3p	mmu-mir-466b-3	21	3.0283	0.333396	0.806038	NA
mmu-miR-466b-3p	mmu-mir-466b-3	21	3.0283	0.333396	0.806038	NA
mmu-miR-466o-5p	mmu-mir-466b-3	21	0.527963	2.46727	0.491639	NA
mmu-miR-466c-3p	mmu-mir-466b-3	21	3.0283	0.333396	0.806038	NA
mmu-miR-466a-3p	mmu-mir-466b-4	22	5.07199	1.49038	0.182426	NA
mmu-miR-466b-5p	mmu-mir-466b-4	21	0.527963	2.46727	0.491639	NA
mmu-miR-466p-3p	mmu-mir-466b-4	21	5.07199	1.49038	0.182426	NA
mmu-miR-466b-3p	mmu-mir-466b-4	21	5.07199	1.49038	0.182426	NA
mmu-miR-466e-3p	mmu-mir-466b-4	22	5.07199	1.49038	0.182426	NA
mmu-miR-466o-5p	mmu-mir-466b-4	21	0.527963	2.46727	0.491639	NA
mmu-miR-466c-3p	mmu-mir-466b-4	21	5.07199	1.49038	0.182426	NA
mmu-miR-466a-3p	mmu-mir-466b-5	22	5.07199	1.49038	0.182426	NA
mmu-miR-466b-5p	mmu-mir-466b-5	21	0.527963	2.46727	0.491639	NA
mmu-miR-466p-3p	mmu-mir-466b-5	21	5.07199	1.49038	0.182426	NA
mmu-miR-466b-3p	mmu-mir-466b-5	21	5.07199	1.49038	0.182426	NA
mmu-miR-466e-3p	mmu-mir-466b-5	22	5.07199	1.49038	0.182426	NA
mmu-miR-466o-5p	mmu-mir-466b-5	21	0.527963	2.46727	0.491639	NA
mmu-miR-466c-3p	mmu-mir-466b-5	21	5.07199	1.49038	0.182426	NA
mmu-miR-466a-3p	mmu-mir-466b-6	22	5.07199	1.49038	0.182426	NA
mmu-miR-466b-5p	mmu-mir-466b-6	21	0.527963	2.46727	0.491639	NA
mmu-miR-466p-3p	mmu-mir-466b-6	21	5.07199	1.49038	0.182426	NA
mmu-miR-466b-3p	mmu-mir-466b-6	21	5.07199	1.49038	0.182426	NA
mmu-miR-466e-3p	mmu-mir-466b-6	22	5.07199	1.49038	0.182426	NA
mmu-miR-466o-5p	mmu-mir-466b-6	21	0.527963	2.46727	0.491639	NA
mmu-miR-466c-3p	mmu-mir-466b-6	21	5.07199	1.49038	0.182426	NA
mmu-miR-466a-3p	mmu-mir-466b-7	22	5.07199	1.49038	0.182426	NA
mmu-miR-466b-5p	mmu-mir-466b-7	21	0.527963	2.46727	0.491639	NA
mmu-miR-466p-3p	mmu-mir-466b-7	21	5.07199	1.49038	0.182426	NA
mmu-miR-466b-3p	mmu-mir-466b-7	21	5.07199	1.49038	0.182426	NA
mmu-miR-466e-3p	mmu-mir-466b-7	22	5.07199	1.49038	0.182426	NA
mmu-miR-466o-5p	mmu-mir-466b-7	21	0.527963	2.46727	0.491639	NA
mmu-miR-466c-3p	mmu-mir-466b-7	21	5.07199	1.49038	0.182426	NA
mmu-miR-466a-3p	mmu-mir-466b-8	22	5.07199	1.49038	0.182426	NA
mmu-miR-466b-5p	mmu-mir-466b-8	21	0.195309	0.878162	0.829603	NA
mmu-miR-466p-3p	mmu-mir-466b-8	21	5.07199	1.49038	0.182426	NA
mmu-miR-466b-3p	mmu-mir-466b-8	21	5.07199	1.49038	0.182426	NA
mmu-miR-466e-3p	mmu-mir-466b-8	22	5.07199	1.49038	0.182426	NA
mmu-miR-466e-5p	mmu-mir-466b-8	21	0.195309	0.878162	0.829603	NA
mmu-miR-466o-5p	mmu-mir-466b-8	21	0.195309	0.878162	0.829603	NA
mmu-miR-466c-3p	mmu-mir-466b-8	21	5.07199	1.49038	0.182426	NA
mmu-miR-466a-3p	mmu-mir-466c-1	22	5.07199	1.49038	0.182426	NA
mmu-miR-466p-3p	mmu-mir-466c-1	21	5.07199	1.49038	0.182426	NA
mmu-miR-466b-3p	mmu-mir-466c-1	21	5.07199	1.49038	0.182426	NA
mmu-miR-466e-3p	mmu-mir-466c-1	22	5.07199	1.49038	0.182426	NA
mmu-miR-466c-3p	mmu-mir-466c-1	21	5.07199	1.49038	0.182426	NA
mmu-miR-466a-3p	mmu-mir-466c-2	22	5.07199	1.49038	0.182426	NA
mmu-miR-466p-3p	mmu-mir-466c-2	21	5.07199	1.49038	0.182426	NA
mmu-miR-466b-3p	mmu-mir-466c-2	21	5.07199	1.49038	0.182426	NA
mmu-miR-466e-3p	mmu-mir-466c-2	22	5.07199	1.49038	0.182426	NA
mmu-miR-466c-3p	mmu-mir-466c-2	21	5.07199	1.49038	0.182426	NA
mmu-miR-466a-3p	mmu-mir-466c-3	22	5.07199	1.49038	0.182426	NA
mmu-miR-466p-3p	mmu-mir-466c-3	21	5.07199	1.49038	0.182426	NA
mmu-miR-466b-3p	mmu-mir-466c-3	21	5.07199	1.49038	0.182426	NA
mmu-miR-466e-3p	mmu-mir-466c-3	22	5.07199	1.49038	0.182426	NA
mmu-miR-466c-3p	mmu-mir-466c-3	21	5.07199	1.49038	0.182426	NA
mmu-miR-466d-3p	mmu-mir-466d	20	4.3563	2.26446	0.0743344	NA
mmu-miR-466h-3p	mmu-mir-466d	18	0.50049	0.944927	0.7831	NA
mmu-miR-466a-3p	mmu-mir-466e	22	5.07199	1.49038	0.182426	NA
mmu-miR-466b-5p	mmu-mir-466e	21	0.195309	0.878162	0.829603	NA
mmu-miR-466p-3p	mmu-mir-466e	21	5.07199	1.49038	0.182426	NA
mmu-miR-466b-3p	mmu-mir-466e	21	5.07199	1.49038	0.182426	NA
mmu-miR-466e-3p	mmu-mir-466e	22	5.07199	1.49038	0.182426	NA
mmu-miR-466e-5p	mmu-mir-466e	21	0.195309	0.878162	0.829603	NA
mmu-miR-466o-5p	mmu-mir-466e	21	0.195309	0.878162	0.829603	NA
mmu-miR-466c-3p	mmu-mir-466e	21	5.07199	1.49038	0.182426	NA
mmu-miR-466f-3p	mmu-mir-466f-1	20	2.8351	1.29156	0.386959	NA
mmu-miR-466f	mmu-mir-466f-1	21	0.26105	1.5346	0.705354	NA
mmu-miR-466f-5p	mmu-mir-466f-1	21	0.26105	1.5346	0.705354	NA
mmu-miR-466f-3p	mmu-mir-466f-2	20	2.14327	0.322974	0.845034	NA
mmu-miR-466f	mmu-mir-466f-2	21	0.26105	1.5346	0.705354	NA
mmu-miR-466f-5p	mmu-mir-466f-2	21	0.26105	1.5346	0.705354	NA
mmu-miR-466f-3p	mmu-mir-466f-3	20	1.65093	0.130199	0.948123	NA
mmu-miR-466f	mmu-mir-466f-3	21	0.26105	1.5346	0.705354	NA
mmu-miR-466f-5p	mmu-mir-466f-3	21	0.26105	1.5346	0.705354	NA
mmu-miR-466f	mmu-mir-466f-4	21	0.26105	1.5346	0.705354	NA
mmu-miR-466f-5p	mmu-mir-466f-4	21	0.26105	1.5346	0.705354	NA
mmu-miR-466g	mmu-mir-466g	20	0.138854	-1.04539	0.797801	NA
mmu-miR-466h-3p	mmu-mir-466h	18	0.63858	0.186215	0.949053	NA
mmu-miR-466i-3p	mmu-mir-466i	21	0.660954	1.5382	0.644141	NA
mmu-miR-466i-5p	mmu-mir-466i	19	60.8726	-0.11086	0.748243	0.880165
mmu-miR-466i-5p	mmu-mir-466i	19	60.2927	-0.112696	0.741783	0.874976
mmu-miR-466j	mmu-mir-466j	22	0.26105	1.5346	0.705354	NA
mmu-miR-466i-5p	mmu-mir-466k	19	58.7388	-0.0278418	0.936183	0.977384
mmu-miR-466i-5p	mmu-mir-466k	19	59.1936	-0.0736982	0.830935	0.918119
mmu-miR-466m-3p	mmu-mir-466m	21	0.195309	0.878162	0.829603	NA
mmu-miR-466b-5p	mmu-mir-466o	21	0.527963	2.46727	0.491639	NA
mmu-miR-466o-5p	mmu-mir-466o	21	0.527963	2.46727	0.491639	NA
mmu-miR-466a-3p	mmu-mir-466p	22	5.07199	1.49038	0.182426	NA
mmu-miR-466p-3p	mmu-mir-466p	21	5.07199	1.49038	0.182426	NA
mmu-miR-466b-3p	mmu-mir-466p	21	5.07199	1.49038	0.182426	NA
mmu-miR-466e-3p	mmu-mir-466p	22	5.07199	1.49038	0.182426	NA
mmu-miR-466c-3p	mmu-mir-466p	21	5.07199	1.49038	0.182426	NA
mmu-miR-466i-5p	mmu-mir-466q	19	60.1654	-0.064416	0.851893	0.930328
mmu-miR-466i-5p	mmu-mir-466q	19	85.2716	-0.176876	0.560793	0.736774
mmu-miR-466i-5p	mmu-mir-466q	19	101.65	-0.132431	0.644386	0.803588
mmu-miR-466i-5p	mmu-mir-466q	19	83.3475	-0.13897	0.648013	0.803588
mmu-miR-467b-5p	mmu-mir-467a-1	20	7.09203	0.442466	0.663917	NA
mmu-miR-467a-3p	mmu-mir-467a-1	21	5.25802	0.928967	0.500912	NA
mmu-miR-467a-5p	mmu-mir-467a-1	21	7.09203	0.442466	0.663917	NA
mmu-miR-467d-3p	mmu-mir-467a-1	21	5.25802	0.928967	0.500912	NA
mmu-miR-467b-5p	mmu-mir-467a-10	20	7.09203	0.442466	0.663917	NA
mmu-miR-467a-3p	mmu-mir-467a-10	21	5.25802	0.928967	0.500912	NA
mmu-miR-467a-5p	mmu-mir-467a-10	21	7.09203	0.442466	0.663917	NA
mmu-miR-467d-3p	mmu-mir-467a-10	21	5.25802	0.928967	0.500912	NA
mmu-miR-467b-5p	mmu-mir-467a-2	20	7.09203	0.442466	0.663917	NA
mmu-miR-467a-3p	mmu-mir-467a-2	21	5.25802	0.928967	0.500912	NA
mmu-miR-467a-5p	mmu-mir-467a-2	21	7.09203	0.442466	0.663917	NA
mmu-miR-467d-3p	mmu-mir-467a-2	21	5.25802	0.928967	0.500912	NA
mmu-miR-467b-5p	mmu-mir-467a-3	20	7.09203	0.442466	0.663917	NA
mmu-miR-467a-3p	mmu-mir-467a-3	21	5.25802	0.928967	0.500912	NA
mmu-miR-467a-5p	mmu-mir-467a-3	21	7.09203	0.442466	0.663917	NA
mmu-miR-467d-3p	mmu-mir-467a-3	21	5.25802	0.928967	0.500912	NA
mmu-miR-467b-5p	mmu-mir-467a-4	20	7.09203	0.442466	0.663917	NA
mmu-miR-467a-3p	mmu-mir-467a-4	21	5.25802	0.928967	0.500912	NA
mmu-miR-467a-5p	mmu-mir-467a-4	21	7.09203	0.442466	0.663917	NA
mmu-miR-467d-3p	mmu-mir-467a-4	21	5.25802	0.928967	0.500912	NA
mmu-miR-467b-5p	mmu-mir-467a-5	20	7.09203	0.442466	0.663917	NA
mmu-miR-467a-3p	mmu-mir-467a-5	21	5.25802	0.928967	0.500912	NA
mmu-miR-467a-5p	mmu-mir-467a-5	21	7.09203	0.442466	0.663917	NA
mmu-miR-467d-3p	mmu-mir-467a-5	21	5.25802	0.928967	0.500912	NA
mmu-miR-467b-5p	mmu-mir-467a-6	20	7.09203	0.442466	0.663917	NA
mmu-miR-467a-3p	mmu-mir-467a-6	21	5.25802	0.928967	0.500912	NA
mmu-miR-467a-5p	mmu-mir-467a-6	21	7.09203	0.442466	0.663917	NA
mmu-miR-467d-3p	mmu-mir-467a-6	21	5.25802	0.928967	0.500912	NA
mmu-miR-467b-5p	mmu-mir-467a-7	20	7.09203	0.442466	0.663917	NA
mmu-miR-467a-3p	mmu-mir-467a-7	21	5.25802	0.928967	0.500912	NA
mmu-miR-467a-5p	mmu-mir-467a-7	21	7.09203	0.442466	0.663917	NA
mmu-miR-467d-3p	mmu-mir-467a-7	21	5.25802	0.928967	0.500912	NA
mmu-miR-467b-5p	mmu-mir-467a-8	20	7.09203	0.442466	0.663917	NA
mmu-miR-467a-3p	mmu-mir-467a-8	21	5.25802	0.928967	0.500912	NA
mmu-miR-467a-5p	mmu-mir-467a-8	21	7.09203	0.442466	0.663917	NA
mmu-miR-467d-3p	mmu-mir-467a-8	21	5.25802	0.928967	0.500912	NA
mmu-miR-467b-5p	mmu-mir-467a-9	20	7.09203	0.442466	0.663917	NA
mmu-miR-467a-3p	mmu-mir-467a-9	21	5.25802	0.928967	0.500912	NA
mmu-miR-467a-5p	mmu-mir-467a-9	21	7.09203	0.442466	0.663917	NA
mmu-miR-467d-3p	mmu-mir-467a-9	21	5.25802	0.928967	0.500912	NA
mmu-miR-467b-5p	mmu-mir-467b	20	7.09203	0.442466	0.663917	NA
mmu-miR-467a-5p	mmu-mir-467b	21	7.09203	0.442466	0.663917	NA
mmu-miR-467c-5p	mmu-mir-467c	21	6.17446	0.527185	0.606696	NA
mmu-miR-467a-3p	mmu-mir-467d	21	5.25802	0.928967	0.500912	NA
mmu-miR-467d-5p	mmu-mir-467d	21	0.305181	-0.0836104	0.983652	NA
mmu-miR-467d-3p	mmu-mir-467d	21	5.25802	0.928967	0.500912	NA
mmu-miR-467e-5p	mmu-mir-467e	21	5.79125	1.33465	0.262221	NA
mmu-miR-467e-3p	mmu-mir-467e	21	0.898886	2.05538	0.451482	NA
mmu-miR-467f	mmu-mir-467f	20	0.332655	1.8102	0.65377	NA
mmu-miR-467g	mmu-mir-467g	20	0.470745	0.847935	0.823878	NA
mmu-miR-470-5p	mmu-mir-470	22	4.13575	0.908952	0.459479	NA
mmu-miR-471-3p	mmu-mir-471	21	0.652626	2.81054	0.436081	NA
mmu-miR-471-5p	mmu-mir-471	21	0.63858	0.186215	0.949053	NA
mmu-miR-484	mmu-mir-484	21	3666.81	-0.658463	1.12916e-06	2.29595e-05
mmu-miR-486a-3p	mmu-mir-486a	20	20.2288	0.239643	0.689211	0.838441
mmu-miR-486b-5p	mmu-mir-486a	21	330.089	0.000927636	0.995866	0.99957
mmu-miR-486b-3p	mmu-mir-486a	19	20.2288	0.239643	0.689211	0.838441
mmu-miR-486a-5p	mmu-mir-486a	21	330.089	0.000927636	0.995866	0.99957
mmu-miR-486b-5p	mmu-mir-486b	21	356.199	-0.00653463	0.970337	0.99123
mmu-miR-486b-3p	mmu-mir-486b	19	6.91594	1.68997	0.0857153	NA
mmu-miR-486a-5p	mmu-mir-486b	21	356.199	-0.00653463	0.970337	0.99123
mmu-miR-488-3p	mmu-mir-488	20	0.665309	2.81142	0.433855	NA
mmu-miR-491-5p	mmu-mir-491	21	2.11422	-1.37205	0.451783	NA
mmu-miR-491-3p	mmu-mir-491	21	0.664334	-2.84228	0.388936	NA
mmu-miR-493-3p	mmu-mir-493	22	0.263122	-1.04539	0.797801	NA
mmu-miR-495-3p	mmu-mir-495	21	1.25124	3.71071	0.151268	NA
mmu-miR-497a-5p	mmu-mir-497a	21	33.7729	-0.198431	0.651104	0.803588
mmu-miR-497b	mmu-mir-497b	23	4.31226	-0.500619	0.671622	NA
mmu-miR-499-5p	mmu-mir-499	20	7.3487	0.0586441	0.948659	NA
mmu-miR-500-5p	mmu-mir-500	24	9.82126	1.07642	0.202536	NA
mmu-miR-500-3p	mmu-mir-500	21	64.6023	0.386149	0.254941	0.463949
mmu-miR-501-3p	mmu-mir-501	21	816.461	-0.0909708	0.525069	0.70589
mmu-miR-501-5p	mmu-mir-501	21	15.8297	0.0137778	0.98251	0.994152
mmu-miR-503-5p	mmu-mir-503	22	116.436	-0.590479	0.0254829	0.0955131
mmu-miR-503-3p	mmu-mir-503	21	115.52	-0.294069	0.261493	0.467108
mmu-miR-504-5p	mmu-mir-504	21	7.72401	-3.12354	0.00221347	NA
mmu-miR-505-3p	mmu-mir-505	21	16.8463	-0.400681	0.510918	0.695712
mmu-miR-505-5p	mmu-mir-505	22	5.30343	-0.23362	0.830774	NA
mmu-miR-5099	mmu-mir-5099	19	13475.6	0.201032	0.0983853	0.269298
mmu-miR-5100	mmu-mir-5100	20	15.7051	-0.387244	0.533426	0.714022
mmu-miR-5101	mmu-mir-5101	21	2.11622	2.57179	0.20337	NA
mmu-miR-5104	mmu-mir-5104	23	0.277707	-1.78305	0.659188	NA
mmu-miR-5107-5p	mmu-mir-5107	20	2.60507	-1.39668	0.384459	NA
mmu-miR-5107-3p	mmu-mir-5107	21	2.51335	-1.32962	0.45609	NA
mmu-miR-511-5p	mmu-mir-511	20	0.665309	2.81142	0.433855	NA
mmu-miR-511-3p	mmu-mir-511	21	0.498982	2.39626	0.54846	NA
mmu-miR-5113	mmu-mir-5113	22	10.543	1.20425	0.158143	NA
mmu-miR-5114	mmu-mir-5114	21	8.09502	-0.568203	0.519427	NA
mmu-miR-5116	mmu-mir-5116	20	1.07806	-1.52954	0.519984	NA
mmu-miR-5121	mmu-mir-5121	20	0.325834	1.77767	0.659823	NA
mmu-miR-5122	mmu-mir-5122	19	2.73712	-0.89917	0.597588	NA
mmu-miR-5123	mmu-mir-5123	23	1.02523	0.0453254	0.987274	NA
mmu-miR-5124b	mmu-mir-5124b	20	0.13809	-1.04539	0.797801	NA
mmu-miR-5125	mmu-mir-5125	19	1.03772	0.497363	0.82403	NA
mmu-miR-5126	mmu-mir-5126	21	7.92048	0.583464	0.499397	NA
mmu-miR-5128	mmu-mir-5128	22	401.092	-0.0833144	0.689144	0.838441
mmu-miR-5129-5p	mmu-mir-5129	21	1.33589	0.379348	0.872339	NA
mmu-miR-5129-3p	mmu-mir-5129	21	3.28174	-0.0241005	0.985971	NA
mmu-miR-5132-3p	mmu-mir-5132	20	0.785223	1.54279	0.623847	NA
mmu-miR-5132-5p	mmu-mir-5132	20	10.0473	-0.0455931	0.963229	NA
mmu-miR-5133	mmu-mir-5133	20	0.305181	-0.0836104	0.983652	NA
mmu-miR-5134-5p	mmu-mir-5134	20	1.01308	-2.23468	0.366084	NA
mmu-miR-5134-3p	mmu-mir-5134	21	1.75207	-0.305495	0.882748	NA
mmu-miR-5136	mmu-mir-5136	19	1.88391	-3.23515	0.150399	NA
mmu-miR-532-5p	mmu-mir-532	21	17050	0.0841182	0.552622	0.735108
mmu-miR-532-3p	mmu-mir-532	21	125.11	-0.0717825	0.766271	0.891547
mmu-miR-541-5p	mmu-mir-541	24	1.87044	-1.99654	0.346155	NA
mmu-miR-542-3p	mmu-mir-542	21	67.2954	0.31043	0.31898	0.532049
mmu-miR-542-5p	mmu-mir-542	21	0.390618	2.01362	0.616365	NA
mmu-miR-547-5p	mmu-mir-547	20	0.464688	0.814149	0.817374	NA
mmu-miR-547-3p	mmu-mir-547	20	88.1445	-0.201829	0.51104	0.695712
mmu-miR-5615-5p	mmu-mir-5615-1	21	1.99077	0.0333354	0.985146	NA
mmu-miR-5615-3p	mmu-mir-5615-1	21	0.13809	-1.04539	0.797801	NA
mmu-miR-5615-5p	mmu-mir-5615-2	21	1.99077	0.0333354	0.985146	NA
mmu-miR-5615-3p	mmu-mir-5615-2	21	0.13809	-1.04539	0.797801	NA
mmu-miR-5619-3p	mmu-mir-5619	21	0.166327	0.878162	0.829603	NA
mmu-miR-5620-3p	mmu-mir-5620	20	0.276944	-1.78039	0.659675	NA
mmu-miR-5620-5p	mmu-mir-5620	22	3.58465	0.361162	0.783655	NA
mmu-miR-5621-3p	mmu-mir-5621	20	0.748433	-1.72137	0.557072	NA
mmu-miR-5622-3p	mmu-mir-5622	21	1.05249	-3.49913	0.251362	NA
mmu-miR-5624-5p	mmu-mir-5624	17	1.52742	1.98493	0.379787	NA
mmu-miR-5624-3p	mmu-mir-5624	21	0.138854	-1.04539	0.797801	NA
mmu-miR-5625-3p	mmu-mir-5625	24	0.789366	-3.08122	0.362714	NA
mmu-miR-5626-3p	mmu-mir-5626	21	0.166327	0.878162	0.829603	NA
mmu-miR-5627-5p	mmu-mir-5627	21	0.195309	0.878162	0.829603	NA
mmu-miR-5709-5p	mmu-mir-5709	21	0.263122	-1.04539	0.797801	NA
mmu-miR-574-5p	mmu-mir-574	22	196.905	0.266952	0.238753	0.45208
mmu-miR-574-3p	mmu-mir-574	21	143.628	0.865046	0.000465219	0.00413851
mmu-miR-582-5p	mmu-mir-582	21	15.645	-1.87148	0.00495373	0.0264406
mmu-miR-582-3p	mmu-mir-582	20	137.029	-1.31082	4.95082e-08	1.17445e-06
mmu-miR-592-5p	mmu-mir-592	22	0.415798	-2.25628	0.56629	NA
mmu-miR-598-3p	mmu-mir-598	21	49.6642	-0.135273	0.721453	0.867482
mmu-miR-598-5p	mmu-mir-598	22	0.26105	1.5346	0.705354	NA
mmu-miR-615-5p	mmu-mir-615	21	0.13809	-1.04539	0.797801	NA
mmu-miR-615-3p	mmu-mir-615	21	8.13737	2.52482e-05	0.999978	NA
mmu-miR-6238	mmu-mir-6238	21	6.64625	4.30414	0.00137999	NA
mmu-miR-6239	mmu-mir-6239	19	5.70029	1.22934	0.244075	NA
mmu-miR-6240	mmu-mir-6240	25	41.3034	1.59411	0.000243631	0.00241932
mmu-miR-6390	mmu-mir-6390	20	0.138854	-1.04539	0.797801	NA
mmu-miR-6395	mmu-mir-6395	21	9.38988	-0.639687	0.443618	NA
mmu-miR-6399	mmu-mir-6399	21	6.30393	-1.34277	0.16141	NA
mmu-miR-6412	mmu-mir-6412	21	5.45927	-2.85493	0.0299122	NA
mmu-miR-6418-3p	mmu-mir-6418	21	3.25312	-1.3265	0.340977	NA
mmu-miR-6481	mmu-mir-6481	18	1.60071	-0.950781	0.662466	NA
mmu-miR-6516-5p	mmu-mir-6516	21	15.7041	0.183911	0.776118	0.893268
mmu-miR-6516-3p	mmu-mir-6516	21	0.263122	-1.04539	0.797801	NA
mmu-miR-652-3p	mmu-mir-652	20	1034.07	-0.159425	0.265182	0.467108
mmu-miR-652-5p	mmu-mir-652	23	12.6348	-0.602721	0.378964	0.598146
mmu-miR-6537-3p	mmu-mir-6537	22	1.75774	-0.738881	0.710086	NA
mmu-miR-6538	mmu-mir-6538	18	2.77698	2.37964	0.133287	NA
mmu-miR-6539	mmu-mir-6539	23	856.956	0.111766	0.456154	0.651658
mmu-miR-6546-5p	mmu-mir-6546	23	11.8197	-0.885915	0.229543	NA
mmu-miR-6546-3p	mmu-mir-6546	20	1.32605	-0.500786	0.830781	NA
mmu-miR-664-5p	mmu-mir-664	20	93.2675	0.327513	0.259812	0.467108
mmu-miR-664-3p	mmu-mir-664	21	106.176	0.514136	0.0488024	0.156681
mmu-miR-669a-3p	mmu-mir-669a-1	22	8.37231	0.791118	0.341119	NA
mmu-miR-669p-5p	mmu-mir-669a-1	23	12.8204	0.897129	0.183958	0.370096
mmu-miR-669o-3p	mmu-mir-669a-1	22	8.37231	0.791118	0.341119	NA
mmu-miR-669a-5p	mmu-mir-669a-1	23	12.8204	0.897129	0.183958	0.370096
mmu-miR-669a-3p	mmu-mir-669a-10	22	8.37231	0.791118	0.341119	NA
mmu-miR-669p-5p	mmu-mir-669a-10	23	12.8204	0.897129	0.183958	0.370096
mmu-miR-669o-3p	mmu-mir-669a-10	22	8.37231	0.791118	0.341119	NA
mmu-miR-669a-5p	mmu-mir-669a-10	23	12.8204	0.897129	0.183958	0.370096
mmu-miR-669a-3p	mmu-mir-669a-11	22	8.37231	0.791118	0.341119	NA
mmu-miR-669p-5p	mmu-mir-669a-11	23	12.8204	0.897129	0.183958	0.370096
mmu-miR-669o-3p	mmu-mir-669a-11	22	8.37231	0.791118	0.341119	NA
mmu-miR-669a-5p	mmu-mir-669a-11	23	12.8204	0.897129	0.183958	0.370096
mmu-miR-669a-3p	mmu-mir-669a-12	22	8.37231	0.791118	0.341119	NA
mmu-miR-669p-5p	mmu-mir-669a-12	23	12.8204	0.897129	0.183958	0.370096
mmu-miR-669o-3p	mmu-mir-669a-12	22	8.37231	0.791118	0.341119	NA
mmu-miR-669a-5p	mmu-mir-669a-12	23	12.8204	0.897129	0.183958	0.370096
mmu-miR-669a-3p	mmu-mir-669a-2	22	8.37231	0.791118	0.341119	NA
mmu-miR-669p-5p	mmu-mir-669a-2	23	12.8204	0.897129	0.183958	0.370096
mmu-miR-669o-3p	mmu-mir-669a-2	22	8.37231	0.791118	0.341119	NA
mmu-miR-669a-5p	mmu-mir-669a-2	23	12.8204	0.897129	0.183958	0.370096
mmu-miR-669p-5p	mmu-mir-669a-3	23	12.8204	0.897129	0.183958	0.370096
mmu-miR-669a-3-3p	mmu-mir-669a-3	22	0.332655	1.8102	0.65377	NA
mmu-miR-669a-5p	mmu-mir-669a-3	23	12.8204	0.897129	0.183958	0.370096
mmu-miR-669a-3p	mmu-mir-669a-4	22	8.37231	0.791118	0.341119	NA
mmu-miR-669p-5p	mmu-mir-669a-4	23	12.8204	0.897129	0.183958	0.370096
mmu-miR-669o-3p	mmu-mir-669a-4	22	8.37231	0.791118	0.341119	NA
mmu-miR-669a-5p	mmu-mir-669a-4	23	12.8204	0.897129	0.183958	0.370096
mmu-miR-669a-3p	mmu-mir-669a-5	22	8.37231	0.791118	0.341119	NA
mmu-miR-669p-5p	mmu-mir-669a-5	23	12.8204	0.897129	0.183958	0.370096
mmu-miR-669o-3p	mmu-mir-669a-5	22	8.37231	0.791118	0.341119	NA
mmu-miR-669a-5p	mmu-mir-669a-5	23	12.8204	0.897129	0.183958	0.370096
mmu-miR-669a-3p	mmu-mir-669a-6	22	8.37231	0.791118	0.341119	NA
mmu-miR-669p-5p	mmu-mir-669a-6	23	12.8204	0.897129	0.183958	0.370096
mmu-miR-669o-3p	mmu-mir-669a-6	22	8.37231	0.791118	0.341119	NA
mmu-miR-669a-5p	mmu-mir-669a-6	23	12.8204	0.897129	0.183958	0.370096
mmu-miR-669a-3p	mmu-mir-669a-7	22	8.37231	0.791118	0.341119	NA
mmu-miR-669p-5p	mmu-mir-669a-7	23	12.8204	0.897129	0.183958	0.370096
mmu-miR-669o-3p	mmu-mir-669a-7	22	8.37231	0.791118	0.341119	NA
mmu-miR-669a-5p	mmu-mir-669a-7	23	12.8204	0.897129	0.183958	0.370096
mmu-miR-669a-3p	mmu-mir-669a-8	22	8.37231	0.791118	0.341119	NA
mmu-miR-669p-5p	mmu-mir-669a-8	23	12.8204	0.897129	0.183958	0.370096
mmu-miR-669o-3p	mmu-mir-669a-8	22	8.37231	0.791118	0.341119	NA
mmu-miR-669a-5p	mmu-mir-669a-8	23	12.8204	0.897129	0.183958	0.370096
mmu-miR-669a-3p	mmu-mir-669a-9	22	8.37231	0.791118	0.341119	NA
mmu-miR-669p-5p	mmu-mir-669a-9	23	12.8204	0.897129	0.183958	0.370096
mmu-miR-669o-3p	mmu-mir-669a-9	22	8.37231	0.791118	0.341119	NA
mmu-miR-669a-5p	mmu-mir-669a-9	23	12.8204	0.897129	0.183958	0.370096
mmu-miR-669b-3p	mmu-mir-669b	22	0.332655	1.8102	0.65377	NA
mmu-miR-669c-5p	mmu-mir-669c	21	17.2841	0.860556	0.156987	0.370096
mmu-miR-669c-3p	mmu-mir-669c	21	0.39914	0.572828	0.887762	NA
mmu-miR-669d-5p	mmu-mir-669d	21	0.276944	-1.78039	0.659675	NA
mmu-miR-669d-5p	mmu-mir-669d-2	21	0.276944	-1.78039	0.659675	NA
mmu-miR-669e-5p	mmu-mir-669e	21	0.138854	-1.04539	0.797801	NA
mmu-miR-669f-5p	mmu-mir-669f	23	0.666817	1.50033	0.625147	NA
mmu-miR-669f-3p	mmu-mir-669f	22	0.585927	2.60592	0.491018	NA
mmu-miR-669h-5p	mmu-mir-669h	23	0.887287	-2.04192	0.455305	NA
mmu-miR-669k-5p	mmu-mir-669i	24	0.195309	0.878162	0.829603	NA
mmu-miR-669k-5p	mmu-mir-669k	24	0.195309	0.878162	0.829603	NA
mmu-miR-669l-5p	mmu-mir-669l	21	2.16198	-1.68193	0.320582	NA
mmu-miR-669a-3p	mmu-mir-669o	22	8.37231	0.791118	0.341119	NA
mmu-miR-669o-3p	mmu-mir-669o	22	8.37231	0.791118	0.341119	NA
mmu-miR-669o-5p	mmu-mir-669o	22	5.49756	0.179614	0.861721	NA
mmu-miR-669p-3p	mmu-mir-669p-1	23	0.527963	2.46727	0.491639	NA
mmu-miR-669p-5p	mmu-mir-669p-1	23	12.8204	0.897129	0.183958	0.370096
mmu-miR-669a-5p	mmu-mir-669p-1	23	12.8204	0.897129	0.183958	0.370096
mmu-miR-669p-3p	mmu-mir-669p-2	23	0.527963	2.46727	0.491639	NA
mmu-miR-669p-5p	mmu-mir-669p-2	23	12.8204	0.897129	0.183958	0.370096
mmu-miR-669a-5p	mmu-mir-669p-2	23	12.8204	0.897129	0.183958	0.370096
mmu-miR-670-5p	mmu-mir-670	21	0.332655	1.8102	0.65377	NA
mmu-miR-671-5p	mmu-mir-671	22	41.8267	-0.34926	0.399419	0.610283
mmu-miR-671-3p	mmu-mir-671	20	238.272	-0.521788	0.00941288	0.0467361
mmu-miR-672-5p	mmu-mir-672	22	3.2831	0.516653	0.694371	NA
mmu-miR-674-5p	mmu-mir-674	21	258.823	-0.190867	0.35895	0.578384
mmu-miR-674-3p	mmu-mir-674	21	814.814	-0.699492	5.19476e-06	9.24235e-05
mmu-miR-676-3p	mmu-mir-676	20	110.513	0.0603707	0.827633	0.918119
mmu-miR-676-5p	mmu-mir-676	21	23.0242	0.342952	0.555349	0.736441
mmu-miR-677-3p	mmu-mir-677	25	2.34616	2.07657	0.24343	NA
mmu-miR-677-5p	mmu-mir-677	21	0.138854	-1.04539	0.797801	NA
mmu-miR-688	mmu-mir-688	19	0.195309	0.878162	0.829603	NA
mmu-miR-6896-5p	mmu-mir-6896	21	0.693505	-2.99238	0.351748	NA
mmu-miR-6897-5p	mmu-mir-6897	22	0.781235	3.02186	0.372188	NA
mmu-miR-6898-5p	mmu-mir-6898	21	0.332655	1.8102	0.65377	NA
mmu-miR-6899-3p	mmu-mir-6899	22	1.9616	0.196965	0.914963	NA
mmu-miR-690	mmu-mir-690	21	52.1383	-0.186078	0.602241	0.775274
mmu-miR-6900-5p	mmu-mir-6900	23	0.401212	-2.12342	0.597884	NA
mmu-miR-6900-3p	mmu-mir-6900	20	1.85039	0.253824	0.89309	NA
mmu-miR-6903-3p	mmu-mir-6903	19	0.138854	-1.04539	0.797801	NA
mmu-miR-6905-5p	mmu-mir-6905	22	0.138854	-1.04539	0.797801	NA
mmu-miR-6909-3p	mmu-mir-6909	21	0.693505	-2.99238	0.351748	NA
mmu-miR-6909-5p	mmu-mir-6909	21	5.62936	-0.962932	0.392559	NA
mmu-miR-6911-5p	mmu-mir-6911	22	0.581361	-1.31	0.683946	NA
mmu-miR-6911-3p	mmu-mir-6911	20	3.49164	-0.631815	0.623699	NA
mmu-miR-6912-5p	mmu-mir-6912	21	0.13809	-1.04539	0.797801	NA
mmu-miR-6913-3p	mmu-mir-6913	22	1.21066	-2.6097	0.257064	NA
mmu-miR-6913-5p	mmu-mir-6913	21	0.390618	2.01362	0.616365	NA
mmu-miR-6914-3p	mmu-mir-6914	18	1.57498	1.7019	0.421007	NA
mmu-miR-6915-3p	mmu-mir-6915	21	0.13809	-1.04539	0.797801	NA
mmu-miR-6916-3p	mmu-mir-6916	21	0.195309	0.878162	0.829603	NA
mmu-miR-6916-5p	mmu-mir-6916	20	0.13809	-1.04539	0.797801	NA
mmu-miR-6917-5p	mmu-mir-6917	20	0.277707	-1.78305	0.659188	NA
mmu-miR-6918-5p	mmu-mir-6918	22	0.664334	-2.84228	0.388936	NA
mmu-miR-6919-5p	mmu-mir-6919	22	1.16272	-1.3794	0.575274	NA
mmu-miR-6922-5p	mmu-mir-6922	22	0.442508	-0.817216	0.833794	NA
mmu-miR-6925-5p	mmu-mir-6925	21	0.361636	1.91454	0.634482	NA
mmu-miR-6926-3p	mmu-mir-6926	20	0.416561	-2.25716	0.574108	NA
mmu-miR-693-3p	mmu-mir-693	22	0.276944	-1.78039	0.659675	NA
mmu-miR-6930-5p	mmu-mir-6930	22	0.334163	-0.0836104	0.983652	NA
mmu-miR-6931-3p	mmu-mir-6931	20	0.526244	-2.49285	0.529341	NA
mmu-miR-6932-5p	mmu-mir-6932	21	0.498982	2.39626	0.54846	NA
mmu-miR-6932-3p	mmu-mir-6932	20	0.333399	-0.0836104	0.983652	NA
mmu-miR-6933-3p	mmu-mir-6933	19	0.732539	0.572585	0.845572	NA
mmu-miR-6933-5p	mmu-mir-6933	21	14.5971	-0.635207	0.347472	0.564147
mmu-miR-6934-5p	mmu-mir-6934	21	0.332655	1.8102	0.65377	NA
mmu-miR-6935-5p	mmu-mir-6935	21	0.660191	1.53817	0.64429	NA
mmu-miR-6936-3p	mmu-mir-6936	20	0.427378	2.19346	0.572879	NA
mmu-miR-6937-5p	mmu-mir-6937	23	0.920089	2.05229	0.490952	NA
mmu-miR-6938-3p	mmu-mir-6938	21	0.415798	-2.25628	0.56629	NA
mmu-miR-6940-3p	mmu-mir-6940	22	0.790522	1.81542	0.526246	NA
mmu-miR-6943-3p	mmu-mir-6943	21	0.473016	-0.823376	0.828296	NA
mmu-miR-6945-3p	mmu-mir-6945	20	6.37427	-0.135026	0.887302	NA
mmu-miR-6946-5p	mmu-mir-6946	20	0.665309	2.81142	0.433855	NA
mmu-miR-6946-3p	mmu-mir-6946	19	0.195309	0.878162	0.829603	NA
mmu-miR-6947-5p	mmu-mir-6947	20	0.263122	-1.04539	0.797801	NA
mmu-miR-6948-3p	mmu-mir-6948	20	0.886523	-2.03948	0.460526	NA
mmu-miR-6948-5p	mmu-mir-6948	21	1.1889	1.56061	0.523591	NA
mmu-miR-6950-5p	mmu-mir-6950	22	0.334163	-0.0836104	0.983652	NA
mmu-miR-6951-5p	mmu-mir-6951	20	1.08183	-0.951045	0.709547	NA
mmu-miR-6952-3p	mmu-mir-6952	21	3.0921	-1.02898	0.471798	NA
mmu-miR-6952-5p	mmu-mir-6952	21	0.166327	0.878162	0.829603	NA
mmu-miR-6955-3p	mmu-mir-6955	21	0.27618	-1.77773	0.660163	NA
mmu-miR-6955-5p	mmu-mir-6955	23	0.723272	2.91717	0.356246	NA
mmu-miR-6958-3p	mmu-mir-6958	22	0.26105	1.5346	0.705354	NA
mmu-miR-6959-5p	mmu-mir-6959	22	1.50885	-1.08885	0.637143	NA
mmu-miR-696	mmu-mir-696	NA	0.799808	0.796061	0.79614	NA
mmu-miR-6960-3p	mmu-mir-6960	21	0.498982	2.39626	0.54846	NA
mmu-miR-6960-5p	mmu-mir-6960	21	14.4234	0.602161	0.353344	0.571508
mmu-miR-6962-3p	mmu-mir-6962	21	0.414271	-2.25007	0.575363	NA
mmu-miR-6962-5p	mmu-mir-6962	19	0.277707	-1.78305	0.659188	NA
mmu-miR-6963-3p	mmu-mir-6963	22	0.831595	-3.25445	0.273683	NA
mmu-miR-6963-5p	mmu-mir-6963	23	1.14834	-0.650236	0.774628	NA
mmu-miR-6965-3p	mmu-mir-6965	21	0.973506	0.31018	0.906861	NA
mmu-miR-6966-3p	mmu-mir-6966	20	1.01081	-1.02739	0.674854	NA
mmu-miR-6967-5p	mmu-mir-6967-1	20	1.22845	-1.82268	0.4592	NA
mmu-miR-6967-3p	mmu-mir-6967-1	19	2.49159	-2.11994	0.188844	NA
mmu-miR-6967-5p	mmu-mir-6967-2	20	1.22845	-1.82268	0.4592	NA
mmu-miR-6967-3p	mmu-mir-6967-2	19	2.49159	-2.11994	0.188844	NA
mmu-miR-6968-5p	mmu-mir-6968	21	0.195309	0.878162	0.829603	NA
mmu-miR-6968-3p	mmu-mir-6968	21	0.166327	0.878162	0.829603	NA
mmu-miR-6970-5p	mmu-mir-6970	24	1.83736	1.58502	0.423959	NA
mmu-miR-6970-3p	mmu-mir-6970	20	0.138854	-1.04539	0.797801	NA
mmu-miR-6973a-3p	mmu-mir-6973a	21	0.138854	-1.04539	0.797801	NA
mmu-miR-6975-3p	mmu-mir-6975	19	1.6079	-4.13671	0.0828193	NA
mmu-miR-6977-5p	mmu-mir-6977	24	0.138854	-1.04539	0.797801	NA
mmu-miR-6980-3p	mmu-mir-6980	19	0.13809	-1.04539	0.797801	NA
mmu-miR-6983-5p	mmu-mir-6983	21	0.166327	0.878162	0.829603	NA
mmu-miR-6983-3p	mmu-mir-6983	22	0.27618	-1.77773	0.660163	NA
mmu-miR-6984-5p	mmu-mir-6984	23	1.24537	3.72189	0.115038	NA
mmu-miR-6984-3p	mmu-mir-6984	20	0.416561	-2.25716	0.574108	NA
mmu-miR-6985-3p	mmu-mir-6985	20	0.390618	2.01362	0.616365	NA
mmu-miR-6986-5p	mmu-mir-6986	21	1.11007	-3.66878	0.177227	NA
mmu-miR-6987-5p	mmu-mir-6987	21	0.27618	-1.77773	0.660163	NA
mmu-miR-6988-3p	mmu-mir-6988	21	2.36471	-0.517753	0.765475	NA
mmu-miR-6989-3p	mmu-mir-6989	21	1.12066	-2.46505	0.303103	NA
mmu-miR-6990-5p	mmu-mir-6990	20	0.719452	-1.71996	0.562711	NA
mmu-miR-6991-5p	mmu-mir-6991	21	0.5221	2.48922	0.527957	NA
mmu-miR-6992-5p	mmu-mir-6992	22	19.3986	-0.423326	0.465585	0.658294
mmu-miR-6993-5p	mmu-mir-6993	22	0.13809	-1.04539	0.797801	NA
mmu-miR-6994-5p	mmu-mir-6994	22	0.5221	2.48922	0.527957	NA
mmu-miR-6994-3p	mmu-mir-6994	20	3.67688	-0.586493	0.645181	NA
mmu-miR-6997-5p	mmu-mir-6997	21	2.11769	-0.385586	0.835635	NA
mmu-miR-6998-3p	mmu-mir-6998	21	1.6937	-1.03919	0.623655	NA
mmu-miR-700-5p	mmu-mir-700	21	53.4932	-0.607402	0.0955881	0.265924
mmu-miR-700-3p	mmu-mir-700	20	131.711	-0.883061	0.000385718	0.00358047
mmu-miR-7003-5p	mmu-mir-7003	20	0.414271	-2.25007	0.575363	NA
mmu-miR-7008-5p	mmu-mir-7008	23	0.166327	0.878162	0.829603	NA
mmu-miR-7008-3p	mmu-mir-7008	21	0.277707	-1.78305	0.659188	NA
mmu-miR-7009-5p	mmu-mir-7009	21	1.3916	1.80686	0.440412	NA
mmu-miR-701-5p	mmu-mir-701	20	0.277707	-1.78305	0.659188	NA
mmu-miR-7011-3p	mmu-mir-7011	20	0.26105	1.5346	0.705354	NA
mmu-miR-7012-5p	mmu-mir-7012	22	0.390618	2.01362	0.616365	NA
mmu-miR-7012-3p	mmu-mir-7012	21	1.10472	-3.65658	0.218137	NA
mmu-miR-7013-5p	mmu-mir-7013	21	1.71759	-4.20828	0.0807016	NA
mmu-miR-7013-3p	mmu-mir-7013	23	0.276944	-1.78039	0.659675	NA
mmu-miR-7014-5p	mmu-mir-7014	21	2.11556	-1.24778	0.475581	NA
mmu-miR-7015-3p	mmu-mir-7015	20	2.11842	-1.6864	0.355286	NA
mmu-miR-7015-5p	mmu-mir-7015	22	0.399904	0.572839	0.88774	NA
mmu-miR-7016-5p	mmu-mir-7016	20	0.816465	-1.04547	0.733619	NA
mmu-miR-7017-5p	mmu-mir-7017	23	1.13811	-2.40536	0.343699	NA
mmu-miR-7019-3p	mmu-mir-7019	22	0.334163	-0.0836104	0.983652	NA
mmu-miR-702-5p	mmu-mir-702	20	2.13303	-0.703549	0.660534	NA
mmu-miR-702-3p	mmu-mir-702	21	0.537994	-0.155843	0.962634	NA
mmu-miR-7021-5p	mmu-mir-7021	21	0.934688	2.11378	0.438072	NA
mmu-miR-7022-5p	mmu-mir-7022	22	0.26105	1.5346	0.705354	NA
mmu-miR-7023-3p	mmu-mir-7023	21	0.166327	0.878162	0.829603	NA
mmu-miR-7024-5p	mmu-mir-7024	20	0.263122	-1.04539	0.797801	NA
mmu-miR-7025-3p	mmu-mir-7025	21	0.138854	-1.04539	0.797801	NA
mmu-miR-7026-3p	mmu-mir-7026	22	0.195309	0.878162	0.829603	NA
mmu-miR-7026-5p	mmu-mir-7026	20	0.333399	-0.0836104	0.983652	NA
mmu-miR-7027-3p	mmu-mir-7027	21	0.414271	-2.25007	0.575363	NA
mmu-miR-7028-5p	mmu-mir-7028	22	0.138854	-1.04539	0.797801	NA
mmu-miR-7029-3p	mmu-mir-7029	21	1.4772	-0.801707	0.698183	NA
mmu-miR-703	mmu-mir-703	20	0.332655	1.8102	0.65377	NA
mmu-miR-7030-3p	mmu-mir-7030	20	0.691214	-2.98804	0.353013	NA
mmu-miR-7031-5p	mmu-mir-7031	22	1.0002	0.392954	0.89011	NA
mmu-miR-7032-3p	mmu-mir-7032	21	0.415034	-2.25388	0.566985	NA
mmu-miR-7033-5p	mmu-mir-7033	22	0.958157	0.538721	0.831132	NA
mmu-miR-7034-5p	mmu-mir-7034	20	1.2478	-2.51787	0.352753	NA
mmu-miR-7034-3p	mmu-mir-7034	23	0.138854	-1.04539	0.797801	NA
mmu-miR-7035-3p	mmu-mir-7035	20	0.195309	0.878162	0.829603	NA
mmu-miR-7036a-3p	mmu-mir-7036a	22	0.390618	2.01362	0.616365	NA
mmu-miR-7036b-5p	mmu-mir-7036b	21	0.912718	3.27496	0.255998	NA
mmu-miR-7036b-3p	mmu-mir-7036b	21	0.138854	-1.04539	0.797801	NA
mmu-miR-7038-3p	mmu-mir-7038	21	0.27618	-1.77773	0.660163	NA
mmu-miR-7038-5p	mmu-mir-7038	21	0.842412	0.00443154	0.998628	NA
mmu-miR-704	mmu-mir-704	20	16.6146	-1.27323	0.0399738	0.135467
mmu-miR-7041-3p	mmu-mir-7041	19	0.166327	0.878162	0.829603	NA
mmu-miR-7041-5p	mmu-mir-7041	22	1.52459	1.31905	0.551683	NA
mmu-miR-7042-5p	mmu-mir-7042	20	0.791086	1.49809	0.607231	NA
mmu-miR-7043-3p	mmu-mir-7043	20	4.23652	-0.43468	0.74383	NA
mmu-miR-7049-5p	mmu-mir-7049	22	0.783151	3.073	0.361118	NA
mmu-miR-7050-5p	mmu-mir-7050	20	0.195309	0.878162	0.829603	NA
mmu-miR-7051-5p	mmu-mir-7051	21	0.526244	-2.49285	0.529341	NA
mmu-miR-7052-3p	mmu-mir-7052	20	0.277707	-1.78305	0.659188	NA
mmu-miR-7054-3p	mmu-mir-7054	19	0.27618	-1.77773	0.660163	NA
mmu-miR-7054-5p	mmu-mir-7054	24	3.99	-3.31357	0.0404235	NA
mmu-miR-7057-3p	mmu-mir-7057	21	0.595777	0.847071	0.8091	NA
mmu-miR-7057-5p	mmu-mir-7057	17	0.637072	1.43344	0.672205	NA
mmu-miR-7059-5p	mmu-mir-7059	21	8.13201	-3.95302	0.000692164	NA
mmu-miR-706	mmu-mir-706	21	0.26105	1.5346	0.705354	NA
mmu-miR-7061-5p	mmu-mir-7061	21	0.304417	-0.0836104	0.983652	NA
mmu-miR-7062-5p	mmu-mir-7062	23	16.4449	-2.16219	0.00169005	0.011973
mmu-miR-7063-3p	mmu-mir-7063	19	0.166327	0.878162	0.829603	NA
mmu-miR-7063-5p	mmu-mir-7063	22	1.18114	2.4827	0.321932	NA
mmu-miR-7068-5p	mmu-mir-7068	20	0.195309	0.878162	0.829603	NA
mmu-miR-7068-3p	mmu-mir-7068	20	1.48535	-0.901697	0.671455	NA
mmu-miR-7069-5p	mmu-mir-7069	22	1.02845	2.25297	0.390295	NA
mmu-miR-7069-3p	mmu-mir-7069	20	0.8896	3.21879	0.270968	NA
mmu-miR-7070-5p	mmu-mir-7070	20	0.831636	3.13342	0.342532	NA
mmu-miR-7070-3p	mmu-mir-7070	19	0.13809	-1.04539	0.797801	NA
mmu-miR-7073-5p	mmu-mir-7073	21	0.678156	-2.91745	0.329374	NA
mmu-miR-7074-3p	mmu-mir-7074	22	0.524172	0.579411	0.874801	NA
mmu-miR-7074-5p	mmu-mir-7074	22	0.332655	1.8102	0.65377	NA
mmu-miR-7079-3p	mmu-mir-7079	20	0.166327	0.878162	0.829603	NA
mmu-miR-708-5p	mmu-mir-708	22	609.564	0.0666739	0.693788	0.841612
mmu-miR-708-3p	mmu-mir-708	21	517.239	0.200722	0.211646	0.416465
mmu-miR-7081-3p	mmu-mir-7081	21	0.946033	-0.615295	0.832386	NA
mmu-miR-7082-3p	mmu-mir-7082	21	0.694269	-2.98772	0.396577	NA
mmu-miR-7083-5p	mmu-mir-7083	20	0.334163	-0.0836104	0.983652	NA
mmu-miR-7084-5p	mmu-mir-7084	20	1.58062	-1.80689	0.357781	NA
mmu-miR-7084-3p	mmu-mir-7084	21	0.138854	-1.04539	0.797801	NA
mmu-miR-7085-3p	mmu-mir-7085	21	0.443271	-0.82304	0.818152	NA
mmu-miR-7085-5p	mmu-mir-7085	21	0.334163	-0.0836104	0.983652	NA
mmu-miR-7087-5p	mmu-mir-7087	20	0.305181	-0.0836104	0.983652	NA
mmu-miR-7089-3p	mmu-mir-7089	21	0.166327	0.878162	0.829603	NA
mmu-miR-7089-5p	mmu-mir-7089	23	0.473016	-0.823376	0.828296	NA
mmu-miR-709	mmu-mir-709	18	4.52578	0.17785	0.873795	NA
mmu-miR-7090-3p	mmu-mir-7090	19	0.539303	-2.57655	0.469145	NA
mmu-miR-7091-5p	mmu-mir-7091	22	3.45304	1.17458	0.373413	NA
mmu-miR-7092-3p	mmu-mir-7092	23	0.390618	2.01362	0.616365	NA
mmu-miR-7092-5p	mmu-mir-7092	22	10.5331	-0.260969	0.751094	NA
mmu-miR-7093-3p	mmu-mir-7093	20	0.414271	-2.25007	0.575363	NA
mmu-miR-7115-5p	mmu-mir-7115	23	6.50323	-1.33689	0.215368	NA
mmu-miR-7116-3p	mmu-mir-7116	21	0.26105	1.5346	0.705354	NA
mmu-miR-7117-5p	mmu-mir-7117	21	0.529471	1.04458	0.77447	NA
mmu-miR-7118-3p	mmu-mir-7118	21	1.0269	-2.30437	0.375604	NA
mmu-miR-7119-5p	mmu-mir-7119	20	0.332655	1.8102	0.65377	NA
mmu-miR-712-5p	mmu-mir-712	NA	4.00675	0.298658	0.841765	NA
mmu-miR-712-3p	mmu-mir-712	NA	6.12332	0.521539	0.601505	NA
mmu-miR-719	mmu-mir-719	21	0.401976	-2.12705	0.597059	NA
mmu-miR-7212-5p	mmu-mir-7212	20	1.33132	-1.53682	0.485401	NA
mmu-miR-7212-3p	mmu-mir-7212	20	0.721553	-1.49549	0.646688	NA
mmu-miR-7219-3p	mmu-mir-7219	20	4.35182	-0.429562	0.735374	NA
mmu-miR-7224-3p	mmu-mir-7224	20	3.72252	-1.02495	0.412414	NA
mmu-miR-7224-5p	mmu-mir-7224	20	1.3302	-3.84804	0.132699	NA
mmu-miR-7226-3p	mmu-mir-7226	22	0.399904	0.572839	0.88774	NA
mmu-miR-7235-3p	mmu-mir-7235	22	1.05134	-0.205325	0.94106	NA
mmu-miR-7236-3p	mmu-mir-7236	21	0.585927	2.60592	0.491018	NA
mmu-miR-7237-3p	mmu-mir-7237	21	0.609579	-1.30101	0.705395	NA
mmu-miR-741-3p	mmu-mir-741	22	3.87433	0.965674	0.468964	NA
mmu-miR-743a-3p	mmu-mir-743a	21	0.195309	0.878162	0.829603	NA
mmu-miR-743a-5p	mmu-mir-743a	21	0.195309	0.878162	0.829603	NA
mmu-miR-743b-3p	mmu-mir-743b	21	0.593705	2.66156	0.433159	NA
mmu-miR-743b-5p	mmu-mir-743b	20	1.7178	-0.574215	0.808382	NA
mmu-miR-744-5p	mmu-mir-744	21	944.605	-0.776945	3.3624e-08	8.44557e-07
mmu-miR-744-3p	mmu-mir-744	21	6.99644	-1.32734	0.188572	NA
mmu-miR-760-3p	mmu-mir-760	19	7.53588	-0.349762	0.699061	NA
mmu-miR-7647-5p	mmu-mir-7647	21	0.942805	-3.37509	0.238757	NA
mmu-miR-7647-3p	mmu-mir-7647	20	0.582125	-1.31225	0.683294	NA
mmu-miR-7648-3p	mmu-mir-7648	20	0.829353	0.228191	0.931112	NA
mmu-miR-7650-5p	mmu-mir-7650	21	4.50606	-0.291765	0.792049	NA
mmu-miR-7652-3p	mmu-mir-7652	20	3.34932	-5.19474	0.00379365	NA
mmu-miR-7652-5p	mmu-mir-7652	21	0.416561	-2.25716	0.574108	NA
mmu-miR-7654-5p	mmu-mir-7654	21	0.138854	-1.04539	0.797801	NA
mmu-miR-7655-3p	mmu-mir-7655	21	0.415034	-2.25388	0.566985	NA
mmu-miR-7655-5p	mmu-mir-7655	21	1.38455	-2.79225	0.20454	NA
mmu-miR-7656-3p	mmu-mir-7656	21	0.74767	-1.71156	0.591208	NA
mmu-miR-7656-5p	mmu-mir-7656	21	1.27563	0.291124	0.902329	NA
mmu-miR-7657-3p	mmu-mir-7657	22	0.138854	-1.04539	0.797801	NA
mmu-miR-7657-5p	mmu-mir-7657	20	0.27618	-1.77773	0.660163	NA
mmu-miR-7658-5p	mmu-mir-7658	19	0.415034	-2.25388	0.566985	NA
mmu-miR-7659-5p	mmu-mir-7659	21	0.555415	-2.66649	0.488533	NA
mmu-miR-7659-3p	mmu-mir-7659	22	0.195309	0.878162	0.829603	NA
mmu-miR-7661-3p	mmu-mir-7661	21	1.08959	-1.60809	0.562223	NA
mmu-miR-7663-3p	mmu-mir-7663	21	0.746925	-0.377538	0.905409	NA
mmu-miR-7664-3p	mmu-mir-7664	22	1.17377	3.643	0.167371	NA
mmu-miR-7664-5p	mmu-mir-7664	20	0.332655	1.8102	0.65377	NA
mmu-miR-7665-3p	mmu-mir-7665	21	0.27618	-1.77773	0.660163	NA
mmu-miR-7665-5p	mmu-mir-7665	22	0.13809	-1.04539	0.797801	NA
mmu-miR-7666-3p	mmu-mir-7666	18	0.195309	0.878162	0.829603	NA
mmu-miR-7666-5p	mmu-mir-7666	21	0.27618	-1.77773	0.660163	NA
mmu-miR-7667-5p	mmu-mir-7667	21	0.13809	-1.04539	0.797801	NA
mmu-miR-7667-3p	mmu-mir-7667	21	27.781	-1.41384	0.00914517	0.045941
mmu-miR-7668-3p	mmu-mir-7668	21	0.138854	-1.04539	0.797801	NA
mmu-miR-7669-3p	mmu-mir-7669	22	0.498982	2.39626	0.54846	NA
mmu-miR-7669-5p	mmu-mir-7669	22	0.361636	1.91454	0.634482	NA
mmu-miR-7670-3p	mmu-mir-7670	22	0.940515	-3.37175	0.239597	NA
mmu-miR-7671-5p	mmu-mir-7671	22	0.393647	-0.0836104	0.983652	NA
mmu-miR-7672-3p	mmu-mir-7672	20	1.87142	-0.897208	0.614521	NA
mmu-miR-7673-5p	mmu-mir-7673	21	0.166327	0.878162	0.829603	NA
mmu-miR-7676-3p	mmu-mir-7676-1	21	3.32801	0.54152	0.696092	NA
mmu-miR-7676-3p	mmu-mir-7676-2	21	3.32801	0.54152	0.696092	NA
mmu-miR-7677-3p	mmu-mir-7677	22	3.00894	-0.563574	0.699705	NA
mmu-miR-7678-3p	mmu-mir-7678	21	1.17377	3.643	0.167371	NA
mmu-miR-7679-5p	mmu-mir-7679	19	5.60176	0.521439	0.635395	NA
mmu-miR-7679-3p	mmu-mir-7679	23	3.61482	0.29087	0.842623	NA
mmu-miR-7680-3p	mmu-mir-7680	21	22.9778	-0.182804	0.724053	0.867482
mmu-miR-7680-5p	mmu-mir-7680	19	1.80498	3.20117	0.128225	NA
mmu-miR-7685-3p	mmu-mir-7685	20	0.195309	0.878162	0.829603	NA
mmu-miR-7687-5p	mmu-mir-7687	24	0.276944	-1.78039	0.659675	NA
mmu-miR-7687-3p	mmu-mir-7687	20	1.40791	2.65717	0.237842	NA
mmu-miR-7688-5p	mmu-mir-7688	22	81.3114	0.200766	0.525698	0.70589
mmu-miR-7689-3p	mmu-mir-7689	22	0.166327	0.878162	0.829603	NA
mmu-miR-7a-5p	mmu-mir-7a-1	22	433765	-0.243055	0.271524	0.469
mmu-miR-7a-1-3p	mmu-mir-7a-1	21	77.2278	-0.468484	0.12597	0.334093
mmu-miR-7a-2-3p	mmu-mir-7a-2	21	0.263122	-1.04539	0.797801	NA
mmu-miR-7a-5p	mmu-mir-7a-2	22	430212	-0.24496	0.267909	0.467108
mmu-miR-7b-5p	mmu-mir-7b	23	1773.93	-0.215384	0.325783	0.541281
mmu-miR-8092	mmu-mir-8092	20	0.26105	1.5346	0.705354	NA
mmu-miR-8094	mmu-mir-8094	20	0.333399	-0.0836104	0.983652	NA
mmu-miR-8096	mmu-mir-8096	19	1.25272	1.62479	0.540583	NA
mmu-miR-8097	mmu-mir-8097	21	2.23095	-0.4211	0.792742	NA
mmu-miR-8102	mmu-mir-8102	21	0.166327	0.878162	0.829603	NA
mmu-miR-8103	mmu-mir-8103	20	10.3641	-0.921884	0.220401	NA
mmu-miR-8104	mmu-mir-8104	21	0.332655	1.8102	0.65377	NA
mmu-miR-8105	mmu-mir-8105	21	1.3429	0.423268	0.831197	NA
mmu-miR-8106	mmu-mir-8106	21	3.30651	-1.08061	0.464902	NA
mmu-miR-8107	mmu-mir-8107	20	0.597285	-1.13641	0.724928	NA
mmu-miR-8108	mmu-mir-8108	21	0.401976	-2.12705	0.597059	NA
mmu-miR-8111	mmu-mir-8111	20	2.28159	2.67315	0.14043	NA
mmu-miR-8112	mmu-mir-8112	19	22.2909	-1.45943	0.0117195	0.0568662
mmu-miR-8114	mmu-mir-8114	20	5.13069	1.04045	0.333186	NA
mmu-miR-8115	mmu-mir-8115	21	8.55699	-1.4824	0.130736	NA
mmu-miR-8118	mmu-mir-8118	21	3.0291	0.902747	0.568881	NA
mmu-miR-8120	mmu-mir-8120	21	6.38356	-0.163498	0.859889	NA
mmu-miR-871-3p	mmu-mir-871	22	8.54847	1.44366	0.108955	NA
mmu-miR-871-5p	mmu-mir-871	22	1.05249	-3.49913	0.251362	NA
mmu-miR-872-5p	mmu-mir-872	20	1102.89	-0.0231288	0.866119	0.935409
mmu-miR-872-3p	mmu-mir-872	21	149.221	-0.209568	0.411881	0.619272
mmu-miR-873a-5p	mmu-mir-873a	20	1.11217	0.243058	0.930004	NA
mmu-miR-877-3p	mmu-mir-877	21	41.8051	-0.359771	0.391183	0.605199
mmu-miR-877-5p	mmu-mir-877	19	63.7002	-0.0354173	0.914635	0.964319
mmu-miR-878-3p	mmu-mir-878	21	0.415798	-2.25628	0.56629	NA
mmu-miR-878-5p	mmu-mir-878	21	0.999261	-2.159	0.417162	NA
mmu-miR-880-3p	mmu-mir-880	21	0.138854	-1.04539	0.797801	NA
mmu-miR-881-3p	mmu-mir-881	21	13.9492	0.0785765	0.901788	0.955493
mmu-miR-883a-3p	mmu-mir-883a	21	0.856263	1.97963	0.479411	NA
mmu-miR-9-3p	mmu-mir-9-1	21	342.181	0.268398	0.153097	0.370096
mmu-miR-9-5p	mmu-mir-9-1	22	16960.5	0.389337	0.00390068	0.0214407
mmu-miR-9-3p	mmu-mir-9-2	21	342.181	0.268398	0.153097	0.370096
mmu-miR-9-5p	mmu-mir-9-2	22	16961	0.389416	0.00388972	0.0214407
mmu-miR-9-3p	mmu-mir-9-3	21	341.293	0.271163	0.149696	0.370096
mmu-miR-9-5p	mmu-mir-9-3	22	16963.3	0.389139	0.00391657	0.0214407
mmu-miR-92a-3p	mmu-mir-92a-1	20	93996.1	-0.0165409	0.928059	0.973664
mmu-miR-92a-1-5p	mmu-mir-92a-1	22	85.4415	-0.895277	0.00227073	0.0138235
mmu-miR-92a-3p	mmu-mir-92a-2	20	22092.2	-0.19965	0.266778	0.467108
mmu-miR-92b-3p	mmu-mir-92b	21	392.796	-0.173955	0.364459	0.585052
mmu-miR-92b-5p	mmu-mir-92b	23	17.6968	0.0832922	0.889399	0.949433
mmu-miR-93-3p	mmu-mir-93	21	43.9332	-0.338068	0.429599	0.636941
mmu-miR-93-5p	mmu-mir-93	22	4596.32	-0.293924	0.0317227	0.115774
mmu-miR-935	mmu-mir-935	23	28.8499	-0.93155	0.0422366	0.139413
mmu-miR-96-5p	mmu-mir-96	22	1399.6	-0.34122	0.0205286	0.0859382
mmu-miR-96-3p	mmu-mir-96	21	19.2018	-1.26459	0.0251274	0.0955131
mmu-miR-9769-3p	mmu-mir-9769	21	4.71648	-0.593509	0.610607	NA
mmu-miR-98-3p	mmu-mir-98	21	14.0342	-0.265377	0.714837	0.86469
mmu-miR-98-5p	mmu-mir-98	21	13694.7	0.00918003	0.962258	0.99123
mmu-miR-99a-5p	mmu-mir-99a	21	99424.8	-0.380443	0.0236057	0.0933299
mmu-miR-99a-3p	mmu-mir-99a	20	2.36889	2.10096	0.302128	NA
mmu-miR-99b-5p	mmu-mir-99b	21	30743	0.10031	0.523355	0.70589
mmu-miR-99b-3p	mmu-mir-99b	21	1426.05	-0.321055	0.0248282	0.0955131

## Sheet: 4C
database	mature_mirna_acc	mature_mirna_id	target_symbol	target_entrez	target_ensembl	experiment	support_type	pubmed_id	type	score	disease_drug	paper_pubmedID
diana_microt	MIMAT0001537	mmu-miR-429-3p	Fez2	225020	ENSMUSG00000056121	NA	NA	NA	predicted	1	NA	NA
diana_microt	MIMAT0001537	mmu-miR-429-3p	Fignl2	668225	ENSMUSG00000095440	NA	NA	NA	predicted	1	NA	NA
diana_microt	MIMAT0000155	mmu-miR-142a-3p	Utrn	22288	ENSMUSG00000019820	NA	NA	NA	predicted	1	NA	NA
diana_microt	MIMAT0000155	mmu-miR-142a-3p	Rock2	19878	ENSMUSG00000020580	NA	NA	NA	predicted	1	NA	NA
diana_microt	MIMAT0004651	mmu-miR-340-5p	Kctd14	233529	ENSMUSG00000051727	NA	NA	NA	predicted	1	NA	NA
diana_microt	MIMAT0001537	mmu-miR-429-3p	Rps6kb1	72508	ENSMUSG00000020516	NA	NA	NA	predicted	1	NA	NA
diana_microt	MIMAT0000165	mmu-miR-155-5p	Jarid2	16468	ENSMUSG00000038518	NA	NA	NA	predicted	1	NA	NA
diana_microt	MIMAT0004651	mmu-miR-340-5p	Kif13a	16553	ENSMUSG00000021375	NA	NA	NA	predicted	1	NA	NA
diana_microt	MIMAT0001537	mmu-miR-429-3p	Foxg1	15228	ENSMUSG00000020950	NA	NA	NA	predicted	1	NA	NA
diana_microt	MIMAT0000155	mmu-miR-142a-3p	Map3k11	26403	ENSMUSG00000004054	NA	NA	NA	predicted	1	NA	NA
diana_microt	MIMAT0000165	mmu-miR-155-5p	Tshz3	243931	ENSMUSG00000021217	NA	NA	NA	predicted	1	NA	NA
diana_microt	MIMAT0000165	mmu-miR-155-5p	9330154J02Rik		ENSMUSG00000056031	NA	NA	NA	predicted	1	NA	NA
diana_microt	MIMAT0004651	mmu-miR-340-5p	Elavl4	15572	ENSMUSG00000028546	NA	NA	NA	predicted	1	NA	NA
diana_microt	MIMAT0004651	mmu-miR-340-5p	Rbm24	666794	ENSMUSG00000038132	NA	NA	NA	predicted	1	NA	NA
diana_microt	MIMAT0004651	mmu-miR-340-5p	Sh3kbp1	58194	ENSMUSG00000040990	NA	NA	NA	predicted	1	NA	NA
diana_microt	MIMAT0001537	mmu-miR-429-3p	Lrp1b	94217	ENSMUSG00000049252	NA	NA	NA	predicted	1	NA	NA
diana_microt	MIMAT0004651	mmu-miR-340-5p	Dmd	13405	ENSMUSG00000045103	NA	NA	NA	predicted	1	NA	NA
diana_microt	MIMAT0001537	mmu-miR-429-3p	Slitrk1	76965	ENSMUSG00000075478	NA	NA	NA	predicted	1	NA	NA
diana_microt	MIMAT0004651	mmu-miR-340-5p	Gucy1b3	54195	ENSMUSG00000028005	NA	NA	NA	predicted	1	NA	NA
diana_microt	MIMAT0001537	mmu-miR-429-3p	Slc16a2	20502	ENSMUSG00000033965	NA	NA	NA	predicted	1	NA	NA
diana_microt	MIMAT0005292	mmu-miR-582-3p	Hnrnpa1	15382	ENSMUSG00000046434	NA	NA	NA	predicted	1	NA	NA
diana_microt	MIMAT0000155	mmu-miR-142a-3p	Suco	226551	ENSMUSG00000040297	NA	NA	NA	predicted	1	NA	NA
diana_microt	MIMAT0001537	mmu-miR-429-3p	Zfp217	228913	ENSMUSG00000052056	NA	NA	NA	predicted	1	NA	NA
diana_microt	MIMAT0000155	mmu-miR-142a-3p	Prlr	19116	ENSMUSG00000005268	NA	NA	NA	predicted	1	NA	NA
diana_microt	MIMAT0000158	mmu-miR-146a-5p	Kir3dl1	245616	ENSMUSG00000031424	NA	NA	NA	predicted	1	NA	NA
diana_microt	MIMAT0001537	mmu-miR-429-3p	Sox5	20678	ENSMUSG00000041540	NA	NA	NA	predicted	1	NA	NA
diana_microt	MIMAT0000165	mmu-miR-155-5p	Lcorl	209707	ENSMUSG00000015882	NA	NA	NA	predicted	1	NA	NA
diana_microt	MIMAT0004651	mmu-miR-340-5p	Actc1	11464	ENSMUSG00000068614	NA	NA	NA	predicted	1	NA	NA
diana_microt	MIMAT0000154	mmu-miR-142a-5p	Lrp1b	94217	ENSMUSG00000049252	NA	NA	NA	predicted	1	NA	NA
diana_microt	MIMAT0004651	mmu-miR-340-5p	Msrb3	320183	ENSMUSG00000051236	NA	NA	NA	predicted	1	NA	NA
diana_microt	MIMAT0004651	mmu-miR-340-5p	D15Ertd621e	210998	ENSMUSG00000037119	NA	NA	NA	predicted	1	NA	NA
diana_microt	MIMAT0000155	mmu-miR-142a-3p	Mbd6	110962	ENSMUSG00000025409	NA	NA	NA	predicted	1	NA	NA
diana_microt	MIMAT0000158	mmu-miR-146a-5p	Traf6	22034	ENSMUSG00000027164	NA	NA	NA	predicted	1	NA	NA
diana_microt	MIMAT0001537	mmu-miR-429-3p	Mmd	67468	ENSMUSG00000003948	NA	NA	NA	predicted	1	NA	NA
diana_microt	MIMAT0004622	mmu-let-7c-1-3p	Dach1	13134	ENSMUSG00000055639	NA	NA	NA	predicted	1	NA	NA
diana_microt	MIMAT0004651	mmu-miR-340-5p	Lrp1b	94217	ENSMUSG00000049252	NA	NA	NA	predicted	1	NA	NA
diana_microt	MIMAT0004651	mmu-miR-340-5p	E2f7	52679	ENSMUSG00000020185	NA	NA	NA	predicted	1	NA	NA
diana_microt	MIMAT0001537	mmu-miR-429-3p	Trim33	94093	ENSMUSG00000033014	NA	NA	NA	predicted	1	NA	NA
diana_microt	MIMAT0001537	mmu-miR-429-3p	Tbc1d12	209478	ENSMUSG00000048720	NA	NA	NA	predicted	1	NA	NA
diana_microt	MIMAT0001537	mmu-miR-429-3p	Zeb1	21417	ENSMUSG00000024238	NA	NA	NA	predicted	1	NA	NA
diana_microt	MIMAT0001537	mmu-miR-429-3p	Rbfox2	93686	ENSMUSG00000033565	NA	NA	NA	predicted	1	NA	NA
diana_microt	MIMAT0001537	mmu-miR-429-3p	Evi5	14020	ENSMUSG00000011831	NA	NA	NA	predicted	1	NA	NA
diana_microt	MIMAT0004651	mmu-miR-340-5p	Zfp513	101023	ENSMUSG00000043059	NA	NA	NA	predicted	1	NA	NA
diana_microt	MIMAT0001537	mmu-miR-429-3p	Ube2w	66799	ENSMUSG00000025939	NA	NA	NA	predicted	1	NA	NA
diana_microt	MIMAT0001537	mmu-miR-429-3p	2700081O15Rik	108899	ENSMUSG00000053080	NA	NA	NA	predicted	1	NA	NA
diana_microt	MIMAT0004651	mmu-miR-340-5p	Defb1	13214	ENSMUSG00000044748	NA	NA	NA	predicted	1	NA	NA
diana_microt	MIMAT0004651	mmu-miR-340-5p	Tns1	21961	ENSMUSG00000055322	NA	NA	NA	predicted	1	NA	NA
diana_microt	MIMAT0004651	mmu-miR-340-5p	Pvr	52118	ENSMUSG00000040511	NA	NA	NA	predicted	1	NA	NA
diana_microt	MIMAT0004651	mmu-miR-340-5p	Bai3	210933	ENSMUSG00000033569	NA	NA	NA	predicted	1	NA	NA
diana_microt	MIMAT0001537	mmu-miR-429-3p	Zeb2	24136	ENSMUSG00000026872	NA	NA	NA	predicted	1	NA	NA
diana_microt	MIMAT0005292	mmu-miR-582-3p	Hnrnpa1	545091	ENSMUSG00000046434	NA	NA	NA	predicted	1	NA	NA
diana_microt	MIMAT0015640	mmu-miR-3470a			ENSMUSG00000055593	NA	NA	NA	predicted	1	NA	NA
diana_microt	MIMAT0017182	mmu-miR-450a-1-3p	1700055D18Rik		ENSMUSG00000070997	NA	NA	NA	predicted	1	NA	NA
diana_microt	MIMAT0001537	mmu-miR-429-3p	Synj1	104015	ENSMUSG00000022973	NA	NA	NA	predicted	1	NA	NA
diana_microt	MIMAT0000158	mmu-miR-146a-5p	Irak1	16179	ENSMUSG00000031392	NA	NA	NA	predicted	1	NA	NA
diana_microt	MIMAT0004651	mmu-miR-340-5p	Tmem108	81907	ENSMUSG00000042757	NA	NA	NA	predicted	1	NA	NA
diana_microt	MIMAT0000155	mmu-miR-142a-3p	Rab2a	59021	ENSMUSG00000047187	NA	NA	NA	predicted	1	NA	NA
diana_microt	MIMAT0001537	mmu-miR-429-3p	Ypel2	77864	ENSMUSG00000018427	NA	NA	NA	predicted	1	NA	NA
diana_microt	MIMAT0015640	mmu-miR-3470a	Nr2e1	21907	ENSMUSG00000019803	NA	NA	NA	predicted	0.999	NA	NA
diana_microt	MIMAT0015640	mmu-miR-3470a	Xlr5c	27084	ENSMUSG00000067764	NA	NA	NA	predicted	0.999	NA	NA
diana_microt	MIMAT0001537	mmu-miR-429-3p	Nova1	664883	ENSMUSG00000021047	NA	NA	NA	predicted	0.999	NA	NA
diana_microt	MIMAT0009393	mmu-miR-1930-5p	Tenm1	23963	ENSMUSG00000016150	NA	NA	NA	predicted	0.999	NA	NA
diana_microt	MIMAT0001537	mmu-miR-429-3p	Mbd3l2	234988	ENSMUSG00000047508	NA	NA	NA	predicted	0.999	NA	NA
diana_microt	MIMAT0015640	mmu-miR-3470a	Xlr5a	574438	ENSMUSG00000058328	NA	NA	NA	predicted	0.999	NA	NA
diana_microt	MIMAT0000165	mmu-miR-155-5p	Atxn1l	52335	ENSMUSG00000069895	NA	NA	NA	predicted	0.999	NA	NA
diana_microt	MIMAT0001537	mmu-miR-429-3p	Efnb2	13642	ENSMUSG00000001300	NA	NA	NA	predicted	0.999	NA	NA
diana_microt	MIMAT0001537	mmu-miR-429-3p	Sec23a	20334	ENSMUSG00000020986	NA	NA	NA	predicted	0.999	NA	NA
diana_microt	MIMAT0017084	mmu-miR-181b-2-3p	7530416G11Rik	328577	ENSMUSG00000096607	NA	NA	NA	predicted	0.999	NA	NA
diana_microt	MIMAT0001537	mmu-miR-429-3p	Jhdm1d	338523	ENSMUSG00000042599	NA	NA	NA	predicted	0.999	NA	NA
diana_microt	MIMAT0004651	mmu-miR-340-5p	Jph1	57339	ENSMUSG00000042686	NA	NA	NA	predicted	0.999	NA	NA
diana_microt	MIMAT0001537	mmu-miR-429-3p	C030046E11Rik	226089	ENSMUSG00000038658	NA	NA	NA	predicted	0.999	NA	NA
diana_microt	MIMAT0004651	mmu-miR-340-5p	Ern1	78943	ENSMUSG00000020715	NA	NA	NA	predicted	0.999	NA	NA
diana_microt	MIMAT0004651	mmu-miR-340-5p	Hecw2	329152	ENSMUSG00000042807	NA	NA	NA	predicted	0.999	NA	NA
diana_microt	MIMAT0000155	mmu-miR-142a-3p	Huwe1	59026	ENSMUSG00000025261	NA	NA	NA	predicted	0.999	NA	NA
diana_microt	MIMAT0000165	mmu-miR-155-5p	Dync1i1	13426	ENSMUSG00000029757	NA	NA	NA	predicted	0.999	NA	NA
diana_microt	MIMAT0001537	mmu-miR-429-3p	Rap1b	215449	ENSMUSG00000052681	NA	NA	NA	predicted	0.999	NA	NA
diana_microt	MIMAT0001537	mmu-miR-429-3p	Gpm6a	234267	ENSMUSG00000031517	NA	NA	NA	predicted	0.999	NA	NA
diana_microt	MIMAT0004622	mmu-let-7c-1-3p	Sox2	20674	ENSMUSG00000074637	NA	NA	NA	predicted	0.999	NA	NA
diana_microt	MIMAT0005292	mmu-miR-582-3p	Akirin2	433693	ENSMUSG00000028291	NA	NA	NA	predicted	0.999	NA	NA
diana_microt	MIMAT0000158	mmu-miR-146a-5p	Hipk3	15259	ENSMUSG00000027177	NA	NA	NA	predicted	0.999	NA	NA
diana_microt	MIMAT0000165	mmu-miR-155-5p	Fbxo33	70611	ENSMUSG00000035329	NA	NA	NA	predicted	0.999	NA	NA
diana_microt	MIMAT0004651	mmu-miR-340-5p	Ubr3	68795	ENSMUSG00000044308	NA	NA	NA	predicted	0.999	NA	NA
diana_microt	MIMAT0001537	mmu-miR-429-3p	Hmgb3	15354	ENSMUSG00000015217	NA	NA	NA	predicted	0.999	NA	NA
diana_microt	MIMAT0015640	mmu-miR-3470a	Xlr5b	627081	ENSMUSG00000072479	NA	NA	NA	predicted	0.999	NA	NA
diana_microt	MIMAT0004651	mmu-miR-340-5p	Fam210a	108654	ENSMUSG00000038121	NA	NA	NA	predicted	0.999	NA	NA
diana_microt	MIMAT0001537	mmu-miR-429-3p	Tmeff2	56363	ENSMUSG00000026109	NA	NA	NA	predicted	0.999	NA	NA
diana_microt	MIMAT0004651	mmu-miR-340-5p	Ing3	71777	ENSMUSG00000029670	NA	NA	NA	predicted	0.999	NA	NA
diana_microt	MIMAT0001537	mmu-miR-429-3p	Cep41	83922	ENSMUSG00000029790	NA	NA	NA	predicted	0.999	NA	NA
diana_microt	MIMAT0004651	mmu-miR-340-5p	Olfm3	229759	ENSMUSG00000027965	NA	NA	NA	predicted	0.999	NA	NA
diana_microt	MIMAT0001537	mmu-miR-429-3p	Psip1	101739	ENSMUSG00000028484	NA	NA	NA	predicted	0.999	NA	NA
diana_microt	MIMAT0001537	mmu-miR-429-3p	4931406P16Rik	233103	ENSMUSG00000066571	NA	NA	NA	predicted	0.999	NA	NA
diana_microt	MIMAT0004651	mmu-miR-340-5p	Glce	93683	ENSMUSG00000032252	NA	NA	NA	predicted	0.999	NA	NA
diana_microt	MIMAT0000165	mmu-miR-155-5p	Rps6ka5	73086	ENSMUSG00000021180	NA	NA	NA	predicted	0.999	NA	NA
diana_microt	MIMAT0001537	mmu-miR-429-3p	Supt20	56790	ENSMUSG00000027751	NA	NA	NA	predicted	0.999	NA	NA
diana_microt	MIMAT0005292	mmu-miR-582-3p	Ctu1	233189	ENSMUSG00000038888	NA	NA	NA	predicted	0.999	NA	NA
diana_microt	MIMAT0015640	mmu-miR-3470a	Maged1	94275	ENSMUSG00000025151	NA	NA	NA	predicted	0.999	NA	NA
diana_microt	MIMAT0000155	mmu-miR-142a-3p	Tab2	68652	ENSMUSG00000015755	NA	NA	NA	predicted	0.999	NA	NA
diana_microt	MIMAT0001537	mmu-miR-429-3p	Marcks	17118	ENSMUSG00000069662	NA	NA	NA	predicted	0.999	NA	NA
diana_microt	MIMAT0005292	mmu-miR-582-3p	Bach2	12014	ENSMUSG00000040270	NA	NA	NA	predicted	0.999	NA	NA
diana_microt	MIMAT0004651	mmu-miR-340-5p	Map3k2	26405	ENSMUSG00000024383	NA	NA	NA	predicted	0.999	NA	NA
diana_microt	MIMAT0004651	mmu-miR-340-5p	Tnfrsf26	244237	ENSMUSG00000045362	NA	NA	NA	predicted	0.999	NA	NA
diana_microt	MIMAT0004651	mmu-miR-340-5p	Csmd3	239420	ENSMUSG00000022311	NA	NA	NA	predicted	0.999	NA	NA
diana_microt	MIMAT0015640	mmu-miR-3470a	Ppp6r3	52036	ENSMUSG00000024908	NA	NA	NA	predicted	0.999	NA	NA
diana_microt	MIMAT0001537	mmu-miR-429-3p	Cdk17	237459	ENSMUSG00000020015	NA	NA	NA	predicted	0.999	NA	NA
diana_microt	MIMAT0001537	mmu-miR-429-3p	Cfl2	12632	ENSMUSG00000062929	NA	NA	NA	predicted	0.999	NA	NA
diana_microt	MIMAT0019341	mmu-miR-3963	Pfn2	18645	ENSMUSG00000027805	NA	NA	NA	predicted	0.999	NA	NA
diana_microt	MIMAT0001537	mmu-miR-429-3p	Gjc1	14615	ENSMUSG00000034520	NA	NA	NA	predicted	0.999	NA	NA
diana_microt	MIMAT0000155	mmu-miR-142a-3p	Cask	12361	ENSMUSG00000031012	NA	NA	NA	predicted	0.999	NA	NA
diana_microt	MIMAT0001537	mmu-miR-429-3p	Pkd1	18763	ENSMUSG00000032855	NA	NA	NA	predicted	0.999	NA	NA
diana_microt	MIMAT0015640	mmu-miR-3470a	Sprr2a1	20755	ENSMUSG00000078664	NA	NA	NA	predicted	0.998	NA	NA
diana_microt	MIMAT0000165	mmu-miR-155-5p	Arid2	77044	ENSMUSG00000033237	NA	NA	NA	predicted	0.998	NA	NA
diana_microt	MIMAT0004889	mmu-miR-504-5p	Smok2b	236574	ENSMUSG00000073457	NA	NA	NA	predicted	0.998	NA	NA
diana_microt	MIMAT0004651	mmu-miR-340-5p	H3f3a	101056659	ENSMUSG00000060743	NA	NA	NA	predicted	0.998	NA	NA
diana_microt	MIMAT0015640	mmu-miR-3470a	Sos1	20662	ENSMUSG00000024241	NA	NA	NA	predicted	0.998	NA	NA
diana_microt	MIMAT0000154	mmu-miR-142a-5p	Bai3	210933	ENSMUSG00000033569	NA	NA	NA	predicted	0.998	NA	NA
diana_microt	MIMAT0004651	mmu-miR-340-5p	Ubxn7	224111	ENSMUSG00000053774	NA	NA	NA	predicted	0.998	NA	NA
diana_microt	MIMAT0004651	mmu-miR-340-5p	H3f3a	625328	ENSMUSG00000060743	NA	NA	NA	predicted	0.998	NA	NA
diana_microt	MIMAT0000165	mmu-miR-155-5p	Gm13083	279185	ENSMUSG00000066688	NA	NA	NA	predicted	0.998	NA	NA
diana_microt	MIMAT0004651	mmu-miR-340-5p	H3f3a	15078	ENSMUSG00000060743	NA	NA	NA	predicted	0.998	NA	NA
diana_microt	MIMAT0001537	mmu-miR-429-3p	Nab1	17936	ENSMUSG00000002881	NA	NA	NA	predicted	0.998	NA	NA
diana_microt	MIMAT0001537	mmu-miR-429-3p	Nr5a2	26424	ENSMUSG00000026398	NA	NA	NA	predicted	0.998	NA	NA
diana_microt	MIMAT0004583	mmu-miR-130b-5p	Cul4b	72584	ENSMUSG00000031095	NA	NA	NA	predicted	0.998	NA	NA
diana_microt	MIMAT0004651	mmu-miR-340-5p	Nucks1	98415	ENSMUSG00000026434	NA	NA	NA	predicted	0.998	NA	NA
diana_microt	MIMAT0001537	mmu-miR-429-3p	Dock4	238130	ENSMUSG00000035954	NA	NA	NA	predicted	0.998	NA	NA
diana_microt	MIMAT0004651	mmu-miR-340-5p	Arf6	11845	ENSMUSG00000044147	NA	NA	NA	predicted	0.998	NA	NA
diana_microt	MIMAT0015640	mmu-miR-3470a	Sprr2a2	20755	ENSMUSG00000068893	NA	NA	NA	predicted	0.998	NA	NA
diana_microt	MIMAT0000155	mmu-miR-142a-3p	Arntl	11865	ENSMUSG00000055116	NA	NA	NA	predicted	0.998	NA	NA
diana_microt	MIMAT0001537	mmu-miR-429-3p	Rbfox3	52897	ENSMUSG00000025576	NA	NA	NA	predicted	0.998	NA	NA
diana_microt	MIMAT0001537	mmu-miR-429-3p	Zfand6	65098	ENSMUSG00000030629	NA	NA	NA	predicted	0.998	NA	NA
diana_microt	MIMAT0000165	mmu-miR-155-5p	Myo1d	338367	ENSMUSG00000035441	NA	NA	NA	predicted	0.998	NA	NA
diana_microt	MIMAT0001537	mmu-miR-429-3p	Cdh20	23836	ENSMUSG00000050840	NA	NA	NA	predicted	0.998	NA	NA
diana_microt	MIMAT0004651	mmu-miR-340-5p	Atf1	11908	ENSMUSG00000023027	NA	NA	NA	predicted	0.998	NA	NA
diana_microt	MIMAT0000165	mmu-miR-155-5p	Irf2bp2	270110	ENSMUSG00000051495	NA	NA	NA	predicted	0.998	NA	NA
diana_microt	MIMAT0001537	mmu-miR-429-3p	Rap2c	72065	ENSMUSG00000050029	NA	NA	NA	predicted	0.998	NA	NA
diana_microt	MIMAT0001537	mmu-miR-429-3p	Rasa2	114713	ENSMUSG00000032413	NA	NA	NA	predicted	0.998	NA	NA
diana_microt	MIMAT0004651	mmu-miR-340-5p	H3f3a	667250	ENSMUSG00000060743	NA	NA	NA	predicted	0.998	NA	NA
diana_microt	MIMAT0005291	mmu-miR-582-5p	Plagl1	22634	ENSMUSG00000019817	NA	NA	NA	predicted	0.998	NA	NA
diana_microt	MIMAT0004651	mmu-miR-340-5p	H3f3a	544973	ENSMUSG00000060743	NA	NA	NA	predicted	0.998	NA	NA
diana_microt	MIMAT0004651	mmu-miR-340-5p	Mical2	320878	ENSMUSG00000038244	NA	NA	NA	predicted	0.998	NA	NA
diana_microt	MIMAT0004651	mmu-miR-340-5p	Hivep2	15273	ENSMUSG00000015501	NA	NA	NA	predicted	0.998	NA	NA
diana_microt	MIMAT0000165	mmu-miR-155-5p	Tle4	21888	ENSMUSG00000024642	NA	NA	NA	predicted	0.998	NA	NA
diana_microt	MIMAT0004622	mmu-let-7c-1-3p	Taok1	216965	ENSMUSG00000017291	NA	NA	NA	predicted	0.998	NA	NA
diana_microt	MIMAT0001537	mmu-miR-429-3p	Hipk3	15259	ENSMUSG00000027177	NA	NA	NA	predicted	0.998	NA	NA
diana_microt	MIMAT0004651	mmu-miR-340-5p	Atf1	100040260	ENSMUSG00000023027	NA	NA	NA	predicted	0.998	NA	NA
diana_microt	MIMAT0000538	mmu-miR-31-5p	Rsbn1	229675	ENSMUSG00000044098	NA	NA	NA	predicted	0.998	NA	NA
diana_microt	MIMAT0001537	mmu-miR-429-3p	Efna1	13636	ENSMUSG00000027954	NA	NA	NA	predicted	0.998	NA	NA
diana_microt	MIMAT0019341	mmu-miR-3963	Ercc8	71991	ENSMUSG00000021694	NA	NA	NA	predicted	0.998	NA	NA
diana_microt	MIMAT0015640	mmu-miR-3470a	Sprr2a1	100303744	ENSMUSG00000078664	NA	NA	NA	predicted	0.998	NA	NA
diana_microt	MIMAT0000155	mmu-miR-142a-3p	4930402H24Rik	228602	ENSMUSG00000027309	NA	NA	NA	predicted	0.998	NA	NA
diana_microt	MIMAT0001537	mmu-miR-429-3p	Tsc22d2	72033	ENSMUSG00000027806	NA	NA	NA	predicted	0.998	NA	NA
diana_microt	MIMAT0004651	mmu-miR-340-5p	Galnt13	271786	ENSMUSG00000060988	NA	NA	NA	predicted	0.998	NA	NA
diana_microt	MIMAT0004651	mmu-miR-340-5p	H3f3a	627371	ENSMUSG00000060743	NA	NA	NA	predicted	0.998	NA	NA
diana_microt	MIMAT0001537	mmu-miR-429-3p	Zbtb38	245007	ENSMUSG00000040433	NA	NA	NA	predicted	0.998	NA	NA
diana_microt	MIMAT0004651	mmu-miR-340-5p	H3f3a	15081	ENSMUSG00000060743	NA	NA	NA	predicted	0.998	NA	NA
diana_microt	MIMAT0004651	mmu-miR-340-5p	Tmem245	242474	ENSMUSG00000055296	NA	NA	NA	predicted	0.998	NA	NA
diana_microt	MIMAT0004651	mmu-miR-340-5p	Cask	12361	ENSMUSG00000031012	NA	NA	NA	predicted	0.998	NA	NA
diana_microt	MIMAT0004622	mmu-let-7c-1-3p	Tnfrsf26	244237	ENSMUSG00000045362	NA	NA	NA	predicted	0.998	NA	NA
diana_microt	MIMAT0001537	mmu-miR-429-3p	Clasp2	76499	ENSMUSG00000033392	NA	NA	NA	predicted	0.998	NA	NA
diana_microt	MIMAT0004651	mmu-miR-340-5p	C77370	245555	ENSMUSG00000046449	NA	NA	NA	predicted	0.998	NA	NA
diana_microt	MIMAT0015640	mmu-miR-3470a	Sprr2a2	100303744	ENSMUSG00000068893	NA	NA	NA	predicted	0.998	NA	NA
diana_microt	MIMAT0004651	mmu-miR-340-5p	Npas4	225872	ENSMUSG00000045903	NA	NA	NA	predicted	0.997	NA	NA
diana_microt	MIMAT0004651	mmu-miR-340-5p	Rab11a	53869	ENSMUSG00000004771	NA	NA	NA	predicted	0.997	NA	NA
diana_microt	MIMAT0001537	mmu-miR-429-3p	Dtna	13527	ENSMUSG00000024302	NA	NA	NA	predicted	0.997	NA	NA
diana_microt	MIMAT0005291	mmu-miR-582-5p	Cxxc4	319478	ENSMUSG00000044365	NA	NA	NA	predicted	0.997	NA	NA
diana_microt	MIMAT0000165	mmu-miR-155-5p	Fam135a	68187	ENSMUSG00000026153	NA	NA	NA	predicted	0.997	NA	NA
diana_microt	MIMAT0004651	mmu-miR-340-5p	Capn7	12339	ENSMUSG00000021893	NA	NA	NA	predicted	0.997	NA	NA
diana_microt	MIMAT0017021	mmu-miR-96-3p	Rorb	225998	ENSMUSG00000036192	NA	NA	NA	predicted	0.997	NA	NA
diana_microt	MIMAT0015640	mmu-miR-3470a	Lin28b	380669	ENSMUSG00000063804	NA	NA	NA	predicted	0.997	NA	NA
diana_microt	MIMAT0004651	mmu-miR-340-5p	Epas1	13819	ENSMUSG00000024140	NA	NA	NA	predicted	0.997	NA	NA
diana_microt	MIMAT0001537	mmu-miR-429-3p	Immp2l	93757	ENSMUSG00000056899	NA	NA	NA	predicted	0.997	NA	NA
diana_microt	MIMAT0004622	mmu-let-7c-1-3p	Hivep2	15273	ENSMUSG00000015501	NA	NA	NA	predicted	0.997	NA	NA
diana_microt	MIMAT0001537	mmu-miR-429-3p	Sesn1	140742	ENSMUSG00000038332	NA	NA	NA	predicted	0.997	NA	NA
diana_microt	MIMAT0017021	mmu-miR-96-3p	Lpp	210126	ENSMUSG00000033306	NA	NA	NA	predicted	0.997	NA	NA
diana_microt	MIMAT0001537	mmu-miR-429-3p	Slc6a1	232333	ENSMUSG00000030310	NA	NA	NA	predicted	0.997	NA	NA
diana_microt	MIMAT0004622	mmu-let-7c-1-3p	Elavl2	15569	ENSMUSG00000008489	NA	NA	NA	predicted	0.997	NA	NA
diana_microt	MIMAT0001537	mmu-miR-429-3p	Slc38a2	67760	ENSMUSG00000022462	NA	NA	NA	predicted	0.997	NA	NA
diana_microt	MIMAT0000155	mmu-miR-142a-3p	Zfp217	228913	ENSMUSG00000052056	NA	NA	NA	predicted	0.997	NA	NA
diana_microt	MIMAT0000154	mmu-miR-142a-5p	Zbtb20	56490	ENSMUSG00000022708	NA	NA	NA	predicted	0.997	NA	NA
diana_microt	MIMAT0000155	mmu-miR-142a-3p	Rac1	19353	ENSMUSG00000001847	NA	NA	NA	predicted	0.997	NA	NA
diana_microt	MIMAT0004651	mmu-miR-340-5p	Arhgef6	73341	ENSMUSG00000031133	NA	NA	NA	predicted	0.997	NA	NA
diana_microt	MIMAT0001537	mmu-miR-429-3p	Zfp131	72465	ENSMUSG00000094870	NA	NA	NA	predicted	0.997	NA	NA
diana_microt	MIMAT0001537	mmu-miR-429-3p	Slc14a1	108052	ENSMUSG00000059336	NA	NA	NA	predicted	0.997	NA	NA
diana_microt	MIMAT0001537	mmu-miR-429-3p	Syvn1	74126	ENSMUSG00000024807	NA	NA	NA	predicted	0.997	NA	NA
diana_microt	MIMAT0005292	mmu-miR-582-3p	Rbms1	56878	ENSMUSG00000026970	NA	NA	NA	predicted	0.997	NA	NA
diana_microt	MIMAT0009393	mmu-miR-1930-5p	Ifitm10	320802	ENSMUSG00000045777	NA	NA	NA	predicted	0.997	NA	NA
diana_microt	MIMAT0000158	mmu-miR-146a-5p	Gm7293		ENSMUSG00000078308	NA	NA	NA	predicted	0.997	NA	NA
diana_microt	MIMAT0000154	mmu-miR-142a-5p	Zfpm2	22762	ENSMUSG00000022306	NA	NA	NA	predicted	0.997	NA	NA
diana_microt	MIMAT0001537	mmu-miR-429-3p	Slc35a2	22232	ENSMUSG00000031156	NA	NA	NA	predicted	0.997	NA	NA
diana_microt	MIMAT0004622	mmu-let-7c-1-3p	Lrp6	16974	ENSMUSG00000030201	NA	NA	NA	predicted	0.997	NA	NA
diana_microt	MIMAT0004651	mmu-miR-340-5p	Bmp2k	140780	ENSMUSG00000034663	NA	NA	NA	predicted	0.997	NA	NA
diana_microt	MIMAT0004651	mmu-miR-340-5p	Prpf40a	56194	ENSMUSG00000061136	NA	NA	NA	predicted	0.997	NA	NA
diana_microt	MIMAT0004651	mmu-miR-340-5p	Coprs	66423	ENSMUSG00000031458	NA	NA	NA	predicted	0.997	NA	NA
diana_microt	MIMAT0005291	mmu-miR-582-5p	Hmgb3	15354	ENSMUSG00000015217	NA	NA	NA	predicted	0.997	NA	NA
diana_microt	MIMAT0004651	mmu-miR-340-5p	1190002N15Rik	68861	ENSMUSG00000045414	NA	NA	NA	predicted	0.997	NA	NA
diana_microt	MIMAT0001537	mmu-miR-429-3p	Arih1	23806	ENSMUSG00000025234	NA	NA	NA	predicted	0.997	NA	NA
diana_microt	MIMAT0001537	mmu-miR-429-3p	Git2	26431	ENSMUSG00000041890	NA	NA	NA	predicted	0.997	NA	NA
diana_microt	MIMAT0001537	mmu-miR-429-3p	Fbxo33	70611	ENSMUSG00000035329	NA	NA	NA	predicted	0.997	NA	NA
diana_microt	MIMAT0004622	mmu-let-7c-1-3p	Cited2	17684	ENSMUSG00000039910	NA	NA	NA	predicted	0.997	NA	NA
diana_microt	MIMAT0000165	mmu-miR-155-5p	Mbtd1	103537	ENSMUSG00000059474	NA	NA	NA	predicted	0.997	NA	NA
diana_microt	MIMAT0005291	mmu-miR-582-5p	Zfhx4	80892	ENSMUSG00000025255	NA	NA	NA	predicted	0.997	NA	NA
diana_microt	MIMAT0001537	mmu-miR-429-3p	Ywhag	22628	ENSMUSG00000051391	NA	NA	NA	predicted	0.997	NA	NA
diana_microt	MIMAT0000165	mmu-miR-155-5p	Lrp1b	94217	ENSMUSG00000049252	NA	NA	NA	predicted	0.997	NA	NA
diana_microt	MIMAT0004651	mmu-miR-340-5p	Pou2f1	18986	ENSMUSG00000026565	NA	NA	NA	predicted	0.997	NA	NA
diana_microt	MIMAT0019341	mmu-miR-3963	Prmt3	71974	ENSMUSG00000030505	NA	NA	NA	predicted	0.997	NA	NA
diana_microt	MIMAT0000154	mmu-miR-142a-5p	Atp13a3	224088	ENSMUSG00000022533	NA	NA	NA	predicted	0.996	NA	NA
diana_microt	MIMAT0004651	mmu-miR-340-5p	Fbxo33	70611	ENSMUSG00000035329	NA	NA	NA	predicted	0.996	NA	NA
diana_microt	MIMAT0005292	mmu-miR-582-3p	Man2a1	17158	ENSMUSG00000024085	NA	NA	NA	predicted	0.996	NA	NA
diana_microt	MIMAT0000165	mmu-miR-155-5p	Trim32	69807	ENSMUSG00000051675	NA	NA	NA	predicted	0.996	NA	NA
diana_microt	MIMAT0004651	mmu-miR-340-5p	Lrig3	320398	ENSMUSG00000020105	NA	NA	NA	predicted	0.996	NA	NA
diana_microt	MIMAT0004651	mmu-miR-340-5p	Rev3l	19714	ENSMUSG00000019841	NA	NA	NA	predicted	0.996	NA	NA
diana_microt	MIMAT0001537	mmu-miR-429-3p	Kdr	16542	ENSMUSG00000062960	NA	NA	NA	predicted	0.996	NA	NA
diana_microt	MIMAT0000154	mmu-miR-142a-5p	Rnf165	225743	ENSMUSG00000025427	NA	NA	NA	predicted	0.996	NA	NA
diana_microt	MIMAT0019341	mmu-miR-3963	Eps15	13858	ENSMUSG00000028552	NA	NA	NA	predicted	0.996	NA	NA
diana_microt	MIMAT0000155	mmu-miR-142a-3p	Cpeb2	231207	ENSMUSG00000039782	NA	NA	NA	predicted	0.996	NA	NA
diana_microt	MIMAT0000165	mmu-miR-155-5p	Carhsp1	52502	ENSMUSG00000008393	NA	NA	NA	predicted	0.996	NA	NA
diana_microt	MIMAT0004651	mmu-miR-340-5p	Dcun1d1	114893	ENSMUSG00000027708	NA	NA	NA	predicted	0.996	NA	NA
diana_microt	MIMAT0004651	mmu-miR-340-5p	Cdh9	12565	ENSMUSG00000025370	NA	NA	NA	predicted	0.996	NA	NA
diana_microt	MIMAT0004651	mmu-miR-340-5p	Med12l	329650	ENSMUSG00000056476	NA	NA	NA	predicted	0.996	NA	NA
diana_microt	MIMAT0001537	mmu-miR-429-3p	Mtss1l	244654	ENSMUSG00000033763	NA	NA	NA	predicted	0.996	NA	NA
diana_microt	MIMAT0000154	mmu-miR-142a-5p	Rev3l	19714	ENSMUSG00000019841	NA	NA	NA	predicted	0.996	NA	NA
diana_microt	MIMAT0001537	mmu-miR-429-3p	Adamts3	330119	ENSMUSG00000043635	NA	NA	NA	predicted	0.996	NA	NA
diana_microt	MIMAT0001537	mmu-miR-429-3p	Jun	16476	ENSMUSG00000052684	NA	NA	NA	predicted	0.996	NA	NA
diana_microt	MIMAT0001537	mmu-miR-429-3p	Qk	19317	ENSMUSG00000062078	NA	NA	NA	predicted	0.996	NA	NA
diana_microt	MIMAT0005292	mmu-miR-582-3p	Cldn10	58187	ENSMUSG00000022132	NA	NA	NA	predicted	0.996	NA	NA
diana_microt	MIMAT0015640	mmu-miR-3470a	Fbxo33	70611	ENSMUSG00000035329	NA	NA	NA	predicted	0.996	NA	NA
diana_microt	MIMAT0001537	mmu-miR-429-3p	Hs3st1	15476	ENSMUSG00000051022	NA	NA	NA	predicted	0.996	NA	NA
diana_microt	MIMAT0000165	mmu-miR-155-5p	Bsdc1	100383	ENSMUSG00000040859	NA	NA	NA	predicted	0.996	NA	NA
diana_microt	MIMAT0004651	mmu-miR-340-5p	Id2	15902	ENSMUSG00000020644	NA	NA	NA	predicted	0.996	NA	NA
diana_microt	MIMAT0001537	mmu-miR-429-3p	Tob1	22057	ENSMUSG00000037573	NA	NA	NA	predicted	0.996	NA	NA
diana_microt	MIMAT0000155	mmu-miR-142a-3p	Foxo4	54601	ENSMUSG00000042903	NA	NA	NA	predicted	0.996	NA	NA
diana_microt	MIMAT0004651	mmu-miR-340-5p	Blcap	53619	ENSMUSG00000067787	NA	NA	NA	predicted	0.996	NA	NA
diana_microt	MIMAT0001537	mmu-miR-429-3p	Map2	17756	ENSMUSG00000015222	NA	NA	NA	predicted	0.996	NA	NA
diana_microt	MIMAT0001537	mmu-miR-429-3p	2023-03-08	71779	ENSMUSG00000025702	NA	NA	NA	predicted	0.996	NA	NA
diana_microt	MIMAT0005291	mmu-miR-582-5p	Taok1	216965	ENSMUSG00000017291	NA	NA	NA	predicted	0.996	NA	NA
diana_microt	MIMAT0000158	mmu-miR-146a-5p	Snx22	382083	ENSMUSG00000039452	NA	NA	NA	predicted	0.996	NA	NA
diana_microt	MIMAT0005291	mmu-miR-582-5p	Tet3	194388	ENSMUSG00000034832	NA	NA	NA	predicted	0.996	NA	NA
diana_microt	MIMAT0001537	mmu-miR-429-3p	Zbtb20	56490	ENSMUSG00000022708	NA	NA	NA	predicted	0.996	NA	NA
diana_microt	MIMAT0000155	mmu-miR-142a-3p	Mlxip	208104	ENSMUSG00000038342	NA	NA	NA	predicted	0.996	NA	NA
diana_microt	MIMAT0001537	mmu-miR-429-3p	Pura	19290	ENSMUSG00000043991	NA	NA	NA	predicted	0.996	NA	NA
diana_microt	MIMAT0004651	mmu-miR-340-5p	Zfp652	268469	ENSMUSG00000075595	NA	NA	NA	predicted	0.996	NA	NA
diana_microt	MIMAT0000158	mmu-miR-146a-5p	Nova1	664883	ENSMUSG00000021047	NA	NA	NA	predicted	0.996	NA	NA
diana_microt	MIMAT0000165	mmu-miR-155-5p	6430571L13Rik	235599	ENSMUSG00000037977	NA	NA	NA	predicted	0.996	NA	NA
diana_microt	MIMAT0000158	mmu-miR-146a-5p	Numb	18222	ENSMUSG00000021224	NA	NA	NA	predicted	0.996	NA	NA
diana_microt	MIMAT0005291	mmu-miR-582-5p	Zfp804a	241514	ENSMUSG00000070866	NA	NA	NA	predicted	0.996	NA	NA
diana_microt	MIMAT0001537	mmu-miR-429-3p	Med13	327987	ENSMUSG00000034297	NA	NA	NA	predicted	0.996	NA	NA
diana_microt	MIMAT0005291	mmu-miR-582-5p	Foxp2	114142	ENSMUSG00000029563	NA	NA	NA	predicted	0.996	NA	NA
diana_microt	MIMAT0001537	mmu-miR-429-3p	Gabpa	14390	ENSMUSG00000008976	NA	NA	NA	predicted	0.996	NA	NA
diana_microt	MIMAT0000155	mmu-miR-142a-3p	Bach2	12014	ENSMUSG00000040270	NA	NA	NA	predicted	0.996	NA	NA
diana_microt	MIMAT0015640	mmu-miR-3470a	Znf512b	269401	ENSMUSG00000000823	NA	NA	NA	predicted	0.995	NA	NA
diana_microt	MIMAT0000165	mmu-miR-155-5p	Acta1	11459	ENSMUSG00000031972	NA	NA	NA	predicted	0.995	NA	NA
diana_microt	MIMAT0001537	mmu-miR-429-3p	Ddx3y	26900	ENSMUSG00000069045	NA	NA	NA	predicted	0.995	NA	NA
diana_microt	MIMAT0001537	mmu-miR-429-3p	BC030336	233812	ENSMUSG00000046096	NA	NA	NA	predicted	0.995	NA	NA
diana_microt	MIMAT0004651	mmu-miR-340-5p	Paip1	218693	ENSMUSG00000025451	NA	NA	NA	predicted	0.995	NA	NA
diana_microt	MIMAT0001537	mmu-miR-429-3p	Sfxn1	14057	ENSMUSG00000021474	NA	NA	NA	predicted	0.995	NA	NA
diana_microt	MIMAT0000155	mmu-miR-142a-3p	Pum1	80912	ENSMUSG00000028580	NA	NA	NA	predicted	0.995	NA	NA
diana_microt	MIMAT0000165	mmu-miR-155-5p	Scn9a	20274	ENSMUSG00000075316	NA	NA	NA	predicted	0.995	NA	NA
diana_microt	MIMAT0001537	mmu-miR-429-3p	Arhgef4	226970	ENSMUSG00000037509	NA	NA	NA	predicted	0.995	NA	NA
diana_microt	MIMAT0004651	mmu-miR-340-5p	Bbx	70508	ENSMUSG00000022641	NA	NA	NA	predicted	0.995	NA	NA
diana_microt	MIMAT0004651	mmu-miR-340-5p	Nog	18121	ENSMUSG00000048616	NA	NA	NA	predicted	0.995	NA	NA
diana_microt	MIMAT0004651	mmu-miR-340-5p	Ppp6r3	52036	ENSMUSG00000024908	NA	NA	NA	predicted	0.995	NA	NA
diana_microt	MIMAT0004651	mmu-miR-340-5p	Tpp2	22019	ENSMUSG00000041763	NA	NA	NA	predicted	0.995	NA	NA
diana_microt	MIMAT0004651	mmu-miR-340-5p	Qser1	99003	ENSMUSG00000074994	NA	NA	NA	predicted	0.995	NA	NA
diana_microt	MIMAT0004622	mmu-let-7c-1-3p	St7	64213	ENSMUSG00000029534	NA	NA	NA	predicted	0.995	NA	NA
diana_microt	MIMAT0005291	mmu-miR-582-5p	Gm5494		ENSMUSG00000090897	NA	NA	NA	predicted	0.995	NA	NA
diana_microt	MIMAT0019341	mmu-miR-3963	D1Ertd622e	52392	ENSMUSG00000044768	NA	NA	NA	predicted	0.995	NA	NA
diana_microt	MIMAT0004651	mmu-miR-340-5p	Zfpm2	22762	ENSMUSG00000022306	NA	NA	NA	predicted	0.995	NA	NA
diana_microt	MIMAT0000158	mmu-miR-146a-5p	Hnrnpd	11991	ENSMUSG00000000568	NA	NA	NA	predicted	0.995	NA	NA
diana_microt	MIMAT0000165	mmu-miR-155-5p	Il15ra	16169	ENSMUSG00000023206	NA	NA	NA	predicted	0.995	NA	NA
diana_microt	MIMAT0004622	mmu-let-7c-1-3p	Nampt	59027	ENSMUSG00000020572	NA	NA	NA	predicted	0.995	NA	NA
diana_microt	MIMAT0000165	mmu-miR-155-5p	Stxbp5l	207227	ENSMUSG00000022829	NA	NA	NA	predicted	0.995	NA	NA
diana_microt	MIMAT0004622	mmu-let-7c-1-3p	Phf2	18676	ENSMUSG00000038025	NA	NA	NA	predicted	0.995	NA	NA
diana_microt	MIMAT0001537	mmu-miR-429-3p	Ckap4	216197	ENSMUSG00000046841	NA	NA	NA	predicted	0.995	NA	NA
diana_microt	MIMAT0015640	mmu-miR-3470a	Dnahc17	69926	ENSMUSG00000033987	NA	NA	NA	predicted	0.995	NA	NA
diana_microt	MIMAT0015640	mmu-miR-3470a	Arntl	11865	ENSMUSG00000055116	NA	NA	NA	predicted	0.995	NA	NA
diana_microt	MIMAT0000155	mmu-miR-142a-3p	Wasl	73178	ENSMUSG00000029684	NA	NA	NA	predicted	0.994	NA	NA
diana_microt	MIMAT0004651	mmu-miR-340-5p	Adamts1	11504	ENSMUSG00000022893	NA	NA	NA	predicted	0.994	NA	NA
diana_microt	MIMAT0001537	mmu-miR-429-3p	Greb1l	381157	ENSMUSG00000042942	NA	NA	NA	predicted	0.994	NA	NA
diana_microt	MIMAT0000165	mmu-miR-155-5p	Zic3	22773	ENSMUSG00000067860	NA	NA	NA	predicted	0.994	NA	NA
diana_microt	MIMAT0004622	mmu-let-7c-1-3p	Zfp148	22661	ENSMUSG00000022811	NA	NA	NA	predicted	0.994	NA	NA
diana_microt	MIMAT0004651	mmu-miR-340-5p	Osbpl6	99031	ENSMUSG00000042359	NA	NA	NA	predicted	0.994	NA	NA
diana_microt	MIMAT0004651	mmu-miR-340-5p	Pogz	229584	ENSMUSG00000038902	NA	NA	NA	predicted	0.994	NA	NA
diana_microt	MIMAT0000165	mmu-miR-155-5p	Pbsn	54192	ENSMUSG00000000003	NA	NA	NA	predicted	0.994	NA	NA
diana_microt	MIMAT0005292	mmu-miR-582-3p	Cenpo	52504	ENSMUSG00000020652	NA	NA	NA	predicted	0.994	NA	NA
diana_microt	MIMAT0004651	mmu-miR-340-5p	F830016B08Rik	240328	ENSMUSG00000090942	NA	NA	NA	predicted	0.994	NA	NA
diana_microt	MIMAT0004622	mmu-let-7c-1-3p	Med13	327987	ENSMUSG00000034297	NA	NA	NA	predicted	0.994	NA	NA
diana_microt	MIMAT0000538	mmu-miR-31-5p	Cops2	12848	ENSMUSG00000027206	NA	NA	NA	predicted	0.994	NA	NA
diana_microt	MIMAT0015640	mmu-miR-3470a	Smarcad1	13990	ENSMUSG00000029920	NA	NA	NA	predicted	0.994	NA	NA
diana_microt	MIMAT0001537	mmu-miR-429-3p	Papd5	214627	ENSMUSG00000036779	NA	NA	NA	predicted	0.994	NA	NA
diana_microt	MIMAT0004651	mmu-miR-340-5p	Atxn7	246103	ENSMUSG00000021738	NA	NA	NA	predicted	0.994	NA	NA
diana_microt	MIMAT0004651	mmu-miR-340-5p	Ythdf3	229096	ENSMUSG00000047213	NA	NA	NA	predicted	0.994	NA	NA
diana_microt	MIMAT0016995	mmu-miR-182-3p	Cxxc5	67393	ENSMUSG00000046668	NA	NA	NA	predicted	0.994	NA	NA
diana_microt	MIMAT0000155	mmu-miR-142a-3p	Zeb2	24136	ENSMUSG00000026872	NA	NA	NA	predicted	0.994	NA	NA
diana_microt	MIMAT0017053	mmu-miR-212-5p	Trim71	636931	ENSMUSG00000079259	NA	NA	NA	predicted	0.994	NA	NA
diana_microt	MIMAT0015640	mmu-miR-3470a	Gabbr2	242425	ENSMUSG00000039809	NA	NA	NA	predicted	0.994	NA	NA
diana_microt	MIMAT0001537	mmu-miR-429-3p	Matr3	17184	ENSMUSG00000037236	NA	NA	NA	predicted	0.994	NA	NA
diana_microt	MIMAT0000155	mmu-miR-142a-3p	1700065I17Rik	67343	ENSMUSG00000032900	NA	NA	NA	predicted	0.994	NA	NA
diana_microt	MIMAT0000165	mmu-miR-155-5p	Mrgpra2b	235712	ENSMUSG00000096719	NA	NA	NA	predicted	0.994	NA	NA
diana_microt	MIMAT0000165	mmu-miR-155-5p	H3f3a	101056659	ENSMUSG00000060743	NA	NA	NA	predicted	0.993	NA	NA
diana_microt	MIMAT0004889	mmu-miR-504-5p	Crxos1	546024	ENSMUSG00000074365	NA	NA	NA	predicted	0.993	NA	NA
diana_microt	MIMAT0000165	mmu-miR-155-5p	H3f3a	625328	ENSMUSG00000060743	NA	NA	NA	predicted	0.993	NA	NA
diana_microt	MIMAT0001537	mmu-miR-429-3p	Nap1l5	58243	ENSMUSG00000055430	NA	NA	NA	predicted	0.993	NA	NA
diana_microt	MIMAT0000165	mmu-miR-155-5p	H3f3a	15078	ENSMUSG00000060743	NA	NA	NA	predicted	0.993	NA	NA
diana_microt	MIMAT0001537	mmu-miR-429-3p	Spata31d1b	238662	ENSMUSG00000091311	NA	NA	NA	predicted	0.993	NA	NA
diana_microt	MIMAT0005292	mmu-miR-582-3p	Sp5	64406	ENSMUSG00000075304	NA	NA	NA	predicted	0.993	NA	NA
diana_microt	MIMAT0000155	mmu-miR-142a-3p	Ash1l	192195	ENSMUSG00000028053	NA	NA	NA	predicted	0.993	NA	NA
diana_microt	MIMAT0004651	mmu-miR-340-5p	Thsd7b	210417	ENSMUSG00000042581	NA	NA	NA	predicted	0.993	NA	NA
diana_microt	MIMAT0004651	mmu-miR-340-5p	Adamts18	208936	ENSMUSG00000053399	NA	NA	NA	predicted	0.993	NA	NA
diana_microt	MIMAT0000155	mmu-miR-142a-3p	Aff2	14266	ENSMUSG00000031189	NA	NA	NA	predicted	0.993	NA	NA
diana_microt	MIMAT0004622	mmu-let-7c-1-3p	Phip	83946	ENSMUSG00000032253	NA	NA	NA	predicted	0.993	NA	NA
diana_microt	MIMAT0004651	mmu-miR-340-5p	Frrs1l	230235	ENSMUSG00000045589	NA	NA	NA	predicted	0.993	NA	NA
diana_microt	MIMAT0000165	mmu-miR-155-5p	Pea15a	18611	ENSMUSG00000013698	NA	NA	NA	predicted	0.993	NA	NA
diana_microt	MIMAT0000155	mmu-miR-142a-3p	Tgfbr1	21812	ENSMUSG00000007613	NA	NA	NA	predicted	0.993	NA	NA
diana_microt	MIMAT0004583	mmu-miR-130b-5p	Cx3cr1	13051	ENSMUSG00000052336	NA	NA	NA	predicted	0.993	NA	NA
diana_microt	MIMAT0000165	mmu-miR-155-5p	H3f3a	667250	ENSMUSG00000060743	NA	NA	NA	predicted	0.993	NA	NA
diana_microt	MIMAT0004651	mmu-miR-340-5p	Rc3h2	319817	ENSMUSG00000075376	NA	NA	NA	predicted	0.993	NA	NA
diana_microt	MIMAT0000595	mmu-miR-345-5p	Tnfrsf22		ENSMUSG00000090852	NA	NA	NA	predicted	0.993	NA	NA
diana_microt	MIMAT0000165	mmu-miR-155-5p	H3f3a	544973	ENSMUSG00000060743	NA	NA	NA	predicted	0.993	NA	NA
diana_microt	MIMAT0001537	mmu-miR-429-3p	Fbxw7	50754	ENSMUSG00000028086	NA	NA	NA	predicted	0.993	NA	NA
diana_microt	MIMAT0000154	mmu-miR-142a-5p	Otud4	73945	ENSMUSG00000036990	NA	NA	NA	predicted	0.993	NA	NA
diana_microt	MIMAT0001537	mmu-miR-429-3p	E130309F12Rik	272031	ENSMUSG00000063446	NA	NA	NA	predicted	0.993	NA	NA
diana_microt	MIMAT0001537	mmu-miR-429-3p	Nog	18121	ENSMUSG00000048616	NA	NA	NA	predicted	0.993	NA	NA
diana_microt	MIMAT0004651	mmu-miR-340-5p	Rb1cc1	12421	ENSMUSG00000025907	NA	NA	NA	predicted	0.993	NA	NA
diana_microt	MIMAT0000165	mmu-miR-155-5p	Rab11fip2	74998	ENSMUSG00000040022	NA	NA	NA	predicted	0.993	NA	NA
diana_microt	MIMAT0004651	mmu-miR-340-5p	Tiam1	21844	ENSMUSG00000002489	NA	NA	NA	predicted	0.993	NA	NA
diana_microt	MIMAT0001537	mmu-miR-429-3p	Rab21	216344	ENSMUSG00000020132	NA	NA	NA	predicted	0.993	NA	NA
diana_microt	MIMAT0000155	mmu-miR-142a-3p	Zbtb20	56490	ENSMUSG00000022708	NA	NA	NA	predicted	0.993	NA	NA
diana_microt	MIMAT0000165	mmu-miR-155-5p	H3f3a	627371	ENSMUSG00000060743	NA	NA	NA	predicted	0.993	NA	NA
diana_microt	MIMAT0004622	mmu-let-7c-1-3p	Sec63	140740	ENSMUSG00000019802	NA	NA	NA	predicted	0.993	NA	NA
diana_microt	MIMAT0000165	mmu-miR-155-5p	H3f3a	15081	ENSMUSG00000060743	NA	NA	NA	predicted	0.993	NA	NA
diana_microt	MIMAT0000165	mmu-miR-155-5p	Cdc73	214498	ENSMUSG00000026361	NA	NA	NA	predicted	0.993	NA	NA
diana_microt	MIMAT0001537	mmu-miR-429-3p	Dach1	13134	ENSMUSG00000055639	NA	NA	NA	predicted	0.993	NA	NA
diana_microt	MIMAT0001537	mmu-miR-429-3p	Amotl2	56332	ENSMUSG00000032531	NA	NA	NA	predicted	0.993	NA	NA
diana_microt	MIMAT0004622	mmu-let-7c-1-3p	Trio	223435	ENSMUSG00000022263	NA	NA	NA	predicted	0.993	NA	NA
diana_microt	MIMAT0001537	mmu-miR-429-3p	Cep350	74081	ENSMUSG00000033671	NA	NA	NA	predicted	0.993	NA	NA
diana_microt	MIMAT0001537	mmu-miR-429-3p	Rtf1	76246	ENSMUSG00000027304	NA	NA	NA	predicted	0.993	NA	NA
diana_microt	MIMAT0017021	mmu-miR-96-3p	Bbc3	170770	ENSMUSG00000002083	NA	NA	NA	predicted	0.993	NA	NA
diana_microt	MIMAT0000538	mmu-miR-31-5p	Il34	76527	ENSMUSG00000031750	NA	NA	NA	predicted	0.993	NA	NA
diana_microt	MIMAT0004622	mmu-let-7c-1-3p	Adamtsl1	77739	ENSMUSG00000066113	NA	NA	NA	predicted	0.992	NA	NA
diana_microt	MIMAT0001537	mmu-miR-429-3p	Reln	19699	ENSMUSG00000042453	NA	NA	NA	predicted	0.992	NA	NA
diana_microt	MIMAT0016993	mmu-miR-155-3p	Cntn2	21367	ENSMUSG00000053024	NA	NA	NA	predicted	0.992	NA	NA
diana_microt	MIMAT0004651	mmu-miR-340-5p	Kcnk1	16525	ENSMUSG00000033998	NA	NA	NA	predicted	0.992	NA	NA
diana_microt	MIMAT0001537	mmu-miR-429-3p	Cecr2	330409	ENSMUSG00000071226	NA	NA	NA	predicted	0.992	NA	NA
diana_microt	MIMAT0001537	mmu-miR-429-3p	Dennd5a	19347	ENSMUSG00000035901	NA	NA	NA	predicted	0.992	NA	NA
diana_microt	MIMAT0004651	mmu-miR-340-5p	Usp9x	22284	ENSMUSG00000031010	NA	NA	NA	predicted	0.992	NA	NA
diana_microt	MIMAT0004651	mmu-miR-340-5p	Hdlbp	110611	ENSMUSG00000034088	NA	NA	NA	predicted	0.992	NA	NA
diana_microt	MIMAT0000154	mmu-miR-142a-5p	Cnot6	104625	ENSMUSG00000020362	NA	NA	NA	predicted	0.992	NA	NA
diana_microt	MIMAT0016995	mmu-miR-182-3p	Fam107b	66540	ENSMUSG00000026655	NA	NA	NA	predicted	0.992	NA	NA
diana_microt	MIMAT0004651	mmu-miR-340-5p	Stxbp4	20913	ENSMUSG00000020546	NA	NA	NA	predicted	0.992	NA	NA
diana_microt	MIMAT0004651	mmu-miR-340-5p	Socs3	12702	ENSMUSG00000053113	NA	NA	NA	predicted	0.992	NA	NA
diana_microt	MIMAT0000154	mmu-miR-142a-5p	Elavl4	15572	ENSMUSG00000028546	NA	NA	NA	predicted	0.992	NA	NA
diana_microt	MIMAT0000158	mmu-miR-146a-5p	Mri1	67873	ENSMUSG00000004996	NA	NA	NA	predicted	0.992	NA	NA
diana_microt	MIMAT0000155	mmu-miR-142a-3p	Hectd1	207304	ENSMUSG00000035247	NA	NA	NA	predicted	0.992	NA	NA
diana_microt	MIMAT0004622	mmu-let-7c-1-3p	Slc25a12	78830	ENSMUSG00000027010	NA	NA	NA	predicted	0.992	NA	NA
diana_microt	MIMAT0016993	mmu-miR-155-3p	St18	240690	ENSMUSG00000033740	NA	NA	NA	predicted	0.992	NA	NA
diana_microt	MIMAT0015640	mmu-miR-3470a	Uri1	19777	ENSMUSG00000030421	NA	NA	NA	predicted	0.992	NA	NA
diana_microt	MIMAT0004651	mmu-miR-340-5p	Nfkb1	18033	ENSMUSG00000028163	NA	NA	NA	predicted	0.992	NA	NA
diana_microt	MIMAT0000165	mmu-miR-155-5p	Gpm6b	14758	ENSMUSG00000031342	NA	NA	NA	predicted	0.992	NA	NA
diana_microt	MIMAT0004622	mmu-let-7c-1-3p	Ppp2r5c	26931	ENSMUSG00000017843	NA	NA	NA	predicted	0.992	NA	NA
diana_microt	MIMAT0005292	mmu-miR-582-3p	Greb1l	381157	ENSMUSG00000042942	NA	NA	NA	predicted	0.992	NA	NA
diana_microt	MIMAT0016995	mmu-miR-182-3p	4932414N04Rik	75721	ENSMUSG00000079324	NA	NA	NA	predicted	0.992	NA	NA
diana_microt	MIMAT0004622	mmu-let-7c-1-3p	Mef2c	17260	ENSMUSG00000005583	NA	NA	NA	predicted	0.991	NA	NA
diana_microt	MIMAT0001537	mmu-miR-429-3p	Ppp1r18	76448	ENSMUSG00000034595	NA	NA	NA	predicted	0.991	NA	NA
diana_microt	MIMAT0009393	mmu-miR-1930-5p	Fam126a	84652	ENSMUSG00000028995	NA	NA	NA	predicted	0.991	NA	NA
diana_microt	MIMAT0001537	mmu-miR-429-3p	Oxr1	170719	ENSMUSG00000022307	NA	NA	NA	predicted	0.991	NA	NA
diana_microt	MIMAT0004651	mmu-miR-340-5p	Med13	327987	ENSMUSG00000034297	NA	NA	NA	predicted	0.991	NA	NA
diana_microt	MIMAT0004889	mmu-miR-504-5p	Gm12253	624860	ENSMUSG00000058287	NA	NA	NA	predicted	0.991	NA	NA
diana_microt	MIMAT0004651	mmu-miR-340-5p	Creb5	231991	ENSMUSG00000053007	NA	NA	NA	predicted	0.991	NA	NA
diana_microt	MIMAT0000165	mmu-miR-155-5p	Rgp1	242406	ENSMUSG00000028468	NA	NA	NA	predicted	0.991	NA	NA
diana_microt	MIMAT0016995	mmu-miR-182-3p	Zfp800	627049	ENSMUSG00000039841	NA	NA	NA	predicted	0.991	NA	NA
diana_microt	MIMAT0004622	mmu-let-7c-1-3p	Dennd4a	102442	ENSMUSG00000053641	NA	NA	NA	predicted	0.991	NA	NA
diana_microt	MIMAT0004622	mmu-let-7c-1-3p	Rbbp6	19647	ENSMUSG00000030779	NA	NA	NA	predicted	0.991	NA	NA
diana_microt	MIMAT0004651	mmu-miR-340-5p	Ipmk	69718	ENSMUSG00000060733	NA	NA	NA	predicted	0.991	NA	NA
diana_microt	MIMAT0004622	mmu-let-7c-1-3p	Unc5d	210801	ENSMUSG00000063626	NA	NA	NA	predicted	0.991	NA	NA
diana_microt	MIMAT0000165	mmu-miR-155-5p	Wwc1	211652	ENSMUSG00000018849	NA	NA	NA	predicted	0.991	NA	NA
diana_microt	MIMAT0004651	mmu-miR-340-5p	Phf17	269424	ENSMUSG00000025764	NA	NA	NA	predicted	0.991	NA	NA
diana_microt	MIMAT0015640	mmu-miR-3470a	Sos2	20663	ENSMUSG00000034801	NA	NA	NA	predicted	0.991	NA	NA
diana_microt	MIMAT0000165	mmu-miR-155-5p	Atxn7l3b	382423	ENSMUSG00000074748	NA	NA	NA	predicted	0.991	NA	NA
diana_microt	MIMAT0017232	mmu-miR-301b-5p	Tpo	22018	ENSMUSG00000020673	NA	NA	NA	predicted	0.991	NA	NA
diana_microt	MIMAT0004651	mmu-miR-340-5p	Nfatc3	18021	ENSMUSG00000031902	NA	NA	NA	predicted	0.991	NA	NA
diana_microt	MIMAT0004651	mmu-miR-340-5p	Gm8882	667929	ENSMUSG00000030143	NA	NA	NA	predicted	0.991	NA	NA
diana_microt	MIMAT0001537	mmu-miR-429-3p	Suz12	52615	ENSMUSG00000017548	NA	NA	NA	predicted	0.991	NA	NA
diana_microt	MIMAT0004651	mmu-miR-340-5p	Esyt2	52635	ENSMUSG00000021171	NA	NA	NA	predicted	0.991	NA	NA
diana_microt	MIMAT0000165	mmu-miR-155-5p	Tcf4	21413	ENSMUSG00000053477	NA	NA	NA	predicted	0.991	NA	NA
diana_microt	MIMAT0001537	mmu-miR-429-3p	Pfpl	56093	ENSMUSG00000040065	NA	NA	NA	predicted	0.991	NA	NA
diana_microt	MIMAT0000165	mmu-miR-155-5p	Zfp407	240476	ENSMUSG00000048410	NA	NA	NA	predicted	0.991	NA	NA
diana_microt	MIMAT0000165	mmu-miR-155-5p	Gm13078	277666	ENSMUSG00000046435	NA	NA	NA	predicted	0.991	NA	NA
diana_microt	MIMAT0017008	mmu-miR-301a-5p	Tpo	22018	ENSMUSG00000020673	NA	NA	NA	predicted	0.991	NA	NA
diana_microt	MIMAT0004651	mmu-miR-340-5p	Vmp1	75909	ENSMUSG00000018171	NA	NA	NA	predicted	0.99	NA	NA
diana_microt	MIMAT0004651	mmu-miR-340-5p	Pcgf3	69587	ENSMUSG00000033623	NA	NA	NA	predicted	0.99	NA	NA
diana_microt	MIMAT0004651	mmu-miR-340-5p	Gabpa	14390	ENSMUSG00000008976	NA	NA	NA	predicted	0.99	NA	NA
diana_microt	MIMAT0000158	mmu-miR-146a-5p	Znf512b	269401	ENSMUSG00000000823	NA	NA	NA	predicted	0.99	NA	NA
diana_microt	MIMAT0001537	mmu-miR-429-3p	Crtap	56693	ENSMUSG00000032431	NA	NA	NA	predicted	0.99	NA	NA
diana_microt	MIMAT0004651	mmu-miR-340-5p	Ppm1b	19043	ENSMUSG00000061130	NA	NA	NA	predicted	0.99	NA	NA
diana_microt	MIMAT0004651	mmu-miR-340-5p	Bcl11a	14025	ENSMUSG00000000861	NA	NA	NA	predicted	0.99	NA	NA
diana_microt	MIMAT0000155	mmu-miR-142a-3p	Itgav	16410	ENSMUSG00000027087	NA	NA	NA	predicted	0.99	NA	NA
diana_microt	MIMAT0004622	mmu-let-7c-1-3p	Foxp1	108655	ENSMUSG00000030067	NA	NA	NA	predicted	0.99	NA	NA
diana_microt	MIMAT0004651	mmu-miR-340-5p	Zfp654	72020	ENSMUSG00000047141	NA	NA	NA	predicted	0.99	NA	NA
diana_microt	MIMAT0004622	mmu-let-7c-1-3p	Zfml	18139	ENSMUSG00000030016	NA	NA	NA	predicted	0.99	NA	NA
diana_microt	MIMAT0004651	mmu-miR-340-5p	Usp25	30940	ENSMUSG00000022867	NA	NA	NA	predicted	0.99	NA	NA
diana_microt	MIMAT0004622	mmu-let-7c-1-3p	Gphn	268566	ENSMUSG00000047454	NA	NA	NA	predicted	0.99	NA	NA
diana_microt	MIMAT0000559	mmu-miR-326-3p	Zbtb20	56490	ENSMUSG00000022708	NA	NA	NA	predicted	0.99	NA	NA
diana_microt	MIMAT0004622	mmu-let-7c-1-3p	Ppp1r8	100336	ENSMUSG00000028882	NA	NA	NA	predicted	0.99	NA	NA
diana_microt	MIMAT0004622	mmu-let-7c-1-3p	Adnp	11538	ENSMUSG00000051149	NA	NA	NA	predicted	0.99	NA	NA
diana_microt	MIMAT0004651	mmu-miR-340-5p	Foxn2	14236	ENSMUSG00000034998	NA	NA	NA	predicted	0.99	NA	NA
diana_microt	MIMAT0004651	mmu-miR-340-5p	Zbtb20	56490	ENSMUSG00000022708	NA	NA	NA	predicted	0.99	NA	NA
diana_microt	MIMAT0000165	mmu-miR-155-5p	Cyb561d1	72023	ENSMUSG00000048796	NA	NA	NA	predicted	0.99	NA	NA
diana_microt	MIMAT0004651	mmu-miR-340-5p	Tshz3	243931	ENSMUSG00000021217	NA	NA	NA	predicted	0.99	NA	NA
diana_microt	MIMAT0000165	mmu-miR-155-5p	Map3k14	53859	ENSMUSG00000020941	NA	NA	NA	predicted	0.99	NA	NA
diana_microt	MIMAT0005291	mmu-miR-582-5p	Pou2f1	18986	ENSMUSG00000026565	NA	NA	NA	predicted	0.99	NA	NA
diana_microt	MIMAT0004651	mmu-miR-340-5p	Actr3	74117	ENSMUSG00000026341	NA	NA	NA	predicted	0.99	NA	NA
diana_microt	MIMAT0004651	mmu-miR-340-5p	Mbnl2	105559	ENSMUSG00000022139	NA	NA	NA	predicted	0.989	NA	NA
diana_microt	MIMAT0001537	mmu-miR-429-3p	Sulf1	240725	ENSMUSG00000016918	NA	NA	NA	predicted	0.989	NA	NA
diana_microt	MIMAT0004622	mmu-let-7c-1-3p	Atp1b1	11931	ENSMUSG00000026576	NA	NA	NA	predicted	0.989	NA	NA
diana_microt	MIMAT0000165	mmu-miR-155-5p	Rcor1	217864	ENSMUSG00000037896	NA	NA	NA	predicted	0.989	NA	NA
diana_microt	MIMAT0017042	mmu-miR-351-3p	Rybp	628746	ENSMUSG00000072872	NA	NA	NA	predicted	0.989	NA	NA
diana_microt	MIMAT0001537	mmu-miR-429-3p	Gm6104		ENSMUSG00000062588	NA	NA	NA	predicted	0.989	NA	NA
diana_microt	MIMAT0000165	mmu-miR-155-5p	Dhx40	67487	ENSMUSG00000018425	NA	NA	NA	predicted	0.989	NA	NA
diana_microt	MIMAT0001537	mmu-miR-429-3p	Lca5	75782	ENSMUSG00000032258	NA	NA	NA	predicted	0.989	NA	NA
diana_microt	MIMAT0004651	mmu-miR-340-5p	Ranbp1	19385	ENSMUSG00000005732	NA	NA	NA	predicted	0.989	NA	NA
diana_microt	MIMAT0015640	mmu-miR-3470a	Cdh2	12558	ENSMUSG00000024304	NA	NA	NA	predicted	0.989	NA	NA
diana_microt	MIMAT0004622	mmu-let-7c-1-3p	Pum1	80912	ENSMUSG00000028580	NA	NA	NA	predicted	0.989	NA	NA
diana_microt	MIMAT0001537	mmu-miR-429-3p	Wapal	218914	ENSMUSG00000041408	NA	NA	NA	predicted	0.989	NA	NA
diana_microt	MIMAT0015640	mmu-miR-3470a	Zfp281	226442	ENSMUSG00000041483	NA	NA	NA	predicted	0.989	NA	NA
diana_microt	MIMAT0001537	mmu-miR-429-3p	Kctd8	243043	ENSMUSG00000037653	NA	NA	NA	predicted	0.989	NA	NA
diana_microt	MIMAT0017021	mmu-miR-96-3p	Dpy30	66310	ENSMUSG00000024067	NA	NA	NA	predicted	0.989	NA	NA
diana_microt	MIMAT0017053	mmu-miR-212-5p	Snd1	56463	ENSMUSG00000001424	NA	NA	NA	predicted	0.989	NA	NA
diana_microt	MIMAT0005292	mmu-miR-582-3p	Glis2	83396	ENSMUSG00000014303	NA	NA	NA	predicted	0.989	NA	NA
diana_microt	MIMAT0000165	mmu-miR-155-5p	Hnrnpa3	229279	ENSMUSG00000059005	NA	NA	NA	predicted	0.989	NA	NA
diana_microt	MIMAT0017042	mmu-miR-351-3p	Rybp	56353	ENSMUSG00000072872	NA	NA	NA	predicted	0.989	NA	NA
diana_microt	MIMAT0004622	mmu-let-7c-1-3p	Bcl11a	14025	ENSMUSG00000000861	NA	NA	NA	predicted	0.989	NA	NA
diana_microt	MIMAT0000155	mmu-miR-142a-3p	2010106E10Rik	67715	ENSMUSG00000025528	NA	NA	NA	predicted	0.989	NA	NA
diana_microt	MIMAT0000538	mmu-miR-31-5p	Ppp6c	67857	ENSMUSG00000026753	NA	NA	NA	predicted	0.989	NA	NA
diana_microt	MIMAT0000165	mmu-miR-155-5p	Tada2b	231151	ENSMUSG00000029196	NA	NA	NA	predicted	0.989	NA	NA
diana_microt	MIMAT0004651	mmu-miR-340-5p	Slc35d3	76157	ENSMUSG00000050473	NA	NA	NA	predicted	0.989	NA	NA
diana_microt	MIMAT0004651	mmu-miR-340-5p	Pds5b	100710	ENSMUSG00000034021	NA	NA	NA	predicted	0.989	NA	NA
diana_microt	MIMAT0000559	mmu-miR-326-3p	Ppp1r3f	54646	ENSMUSG00000039556	NA	NA	NA	predicted	0.989	NA	NA
diana_microt	MIMAT0000158	mmu-miR-146a-5p	Dcaf12	68970	ENSMUSG00000028436	NA	NA	NA	predicted	0.989	NA	NA
diana_microt	MIMAT0015640	mmu-miR-3470a	Insig1	231070	ENSMUSG00000045294	NA	NA	NA	predicted	0.989	NA	NA
diana_microt	MIMAT0000165	mmu-miR-155-5p	Mrgpra2a	668727	ENSMUSG00000093973	NA	NA	NA	predicted	0.988	NA	NA
diana_microt	MIMAT0000538	mmu-miR-31-5p	Satb2	212712	ENSMUSG00000038331	NA	NA	NA	predicted	0.988	NA	NA
diana_microt	MIMAT0004651	mmu-miR-340-5p	Lats1	16798	ENSMUSG00000040021	NA	NA	NA	predicted	0.988	NA	NA
diana_microt	MIMAT0004651	mmu-miR-340-5p	Cdan1	68968	ENSMUSG00000027284	NA	NA	NA	predicted	0.988	NA	NA
diana_microt	MIMAT0004651	mmu-miR-340-5p	Fst	14313	ENSMUSG00000021765	NA	NA	NA	predicted	0.988	NA	NA
diana_microt	MIMAT0004651	mmu-miR-340-5p	Scarb2	12492	ENSMUSG00000029426	NA	NA	NA	predicted	0.988	NA	NA
diana_microt	MIMAT0004651	mmu-miR-340-5p	Epha3	13837	ENSMUSG00000052504	NA	NA	NA	predicted	0.988	NA	NA
diana_microt	MIMAT0001537	mmu-miR-429-3p	Fam63b	235461	ENSMUSG00000042444	NA	NA	NA	predicted	0.988	NA	NA
diana_microt	MIMAT0000165	mmu-miR-155-5p	Nr2f2	11819	ENSMUSG00000030551	NA	NA	NA	predicted	0.988	NA	NA
diana_microt	MIMAT0001537	mmu-miR-429-3p	Nfya	18044	ENSMUSG00000023994	NA	NA	NA	predicted	0.988	NA	NA
diana_microt	MIMAT0004651	mmu-miR-340-5p	Ndfip2	76273	ENSMUSG00000053253	NA	NA	NA	predicted	0.988	NA	NA
diana_microt	MIMAT0001537	mmu-miR-429-3p	Eps8	13860	ENSMUSG00000015766	NA	NA	NA	predicted	0.988	NA	NA
diana_microt	MIMAT0000158	mmu-miR-146a-5p	Sec23ip	207352	ENSMUSG00000055319	NA	NA	NA	predicted	0.988	NA	NA
diana_microt	MIMAT0000155	mmu-miR-142a-3p	Inpp5a	212111	ENSMUSG00000025477	NA	NA	NA	predicted	0.988	NA	NA
diana_microt	MIMAT0019341	mmu-miR-3963	Foxk1	17425	ENSMUSG00000056493	NA	NA	NA	predicted	0.988	NA	NA
diana_microt	MIMAT0001537	mmu-miR-429-3p	Phtf2	68770	ENSMUSG00000039987	NA	NA	NA	predicted	0.988	NA	NA
diana_microt	MIMAT0001537	mmu-miR-429-3p	Errfi1	74155	ENSMUSG00000028967	NA	NA	NA	predicted	0.988	NA	NA
diana_microt	MIMAT0004651	mmu-miR-340-5p	Fam160a2	74349	ENSMUSG00000044465	NA	NA	NA	predicted	0.988	NA	NA
diana_microt	MIMAT0001537	mmu-miR-429-3p	Elmod1	270162	ENSMUSG00000041986	NA	NA	NA	predicted	0.988	NA	NA
diana_microt	MIMAT0000155	mmu-miR-142a-3p	Sp4	20688	ENSMUSG00000025323	NA	NA	NA	predicted	0.988	NA	NA
diana_microt	MIMAT0004651	mmu-miR-340-5p	Rgs17	56533	ENSMUSG00000019775	NA	NA	NA	predicted	0.988	NA	NA
diana_microt	MIMAT0016995	mmu-miR-182-3p	Crim1	50766	ENSMUSG00000024074	NA	NA	NA	predicted	0.988	NA	NA
diana_microt	MIMAT0000155	mmu-miR-142a-3p	Zfp827	622675	ENSMUSG00000071064	NA	NA	NA	predicted	0.988	NA	NA
diana_microt	MIMAT0004651	mmu-miR-340-5p	Igfbp3	16009	ENSMUSG00000020427	NA	NA	NA	predicted	0.988	NA	NA
diana_microt	MIMAT0004651	mmu-miR-340-5p	Krit1	79264	ENSMUSG00000000600	NA	NA	NA	predicted	0.988	NA	NA
diana_microt	MIMAT0004622	mmu-let-7c-1-3p	Zeb2	24136	ENSMUSG00000026872	NA	NA	NA	predicted	0.988	NA	NA
diana_microt	MIMAT0001537	mmu-miR-429-3p	Fxr2	23879	ENSMUSG00000018765	NA	NA	NA	predicted	0.987	NA	NA
diana_microt	MIMAT0000154	mmu-miR-142a-5p	Tnfrsf26	244237	ENSMUSG00000045362	NA	NA	NA	predicted	0.987	NA	NA
diana_microt	MIMAT0004651	mmu-miR-340-5p	Lrp6	16974	ENSMUSG00000030201	NA	NA	NA	predicted	0.987	NA	NA
diana_microt	MIMAT0004651	mmu-miR-340-5p	Atxn7l2	72522	ENSMUSG00000048997	NA	NA	NA	predicted	0.987	NA	NA
diana_microt	MIMAT0001537	mmu-miR-429-3p	Rapgef2	76089	ENSMUSG00000062232	NA	NA	NA	predicted	0.987	NA	NA
diana_microt	MIMAT0017182	mmu-miR-450a-1-3p	Gm10244		ENSMUSG00000068601	NA	NA	NA	predicted	0.987	NA	NA
diana_microt	MIMAT0000154	mmu-miR-142a-5p	Lmx1a	110648	ENSMUSG00000026686	NA	NA	NA	predicted	0.987	NA	NA
diana_microt	MIMAT0004651	mmu-miR-340-5p	Epc2	227867	ENSMUSG00000069495	NA	NA	NA	predicted	0.987	NA	NA
diana_microt	MIMAT0000154	mmu-miR-142a-5p	Robo1	19876	ENSMUSG00000022883	NA	NA	NA	predicted	0.987	NA	NA
diana_microt	MIMAT0004651	mmu-miR-340-5p	Tmem237	381259	ENSMUSG00000038079	NA	NA	NA	predicted	0.987	NA	NA
diana_microt	MIMAT0009393	mmu-miR-1930-5p	Trappc4	60409	ENSMUSG00000032112	NA	NA	NA	predicted	0.987	NA	NA
diana_microt	MIMAT0004622	mmu-let-7c-1-3p	Neo1	18007	ENSMUSG00000032340	NA	NA	NA	predicted	0.987	NA	NA
diana_microt	MIMAT0004651	mmu-miR-340-5p	Gpr158	241263	ENSMUSG00000045967	NA	NA	NA	predicted	0.987	NA	NA
diana_microt	MIMAT0015640	mmu-miR-3470a	Prdm8	77630	ENSMUSG00000035456	NA	NA	NA	predicted	0.987	NA	NA
diana_microt	MIMAT0004889	mmu-miR-504-5p	Gm839		ENSMUSG00000060416	NA	NA	NA	predicted	0.987	NA	NA
diana_microt	MIMAT0001537	mmu-miR-429-3p	Ell2	192657	ENSMUSG00000001542	NA	NA	NA	predicted	0.987	NA	NA
diana_microt	MIMAT0004651	mmu-miR-340-5p	Ocln	18260	ENSMUSG00000021638	NA	NA	NA	predicted	0.987	NA	NA
diana_microt	MIMAT0015640	mmu-miR-3470a	Fzd7	14369	ENSMUSG00000041075	NA	NA	NA	predicted	0.987	NA	NA
diana_microt	MIMAT0000158	mmu-miR-146a-5p	Tdrkh	72634	ENSMUSG00000041912	NA	NA	NA	predicted	0.987	NA	NA
diana_microt	MIMAT0001537	mmu-miR-429-3p	Msl2	77853	ENSMUSG00000066415	NA	NA	NA	predicted	0.987	NA	NA
diana_microt	MIMAT0005291	mmu-miR-582-5p	Hnrnpa3	229279	ENSMUSG00000059005	NA	NA	NA	predicted	0.987	NA	NA
diana_microt	MIMAT0004651	mmu-miR-340-5p	Spock2	94214	ENSMUSG00000058297	NA	NA	NA	predicted	0.987	NA	NA
diana_microt	MIMAT0005291	mmu-miR-582-5p	Cd24a	12484	ENSMUSG00000047139	NA	NA	NA	predicted	0.987	NA	NA
diana_microt	MIMAT0001537	mmu-miR-429-3p	Nbr1	17966	ENSMUSG00000017119	NA	NA	NA	predicted	0.986	NA	NA
diana_microt	MIMAT0004651	mmu-miR-340-5p	Ppp1r13l	333654	ENSMUSG00000040734	NA	NA	NA	predicted	0.986	NA	NA
diana_microt	MIMAT0000154	mmu-miR-142a-5p	Zcchc14	142682	ENSMUSG00000061410	NA	NA	NA	predicted	0.986	NA	NA
diana_microt	MIMAT0001537	mmu-miR-429-3p	Osbpl11	106326	ENSMUSG00000022807	NA	NA	NA	predicted	0.986	NA	NA
diana_microt	MIMAT0000155	mmu-miR-142a-3p	Tceb3	27224	ENSMUSG00000028668	NA	NA	NA	predicted	0.986	NA	NA
diana_microt	MIMAT0005292	mmu-miR-582-3p	Stag2	20843	ENSMUSG00000025862	NA	NA	NA	predicted	0.986	NA	NA
diana_microt	MIMAT0005291	mmu-miR-582-5p	Ehmt1	77683	ENSMUSG00000036893	NA	NA	NA	predicted	0.986	NA	NA
diana_microt	MIMAT0004651	mmu-miR-340-5p	Psd3	234353	ENSMUSG00000030465	NA	NA	NA	predicted	0.986	NA	NA
diana_microt	MIMAT0004651	mmu-miR-340-5p	Cog3	338337	ENSMUSG00000034893	NA	NA	NA	predicted	0.986	NA	NA
diana_microt	MIMAT0000165	mmu-miR-155-5p	Zfp652	268469	ENSMUSG00000075595	NA	NA	NA	predicted	0.986	NA	NA
diana_microt	MIMAT0004651	mmu-miR-340-5p	Ccng2	12452	ENSMUSG00000029385	NA	NA	NA	predicted	0.986	NA	NA
diana_microt	MIMAT0000165	mmu-miR-155-5p	E2f2	242705	ENSMUSG00000018983	NA	NA	NA	predicted	0.986	NA	NA
diana_microt	MIMAT0004651	mmu-miR-340-5p	Cpeb3	208922	ENSMUSG00000039652	NA	NA	NA	predicted	0.986	NA	NA
diana_microt	MIMAT0005291	mmu-miR-582-5p	B3gat1	76898	ENSMUSG00000045994	NA	NA	NA	predicted	0.986	NA	NA
diana_microt	MIMAT0004651	mmu-miR-340-5p	Rnf11	29864	ENSMUSG00000028557	NA	NA	NA	predicted	0.986	NA	NA
diana_microt	MIMAT0004651	mmu-miR-340-5p	Plxnd1	67784	ENSMUSG00000030123	NA	NA	NA	predicted	0.986	NA	NA
diana_microt	MIMAT0004651	mmu-miR-340-5p	Camta1	100072	ENSMUSG00000014592	NA	NA	NA	predicted	0.986	NA	NA
diana_microt	MIMAT0005291	mmu-miR-582-5p	Ehmt1	100044324	ENSMUSG00000036893	NA	NA	NA	predicted	0.986	NA	NA
diana_microt	MIMAT0001537	mmu-miR-429-3p	Pdik1l	230809	ENSMUSG00000050890	NA	NA	NA	predicted	0.986	NA	NA
diana_microt	MIMAT0016995	mmu-miR-182-3p	Rnf6	74132	ENSMUSG00000029634	NA	NA	NA	predicted	0.986	NA	NA
diana_microt	MIMAT0004651	mmu-miR-340-5p	Ankib1	70797	ENSMUSG00000040351	NA	NA	NA	predicted	0.986	NA	NA
diana_microt	MIMAT0004651	mmu-miR-340-5p	Stc1	20855	ENSMUSG00000014813	NA	NA	NA	predicted	0.986	NA	NA
diana_microt	MIMAT0004653	mmu-miR-342-5p	Sfxn4	94281	ENSMUSG00000063698	NA	NA	NA	predicted	0.985	NA	NA
diana_microt	MIMAT0001537	mmu-miR-429-3p	Nfia	18027	ENSMUSG00000028565	NA	NA	NA	predicted	0.985	NA	NA
diana_microt	MIMAT0019341	mmu-miR-3963	Rbm39	170791	ENSMUSG00000027620	NA	NA	NA	predicted	0.985	NA	NA
diana_microt	MIMAT0004651	mmu-miR-340-5p	Rsf1	233532	ENSMUSG00000035623	NA	NA	NA	predicted	0.985	NA	NA
diana_microt	MIMAT0000158	mmu-miR-146a-5p	Nfat5	54446	ENSMUSG00000003847	NA	NA	NA	predicted	0.985	NA	NA
diana_microt	MIMAT0001537	mmu-miR-429-3p	4932418E24Rik	329366	ENSMUSG00000048038	NA	NA	NA	predicted	0.985	NA	NA
diana_microt	MIMAT0001537	mmu-miR-429-3p	Col4a3bp	68018	ENSMUSG00000021669	NA	NA	NA	predicted	0.985	NA	NA
diana_microt	MIMAT0004651	mmu-miR-340-5p	Rnh1	107702	ENSMUSG00000038650	NA	NA	NA	predicted	0.985	NA	NA
diana_microt	MIMAT0015640	mmu-miR-3470a	Ntrk2	18212	ENSMUSG00000055254	NA	NA	NA	predicted	0.985	NA	NA
diana_microt	MIMAT0015640	mmu-miR-3470a	Tardbp	230908	ENSMUSG00000041459	NA	NA	NA	predicted	0.985	NA	NA
diana_microt	MIMAT0004651	mmu-miR-340-5p	Zcchc14	142682	ENSMUSG00000061410	NA	NA	NA	predicted	0.985	NA	NA
diana_microt	MIMAT0004651	mmu-miR-340-5p	Rbfox2	93686	ENSMUSG00000033565	NA	NA	NA	predicted	0.985	NA	NA
diana_microt	MIMAT0015640	mmu-miR-3470a	Hook3	320191	ENSMUSG00000037234	NA	NA	NA	predicted	0.985	NA	NA
diana_microt	MIMAT0004651	mmu-miR-340-5p	Tbl1xr1	81004	ENSMUSG00000027630	NA	NA	NA	predicted	0.985	NA	NA
diana_microt	MIMAT0004622	mmu-let-7c-1-3p	E130309F12Rik	272031	ENSMUSG00000063446	NA	NA	NA	predicted	0.985	NA	NA
diana_microt	MIMAT0004651	mmu-miR-340-5p	Nsg2	18197	ENSMUSG00000020297	NA	NA	NA	predicted	0.985	NA	NA
diana_microt	MIMAT0004653	mmu-miR-342-5p	Mark2	13728	ENSMUSG00000024969	NA	NA	NA	predicted	0.985	NA	NA
diana_microt	MIMAT0000154	mmu-miR-142a-5p	Herpud1	64209	ENSMUSG00000031770	NA	NA	NA	predicted	0.985	NA	NA
diana_microt	MIMAT0005291	mmu-miR-582-5p	Atrx	22589	ENSMUSG00000031229	NA	NA	NA	predicted	0.985	NA	NA
diana_microt	MIMAT0004651	mmu-miR-340-5p	Kdm4c	76804	ENSMUSG00000028397	NA	NA	NA	predicted	0.985	NA	NA
diana_microt	MIMAT0015640	mmu-miR-3470a	D230025D16Rik	234678	ENSMUSG00000031889	NA	NA	NA	predicted	0.985	NA	NA
diana_microt	MIMAT0000538	mmu-miR-31-5p	Lgalsl	216551	ENSMUSG00000042363	NA	NA	NA	predicted	0.985	NA	NA
diana_microt	MIMAT0000165	mmu-miR-155-5p	Il21	60505	ENSMUSG00000027718	NA	NA	NA	predicted	0.985	NA	NA
diana_microt	MIMAT0005291	mmu-miR-582-5p	Asap2	211914	ENSMUSG00000052632	NA	NA	NA	predicted	0.985	NA	NA
diana_microt	MIMAT0017021	mmu-miR-96-3p	Pcnp	76302	ENSMUSG00000071533	NA	NA	NA	predicted	0.985	NA	NA
diana_microt	MIMAT0019341	mmu-miR-3963	Lingo2	242384	ENSMUSG00000045083	NA	NA	NA	predicted	0.985	NA	NA
diana_microt	MIMAT0004622	mmu-let-7c-1-3p	Wwc1	211652	ENSMUSG00000018849	NA	NA	NA	predicted	0.985	NA	NA
diana_microt	MIMAT0004651	mmu-miR-340-5p	Ube2d1	216080	ENSMUSG00000019927	NA	NA	NA	predicted	0.985	NA	NA
diana_microt	MIMAT0004651	mmu-miR-340-5p	Strn	268980	ENSMUSG00000024077	NA	NA	NA	predicted	0.984	NA	NA
diana_microt	MIMAT0017053	mmu-miR-212-5p	Pafah1b2	18475	ENSMUSG00000003131	NA	NA	NA	predicted	0.984	NA	NA
diana_microt	MIMAT0001537	mmu-miR-429-3p	N4bp2	333789	ENSMUSG00000037795	NA	NA	NA	predicted	0.984	NA	NA
diana_microt	MIMAT0001537	mmu-miR-429-3p	Elavl2	15569	ENSMUSG00000008489	NA	NA	NA	predicted	0.984	NA	NA
diana_microt	MIMAT0004622	mmu-let-7c-1-3p	Ier5	15939	ENSMUSG00000056708	NA	NA	NA	predicted	0.984	NA	NA
diana_microt	MIMAT0004622	mmu-let-7c-1-3p	Spry2	24064	ENSMUSG00000022114	NA	NA	NA	predicted	0.984	NA	NA
diana_microt	MIMAT0000154	mmu-miR-142a-5p	Setd2	235626	ENSMUSG00000044791	NA	NA	NA	predicted	0.984	NA	NA
diana_microt	MIMAT0004583	mmu-miR-130b-5p	Dio2	13371	ENSMUSG00000007682	NA	NA	NA	predicted	0.984	NA	NA
diana_microt	MIMAT0001537	mmu-miR-429-3p	Phf11d	219132	ENSMUSG00000068245	NA	NA	NA	predicted	0.984	NA	NA
diana_microt	MIMAT0004651	mmu-miR-340-5p	Usp24	329908	ENSMUSG00000028514	NA	NA	NA	predicted	0.984	NA	NA
diana_microt	MIMAT0004651	mmu-miR-340-5p	Ahr	11622	ENSMUSG00000019256	NA	NA	NA	predicted	0.984	NA	NA
diana_microt	MIMAT0000595	mmu-miR-345-5p	Loxl3	16950	ENSMUSG00000000693	NA	NA	NA	predicted	0.984	NA	NA
diana_microt	MIMAT0004651	mmu-miR-340-5p	Ccdc47	67163	ENSMUSG00000078622	NA	NA	NA	predicted	0.984	NA	NA
diana_microt	MIMAT0004889	mmu-miR-504-5p	Il1rapl1	331461	ENSMUSG00000052372	NA	NA	NA	predicted	0.984	NA	NA
diana_microt	MIMAT0004622	mmu-let-7c-1-3p	Zbtb20	56490	ENSMUSG00000022708	NA	NA	NA	predicted	0.984	NA	NA
diana_microt	MIMAT0004651	mmu-miR-340-5p	Limch1	77569	ENSMUSG00000037736	NA	NA	NA	predicted	0.984	NA	NA
diana_microt	MIMAT0005291	mmu-miR-582-5p	Zfhx3	11906	ENSMUSG00000038872	NA	NA	NA	predicted	0.984	NA	NA
diana_microt	MIMAT0017053	mmu-miR-212-5p	Mup1	17840	ENSMUSG00000078683	NA	NA	NA	predicted	0.983	NA	NA
diana_microt	MIMAT0003494	mmu-miR-704	Mll1	214162	ENSMUSG00000002028	NA	NA	NA	predicted	0.983	NA	NA
diana_microt	MIMAT0004622	mmu-let-7c-1-3p	Rbms1	56878	ENSMUSG00000026970	NA	NA	NA	predicted	0.983	NA	NA
diana_microt	MIMAT0004889	mmu-miR-504-5p	Elovl6	170439	ENSMUSG00000041220	NA	NA	NA	predicted	0.983	NA	NA
diana_microt	MIMAT0001537	mmu-miR-429-3p	Trio	223435	ENSMUSG00000022263	NA	NA	NA	predicted	0.983	NA	NA
diana_microt	MIMAT0000538	mmu-miR-31-5p	Pik3c2a	18704	ENSMUSG00000030660	NA	NA	NA	predicted	0.983	NA	NA
diana_microt	MIMAT0000165	mmu-miR-155-5p	Nphp3	74025	ENSMUSG00000032558	NA	NA	NA	predicted	0.983	NA	NA
diana_microt	MIMAT0017053	mmu-miR-212-5p	Hscb	100900	ENSMUSG00000043510	NA	NA	NA	predicted	0.983	NA	NA
diana_microt	MIMAT0000559	mmu-miR-326-3p	Iqsec3	243621	ENSMUSG00000040797	NA	NA	NA	predicted	0.983	NA	NA
diana_microt	MIMAT0004622	mmu-let-7c-1-3p	Thbs1	21825	ENSMUSG00000040152	NA	NA	NA	predicted	0.983	NA	NA
diana_microt	MIMAT0001537	mmu-miR-429-3p	Gpatch8	237943	ENSMUSG00000034621	NA	NA	NA	predicted	0.983	NA	NA
diana_microt	MIMAT0004622	mmu-let-7c-1-3p	Arfgef1	211673	ENSMUSG00000067851	NA	NA	NA	predicted	0.983	NA	NA
diana_microt	MIMAT0004651	mmu-miR-340-5p	N4bp2l2	381695	ENSMUSG00000029655	NA	NA	NA	predicted	0.983	NA	NA
diana_microt	MIMAT0000158	mmu-miR-146a-5p	Mmp16	17389	ENSMUSG00000028226	NA	NA	NA	predicted	0.983	NA	NA
diana_microt	MIMAT0015640	mmu-miR-3470a	Trim10	19824	ENSMUSG00000073400	NA	NA	NA	predicted	0.983	NA	NA
diana_microt	MIMAT0000165	mmu-miR-155-5p	Aicda	11628	ENSMUSG00000040627	NA	NA	NA	predicted	0.983	NA	NA
diana_microt	MIMAT0004622	mmu-let-7c-1-3p	Fzd1	14362	ENSMUSG00000044674	NA	NA	NA	predicted	0.983	NA	NA
diana_microt	MIMAT0000154	mmu-miR-142a-5p	Abca1	11303	ENSMUSG00000015243	NA	NA	NA	predicted	0.983	NA	NA
diana_microt	MIMAT0001537	mmu-miR-429-3p	Ptpn14	19250	ENSMUSG00000026604	NA	NA	NA	predicted	0.983	NA	NA
diana_microt	MIMAT0001537	mmu-miR-429-3p	Hectd2	226098	ENSMUSG00000041180	NA	NA	NA	predicted	0.983	NA	NA
diana_microt	MIMAT0017021	mmu-miR-96-3p	Runx2	12393	ENSMUSG00000039153	NA	NA	NA	predicted	0.982	NA	NA
diana_microt	MIMAT0000595	mmu-miR-345-5p	Sdhc	66052	ENSMUSG00000058076	NA	NA	NA	predicted	0.982	NA	NA
diana_microt	MIMAT0004583	mmu-miR-130b-5p	Cstad	78617	ENSMUSG00000047363	NA	NA	NA	predicted	0.982	NA	NA
diana_microt	MIMAT0005291	mmu-miR-582-5p	4921528I07Rik	77049	ENSMUSG00000064299	NA	NA	NA	predicted	0.982	NA	NA
diana_microt	MIMAT0001537	mmu-miR-429-3p	Foxk1	17425	ENSMUSG00000056493	NA	NA	NA	predicted	0.982	NA	NA
diana_microt	MIMAT0004651	mmu-miR-340-5p	Zfp664	269704	ENSMUSG00000079215	NA	NA	NA	predicted	0.982	NA	NA
diana_microt	MIMAT0001537	mmu-miR-429-3p	Egln1	112405	ENSMUSG00000031987	NA	NA	NA	predicted	0.982	NA	NA
diana_microt	MIMAT0005291	mmu-miR-582-5p	Rev3l	19714	ENSMUSG00000019841	NA	NA	NA	predicted	0.982	NA	NA
diana_microt	MIMAT0015640	mmu-miR-3470a	Mga	29808	ENSMUSG00000033943	NA	NA	NA	predicted	0.982	NA	NA
diana_microt	MIMAT0000155	mmu-miR-142a-3p	Rlf	109263	ENSMUSG00000049878	NA	NA	NA	predicted	0.982	NA	NA
diana_microt	MIMAT0001537	mmu-miR-429-3p	Mprip	26936	ENSMUSG00000005417	NA	NA	NA	predicted	0.982	NA	NA
diana_microt	MIMAT0001537	mmu-miR-429-3p	Slc6a11	243616	ENSMUSG00000030307	NA	NA	NA	predicted	0.982	NA	NA
diana_microt	MIMAT0016993	mmu-miR-155-3p	Fmr1	14265	ENSMUSG00000000838	NA	NA	NA	predicted	0.982	NA	NA
diana_microt	MIMAT0000154	mmu-miR-142a-5p	Taf3	209361	ENSMUSG00000025782	NA	NA	NA	predicted	0.982	NA	NA
diana_microt	MIMAT0004651	mmu-miR-340-5p	Qk	19317	ENSMUSG00000062078	NA	NA	NA	predicted	0.982	NA	NA
diana_microt	MIMAT0004651	mmu-miR-340-5p	Elavl2	15569	ENSMUSG00000008489	NA	NA	NA	predicted	0.982	NA	NA
diana_microt	MIMAT0004651	mmu-miR-340-5p	Pmp22	18858	ENSMUSG00000018217	NA	NA	NA	predicted	0.982	NA	NA
diana_microt	MIMAT0004622	mmu-let-7c-1-3p	Zfand5	22682	ENSMUSG00000024750	NA	NA	NA	predicted	0.982	NA	NA
diana_microt	MIMAT0004651	mmu-miR-340-5p	Mcmbp	210711	ENSMUSG00000048170	NA	NA	NA	predicted	0.982	NA	NA
diana_microt	MIMAT0004622	mmu-let-7c-1-3p	Chd3	216848	ENSMUSG00000018474	NA	NA	NA	predicted	0.982	NA	NA
diana_microt	MIMAT0000154	mmu-miR-142a-5p	Slc4a4	54403	ENSMUSG00000060961	NA	NA	NA	predicted	0.982	NA	NA
diana_microt	MIMAT0005291	mmu-miR-582-5p	Pura	19290	ENSMUSG00000043991	NA	NA	NA	predicted	0.982	NA	NA
diana_microt	MIMAT0001537	mmu-miR-429-3p	Dlc1	50768	ENSMUSG00000031523	NA	NA	NA	predicted	0.981	NA	NA
diana_microt	MIMAT0004651	mmu-miR-340-5p	Btf3l4	70533	ENSMUSG00000028568	NA	NA	NA	predicted	0.981	NA	NA
diana_microt	MIMAT0000559	mmu-miR-326-3p	Hnrnpa2b1	100045191	ENSMUSG00000004980	NA	NA	NA	predicted	0.981	NA	NA
diana_microt	MIMAT0004622	mmu-let-7c-1-3p	Adam10	11487	ENSMUSG00000054693	NA	NA	NA	predicted	0.981	NA	NA
diana_microt	MIMAT0000165	mmu-miR-155-5p	Phf17	269424	ENSMUSG00000025764	NA	NA	NA	predicted	0.981	NA	NA
diana_microt	MIMAT0001537	mmu-miR-429-3p	Fli1	14247	ENSMUSG00000016087	NA	NA	NA	predicted	0.981	NA	NA
diana_microt	MIMAT0001537	mmu-miR-429-3p	Ptpn12	19248	ENSMUSG00000028771	NA	NA	NA	predicted	0.981	NA	NA
diana_microt	MIMAT0005292	mmu-miR-582-3p	A130050O07Rik		ENSMUSG00000051480	NA	NA	NA	predicted	0.981	NA	NA
diana_microt	MIMAT0001537	mmu-miR-429-3p	Myo9a	270163	ENSMUSG00000039585	NA	NA	NA	predicted	0.981	NA	NA
diana_microt	MIMAT0004651	mmu-miR-340-5p	Synj1	104015	ENSMUSG00000022973	NA	NA	NA	predicted	0.981	NA	NA
diana_microt	MIMAT0000158	mmu-miR-146a-5p	Elf1	13709	ENSMUSG00000036461	NA	NA	NA	predicted	0.981	NA	NA
diana_microt	MIMAT0001537	mmu-miR-429-3p	Ago2	239528	ENSMUSG00000036698	NA	NA	NA	predicted	0.981	NA	NA
diana_microt	MIMAT0004622	mmu-let-7c-1-3p	Foxd3	15221	ENSMUSG00000067261	NA	NA	NA	predicted	0.981	NA	NA
diana_microt	MIMAT0000559	mmu-miR-326-3p	Hnrnpa2b1	53379	ENSMUSG00000004980	NA	NA	NA	predicted	0.981	NA	NA
diana_microt	MIMAT0017053	mmu-miR-212-5p	Aldoart1	353204	ENSMUSG00000059343	NA	NA	NA	predicted	0.981	NA	NA
diana_microt	MIMAT0000155	mmu-miR-142a-3p	Slc37a3	72144	ENSMUSG00000029924	NA	NA	NA	predicted	0.981	NA	NA
diana_microt	MIMAT0017084	mmu-miR-181b-2-3p	Trem3	58218	ENSMUSG00000041754	NA	NA	NA	predicted	0.981	NA	NA
diana_microt	MIMAT0004583	mmu-miR-130b-5p	Cntrob	216846	ENSMUSG00000032782	NA	NA	NA	predicted	0.981	NA	NA
diana_microt	MIMAT0015640	mmu-miR-3470a	Klhl13	67455	ENSMUSG00000036782	NA	NA	NA	predicted	0.981	NA	NA
diana_microt	MIMAT0003494	mmu-miR-704	Npas3	27386	ENSMUSG00000021010	NA	NA	NA	predicted	0.98	NA	NA
diana_microt	MIMAT0000154	mmu-miR-142a-5p	Ccng2	12452	ENSMUSG00000029385	NA	NA	NA	predicted	0.98	NA	NA
diana_microt	MIMAT0000155	mmu-miR-142a-3p	Twf1	233637	ENSMUSG00000022451	NA	NA	NA	predicted	0.98	NA	NA
diana_microt	MIMAT0001537	mmu-miR-429-3p	Dnajb5	56323	ENSMUSG00000036052	NA	NA	NA	predicted	0.98	NA	NA
diana_microt	MIMAT0001537	mmu-miR-429-3p	Map3k1	26401	ENSMUSG00000021754	NA	NA	NA	predicted	0.98	NA	NA
diana_microt	MIMAT0000165	mmu-miR-155-5p	2610002M06Rik	67028	ENSMUSG00000031242	NA	NA	NA	predicted	0.98	NA	NA
diana_microt	MIMAT0016980	mmu-miR-23b-5p	Cml1	66116	ENSMUSG00000057103	NA	NA	NA	predicted	0.98	NA	NA
diana_microt	MIMAT0004651	mmu-miR-340-5p	Il21	60505	ENSMUSG00000027718	NA	NA	NA	predicted	0.98	NA	NA
diana_microt	MIMAT0001537	mmu-miR-429-3p	Lhfp	108927	ENSMUSG00000048332	NA	NA	NA	predicted	0.98	NA	NA
diana_microt	MIMAT0001537	mmu-miR-429-3p	Ppp2r2c	269643	ENSMUSG00000029120	NA	NA	NA	predicted	0.98	NA	NA
diana_microt	MIMAT0000559	mmu-miR-326-3p	Trem3	58218	ENSMUSG00000041754	NA	NA	NA	predicted	0.98	NA	NA
diana_microt	MIMAT0004651	mmu-miR-340-5p	Tnfrsf11b	18383	ENSMUSG00000063727	NA	NA	NA	predicted	0.98	NA	NA
diana_microt	MIMAT0000155	mmu-miR-142a-3p	Twf1	19230	ENSMUSG00000022451	NA	NA	NA	predicted	0.98	NA	NA
diana_microt	MIMAT0000165	mmu-miR-155-5p	Hivep2	15273	ENSMUSG00000015501	NA	NA	NA	predicted	0.98	NA	NA
diana_microt	MIMAT0015640	mmu-miR-3470a	Zdhhc3	69035	ENSMUSG00000025786	NA	NA	NA	predicted	0.98	NA	NA
diana_microt	MIMAT0004651	mmu-miR-340-5p	Ppp4r4	74521	ENSMUSG00000021209	NA	NA	NA	predicted	0.98	NA	NA
diana_microt	MIMAT0004622	mmu-let-7c-1-3p	Myt1l	17933	ENSMUSG00000061911	NA	NA	NA	predicted	0.98	NA	NA
diana_microt	MIMAT0000165	mmu-miR-155-5p	Nova1	664883	ENSMUSG00000021047	NA	NA	NA	predicted	0.98	NA	NA
diana_microt	MIMAT0004653	mmu-miR-342-5p	Vstm2a	211739	ENSMUSG00000048834	NA	NA	NA	predicted	0.98	NA	NA
diana_microt	MIMAT0004651	mmu-miR-340-5p	Atp13a3	224088	ENSMUSG00000022533	NA	NA	NA	predicted	0.98	NA	NA
diana_microt	MIMAT0001537	mmu-miR-429-3p	Eif4e2	26987	ENSMUSG00000026254	NA	NA	NA	predicted	0.98	NA	NA
diana_microt	MIMAT0004622	mmu-let-7c-1-3p	Lrrtm3	216028	ENSMUSG00000042846	NA	NA	NA	predicted	0.98	NA	NA
diana_microt	MIMAT0004622	mmu-let-7c-1-3p	Cxxc4	319478	ENSMUSG00000044365	NA	NA	NA	predicted	0.98	NA	NA
diana_microt	MIMAT0001537	mmu-miR-429-3p	Twistnb	28071	ENSMUSG00000020561	NA	NA	NA	predicted	0.98	NA	NA
diana_microt	MIMAT0004651	mmu-miR-340-5p	Pura	19290	ENSMUSG00000043991	NA	NA	NA	predicted	0.98	NA	NA
diana_microt	MIMAT0004651	mmu-miR-340-5p	Hs2st1	23908	ENSMUSG00000040151	NA	NA	NA	predicted	0.98	NA	NA
diana_microt	MIMAT0001537	mmu-miR-429-3p	Nrbp1	192292	ENSMUSG00000029148	NA	NA	NA	predicted	0.98	NA	NA
diana_microt	MIMAT0000165	mmu-miR-155-5p	2610002M06Rik	67064	ENSMUSG00000031242	NA	NA	NA	predicted	0.98	NA	NA
diana_microt	MIMAT0015640	mmu-miR-3470a	Arrdc3	105171	ENSMUSG00000074794	NA	NA	NA	predicted	0.98	NA	NA
diana_microt	MIMAT0017053	mmu-miR-212-5p	Mex3c	240396	ENSMUSG00000037253	NA	NA	NA	predicted	0.979	NA	NA
diana_microt	MIMAT0000155	mmu-miR-142a-3p	Apc	11789	ENSMUSG00000005871	NA	NA	NA	predicted	0.979	NA	NA
diana_microt	MIMAT0003494	mmu-miR-704	Sptbn1	20742	ENSMUSG00000020315	NA	NA	NA	predicted	0.979	NA	NA
diana_microt	MIMAT0004622	mmu-let-7c-1-3p	Fign	60344	ENSMUSG00000075324	NA	NA	NA	predicted	0.979	NA	NA
diana_microt	MIMAT0004651	mmu-miR-340-5p	Cxcl14	57266	ENSMUSG00000021508	NA	NA	NA	predicted	0.979	NA	NA
diana_microt	MIMAT0001537	mmu-miR-429-3p	Msn	17698	ENSMUSG00000031207	NA	NA	NA	predicted	0.979	NA	NA
diana_microt	MIMAT0015640	mmu-miR-3470a	Ildr2	100039795	ENSMUSG00000040612	NA	NA	NA	predicted	0.979	NA	NA
diana_microt	MIMAT0004622	mmu-let-7c-1-3p	Mll5	69188	ENSMUSG00000029004	NA	NA	NA	predicted	0.979	NA	NA
diana_microt	MIMAT0000154	mmu-miR-142a-5p	Fign	60344	ENSMUSG00000075324	NA	NA	NA	predicted	0.979	NA	NA
diana_microt	MIMAT0001537	mmu-miR-429-3p	Zfpm2	22762	ENSMUSG00000022306	NA	NA	NA	predicted	0.979	NA	NA
diana_microt	MIMAT0004651	mmu-miR-340-5p	Rbm26	74213	ENSMUSG00000022119	NA	NA	NA	predicted	0.979	NA	NA
diana_microt	MIMAT0004583	mmu-miR-130b-5p	Ythdc1	231386	ENSMUSG00000035851	NA	NA	NA	predicted	0.979	NA	NA
diana_microt	MIMAT0000154	mmu-miR-142a-5p	Prpf40a	56194	ENSMUSG00000061136	NA	NA	NA	predicted	0.979	NA	NA
diana_microt	MIMAT0004622	mmu-let-7c-1-3p	Csmd1	94109	ENSMUSG00000060924	NA	NA	NA	predicted	0.979	NA	NA
diana_microt	MIMAT0015640	mmu-miR-3470a	Adamts9	101401	ENSMUSG00000030022	NA	NA	NA	predicted	0.979	NA	NA
diana_microt	MIMAT0004651	mmu-miR-340-5p	Hif1a	15251	ENSMUSG00000021109	NA	NA	NA	predicted	0.979	NA	NA
diana_microt	MIMAT0004651	mmu-miR-340-5p	Alcam	11658	ENSMUSG00000022636	NA	NA	NA	predicted	0.979	NA	NA
diana_microt	MIMAT0017053	mmu-miR-212-5p	Plxna2	18845	ENSMUSG00000026640	NA	NA	NA	predicted	0.979	NA	NA
diana_microt	MIMAT0004651	mmu-miR-340-5p	Rbms1	56878	ENSMUSG00000026970	NA	NA	NA	predicted	0.979	NA	NA
diana_microt	MIMAT0004651	mmu-miR-340-5p	Irf2bp1	272359	ENSMUSG00000044030	NA	NA	NA	predicted	0.979	NA	NA
diana_microt	MIMAT0005291	mmu-miR-582-5p	Gm5577		ENSMUSG00000084950	NA	NA	NA	predicted	0.979	NA	NA
diana_microt	MIMAT0004651	mmu-miR-340-5p	Sec63	140740	ENSMUSG00000019802	NA	NA	NA	predicted	0.978	NA	NA
diana_microt	MIMAT0001537	mmu-miR-429-3p	Fhl1	14199	ENSMUSG00000023092	NA	NA	NA	predicted	0.978	NA	NA
diana_microt	MIMAT0016995	mmu-miR-182-3p	Fat1	14107	ENSMUSG00000070047	NA	NA	NA	predicted	0.978	NA	NA
diana_microt	MIMAT0000538	mmu-miR-31-5p	Tacc1	320165	ENSMUSG00000065954	NA	NA	NA	predicted	0.978	NA	NA
diana_microt	MIMAT0004651	mmu-miR-340-5p	Nfe2l2	18024	ENSMUSG00000015839	NA	NA	NA	predicted	0.978	NA	NA
diana_microt	MIMAT0005291	mmu-miR-582-5p	Gm5641	229279	ENSMUSG00000069014	NA	NA	NA	predicted	0.978	NA	NA
diana_microt	MIMAT0004653	mmu-miR-342-5p	2310016G11Rik		ENSMUSG00000070574	NA	NA	NA	predicted	0.978	NA	NA
diana_microt	MIMAT0005291	mmu-miR-582-5p	Gm6793		ENSMUSG00000092086	NA	NA	NA	predicted	0.978	NA	NA
diana_microt	MIMAT0004651	mmu-miR-340-5p	Msi2	76626	ENSMUSG00000069769	NA	NA	NA	predicted	0.978	NA	NA
diana_microt	MIMAT0017053	mmu-miR-212-5p	Zfp462	242466	ENSMUSG00000060206	NA	NA	NA	predicted	0.978	NA	NA
diana_microt	MIMAT0017182	mmu-miR-450a-1-3p	Tnfrsf22		ENSMUSG00000090852	NA	NA	NA	predicted	0.978	NA	NA
diana_microt	MIMAT0015640	mmu-miR-3470a	Ubfd1	28018	ENSMUSG00000030870	NA	NA	NA	predicted	0.978	NA	NA
diana_microt	MIMAT0004622	mmu-let-7c-1-3p	Foxo1	56458	ENSMUSG00000044167	NA	NA	NA	predicted	0.978	NA	NA
diana_microt	MIMAT0000165	mmu-miR-155-5p	Gpd1l	333433	ENSMUSG00000050627	NA	NA	NA	predicted	0.978	NA	NA
diana_microt	MIMAT0000154	mmu-miR-142a-5p	Elavl2	15569	ENSMUSG00000008489	NA	NA	NA	predicted	0.978	NA	NA
diana_microt	MIMAT0017008	mmu-miR-301a-5p	Hspa1a	193740	ENSMUSG00000091971	NA	NA	NA	predicted	0.978	NA	NA
diana_microt	MIMAT0000165	mmu-miR-155-5p	Fosl2	14284	ENSMUSG00000029135	NA	NA	NA	predicted	0.978	NA	NA
diana_microt	MIMAT0004651	mmu-miR-340-5p	Plagl2	54711	ENSMUSG00000051413	NA	NA	NA	predicted	0.978	NA	NA
diana_microt	MIMAT0004651	mmu-miR-340-5p	Zbtb7a	16969	ENSMUSG00000035011	NA	NA	NA	predicted	0.977	NA	NA
diana_microt	MIMAT0004651	mmu-miR-340-5p	Galnt18	233733	ENSMUSG00000038296	NA	NA	NA	predicted	0.977	NA	NA
diana_microt	MIMAT0016980	mmu-miR-23b-5p	1700029H14Rik	66501	ENSMUSG00000031452	NA	NA	NA	predicted	0.977	NA	NA
diana_microt	MIMAT0005291	mmu-miR-582-5p	Mapk8	26419	ENSMUSG00000021936	NA	NA	NA	predicted	0.977	NA	NA
diana_microt	MIMAT0000538	mmu-miR-31-5p	Tmem145	330485	ENSMUSG00000043843	NA	NA	NA	predicted	0.977	NA	NA
diana_microt	MIMAT0019341	mmu-miR-3963	Pms2	18861	ENSMUSG00000079109	NA	NA	NA	predicted	0.977	NA	NA
diana_microt	MIMAT0005292	mmu-miR-582-3p	Tet1	52463	ENSMUSG00000047146	NA	NA	NA	predicted	0.977	NA	NA
diana_microt	MIMAT0000155	mmu-miR-142a-3p	Strn3	94186	ENSMUSG00000020954	NA	NA	NA	predicted	0.977	NA	NA
diana_microt	MIMAT0004651	mmu-miR-340-5p	Hook3	320191	ENSMUSG00000037234	NA	NA	NA	predicted	0.977	NA	NA
diana_microt	MIMAT0000538	mmu-miR-31-5p	Kank1	107351	ENSMUSG00000032702	NA	NA	NA	predicted	0.977	NA	NA
diana_microt	MIMAT0000154	mmu-miR-142a-5p	Pura	19290	ENSMUSG00000043991	NA	NA	NA	predicted	0.977	NA	NA
diana_microt	MIMAT0004651	mmu-miR-340-5p	Zfp516	329003	ENSMUSG00000058881	NA	NA	NA	predicted	0.977	NA	NA
diana_microt	MIMAT0000538	mmu-miR-31-5p	Jazf1	231986	ENSMUSG00000063568	NA	NA	NA	predicted	0.977	NA	NA
diana_microt	MIMAT0000154	mmu-miR-142a-5p	Cdk13	69562	ENSMUSG00000041297	NA	NA	NA	predicted	0.977	NA	NA
diana_microt	MIMAT0004651	mmu-miR-340-5p	Ankrd12	106585	ENSMUSG00000034647	NA	NA	NA	predicted	0.977	NA	NA
diana_microt	MIMAT0004622	mmu-let-7c-1-3p	Setbp1	240427	ENSMUSG00000024548	NA	NA	NA	predicted	0.977	NA	NA
diana_microt	MIMAT0001537	mmu-miR-429-3p	Mknk1	17346	ENSMUSG00000028708	NA	NA	NA	predicted	0.977	NA	NA
diana_microt	MIMAT0004622	mmu-let-7c-1-3p	Hmgcs1	208715	ENSMUSG00000093930	NA	NA	NA	predicted	0.977	NA	NA
diana_microt	MIMAT0017182	mmu-miR-450a-1-3p	4930468A15Rik	74987	ENSMUSG00000079525	NA	NA	NA	predicted	0.977	NA	NA
diana_microt	MIMAT0017182	mmu-miR-450a-1-3p	1700001K19Rik	66323	ENSMUSG00000056508	NA	NA	NA	predicted	0.977	NA	NA
diana_microt	MIMAT0000155	mmu-miR-142a-3p	Tnks	21951	ENSMUSG00000031529	NA	NA	NA	predicted	0.977	NA	NA
diana_microt	MIMAT0016993	mmu-miR-155-3p	Kctd1	106931	ENSMUSG00000036225	NA	NA	NA	predicted	0.976	NA	NA
diana_microt	MIMAT0004622	mmu-let-7c-1-3p	Cdan1	68968	ENSMUSG00000027284	NA	NA	NA	predicted	0.976	NA	NA
diana_microt	MIMAT0004651	mmu-miR-340-5p	Suco	226551	ENSMUSG00000040297	NA	NA	NA	predicted	0.976	NA	NA
diana_microt	MIMAT0000154	mmu-miR-142a-5p	Son	20658	ENSMUSG00000022961	NA	NA	NA	predicted	0.976	NA	NA
diana_microt	MIMAT0015640	mmu-miR-3470a	Htr7	15566	ENSMUSG00000024798	NA	NA	NA	predicted	0.976	NA	NA
diana_microt	MIMAT0004651	mmu-miR-340-5p	Cwc25	67480	ENSMUSG00000018541	NA	NA	NA	predicted	0.976	NA	NA
diana_microt	MIMAT0000158	mmu-miR-146a-5p	Eif4g2	13690	ENSMUSG00000005610	NA	NA	NA	predicted	0.976	NA	NA
diana_microt	MIMAT0001537	mmu-miR-429-3p	Zfp711	245595	ENSMUSG00000025529	NA	NA	NA	predicted	0.976	NA	NA
diana_microt	MIMAT0000586	mmu-miR-340-3p	Il11ra1	16157	ENSMUSG00000073889	NA	NA	NA	predicted	0.976	NA	NA
diana_microt	MIMAT0019341	mmu-miR-3963	Chtf8	214987	ENSMUSG00000046691	NA	NA	NA	predicted	0.976	NA	NA
diana_microt	MIMAT0015640	mmu-miR-3470a	Gpbp1l1	77110	ENSMUSG00000034042	NA	NA	NA	predicted	0.976	NA	NA
diana_microt	MIMAT0004651	mmu-miR-340-5p	H3f3b	627371	ENSMUSG00000016559	NA	NA	NA	predicted	0.976	NA	NA
diana_microt	MIMAT0004651	mmu-miR-340-5p	Tmem33	67878	ENSMUSG00000037720	NA	NA	NA	predicted	0.976	NA	NA
diana_microt	MIMAT0004651	mmu-miR-340-5p	H3f3b	15081	ENSMUSG00000016559	NA	NA	NA	predicted	0.976	NA	NA
diana_microt	MIMAT0017021	mmu-miR-96-3p	Ggh	14590	ENSMUSG00000073987	NA	NA	NA	predicted	0.976	NA	NA
diana_microt	MIMAT0004651	mmu-miR-340-5p	Tmem64	100201	ENSMUSG00000043252	NA	NA	NA	predicted	0.976	NA	NA
diana_microt	MIMAT0000165	mmu-miR-155-5p	Aak1	269774	ENSMUSG00000057230	NA	NA	NA	predicted	0.976	NA	NA
diana_microt	MIMAT0000154	mmu-miR-142a-5p	Atxn7l2	72522	ENSMUSG00000048997	NA	NA	NA	predicted	0.976	NA	NA
diana_microt	MIMAT0004651	mmu-miR-340-5p	Rest	19712	ENSMUSG00000029249	NA	NA	NA	predicted	0.976	NA	NA
diana_microt	MIMAT0001537	mmu-miR-429-3p	Tmem170b	621976	ENSMUSG00000087370	NA	NA	NA	predicted	0.976	NA	NA
diana_microt	MIMAT0015640	mmu-miR-3470a	Pof1b	69693	ENSMUSG00000034607	NA	NA	NA	predicted	0.976	NA	NA
diana_microt	MIMAT0000155	mmu-miR-142a-3p	2210010C04Rik	67373	ENSMUSG00000029882	NA	NA	NA	predicted	0.976	NA	NA
diana_microt	MIMAT0004651	mmu-miR-340-5p	H3f3b	101056659	ENSMUSG00000016559	NA	NA	NA	predicted	0.976	NA	NA
diana_microt	MIMAT0000165	mmu-miR-155-5p	Papola	18789	ENSMUSG00000021111	NA	NA	NA	predicted	0.976	NA	NA
diana_microt	MIMAT0004651	mmu-miR-340-5p	H3f3b	625328	ENSMUSG00000016559	NA	NA	NA	predicted	0.976	NA	NA
diana_microt	MIMAT0004651	mmu-miR-340-5p	Nova1	664883	ENSMUSG00000021047	NA	NA	NA	predicted	0.976	NA	NA
diana_microt	MIMAT0004651	mmu-miR-340-5p	H3f3b	15078	ENSMUSG00000016559	NA	NA	NA	predicted	0.976	NA	NA
diana_microt	MIMAT0000165	mmu-miR-155-5p	Crebrf	77128	ENSMUSG00000048249	NA	NA	NA	predicted	0.976	NA	NA
diana_microt	MIMAT0004651	mmu-miR-340-5p	Megf9	230316	ENSMUSG00000039270	NA	NA	NA	predicted	0.976	NA	NA
diana_microt	MIMAT0000538	mmu-miR-31-5p	Nufip2	68564	ENSMUSG00000037857	NA	NA	NA	predicted	0.976	NA	NA
diana_microt	MIMAT0004651	mmu-miR-340-5p	H3f3b	667250	ENSMUSG00000016559	NA	NA	NA	predicted	0.976	NA	NA
diana_microt	MIMAT0004651	mmu-miR-340-5p	Ube2w	66799	ENSMUSG00000025939	NA	NA	NA	predicted	0.976	NA	NA
diana_microt	MIMAT0004651	mmu-miR-340-5p	H3f3b	544973	ENSMUSG00000016559	NA	NA	NA	predicted	0.976	NA	NA
diana_microt	MIMAT0004583	mmu-miR-130b-5p	Cnksr2	245684	ENSMUSG00000025658	NA	NA	NA	predicted	0.975	NA	NA
diana_microt	MIMAT0004651	mmu-miR-340-5p	Klhl15	236904	ENSMUSG00000043929	NA	NA	NA	predicted	0.975	NA	NA
diana_microt	MIMAT0000158	mmu-miR-146a-5p	Shpk	74637	ENSMUSG00000005951	NA	NA	NA	predicted	0.975	NA	NA
diana_microt	MIMAT0001537	mmu-miR-429-3p	Spryd7	66674	ENSMUSG00000021930	NA	NA	NA	predicted	0.975	NA	NA
diana_microt	MIMAT0000158	mmu-miR-146a-5p	Cask	12361	ENSMUSG00000031012	NA	NA	NA	predicted	0.975	NA	NA
diana_microt	MIMAT0001537	mmu-miR-429-3p	Amfr	23802	ENSMUSG00000031751	NA	NA	NA	predicted	0.975	NA	NA
diana_microt	MIMAT0000158	mmu-miR-146a-5p	Chchd3	66075	ENSMUSG00000053768	NA	NA	NA	predicted	0.975	NA	NA
diana_microt	MIMAT0000586	mmu-miR-340-3p	Gm13305	100038993	ENSMUSG00000073876	NA	NA	NA	predicted	0.975	NA	NA
diana_microt	MIMAT0004651	mmu-miR-340-5p	Wdr17	244484	ENSMUSG00000039375	NA	NA	NA	predicted	0.975	NA	NA
diana_microt	MIMAT0000538	mmu-miR-31-5p	Ispd	75847	ENSMUSG00000043153	NA	NA	NA	predicted	0.975	NA	NA
diana_microt	MIMAT0015640	mmu-miR-3470a	Nedd4l	83814	ENSMUSG00000024589	NA	NA	NA	predicted	0.975	NA	NA
diana_microt	MIMAT0015640	mmu-miR-3470a	Gdi1	14567	ENSMUSG00000015291	NA	NA	NA	predicted	0.975	NA	NA
diana_microt	MIMAT0004622	mmu-let-7c-1-3p	Rapgef2	76089	ENSMUSG00000062232	NA	NA	NA	predicted	0.975	NA	NA
diana_microt	MIMAT0017021	mmu-miR-96-3p	Fsd1l	319636	ENSMUSG00000054752	NA	NA	NA	predicted	0.975	NA	NA
diana_microt	MIMAT0000586	mmu-miR-340-3p	Gm13305	100861969	ENSMUSG00000073876	NA	NA	NA	predicted	0.975	NA	NA
diana_microt	MIMAT0000158	mmu-miR-146a-5p	Stc1	20855	ENSMUSG00000014813	NA	NA	NA	predicted	0.975	NA	NA
diana_microt	MIMAT0000586	mmu-miR-340-3p	Gm13305	16158	ENSMUSG00000073876	NA	NA	NA	predicted	0.975	NA	NA
diana_microt	MIMAT0004651	mmu-miR-340-5p	Rfx3	19726	ENSMUSG00000040929	NA	NA	NA	predicted	0.975	NA	NA
diana_microt	MIMAT0000155	mmu-miR-142a-3p	Trpc5	22067	ENSMUSG00000041710	NA	NA	NA	predicted	0.975	NA	NA
diana_microt	MIMAT0005291	mmu-miR-582-5p	Bzw1	66882	ENSMUSG00000051223	NA	NA	NA	predicted	0.975	NA	NA
diana_microt	MIMAT0004651	mmu-miR-340-5p	Gm10608		ENSMUSG00000074029	NA	NA	NA	predicted	0.975	NA	NA
diana_microt	MIMAT0001537	mmu-miR-429-3p	Cops2	12848	ENSMUSG00000027206	NA	NA	NA	predicted	0.975	NA	NA
diana_microt	MIMAT0000158	mmu-miR-146a-5p	Abl2	11352	ENSMUSG00000026596	NA	NA	NA	predicted	0.975	NA	NA
diana_microt	MIMAT0000586	mmu-miR-340-3p	Gm13305	100042555	ENSMUSG00000073876	NA	NA	NA	predicted	0.975	NA	NA
diana_microt	MIMAT0004651	mmu-miR-340-5p	Pcdh20	219257	ENSMUSG00000050505	NA	NA	NA	predicted	0.975	NA	NA
diana_microt	MIMAT0001537	mmu-miR-429-3p	Ppm1f	68606	ENSMUSG00000026181	NA	NA	NA	predicted	0.975	NA	NA
diana_microt	MIMAT0004651	mmu-miR-340-5p	Kcnh7	170738	ENSMUSG00000059742	NA	NA	NA	predicted	0.974	NA	NA
diana_microt	MIMAT0004651	mmu-miR-340-5p	4833424O15Rik	75769	ENSMUSG00000033342	NA	NA	NA	predicted	0.974	NA	NA
diana_microt	MIMAT0000165	mmu-miR-155-5p	7420426K07Rik	546157	ENSMUSG00000074123	NA	NA	NA	predicted	0.974	NA	NA
diana_microt	MIMAT0000165	mmu-miR-155-5p	Rapgef2	76089	ENSMUSG00000062232	NA	NA	NA	predicted	0.974	NA	NA
diana_microt	MIMAT0004651	mmu-miR-340-5p	Cacnb4	12298	ENSMUSG00000017412	NA	NA	NA	predicted	0.974	NA	NA
diana_microt	MIMAT0017008	mmu-miR-301a-5p	Ccdc64b	212733	ENSMUSG00000043782	NA	NA	NA	predicted	0.974	NA	NA
diana_microt	MIMAT0004651	mmu-miR-340-5p	Nppc	18159	ENSMUSG00000026241	NA	NA	NA	predicted	0.974	NA	NA
diana_microt	MIMAT0015640	mmu-miR-3470a	Ttn	22138	ENSMUSG00000051747	NA	NA	NA	predicted	0.974	NA	NA
diana_microt	MIMAT0001537	mmu-miR-429-3p	Zcchc24	71918	ENSMUSG00000055538	NA	NA	NA	predicted	0.974	NA	NA
diana_microt	MIMAT0004622	mmu-let-7c-1-3p	Rarb	218772	ENSMUSG00000017491	NA	NA	NA	predicted	0.974	NA	NA
diana_microt	MIMAT0000165	mmu-miR-155-5p	Pkn2	109333	ENSMUSG00000004591	NA	NA	NA	predicted	0.974	NA	NA
diana_microt	MIMAT0000595	mmu-miR-345-5p	Ttc14	67120	ENSMUSG00000027677	NA	NA	NA	predicted	0.974	NA	NA
diana_microt	MIMAT0004622	mmu-let-7c-1-3p	Mier3	218613	ENSMUSG00000032727	NA	NA	NA	predicted	0.974	NA	NA
diana_microt	MIMAT0004651	mmu-miR-340-5p	Nckap5	210356	ENSMUSG00000049690	NA	NA	NA	predicted	0.974	NA	NA
diana_microt	MIMAT0004651	mmu-miR-340-5p	Ppp3r1	19058	ENSMUSG00000033953	NA	NA	NA	predicted	0.974	NA	NA
diana_microt	MIMAT0015640	mmu-miR-3470a	Lage3	66192	ENSMUSG00000015289	NA	NA	NA	predicted	0.974	NA	NA
diana_microt	MIMAT0004651	mmu-miR-340-5p	Lekr1	624866	ENSMUSG00000074579	NA	NA	NA	predicted	0.974	NA	NA
diana_microt	MIMAT0004622	mmu-let-7c-1-3p	Rasal2	226525	ENSMUSG00000070565	NA	NA	NA	predicted	0.974	NA	NA
diana_microt	MIMAT0001537	mmu-miR-429-3p	Ugt8a	22239	ENSMUSG00000032854	NA	NA	NA	predicted	0.974	NA	NA
diana_microt	MIMAT0004651	mmu-miR-340-5p	Zc3h12c	244871	ENSMUSG00000035164	NA	NA	NA	predicted	0.973	NA	NA
diana_microt	MIMAT0004651	mmu-miR-340-5p	E130311K13Rik	329659	ENSMUSG00000048581	NA	NA	NA	predicted	0.973	NA	NA
diana_microt	MIMAT0017232	mmu-miR-301b-5p	Zfp184	193452	ENSMUSG00000006720	NA	NA	NA	predicted	0.973	NA	NA
diana_microt	MIMAT0004651	mmu-miR-340-5p	Brwd3	382236	ENSMUSG00000063663	NA	NA	NA	predicted	0.973	NA	NA
diana_microt	MIMAT0004622	mmu-let-7c-1-3p	4933426M11Rik	217684	ENSMUSG00000021133	NA	NA	NA	predicted	0.973	NA	NA
diana_microt	MIMAT0004651	mmu-miR-340-5p	Ccdc88a	108686	ENSMUSG00000032740	NA	NA	NA	predicted	0.973	NA	NA
diana_microt	MIMAT0004583	mmu-miR-130b-5p	Mmp16	17389	ENSMUSG00000028226	NA	NA	NA	predicted	0.973	NA	NA
diana_microt	MIMAT0001537	mmu-miR-429-3p	Pcnx	54604	ENSMUSG00000021140	NA	NA	NA	predicted	0.973	NA	NA
diana_microt	MIMAT0004622	mmu-let-7c-1-3p	Tlk1	228012	ENSMUSG00000041997	NA	NA	NA	predicted	0.973	NA	NA
diana_microt	MIMAT0005291	mmu-miR-582-5p	Cnst	226744	ENSMUSG00000038949	NA	NA	NA	predicted	0.973	NA	NA
diana_microt	MIMAT0004651	mmu-miR-340-5p	Cpeb4	67579	ENSMUSG00000020300	NA	NA	NA	predicted	0.973	NA	NA
diana_microt	MIMAT0017084	mmu-miR-181b-2-3p	Atrx	22589	ENSMUSG00000031229	NA	NA	NA	predicted	0.973	NA	NA
diana_microt	MIMAT0017053	mmu-miR-212-5p	Ccdc117	104479	ENSMUSG00000020482	NA	NA	NA	predicted	0.973	NA	NA
diana_microt	MIMAT0000158	mmu-miR-146a-5p	Parp1	11545	ENSMUSG00000026496	NA	NA	NA	predicted	0.973	NA	NA
diana_microt	MIMAT0004651	mmu-miR-340-5p	Cdc42bpg	240505	ENSMUSG00000024769	NA	NA	NA	predicted	0.973	NA	NA
diana_microt	MIMAT0001537	mmu-miR-429-3p	Dusp1	19252	ENSMUSG00000024190	NA	NA	NA	predicted	0.973	NA	NA
diana_microt	MIMAT0004622	mmu-let-7c-1-3p	Rnf38	73469	ENSMUSG00000035696	NA	NA	NA	predicted	0.973	NA	NA
diana_microt	MIMAT0015640	mmu-miR-3470a	Adcyap1	11516	ENSMUSG00000024256	NA	NA	NA	predicted	0.973	NA	NA
diana_microt	MIMAT0004622	mmu-let-7c-1-3p	Sox6	20679	ENSMUSG00000051910	NA	NA	NA	predicted	0.973	NA	NA
diana_microt	MIMAT0001537	mmu-miR-429-3p	Ppp4r2	232314	ENSMUSG00000052144	NA	NA	NA	predicted	0.973	NA	NA
diana_microt	MIMAT0000165	mmu-miR-155-5p	Nfe2l2	18024	ENSMUSG00000015839	NA	NA	NA	predicted	0.973	NA	NA
diana_microt	MIMAT0004651	mmu-miR-340-5p	Sft2d3	67158	ENSMUSG00000044982	NA	NA	NA	predicted	0.973	NA	NA
diana_microt	MIMAT0000154	mmu-miR-142a-5p	Hipk1	15257	ENSMUSG00000008730	NA	NA	NA	predicted	0.973	NA	NA
diana_microt	MIMAT0016995	mmu-miR-182-3p	Cdk8	264064	ENSMUSG00000029635	NA	NA	NA	predicted	0.973	NA	NA
diana_microt	MIMAT0016993	mmu-miR-155-3p	Gpr158	241263	ENSMUSG00000045967	NA	NA	NA	predicted	0.973	NA	NA
diana_microt	MIMAT0001537	mmu-miR-429-3p	Kdm3b	277250	ENSMUSG00000038773	NA	NA	NA	predicted	0.972	NA	NA
diana_microt	MIMAT0017084	mmu-miR-181b-2-3p	Ccdc71l	72123	ENSMUSG00000090946	NA	NA	NA	predicted	0.972	NA	NA
diana_microt	MIMAT0004622	mmu-let-7c-1-3p	Rdx	19684	ENSMUSG00000032050	NA	NA	NA	predicted	0.972	NA	NA
diana_microt	MIMAT0015640	mmu-miR-3470a	Hnrnph2	56258	ENSMUSG00000045427	NA	NA	NA	predicted	0.972	NA	NA
diana_microt	MIMAT0004622	mmu-let-7c-1-3p	Max	17187	ENSMUSG00000059436	NA	NA	NA	predicted	0.972	NA	NA
diana_microt	MIMAT0017182	mmu-miR-450a-1-3p	Gtf3c2	71752	ENSMUSG00000106864	NA	NA	NA	predicted	0.972	NA	NA
diana_microt	MIMAT0000538	mmu-miR-31-5p	Sh2d1a	20400	ENSMUSG00000005696	NA	NA	NA	predicted	0.972	NA	NA
diana_microt	MIMAT0000165	mmu-miR-155-5p	Zfp952	240067	ENSMUSG00000053390	NA	NA	NA	predicted	0.972	NA	NA
diana_microt	MIMAT0004651	mmu-miR-340-5p	Necab1	69352	ENSMUSG00000040536	NA	NA	NA	predicted	0.972	NA	NA
diana_microt	MIMAT0000165	mmu-miR-155-5p	Tab2	68652	ENSMUSG00000015755	NA	NA	NA	predicted	0.972	NA	NA
diana_microt	MIMAT0004651	mmu-miR-340-5p	Hoxb2	103889	ENSMUSG00000075588	NA	NA	NA	predicted	0.972	NA	NA
diana_microt	MIMAT0004622	mmu-let-7c-1-3p	Egfr	13649	ENSMUSG00000020122	NA	NA	NA	predicted	0.972	NA	NA
diana_microt	MIMAT0005292	mmu-miR-582-3p	Cdc73	214498	ENSMUSG00000026361	NA	NA	NA	predicted	0.972	NA	NA
diana_microt	MIMAT0004651	mmu-miR-340-5p	Zswim6	67263	ENSMUSG00000032846	NA	NA	NA	predicted	0.972	NA	NA
diana_microt	MIMAT0001537	mmu-miR-429-3p	Hspa13	110920	ENSMUSG00000032932	NA	NA	NA	predicted	0.972	NA	NA
diana_microt	MIMAT0016993	mmu-miR-155-3p	Slc23a1	20522	ENSMUSG00000024354	NA	NA	NA	predicted	0.972	NA	NA
diana_microt	MIMAT0000165	mmu-miR-155-5p	Boc	117606	ENSMUSG00000022687	NA	NA	NA	predicted	0.972	NA	NA
diana_microt	MIMAT0000559	mmu-miR-326-3p	Srpr	67398	ENSMUSG00000032042	NA	NA	NA	predicted	0.972	NA	NA
diana_microt	MIMAT0000154	mmu-miR-142a-5p	Wwp1	107568	ENSMUSG00000041058	NA	NA	NA	predicted	0.972	NA	NA
diana_microt	MIMAT0015640	mmu-miR-3470a	Racgap1	26934	ENSMUSG00000023015	NA	NA	NA	predicted	0.972	NA	NA
diana_microt	MIMAT0000154	mmu-miR-142a-5p	Kitl	17311	ENSMUSG00000019966	NA	NA	NA	predicted	0.971	NA	NA
diana_microt	MIMAT0001537	mmu-miR-429-3p	Asf1a	66403	ENSMUSG00000019857	NA	NA	NA	predicted	0.971	NA	NA
diana_microt	MIMAT0004651	mmu-miR-340-5p	Fgf4	14175	ENSMUSG00000050917	NA	NA	NA	predicted	0.971	NA	NA
diana_microt	MIMAT0000155	mmu-miR-142a-3p	Sh2b1	20399	ENSMUSG00000030733	NA	NA	NA	predicted	0.971	NA	NA
diana_microt	MIMAT0004651	mmu-miR-340-5p	Uba3	22200	ENSMUSG00000030061	NA	NA	NA	predicted	0.971	NA	NA
diana_microt	MIMAT0017008	mmu-miR-301a-5p	Bdp1	544971	ENSMUSG00000049658	NA	NA	NA	predicted	0.971	NA	NA
diana_microt	MIMAT0005291	mmu-miR-582-5p	Phf13	230936	ENSMUSG00000047777	NA	NA	NA	predicted	0.971	NA	NA
diana_microt	MIMAT0004651	mmu-miR-340-5p	F2rl1	14063	ENSMUSG00000021678	NA	NA	NA	predicted	0.971	NA	NA
diana_microt	MIMAT0004651	mmu-miR-340-5p	Rps6ka5	73086	ENSMUSG00000021180	NA	NA	NA	predicted	0.971	NA	NA
diana_microt	MIMAT0017021	mmu-miR-96-3p	Ctu1	233189	ENSMUSG00000038888	NA	NA	NA	predicted	0.971	NA	NA
diana_microt	MIMAT0000154	mmu-miR-142a-5p	Btg3	12228	ENSMUSG00000022863	NA	NA	NA	predicted	0.971	NA	NA
diana_microt	MIMAT0000538	mmu-miR-31-5p	Ppp1r9a	243725	ENSMUSG00000032827	NA	NA	NA	predicted	0.971	NA	NA
diana_microt	MIMAT0017232	mmu-miR-301b-5p	Bdp1	544971	ENSMUSG00000049658	NA	NA	NA	predicted	0.971	NA	NA
diana_microt	MIMAT0005292	mmu-miR-582-3p	Man2a2	140481	ENSMUSG00000038886	NA	NA	NA	predicted	0.971	NA	NA
diana_microt	MIMAT0004889	mmu-miR-504-5p	Cnot6	104625	ENSMUSG00000020362	NA	NA	NA	predicted	0.971	NA	NA
diana_microt	MIMAT0004651	mmu-miR-340-5p	Eif5b	226982	ENSMUSG00000026083	NA	NA	NA	predicted	0.971	NA	NA
diana_microt	MIMAT0017008	mmu-miR-301a-5p	Tmem136	235300	ENSMUSG00000048503	NA	NA	NA	predicted	0.971	NA	NA
diana_microt	MIMAT0001537	mmu-miR-429-3p	Inpp4a	269180	ENSMUSG00000026113	NA	NA	NA	predicted	0.971	NA	NA
diana_microt	MIMAT0004889	mmu-miR-504-5p	Gpc4	14735	ENSMUSG00000031119	NA	NA	NA	predicted	0.971	NA	NA
diana_microt	MIMAT0004651	mmu-miR-340-5p	Zfp800	627049	ENSMUSG00000039841	NA	NA	NA	predicted	0.97	NA	NA
diana_microt	MIMAT0001537	mmu-miR-429-3p	Fam118b	109229	ENSMUSG00000050471	NA	NA	NA	predicted	0.97	NA	NA
diana_microt	MIMAT0004622	mmu-let-7c-1-3p	1110018G07Rik	68497	ENSMUSG00000042350	NA	NA	NA	predicted	0.97	NA	NA
diana_microt	MIMAT0005291	mmu-miR-582-5p	Ube2d1	216080	ENSMUSG00000019927	NA	NA	NA	predicted	0.97	NA	NA
diana_microt	MIMAT0004622	mmu-let-7c-1-3p	Atp13a3	224088	ENSMUSG00000022533	NA	NA	NA	predicted	0.97	NA	NA
diana_microt	MIMAT0001537	mmu-miR-429-3p	Kcnd2	16508	ENSMUSG00000060882	NA	NA	NA	predicted	0.97	NA	NA
diana_microt	MIMAT0017084	mmu-miR-181b-2-3p	Nr3c1	14815	ENSMUSG00000024431	NA	NA	NA	predicted	0.97	NA	NA
diana_microt	MIMAT0000158	mmu-miR-146a-5p	Bcorl1	320376	ENSMUSG00000036959	NA	NA	NA	predicted	0.97	NA	NA
diana_microt	MIMAT0004622	mmu-let-7c-1-3p	Klhl14	225266	ENSMUSG00000042514	NA	NA	NA	predicted	0.97	NA	NA
diana_microt	MIMAT0004651	mmu-miR-340-5p	Calm1	12313	ENSMUSG00000001175	NA	NA	NA	predicted	0.97	NA	NA
diana_microt	MIMAT0001537	mmu-miR-429-3p	Scrt2	545474	ENSMUSG00000060257	NA	NA	NA	predicted	0.97	NA	NA
diana_microt	MIMAT0005291	mmu-miR-582-5p	Abhd17b	226016	ENSMUSG00000047368	NA	NA	NA	predicted	0.97	NA	NA
diana_microt	MIMAT0016980	mmu-miR-23b-5p	Nufip2	68564	ENSMUSG00000037857	NA	NA	NA	predicted	0.97	NA	NA
diana_microt	MIMAT0015640	mmu-miR-3470a	Nrap	18175	ENSMUSG00000049134	NA	NA	NA	predicted	0.97	NA	NA
diana_microt	MIMAT0001537	mmu-miR-429-3p	Tnfrsf10b	21933	ENSMUSG00000022074	NA	NA	NA	predicted	0.97	NA	NA
diana_microt	MIMAT0004651	mmu-miR-340-5p	Mtus1	102103	ENSMUSG00000045636	NA	NA	NA	predicted	0.97	NA	NA
diana_microt	MIMAT0004651	mmu-miR-340-5p	Bod1l	665775	ENSMUSG00000061755	NA	NA	NA	predicted	0.97	NA	NA
diana_microt	MIMAT0004651	mmu-miR-340-5p	Calm1	12315	ENSMUSG00000001175	NA	NA	NA	predicted	0.97	NA	NA
diana_microt	MIMAT0001537	mmu-miR-429-3p	Prr11	270906	ENSMUSG00000020493	NA	NA	NA	predicted	0.97	NA	NA
diana_microt	MIMAT0004651	mmu-miR-340-5p	Rhobtb3	73296	ENSMUSG00000021589	NA	NA	NA	predicted	0.97	NA	NA
diana_microt	MIMAT0017053	mmu-miR-212-5p	Cnot2	72068	ENSMUSG00000020166	NA	NA	NA	predicted	0.97	NA	NA
diana_microt	MIMAT0000154	mmu-miR-142a-5p	D15Ertd621e	210998	ENSMUSG00000037119	NA	NA	NA	predicted	0.97	NA	NA
diana_microt	MIMAT0004651	mmu-miR-340-5p	Pappa2	23850	ENSMUSG00000073530	NA	NA	NA	predicted	0.97	NA	NA
diana_microt	MIMAT0015640	mmu-miR-3470a	Dmrt3	240590	ENSMUSG00000042372	NA	NA	NA	predicted	0.97	NA	NA
diana_microt	MIMAT0000559	mmu-miR-326-3p	Fndc3a	319448	ENSMUSG00000033487	NA	NA	NA	predicted	0.97	NA	NA
diana_microt	MIMAT0005291	mmu-miR-582-5p	Mgea5	76055	ENSMUSG00000025220	NA	NA	NA	predicted	0.97	NA	NA
diana_microt	MIMAT0004651	mmu-miR-340-5p	Cep350	74081	ENSMUSG00000033671	NA	NA	NA	predicted	0.97	NA	NA
diana_microt	MIMAT0004651	mmu-miR-340-5p	Calm1	12314	ENSMUSG00000001175	NA	NA	NA	predicted	0.97	NA	NA
diana_microt	MIMAT0000154	mmu-miR-142a-5p	Nampt	59027	ENSMUSG00000020572	NA	NA	NA	predicted	0.97	NA	NA
diana_microt	MIMAT0004889	mmu-miR-504-5p	Rbfox2	93686	ENSMUSG00000033565	NA	NA	NA	predicted	0.969	NA	NA
diana_microt	MIMAT0004651	mmu-miR-340-5p	Myo9a	270163	ENSMUSG00000039585	NA	NA	NA	predicted	0.969	NA	NA
diana_microt	MIMAT0016995	mmu-miR-182-3p	Fam78b	226610	ENSMUSG00000060568	NA	NA	NA	predicted	0.969	NA	NA
diana_microt	MIMAT0005291	mmu-miR-582-5p	Fndc3b	72007	ENSMUSG00000039286	NA	NA	NA	predicted	0.969	NA	NA
diana_microt	MIMAT0004651	mmu-miR-340-5p	Frs2	327826	ENSMUSG00000020170	NA	NA	NA	predicted	0.969	NA	NA
diana_microt	MIMAT0004651	mmu-miR-340-5p	Als2	74018	ENSMUSG00000026024	NA	NA	NA	predicted	0.969	NA	NA
diana_microt	MIMAT0000165	mmu-miR-155-5p	Strn3	94186	ENSMUSG00000020954	NA	NA	NA	predicted	0.969	NA	NA
diana_microt	MIMAT0000155	mmu-miR-142a-3p	Irak1	16179	ENSMUSG00000031392	NA	NA	NA	predicted	0.969	NA	NA
diana_microt	MIMAT0000155	mmu-miR-142a-3p	Rere	68703	ENSMUSG00000039852	NA	NA	NA	predicted	0.969	NA	NA
diana_microt	MIMAT0004651	mmu-miR-340-5p	Rbm27	225432	ENSMUSG00000024491	NA	NA	NA	predicted	0.969	NA	NA
diana_microt	MIMAT0017084	mmu-miR-181b-2-3p	Tpmt	22017	ENSMUSG00000021376	NA	NA	NA	predicted	0.969	NA	NA
diana_microt	MIMAT0004651	mmu-miR-340-5p	Shoc2	56392	ENSMUSG00000024976	NA	NA	NA	predicted	0.969	NA	NA
diana_microt	MIMAT0004622	mmu-let-7c-1-3p	Hmgb3	15354	ENSMUSG00000015217	NA	NA	NA	predicted	0.969	NA	NA
diana_microt	MIMAT0004889	mmu-miR-504-5p	Papd5	214627	ENSMUSG00000036779	NA	NA	NA	predicted	0.969	NA	NA
diana_microt	MIMAT0017232	mmu-miR-301b-5p	Ifi27l2b	217845	ENSMUSG00000021208	NA	NA	NA	predicted	0.969	NA	NA
diana_microt	MIMAT0017053	mmu-miR-212-5p	Wnt2	22413	ENSMUSG00000010797	NA	NA	NA	predicted	0.969	NA	NA
diana_microt	MIMAT0000154	mmu-miR-142a-5p	Rsf1	233532	ENSMUSG00000035623	NA	NA	NA	predicted	0.969	NA	NA
diana_microt	MIMAT0004622	mmu-let-7c-1-3p	Tanc2	77097	ENSMUSG00000053580	NA	NA	NA	predicted	0.969	NA	NA
diana_microt	MIMAT0004651	mmu-miR-340-5p	Slc16a1	20501	ENSMUSG00000032902	NA	NA	NA	predicted	0.969	NA	NA
diana_microt	MIMAT0004651	mmu-miR-340-5p	Scml2	107815	ENSMUSG00000000037	NA	NA	NA	predicted	0.969	NA	NA
diana_microt	MIMAT0000559	mmu-miR-326-3p	Ticam1	106759	ENSMUSG00000047123	NA	NA	NA	predicted	0.968	NA	NA
diana_microt	MIMAT0001537	mmu-miR-429-3p	Cdyl	12593	ENSMUSG00000059288	NA	NA	NA	predicted	0.968	NA	NA
diana_microt	MIMAT0001537	mmu-miR-429-3p	Srsf1	110809	ENSMUSG00000018379	NA	NA	NA	predicted	0.968	NA	NA
diana_microt	MIMAT0005291	mmu-miR-582-5p	Atxn1	20238	ENSMUSG00000046876	NA	NA	NA	predicted	0.968	NA	NA
diana_microt	MIMAT0000165	mmu-miR-155-5p	Gm16039		ENSMUSG00000089862	NA	NA	NA	predicted	0.968	NA	NA
diana_microt	MIMAT0000538	mmu-miR-31-5p	G3bp2	23881	ENSMUSG00000029405	NA	NA	NA	predicted	0.968	NA	NA
diana_microt	MIMAT0004651	mmu-miR-340-5p	Clcn5	12728	ENSMUSG00000004317	NA	NA	NA	predicted	0.968	NA	NA
diana_microt	MIMAT0001537	mmu-miR-429-3p	Mgat2	217664	ENSMUSG00000043998	NA	NA	NA	predicted	0.968	NA	NA
diana_microt	MIMAT0004651	mmu-miR-340-5p	G2e3	217558	ENSMUSG00000035293	NA	NA	NA	predicted	0.968	NA	NA
diana_microt	MIMAT0004651	mmu-miR-340-5p	Vps54	245944	ENSMUSG00000020128	NA	NA	NA	predicted	0.968	NA	NA
diana_microt	MIMAT0004622	mmu-let-7c-1-3p	Btg1	12226	ENSMUSG00000036478	NA	NA	NA	predicted	0.968	NA	NA
diana_microt	MIMAT0000154	mmu-miR-142a-5p	Msl2	77853	ENSMUSG00000066415	NA	NA	NA	predicted	0.968	NA	NA
diana_microt	MIMAT0004651	mmu-miR-340-5p	Apln	30878	ENSMUSG00000037010	NA	NA	NA	predicted	0.968	NA	NA
diana_microt	MIMAT0000154	mmu-miR-142a-5p	Dock4	238130	ENSMUSG00000035954	NA	NA	NA	predicted	0.968	NA	NA
diana_microt	MIMAT0000158	mmu-miR-146a-5p	Usp3	235441	ENSMUSG00000032376	NA	NA	NA	predicted	0.968	NA	NA
diana_microt	MIMAT0015640	mmu-miR-3470a	Dido1	23856	ENSMUSG00000038914	NA	NA	NA	predicted	0.968	NA	NA
diana_microt	MIMAT0005291	mmu-miR-582-5p	Robo2	268902	ENSMUSG00000052516	NA	NA	NA	predicted	0.968	NA	NA
diana_microt	MIMAT0000538	mmu-miR-31-5p	Numb	18222	ENSMUSG00000021224	NA	NA	NA	predicted	0.968	NA	NA
diana_microt	MIMAT0017008	mmu-miR-301a-5p	Ifi27l2b	217845	ENSMUSG00000021208	NA	NA	NA	predicted	0.968	NA	NA
diana_microt	MIMAT0004622	mmu-let-7c-1-3p	App	11820	ENSMUSG00000022892	NA	NA	NA	predicted	0.968	NA	NA
diana_microt	MIMAT0017084	mmu-miR-181b-2-3p	Mamdc2	71738	ENSMUSG00000033207	NA	NA	NA	predicted	0.968	NA	NA
diana_microt	MIMAT0000538	mmu-miR-31-5p	Gjd2	14617	ENSMUSG00000068615	NA	NA	NA	predicted	0.968	NA	NA
diana_microt	MIMAT0004889	mmu-miR-504-5p	Lrrc8a	241296	ENSMUSG00000007476	NA	NA	NA	predicted	0.968	NA	NA
diana_microt	MIMAT0001537	mmu-miR-429-3p	Fign	60344	ENSMUSG00000075324	NA	NA	NA	predicted	0.968	NA	NA
diana_microt	MIMAT0004651	mmu-miR-340-5p	Macf1	11426	ENSMUSG00000028649	NA	NA	NA	predicted	0.968	NA	NA
diana_microt	MIMAT0015640	mmu-miR-3470a	Cops7b	26895	ENSMUSG00000026240	NA	NA	NA	predicted	0.968	NA	NA
diana_microt	MIMAT0004651	mmu-miR-340-5p	Bcor	71458	ENSMUSG00000040363	NA	NA	NA	predicted	0.968	NA	NA
diana_microt	MIMAT0004651	mmu-miR-340-5p	Slc4a7	218756	ENSMUSG00000021733	NA	NA	NA	predicted	0.968	NA	NA
diana_microt	MIMAT0001537	mmu-miR-429-3p	Esrrg	26381	ENSMUSG00000026610	NA	NA	NA	predicted	0.968	NA	NA
diana_microt	MIMAT0000154	mmu-miR-142a-5p	Tns1	21961	ENSMUSG00000055322	NA	NA	NA	predicted	0.968	NA	NA
diana_microt	MIMAT0000559	mmu-miR-326-3p	9330154J02Rik		ENSMUSG00000056031	NA	NA	NA	predicted	0.967	NA	NA
diana_microt	MIMAT0015640	mmu-miR-3470a	Nfatc2	18019	ENSMUSG00000027544	NA	NA	NA	predicted	0.967	NA	NA
diana_microt	MIMAT0000586	mmu-miR-340-3p	Atxn2l	233871	ENSMUSG00000032637	NA	NA	NA	predicted	0.967	NA	NA
diana_microt	MIMAT0004622	mmu-let-7c-1-3p	Cldn7	53624	ENSMUSG00000018569	NA	NA	NA	predicted	0.967	NA	NA
diana_microt	MIMAT0004651	mmu-miR-340-5p	Asb7	117589	ENSMUSG00000030509	NA	NA	NA	predicted	0.967	NA	NA
diana_microt	MIMAT0015640	mmu-miR-3470a	Krcc1	57896	ENSMUSG00000053012	NA	NA	NA	predicted	0.967	NA	NA
diana_microt	MIMAT0004651	mmu-miR-340-5p	Lmx1a	110648	ENSMUSG00000026686	NA	NA	NA	predicted	0.967	NA	NA
diana_microt	MIMAT0016995	mmu-miR-182-3p	Lsm14b	241846	ENSMUSG00000039108	NA	NA	NA	predicted	0.967	NA	NA
diana_microt	MIMAT0000154	mmu-miR-142a-5p	Lpp	210126	ENSMUSG00000033306	NA	NA	NA	predicted	0.967	NA	NA
diana_microt	MIMAT0001537	mmu-miR-429-3p	Etv5	104156	ENSMUSG00000013089	NA	NA	NA	predicted	0.967	NA	NA
diana_microt	MIMAT0017053	mmu-miR-212-5p	BC037034	231807	ENSMUSG00000036948	NA	NA	NA	predicted	0.967	NA	NA
diana_microt	MIMAT0017084	mmu-miR-181b-2-3p	Tbce	70430	ENSMUSG00000039233	NA	NA	NA	predicted	0.967	NA	NA
diana_microt	MIMAT0000155	mmu-miR-142a-3p	Lrrc59	98238	ENSMUSG00000020869	NA	NA	NA	predicted	0.967	NA	NA
diana_microt	MIMAT0004651	mmu-miR-340-5p	Runx1	12394	ENSMUSG00000022952	NA	NA	NA	predicted	0.967	NA	NA
diana_microt	MIMAT0004651	mmu-miR-340-5p	Gemin5	216766	ENSMUSG00000037275	NA	NA	NA	predicted	0.967	NA	NA
diana_microt	MIMAT0004651	mmu-miR-340-5p	Eif1ax	66235	ENSMUSG00000067194	NA	NA	NA	predicted	0.966	NA	NA
diana_microt	MIMAT0000559	mmu-miR-326-3p	1110017D15Rik	73721	ENSMUSG00000028441	NA	NA	NA	predicted	0.966	NA	NA
diana_microt	MIMAT0017084	mmu-miR-181b-2-3p	Xpnpep1	170750	ENSMUSG00000025027	NA	NA	NA	predicted	0.966	NA	NA
diana_microt	MIMAT0004651	mmu-miR-340-5p	Dr1	13486	ENSMUSG00000029265	NA	NA	NA	predicted	0.966	NA	NA
diana_microt	MIMAT0000165	mmu-miR-155-5p	Gm21967	101055764	ENSMUSG00000094114	NA	NA	NA	predicted	0.966	NA	NA
diana_microt	MIMAT0004651	mmu-miR-340-5p	Cyp26b1	232174	ENSMUSG00000063415	NA	NA	NA	predicted	0.966	NA	NA
diana_microt	MIMAT0009393	mmu-miR-1930-5p	Trpa1	277328	ENSMUSG00000032769	NA	NA	NA	predicted	0.966	NA	NA
diana_microt	MIMAT0000154	mmu-miR-142a-5p	Fam160a2	74349	ENSMUSG00000044465	NA	NA	NA	predicted	0.966	NA	NA
diana_microt	MIMAT0005292	mmu-miR-582-3p	Frmd4a	209630	ENSMUSG00000026657	NA	NA	NA	predicted	0.966	NA	NA
diana_microt	MIMAT0004651	mmu-miR-340-5p	Tcf4	21413	ENSMUSG00000053477	NA	NA	NA	predicted	0.966	NA	NA
diana_microt	MIMAT0004651	mmu-miR-340-5p	Wipf1	215280	ENSMUSG00000075284	NA	NA	NA	predicted	0.966	NA	NA
diana_microt	MIMAT0004622	mmu-let-7c-1-3p	Axin1	12005	ENSMUSG00000024182	NA	NA	NA	predicted	0.966	NA	NA
diana_microt	MIMAT0004651	mmu-miR-340-5p	Maml1	103806	ENSMUSG00000050567	NA	NA	NA	predicted	0.966	NA	NA
diana_microt	MIMAT0000165	mmu-miR-155-5p	Gm21967	633640	ENSMUSG00000094114	NA	NA	NA	predicted	0.966	NA	NA
diana_microt	MIMAT0015640	mmu-miR-3470a	Mex3a	72640	ENSMUSG00000074480	NA	NA	NA	predicted	0.966	NA	NA
diana_microt	MIMAT0004651	mmu-miR-340-5p	Smc3	13006	ENSMUSG00000024974	NA	NA	NA	predicted	0.966	NA	NA
diana_microt	MIMAT0000155	mmu-miR-142a-3p	Fam114a1	68303	ENSMUSG00000029185	NA	NA	NA	predicted	0.966	NA	NA
diana_microt	MIMAT0000538	mmu-miR-31-5p	Tenm4	23966	ENSMUSG00000048078	NA	NA	NA	predicted	0.966	NA	NA
diana_microt	MIMAT0004622	mmu-let-7c-1-3p	Arid1a	93760	ENSMUSG00000007880	NA	NA	NA	predicted	0.966	NA	NA
diana_microt	MIMAT0000154	mmu-miR-142a-5p	Necab1	69352	ENSMUSG00000040536	NA	NA	NA	predicted	0.966	NA	NA
diana_microt	MIMAT0000154	mmu-miR-142a-5p	Klhl14	225266	ENSMUSG00000042514	NA	NA	NA	predicted	0.966	NA	NA
diana_microt	MIMAT0000158	mmu-miR-146a-5p	Spink11	433181	ENSMUSG00000073573	NA	NA	NA	predicted	0.965	NA	NA
diana_microt	MIMAT0004651	mmu-miR-340-5p	Mbtd1	103537	ENSMUSG00000059474	NA	NA	NA	predicted	0.965	NA	NA
diana_microt	MIMAT0017084	mmu-miR-181b-2-3p	Gm10699		ENSMUSG00000074461	NA	NA	NA	predicted	0.965	NA	NA
diana_microt	MIMAT0017021	mmu-miR-96-3p	Gnaq	14682	ENSMUSG00000024639	NA	NA	NA	predicted	0.965	NA	NA
diana_microt	MIMAT0001537	mmu-miR-429-3p	Gnai3	14679	ENSMUSG00000000001	NA	NA	NA	predicted	0.965	NA	NA
diana_microt	MIMAT0017021	mmu-miR-96-3p	Strn3	94186	ENSMUSG00000020954	NA	NA	NA	predicted	0.965	NA	NA
diana_microt	MIMAT0000538	mmu-miR-31-5p	Sel1l2	228684	ENSMUSG00000074764	NA	NA	NA	predicted	0.965	NA	NA
diana_microt	MIMAT0000154	mmu-miR-142a-5p	Sel1l3	231238	ENSMUSG00000029189	NA	NA	NA	predicted	0.965	NA	NA
diana_microt	MIMAT0004583	mmu-miR-130b-5p	Pura	19290	ENSMUSG00000043991	NA	NA	NA	predicted	0.965	NA	NA
diana_microt	MIMAT0004651	mmu-miR-340-5p	Tapt1	231225	ENSMUSG00000046985	NA	NA	NA	predicted	0.965	NA	NA
diana_microt	MIMAT0000154	mmu-miR-142a-5p	Tcf12	21406	ENSMUSG00000032228	NA	NA	NA	predicted	0.965	NA	NA
diana_microt	MIMAT0000155	mmu-miR-142a-3p	Ehf	13661	ENSMUSG00000012350	NA	NA	NA	predicted	0.965	NA	NA
diana_microt	MIMAT0004583	mmu-miR-130b-5p	Prpf40b	54614	ENSMUSG00000023007	NA	NA	NA	predicted	0.965	NA	NA
diana_microt	MIMAT0004651	mmu-miR-340-5p	Btaf1	107182	ENSMUSG00000040565	NA	NA	NA	predicted	0.965	NA	NA
diana_microt	MIMAT0000154	mmu-miR-142a-5p	Ccdc6	76551	ENSMUSG00000048701	NA	NA	NA	predicted	0.965	NA	NA
diana_microt	MIMAT0004653	mmu-miR-342-5p	Lrch1	380916	ENSMUSG00000068015	NA	NA	NA	predicted	0.965	NA	NA
diana_microt	MIMAT0004583	mmu-miR-130b-5p	Zbtb20	56490	ENSMUSG00000022708	NA	NA	NA	predicted	0.965	NA	NA
diana_microt	MIMAT0001537	mmu-miR-429-3p	Mapre1	13589	ENSMUSG00000027479	NA	NA	NA	predicted	0.965	NA	NA
diana_microt	MIMAT0000155	mmu-miR-142a-3p	Atg16l1	77040	ENSMUSG00000026289	NA	NA	NA	predicted	0.964	NA	NA
diana_microt	MIMAT0000155	mmu-miR-142a-3p	Ptbp3	230257	ENSMUSG00000028382	NA	NA	NA	predicted	0.964	NA	NA
diana_microt	MIMAT0000154	mmu-miR-142a-5p	Vmp1	75909	ENSMUSG00000018171	NA	NA	NA	predicted	0.964	NA	NA
diana_microt	MIMAT0005292	mmu-miR-582-3p	Casc4	319996	ENSMUSG00000060227	NA	NA	NA	predicted	0.964	NA	NA
diana_microt	MIMAT0015640	mmu-miR-3470a	Igfbp5	16011	ENSMUSG00000026185	NA	NA	NA	predicted	0.964	NA	NA
diana_microt	MIMAT0000154	mmu-miR-142a-5p	Sox5	20678	ENSMUSG00000041540	NA	NA	NA	predicted	0.964	NA	NA
diana_microt	MIMAT0017232	mmu-miR-301b-5p	Cphx3	105594	ENSMUSG00000094817	NA	NA	NA	predicted	0.964	NA	NA
diana_microt	MIMAT0000155	mmu-miR-142a-3p	Il6st	16195	ENSMUSG00000021756	NA	NA	NA	predicted	0.964	NA	NA
diana_microt	MIMAT0004583	mmu-miR-130b-5p	Gm6902	100043645	ENSMUSG00000094682	NA	NA	NA	predicted	0.964	NA	NA
diana_microt	MIMAT0017021	mmu-miR-96-3p	Hmgn2	100503799	ENSMUSG00000003038	NA	NA	NA	predicted	0.964	NA	NA
diana_microt	MIMAT0004622	mmu-let-7c-1-3p	Cadm1	54725	ENSMUSG00000032076	NA	NA	NA	predicted	0.964	NA	NA
diana_microt	MIMAT0017021	mmu-miR-96-3p	Hmgn2	15331	ENSMUSG00000003038	NA	NA	NA	predicted	0.964	NA	NA
diana_microt	MIMAT0017182	mmu-miR-450a-1-3p	Cngb3	30952	ENSMUSG00000056494	NA	NA	NA	predicted	0.964	NA	NA
diana_microt	MIMAT0017182	mmu-miR-450a-1-3p	Nrxn3	18191	ENSMUSG00000066392	NA	NA	NA	predicted	0.964	NA	NA
diana_microt	MIMAT0017232	mmu-miR-301b-5p	Cphx3	100039280	ENSMUSG00000094817	NA	NA	NA	predicted	0.964	NA	NA
diana_microt	MIMAT0000165	mmu-miR-155-5p	Sgk3	170755	ENSMUSG00000025915	NA	NA	NA	predicted	0.964	NA	NA
diana_microt	MIMAT0000154	mmu-miR-142a-5p	Rhot1	59040	ENSMUSG00000017686	NA	NA	NA	predicted	0.964	NA	NA
diana_microt	MIMAT0017182	mmu-miR-450a-1-3p	Mboat7	77582	ENSMUSG00000035596	NA	NA	NA	predicted	0.964	NA	NA
diana_microt	MIMAT0004651	mmu-miR-340-5p	Wdr26	226757	ENSMUSG00000038733	NA	NA	NA	predicted	0.964	NA	NA
diana_microt	MIMAT0001537	mmu-miR-429-3p	Bap1	104416	ENSMUSG00000021901	NA	NA	NA	predicted	0.964	NA	NA
diana_microt	MIMAT0004583	mmu-miR-130b-5p	Gm6902	100043566	ENSMUSG00000094682	NA	NA	NA	predicted	0.964	NA	NA
diana_microt	MIMAT0001537	mmu-miR-429-3p	Clic4	29876	ENSMUSG00000037242	NA	NA	NA	predicted	0.964	NA	NA
diana_microt	MIMAT0004651	mmu-miR-340-5p	Efna2	13637	ENSMUSG00000003070	NA	NA	NA	predicted	0.964	NA	NA
diana_microt	MIMAT0017021	mmu-miR-96-3p	Hmgn2	671242	ENSMUSG00000003038	NA	NA	NA	predicted	0.964	NA	NA
diana_microt	MIMAT0015640	mmu-miR-3470a	Sar1a	20224	ENSMUSG00000020088	NA	NA	NA	predicted	0.964	NA	NA
diana_microt	MIMAT0004651	mmu-miR-340-5p	BC018507	218333	ENSMUSG00000034525	NA	NA	NA	predicted	0.964	NA	NA
diana_microt	MIMAT0000158	mmu-miR-146a-5p	Tpo	22018	ENSMUSG00000020673	NA	NA	NA	predicted	0.964	NA	NA
diana_microt	MIMAT0004889	mmu-miR-504-5p	Tbr1	21375	ENSMUSG00000035033	NA	NA	NA	predicted	0.964	NA	NA
diana_microt	MIMAT0004651	mmu-miR-340-5p	N4bp2	333789	ENSMUSG00000037795	NA	NA	NA	predicted	0.964	NA	NA
diana_microt	MIMAT0017232	mmu-miR-301b-5p	Cphx3	100039213	ENSMUSG00000094817	NA	NA	NA	predicted	0.964	NA	NA
diana_microt	MIMAT0009393	mmu-miR-1930-5p	Dab2ip	69601	ENSMUSG00000026883	NA	NA	NA	predicted	0.964	NA	NA
diana_microt	MIMAT0000165	mmu-miR-155-5p	Rps6ka3	110651	ENSMUSG00000031309	NA	NA	NA	predicted	0.964	NA	NA
diana_microt	MIMAT0004651	mmu-miR-340-5p	Zbtb37	240869	ENSMUSG00000043467	NA	NA	NA	predicted	0.964	NA	NA
diana_microt	MIMAT0004651	mmu-miR-340-5p	Pde10a	23984	ENSMUSG00000023868	NA	NA	NA	predicted	0.964	NA	NA
diana_microt	MIMAT0000538	mmu-miR-31-5p	Ikzf1	22778	ENSMUSG00000018654	NA	NA	NA	predicted	0.964	NA	NA
diana_microt	MIMAT0004583	mmu-miR-130b-5p	Gm6902	628664	ENSMUSG00000094682	NA	NA	NA	predicted	0.964	NA	NA
diana_microt	MIMAT0004622	mmu-let-7c-1-3p	Npas3	27386	ENSMUSG00000021010	NA	NA	NA	predicted	0.964	NA	NA
diana_microt	MIMAT0017021	mmu-miR-96-3p	Hmgn2	627375	ENSMUSG00000003038	NA	NA	NA	predicted	0.964	NA	NA
diana_microt	MIMAT0017008	mmu-miR-301a-5p	Cphx3	100039213	ENSMUSG00000094817	NA	NA	NA	predicted	0.963	NA	NA
diana_microt	MIMAT0000538	mmu-miR-31-5p	4921501E09Rik	74042	ENSMUSG00000023350	NA	NA	NA	predicted	0.963	NA	NA
diana_microt	MIMAT0004622	mmu-let-7c-1-3p	R3hdm1	226412	ENSMUSG00000056211	NA	NA	NA	predicted	0.963	NA	NA
diana_microt	MIMAT0000538	mmu-miR-31-5p	Fndc5	384061	ENSMUSG00000001334	NA	NA	NA	predicted	0.963	NA	NA
diana_microt	MIMAT0017008	mmu-miR-301a-5p	Cphx3	105594	ENSMUSG00000094817	NA	NA	NA	predicted	0.963	NA	NA
diana_microt	MIMAT0004651	mmu-miR-340-5p	Caprin2	232560	ENSMUSG00000030309	NA	NA	NA	predicted	0.963	NA	NA
diana_microt	MIMAT0004651	mmu-miR-340-5p	Sim1	20464	ENSMUSG00000019913	NA	NA	NA	predicted	0.963	NA	NA
diana_microt	MIMAT0004651	mmu-miR-340-5p	Gatad1	67210	ENSMUSG00000007415	NA	NA	NA	predicted	0.963	NA	NA
diana_microt	MIMAT0004651	mmu-miR-340-5p	Adamts19	240322	ENSMUSG00000053441	NA	NA	NA	predicted	0.963	NA	NA
diana_microt	MIMAT0000154	mmu-miR-142a-5p	Rnh1	107702	ENSMUSG00000038650	NA	NA	NA	predicted	0.963	NA	NA
diana_microt	MIMAT0017053	mmu-miR-212-5p	Jun	16476	ENSMUSG00000052684	NA	NA	NA	predicted	0.963	NA	NA
diana_microt	MIMAT0004622	mmu-let-7c-1-3p	Otud1	71198	ENSMUSG00000043415	NA	NA	NA	predicted	0.963	NA	NA
diana_microt	MIMAT0004583	mmu-miR-130b-5p	Ptchd1	211612	ENSMUSG00000041552	NA	NA	NA	predicted	0.963	NA	NA
diana_microt	MIMAT0004651	mmu-miR-340-5p	Etv6	14011	ENSMUSG00000030199	NA	NA	NA	predicted	0.963	NA	NA
diana_microt	MIMAT0000158	mmu-miR-146a-5p	Sbspon	226866	ENSMUSG00000032719	NA	NA	NA	predicted	0.963	NA	NA
diana_microt	MIMAT0017008	mmu-miR-301a-5p	Cphx3	100039280	ENSMUSG00000094817	NA	NA	NA	predicted	0.963	NA	NA
diana_microt	MIMAT0000155	mmu-miR-142a-3p	Dirc2	224132	ENSMUSG00000022848	NA	NA	NA	predicted	0.963	NA	NA
diana_microt	MIMAT0004651	mmu-miR-340-5p	Cntn4	269784	ENSMUSG00000064293	NA	NA	NA	predicted	0.963	NA	NA
diana_microt	MIMAT0005292	mmu-miR-582-3p	Slco1a6	28254	ENSMUSG00000079262	NA	NA	NA	predicted	0.963	NA	NA
diana_microt	MIMAT0004651	mmu-miR-340-5p	Tbc1d23	67581	ENSMUSG00000022749	NA	NA	NA	predicted	0.962	NA	NA
diana_microt	MIMAT0017042	mmu-miR-351-3p	Tnrc6b	213988	ENSMUSG00000047888	NA	NA	NA	predicted	0.962	NA	NA
diana_microt	MIMAT0004622	mmu-let-7c-1-3p	Pura	19290	ENSMUSG00000043991	NA	NA	NA	predicted	0.962	NA	NA
diana_microt	MIMAT0017008	mmu-miR-301a-5p	Zfp184	193452	ENSMUSG00000006720	NA	NA	NA	predicted	0.962	NA	NA
diana_microt	MIMAT0000155	mmu-miR-142a-3p	Rgl2	19732	ENSMUSG00000041354	NA	NA	NA	predicted	0.962	NA	NA
diana_microt	MIMAT0017084	mmu-miR-181b-2-3p	Sec11a	56529	ENSMUSG00000025724	NA	NA	NA	predicted	0.962	NA	NA
diana_microt	MIMAT0000154	mmu-miR-142a-5p	Qk	19317	ENSMUSG00000062078	NA	NA	NA	predicted	0.962	NA	NA
diana_microt	MIMAT0000595	mmu-miR-345-5p	Trp53inp1	60599	ENSMUSG00000028211	NA	NA	NA	predicted	0.962	NA	NA
diana_microt	MIMAT0015640	mmu-miR-3470a	Rfx3	19726	ENSMUSG00000040929	NA	NA	NA	predicted	0.962	NA	NA
diana_microt	MIMAT0017042	mmu-miR-351-3p	Sectm1a	209588	ENSMUSG00000025165	NA	NA	NA	predicted	0.962	NA	NA
diana_microt	MIMAT0000155	mmu-miR-142a-3p	Stx12	100226	ENSMUSG00000028879	NA	NA	NA	predicted	0.962	NA	NA
diana_microt	MIMAT0004622	mmu-let-7c-1-3p	Map4k3	225028	ENSMUSG00000024242	NA	NA	NA	predicted	0.962	NA	NA
diana_microt	MIMAT0005291	mmu-miR-582-5p	Bclaf1	72567	ENSMUSG00000037608	NA	NA	NA	predicted	0.962	NA	NA
diana_microt	MIMAT0000538	mmu-miR-31-5p	1700021K19Rik	100502698	ENSMUSG00000035629	NA	NA	NA	predicted	0.962	NA	NA
diana_microt	MIMAT0004651	mmu-miR-340-5p	Slitrk4	245446	ENSMUSG00000046699	NA	NA	NA	predicted	0.962	NA	NA
diana_microt	MIMAT0001537	mmu-miR-429-3p	Npc1	18145	ENSMUSG00000024413	NA	NA	NA	predicted	0.962	NA	NA
diana_microt	MIMAT0000155	mmu-miR-142a-3p	Rab12	19328	ENSMUSG00000023460	NA	NA	NA	predicted	0.962	NA	NA
diana_microt	MIMAT0000155	mmu-miR-142a-3p	Taok1	216965	ENSMUSG00000017291	NA	NA	NA	predicted	0.962	NA	NA
diana_microt	MIMAT0000155	mmu-miR-142a-3p	Fyco1	17281	ENSMUSG00000025241	NA	NA	NA	predicted	0.962	NA	NA
diana_microt	MIMAT0004651	mmu-miR-340-5p	Fgf16	80903	ENSMUSG00000031230	NA	NA	NA	predicted	0.962	NA	NA
diana_microt	MIMAT0004651	mmu-miR-340-5p	Fras1	231470	ENSMUSG00000034687	NA	NA	NA	predicted	0.962	NA	NA
diana_microt	MIMAT0000154	mmu-miR-142a-5p	Ankib1	70797	ENSMUSG00000040351	NA	NA	NA	predicted	0.962	NA	NA
diana_microt	MIMAT0004583	mmu-miR-130b-5p	Cpeb4	67579	ENSMUSG00000020300	NA	NA	NA	predicted	0.962	NA	NA
diana_microt	MIMAT0004651	mmu-miR-340-5p	Lphn3	319387	ENSMUSG00000037605	NA	NA	NA	predicted	0.961	NA	NA
diana_microt	MIMAT0001537	mmu-miR-429-3p	Dpy19l1	244745	ENSMUSG00000043067	NA	NA	NA	predicted	0.961	NA	NA
diana_microt	MIMAT0001537	mmu-miR-429-3p	Zfyve20	78287	ENSMUSG00000014550	NA	NA	NA	predicted	0.961	NA	NA
diana_microt	MIMAT0000154	mmu-miR-142a-5p	Cpeb2	231207	ENSMUSG00000039782	NA	NA	NA	predicted	0.961	NA	NA
diana_microt	MIMAT0004622	mmu-let-7c-1-3p	Fam49b	223601	ENSMUSG00000022378	NA	NA	NA	predicted	0.961	NA	NA
diana_microt	MIMAT0017084	mmu-miR-181b-2-3p	Mesdc2	67943	ENSMUSG00000038503	NA	NA	NA	predicted	0.961	NA	NA
diana_microt	MIMAT0001537	mmu-miR-429-3p	Sox2	20674	ENSMUSG00000074637	NA	NA	NA	predicted	0.961	NA	NA
diana_microt	MIMAT0001537	mmu-miR-429-3p	Serinc1	56442	ENSMUSG00000019877	NA	NA	NA	predicted	0.961	NA	NA
diana_microt	MIMAT0001537	mmu-miR-429-3p	Ttll4	67534	ENSMUSG00000033257	NA	NA	NA	predicted	0.961	NA	NA
diana_microt	MIMAT0015640	mmu-miR-3470a	Frmd3	242506	ENSMUSG00000049122	NA	NA	NA	predicted	0.961	NA	NA
diana_microt	MIMAT0004622	mmu-let-7c-1-3p	Ksr1	16706	ENSMUSG00000018334	NA	NA	NA	predicted	0.961	NA	NA
diana_microt	MIMAT0004622	mmu-let-7c-1-3p	Ltbp3	16998	ENSMUSG00000024940	NA	NA	NA	predicted	0.961	NA	NA
diana_microt	MIMAT0004651	mmu-miR-340-5p	Zfp503	218820	ENSMUSG00000039081	NA	NA	NA	predicted	0.961	NA	NA
diana_microt	MIMAT0000154	mmu-miR-142a-5p	Mycn	18109	ENSMUSG00000037169	NA	NA	NA	predicted	0.961	NA	NA
diana_microt	MIMAT0017232	mmu-miR-301b-5p	Rab22a	19334	ENSMUSG00000027519	NA	NA	NA	predicted	0.961	NA	NA
diana_microt	MIMAT0004651	mmu-miR-340-5p	Xpot	73192	ENSMUSG00000034667	NA	NA	NA	predicted	0.961	NA	NA
diana_microt	MIMAT0001537	mmu-miR-429-3p	Pthlh	19227	ENSMUSG00000048776	NA	NA	NA	predicted	0.961	NA	NA
diana_microt	MIMAT0000538	mmu-miR-31-5p	Ube2k	53323	ENSMUSG00000029203	NA	NA	NA	predicted	0.961	NA	NA
diana_microt	MIMAT0001537	mmu-miR-429-3p	Plxnc1	54712	ENSMUSG00000074785	NA	NA	NA	predicted	0.961	NA	NA
diana_microt	MIMAT0016995	mmu-miR-182-3p	Defb28	545475	ENSMUSG00000074679	NA	NA	NA	predicted	0.961	NA	NA
diana_microt	MIMAT0004651	mmu-miR-340-5p	Man1a2	17156	ENSMUSG00000008763	NA	NA	NA	predicted	0.961	NA	NA
diana_microt	MIMAT0004622	mmu-let-7c-1-3p	Asxl1	228790	ENSMUSG00000042548	NA	NA	NA	predicted	0.961	NA	NA
diana_microt	MIMAT0004651	mmu-miR-340-5p	Eda2r	245527	ENSMUSG00000034457	NA	NA	NA	predicted	0.961	NA	NA
diana_microt	MIMAT0017182	mmu-miR-450a-1-3p	Brd1	223770	ENSMUSG00000022387	NA	NA	NA	predicted	0.961	NA	NA
diana_microt	MIMAT0000155	mmu-miR-142a-3p	Brwd3	382236	ENSMUSG00000063663	NA	NA	NA	predicted	0.961	NA	NA
diana_microt	MIMAT0000165	mmu-miR-155-5p	Jhdm1d	338523	ENSMUSG00000042599	NA	NA	NA	predicted	0.96	NA	NA
diana_microt	MIMAT0004622	mmu-let-7c-1-3p	Klf13	50794	ENSMUSG00000052040	NA	NA	NA	predicted	0.96	NA	NA
diana_microt	MIMAT0000154	mmu-miR-142a-5p	Pds5b	100710	ENSMUSG00000034021	NA	NA	NA	predicted	0.96	NA	NA
diana_microt	MIMAT0004622	mmu-let-7c-1-3p	Gpm6a	234267	ENSMUSG00000031517	NA	NA	NA	predicted	0.96	NA	NA
diana_microt	MIMAT0004622	mmu-let-7c-1-3p	Rc3h2	319817	ENSMUSG00000075376	NA	NA	NA	predicted	0.96	NA	NA
diana_microt	MIMAT0015640	mmu-miR-3470a	Apol7d		ENSMUSG00000073652	NA	NA	NA	predicted	0.96	NA	NA
diana_microt	MIMAT0015640	mmu-miR-3470a	Mecp2	17257	ENSMUSG00000031393	NA	NA	NA	predicted	0.96	NA	NA
diana_microt	MIMAT0004659	mmu-miR-10a-3p	Cacnb4	12298	ENSMUSG00000017412	NA	NA	NA	predicted	0.96	NA	NA
diana_microt	MIMAT0000165	mmu-miR-155-5p	Rreb1	68750	ENSMUSG00000039087	NA	NA	NA	predicted	0.96	NA	NA
diana_microt	MIMAT0017021	mmu-miR-96-3p	Evx1	14028	ENSMUSG00000005503	NA	NA	NA	predicted	0.96	NA	NA
diana_microt	MIMAT0001537	mmu-miR-429-3p	Cited2	17684	ENSMUSG00000039910	NA	NA	NA	predicted	0.96	NA	NA
diana_microt	MIMAT0000154	mmu-miR-142a-5p	N4bp2l2	381695	ENSMUSG00000029655	NA	NA	NA	predicted	0.96	NA	NA
diana_microt	MIMAT0004651	mmu-miR-340-5p	Calcr	12311	ENSMUSG00000023964	NA	NA	NA	predicted	0.96	NA	NA
diana_microt	MIMAT0005291	mmu-miR-582-5p	Zbtb20	56490	ENSMUSG00000022708	NA	NA	NA	predicted	0.96	NA	NA
diana_microt	MIMAT0000165	mmu-miR-155-5p	Kras	16653	ENSMUSG00000030265	NA	NA	NA	predicted	0.96	NA	NA
diana_microt	MIMAT0017182	mmu-miR-450a-1-3p	Grid1	14803	ENSMUSG00000041078	NA	NA	NA	predicted	0.96	NA	NA
diana_microt	MIMAT0001537	mmu-miR-429-3p	Uba6	231380	ENSMUSG00000035898	NA	NA	NA	predicted	0.96	NA	NA
diana_microt	MIMAT0000154	mmu-miR-142a-5p	Adamts1	11504	ENSMUSG00000022893	NA	NA	NA	predicted	0.96	NA	NA
diana_microt	MIMAT0000155	mmu-miR-142a-3p	Morf4l2	56397	ENSMUSG00000031422	NA	NA	NA	predicted	0.96	NA	NA
diana_microt	MIMAT0001537	mmu-miR-429-3p	AI593442	330941	ENSMUSG00000078307	NA	NA	NA	predicted	0.959	NA	NA
diana_microt	MIMAT0017084	mmu-miR-181b-2-3p	4930402H24Rik	228602	ENSMUSG00000027309	NA	NA	NA	predicted	0.959	NA	NA
diana_microt	MIMAT0015640	mmu-miR-3470a	Bend3	331623	ENSMUSG00000038214	NA	NA	NA	predicted	0.959	NA	NA
diana_microt	MIMAT0004651	mmu-miR-340-5p	Tnks2	74493	ENSMUSG00000024811	NA	NA	NA	predicted	0.959	NA	NA
diana_microt	MIMAT0004622	mmu-let-7c-1-3p	Celf1	13046	ENSMUSG00000005506	NA	NA	NA	predicted	0.959	NA	NA
diana_microt	MIMAT0016993	mmu-miR-155-3p	Tnfrsf22		ENSMUSG00000090852	NA	NA	NA	predicted	0.959	NA	NA
diana_microt	MIMAT0004659	mmu-miR-10a-3p	Dach1	13134	ENSMUSG00000055639	NA	NA	NA	predicted	0.959	NA	NA
diana_microt	MIMAT0000154	mmu-miR-142a-5p	Med12l	329650	ENSMUSG00000056476	NA	NA	NA	predicted	0.959	NA	NA
diana_microt	MIMAT0015640	mmu-miR-3470a	St3gal1	20442	ENSMUSG00000013846	NA	NA	NA	predicted	0.959	NA	NA
diana_microt	MIMAT0004659	mmu-miR-10a-3p	Kitl	17311	ENSMUSG00000019966	NA	NA	NA	predicted	0.959	NA	NA
diana_microt	MIMAT0017084	mmu-miR-181b-2-3p	4933440M02Rik		ENSMUSG00000045928	NA	NA	NA	predicted	0.959	NA	NA
diana_microt	MIMAT0000165	mmu-miR-155-5p	Smug1	71726	ENSMUSG00000036061	NA	NA	NA	predicted	0.959	NA	NA
diana_microt	MIMAT0004651	mmu-miR-340-5p	Map4k3	225028	ENSMUSG00000024242	NA	NA	NA	predicted	0.959	NA	NA
diana_microt	MIMAT0000165	mmu-miR-155-5p	Sox6	20679	ENSMUSG00000051910	NA	NA	NA	predicted	0.959	NA	NA
diana_microt	MIMAT0015640	mmu-miR-3470a	Rpgr	19893	ENSMUSG00000031174	NA	NA	NA	predicted	0.959	NA	NA
diana_microt	MIMAT0001537	mmu-miR-429-3p	Srf	20807	ENSMUSG00000015605	NA	NA	NA	predicted	0.959	NA	NA
diana_microt	MIMAT0005291	mmu-miR-582-5p	Pou6f2	218030	ENSMUSG00000009734	NA	NA	NA	predicted	0.959	NA	NA
diana_microt	MIMAT0001537	mmu-miR-429-3p	Nfib	18028	ENSMUSG00000008575	NA	NA	NA	predicted	0.959	NA	NA
diana_microt	MIMAT0004659	mmu-miR-10a-3p	Akap1	11640	ENSMUSG00000018428	NA	NA	NA	predicted	0.959	NA	NA
diana_microt	MIMAT0004651	mmu-miR-340-5p	Ywhah	22629	ENSMUSG00000018965	NA	NA	NA	predicted	0.959	NA	NA
diana_microt	MIMAT0017021	mmu-miR-96-3p	Hdx	245596	ENSMUSG00000034551	NA	NA	NA	predicted	0.959	NA	NA
diana_microt	MIMAT0000595	mmu-miR-345-5p	BC049635	277773	ENSMUSG00000050141	NA	NA	NA	predicted	0.959	NA	NA
diana_microt	MIMAT0004651	mmu-miR-340-5p	Hnf4g	30942	ENSMUSG00000017688	NA	NA	NA	predicted	0.959	NA	NA
diana_microt	MIMAT0000165	mmu-miR-155-5p	Trps1	83925	ENSMUSG00000038679	NA	NA	NA	predicted	0.959	NA	NA
diana_microt	MIMAT0017084	mmu-miR-181b-2-3p	Usp21	30941	ENSMUSG00000053483	NA	NA	NA	predicted	0.959	NA	NA
diana_microt	MIMAT0000165	mmu-miR-155-5p	Lrrcc1	71710	ENSMUSG00000027550	NA	NA	NA	predicted	0.958	NA	NA
diana_microt	MIMAT0000165	mmu-miR-155-5p	Map3k10	269881	ENSMUSG00000040390	NA	NA	NA	predicted	0.958	NA	NA
diana_microt	MIMAT0017182	mmu-miR-450a-1-3p	Chd9	109151	ENSMUSG00000056608	NA	NA	NA	predicted	0.958	NA	NA
diana_microt	MIMAT0015640	mmu-miR-3470a	Emx2	13797	ENSMUSG00000043969	NA	NA	NA	predicted	0.958	NA	NA
diana_microt	MIMAT0004651	mmu-miR-340-5p	Dcaf12	68970	ENSMUSG00000028436	NA	NA	NA	predicted	0.958	NA	NA
diana_microt	MIMAT0001537	mmu-miR-429-3p	Tln1	21894	ENSMUSG00000028465	NA	NA	NA	predicted	0.958	NA	NA
diana_microt	MIMAT0004622	mmu-let-7c-1-3p	Ppp6r3	52036	ENSMUSG00000024908	NA	NA	NA	predicted	0.958	NA	NA
diana_microt	MIMAT0016980	mmu-miR-23b-5p	Nrbf2	641340	ENSMUSG00000075000	NA	NA	NA	predicted	0.958	NA	NA
diana_microt	MIMAT0001537	mmu-miR-429-3p	Ncoa2	17978	ENSMUSG00000005886	NA	NA	NA	predicted	0.958	NA	NA
diana_microt	MIMAT0017053	mmu-miR-212-5p	Gm5577		ENSMUSG00000084950	NA	NA	NA	predicted	0.958	NA	NA
diana_microt	MIMAT0004622	mmu-let-7c-1-3p	2023-03-06	223455	ENSMUSG00000039100	NA	NA	NA	predicted	0.958	NA	NA
diana_microt	MIMAT0017084	mmu-miR-181b-2-3p	Ddx3x	13205	ENSMUSG00000000787	NA	NA	NA	predicted	0.958	NA	NA
diana_microt	MIMAT0004651	mmu-miR-340-5p	Nhlh2	18072	ENSMUSG00000048540	NA	NA	NA	predicted	0.958	NA	NA
diana_microt	MIMAT0004651	mmu-miR-340-5p	Ptplb	70757	ENSMUSG00000035376	NA	NA	NA	predicted	0.958	NA	NA
diana_microt	MIMAT0000165	mmu-miR-155-5p	Kdm2a	225876	ENSMUSG00000054611	NA	NA	NA	predicted	0.958	NA	NA
diana_microt	MIMAT0004622	mmu-let-7c-1-3p	Dab2ip	69601	ENSMUSG00000026883	NA	NA	NA	predicted	0.958	NA	NA
diana_microt	MIMAT0001537	mmu-miR-429-3p	Acvr2a	11480	ENSMUSG00000052155	NA	NA	NA	predicted	0.958	NA	NA
diana_microt	MIMAT0004651	mmu-miR-340-5p	Ago2	239528	ENSMUSG00000036698	NA	NA	NA	predicted	0.958	NA	NA
diana_microt	MIMAT0004622	mmu-let-7c-1-3p	Jmjd1c	108829	ENSMUSG00000037876	NA	NA	NA	predicted	0.958	NA	NA
diana_microt	MIMAT0015640	mmu-miR-3470a	Mfsd6	98682	ENSMUSG00000041439	NA	NA	NA	predicted	0.958	NA	NA
diana_microt	MIMAT0015640	mmu-miR-3470a	Fam134b	66270	ENSMUSG00000022270	NA	NA	NA	predicted	0.958	NA	NA
diana_microt	MIMAT0004651	mmu-miR-340-5p	Stt3a	16430	ENSMUSG00000032116	NA	NA	NA	predicted	0.958	NA	NA
diana_microt	MIMAT0004651	mmu-miR-340-5p	Ssbp2	66970	ENSMUSG00000003992	NA	NA	NA	predicted	0.958	NA	NA
diana_microt	MIMAT0017232	mmu-miR-301b-5p	Tmem136	235300	ENSMUSG00000048503	NA	NA	NA	predicted	0.957	NA	NA
diana_microt	MIMAT0004651	mmu-miR-340-5p	Tcf21	21412	ENSMUSG00000045680	NA	NA	NA	predicted	0.957	NA	NA
diana_microt	MIMAT0004659	mmu-miR-10a-3p	Zfp516	329003	ENSMUSG00000058881	NA	NA	NA	predicted	0.957	NA	NA
diana_microt	MIMAT0015640	mmu-miR-3470a	Cyb5d2	192986	ENSMUSG00000057778	NA	NA	NA	predicted	0.957	NA	NA
diana_microt	MIMAT0005291	mmu-miR-582-5p	Rab39b	67790	ENSMUSG00000031202	NA	NA	NA	predicted	0.957	NA	NA
diana_microt	MIMAT0009393	mmu-miR-1930-5p	Sumo2	101056240	ENSMUSG00000020738	NA	NA	NA	predicted	0.957	NA	NA
diana_microt	MIMAT0004653	mmu-miR-342-5p	Ctbp2	13017	ENSMUSG00000030970	NA	NA	NA	predicted	0.957	NA	NA
diana_microt	MIMAT0004651	mmu-miR-340-5p	Pcdh10	18526	ENSMUSG00000049100	NA	NA	NA	predicted	0.957	NA	NA
diana_microt	MIMAT0004651	mmu-miR-340-5p	Eif5a2	208691	ENSMUSG00000050192	NA	NA	NA	predicted	0.957	NA	NA
diana_microt	MIMAT0004651	mmu-miR-340-5p	0610037L13Rik	74098	ENSMUSG00000028608	NA	NA	NA	predicted	0.957	NA	NA
diana_microt	MIMAT0004651	mmu-miR-340-5p	Zbtb1	268564	ENSMUSG00000033454	NA	NA	NA	predicted	0.957	NA	NA
diana_microt	MIMAT0004651	mmu-miR-340-5p	Ube2v2	70620	ENSMUSG00000022674	NA	NA	NA	predicted	0.957	NA	NA
diana_microt	MIMAT0004651	mmu-miR-340-5p	Trank1	320429	ENSMUSG00000062296	NA	NA	NA	predicted	0.957	NA	NA
diana_microt	MIMAT0009393	mmu-miR-1930-5p	Sumo2	170930	ENSMUSG00000020738	NA	NA	NA	predicted	0.957	NA	NA
diana_microt	MIMAT0000155	mmu-miR-142a-3p	Trpc3	22065	ENSMUSG00000027716	NA	NA	NA	predicted	0.957	NA	NA
diana_microt	MIMAT0000559	mmu-miR-326-3p	Tnc	21923	ENSMUSG00000028364	NA	NA	NA	predicted	0.957	NA	NA
diana_microt	MIMAT0001537	mmu-miR-429-3p	Ipo8	320727	ENSMUSG00000040029	NA	NA	NA	predicted	0.957	NA	NA
diana_microt	MIMAT0000165	mmu-miR-155-5p	Mdga2	320772	ENSMUSG00000034912	NA	NA	NA	predicted	0.957	NA	NA
diana_microt	MIMAT0001537	mmu-miR-429-3p	Tbl1xr1	81004	ENSMUSG00000027630	NA	NA	NA	predicted	0.957	NA	NA
diana_microt	MIMAT0004651	mmu-miR-340-5p	Kcna4	16492	ENSMUSG00000042604	NA	NA	NA	predicted	0.957	NA	NA
diana_microt	MIMAT0004622	mmu-let-7c-1-3p	Ktn1	16709	ENSMUSG00000021843	NA	NA	NA	predicted	0.957	NA	NA
diana_microt	MIMAT0000155	mmu-miR-142a-3p	Kat2b	18519	ENSMUSG00000000708	NA	NA	NA	predicted	0.957	NA	NA
diana_microt	MIMAT0009393	mmu-miR-1930-5p	Sumo2	101056627	ENSMUSG00000020738	NA	NA	NA	predicted	0.957	NA	NA
diana_microt	MIMAT0004651	mmu-miR-340-5p	Spin1	20729	ENSMUSG00000021395	NA	NA	NA	predicted	0.956	NA	NA
diana_microt	MIMAT0000154	mmu-miR-142a-5p	Fgf15	14170	ENSMUSG00000031073	NA	NA	NA	predicted	0.956	NA	NA
diana_microt	MIMAT0004651	mmu-miR-340-5p	Usp42	76800	ENSMUSG00000051306	NA	NA	NA	predicted	0.956	NA	NA
diana_microt	MIMAT0001537	mmu-miR-429-3p	Brwd1	93871	ENSMUSG00000022914	NA	NA	NA	predicted	0.956	NA	NA
diana_microt	MIMAT0005291	mmu-miR-582-5p	Nckap1	50884	ENSMUSG00000027002	NA	NA	NA	predicted	0.956	NA	NA
diana_microt	MIMAT0000165	mmu-miR-155-5p	Stc2	20856	ENSMUSG00000020303	NA	NA	NA	predicted	0.956	NA	NA
diana_microt	MIMAT0001537	mmu-miR-429-3p	Snap25	20614	ENSMUSG00000027273	NA	NA	NA	predicted	0.956	NA	NA
diana_microt	MIMAT0001537	mmu-miR-429-3p	Pum2	80913	ENSMUSG00000020594	NA	NA	NA	predicted	0.956	NA	NA
diana_microt	MIMAT0000154	mmu-miR-142a-5p	Zc3h12c	244871	ENSMUSG00000035164	NA	NA	NA	predicted	0.956	NA	NA
diana_microt	MIMAT0001537	mmu-miR-429-3p	Phf6	70998	ENSMUSG00000025626	NA	NA	NA	predicted	0.956	NA	NA
diana_microt	MIMAT0017053	mmu-miR-212-5p	Aak1	269774	ENSMUSG00000057230	NA	NA	NA	predicted	0.956	NA	NA
diana_microt	MIMAT0000158	mmu-miR-146a-5p	Syt1	20979	ENSMUSG00000035864	NA	NA	NA	predicted	0.956	NA	NA
diana_microt	MIMAT0015640	mmu-miR-3470a	Wdr95	381693	ENSMUSG00000029658	NA	NA	NA	predicted	0.956	NA	NA
diana_microt	MIMAT0004622	mmu-let-7c-1-3p	Memo1	76890	ENSMUSG00000058704	NA	NA	NA	predicted	0.956	NA	NA
diana_microt	MIMAT0004583	mmu-miR-130b-5p	Nphs2	170484	ENSMUSG00000026602	NA	NA	NA	predicted	0.956	NA	NA
diana_microt	MIMAT0005291	mmu-miR-582-5p	Ckap4	216197	ENSMUSG00000046841	NA	NA	NA	predicted	0.956	NA	NA
diana_microt	MIMAT0000559	mmu-miR-326-3p	Crim1	50766	ENSMUSG00000024074	NA	NA	NA	predicted	0.956	NA	NA
diana_microt	MIMAT0017042	mmu-miR-351-3p	Satb2	212712	ENSMUSG00000038331	NA	NA	NA	predicted	0.956	NA	NA
diana_microt	MIMAT0005291	mmu-miR-582-5p	Ino80d	227195	ENSMUSG00000040865	NA	NA	NA	predicted	0.956	NA	NA
diana_microt	MIMAT0005291	mmu-miR-582-5p	Top1	21969	ENSMUSG00000070544	NA	NA	NA	predicted	0.956	NA	NA
diana_microt	MIMAT0005291	mmu-miR-582-5p	Dync1li1	235661	ENSMUSG00000032435	NA	NA	NA	predicted	0.956	NA	NA
diana_microt	MIMAT0017232	mmu-miR-301b-5p	Zfp322a	218100	ENSMUSG00000046351	NA	NA	NA	predicted	0.956	NA	NA
diana_microt	MIMAT0004622	mmu-let-7c-1-3p	Zdhhc20	75965	ENSMUSG00000021969	NA	NA	NA	predicted	0.956	NA	NA
diana_microt	MIMAT0000155	mmu-miR-142a-3p	Ptpn23	104831	ENSMUSG00000036057	NA	NA	NA	predicted	0.956	NA	NA
diana_microt	MIMAT0000158	mmu-miR-146a-5p	Adarb1	110532	ENSMUSG00000020262	NA	NA	NA	predicted	0.956	NA	NA
diana_microt	MIMAT0001537	mmu-miR-429-3p	St3gal6	54613	ENSMUSG00000022747	NA	NA	NA	predicted	0.956	NA	NA
diana_microt	MIMAT0001537	mmu-miR-429-3p	Nup153	218210	ENSMUSG00000021374	NA	NA	NA	predicted	0.956	NA	NA
diana_microt	MIMAT0001537	mmu-miR-429-3p	Phf11b	236451	ENSMUSG00000091649	NA	NA	NA	predicted	0.955	NA	NA
diana_microt	MIMAT0000154	mmu-miR-142a-5p	Mical2	320878	ENSMUSG00000038244	NA	NA	NA	predicted	0.955	NA	NA
diana_microt	MIMAT0004651	mmu-miR-340-5p	Suz12	52615	ENSMUSG00000017548	NA	NA	NA	predicted	0.955	NA	NA
diana_microt	MIMAT0004622	mmu-let-7c-1-3p	Sertad4	214791	ENSMUSG00000016262	NA	NA	NA	predicted	0.955	NA	NA
diana_microt	MIMAT0004651	mmu-miR-340-5p	Dnajc2	22791	ENSMUSG00000029014	NA	NA	NA	predicted	0.955	NA	NA
diana_microt	MIMAT0004651	mmu-miR-340-5p	Ccdc34	68201	ENSMUSG00000027160	NA	NA	NA	predicted	0.955	NA	NA
diana_microt	MIMAT0015640	mmu-miR-3470a	Mctp1	78771	ENSMUSG00000021596	NA	NA	NA	predicted	0.955	NA	NA
diana_microt	MIMAT0015640	mmu-miR-3470a	Plekha1	101476	ENSMUSG00000040268	NA	NA	NA	predicted	0.955	NA	NA
diana_microt	MIMAT0000155	mmu-miR-142a-3p	Egfl6	54156	ENSMUSG00000000402	NA	NA	NA	predicted	0.955	NA	NA
diana_microt	MIMAT0000154	mmu-miR-142a-5p	Tcf4	21413	ENSMUSG00000053477	NA	NA	NA	predicted	0.955	NA	NA
diana_microt	MIMAT0004651	mmu-miR-340-5p	Thsd7a	330267	ENSMUSG00000032625	NA	NA	NA	predicted	0.955	NA	NA
diana_microt	MIMAT0005291	mmu-miR-582-5p	Foxp1	108655	ENSMUSG00000030067	NA	NA	NA	predicted	0.955	NA	NA
diana_microt	MIMAT0004651	mmu-miR-340-5p	Nr2c1	22025	ENSMUSG00000005897	NA	NA	NA	predicted	0.955	NA	NA
diana_microt	MIMAT0017084	mmu-miR-181b-2-3p	C86695	97476	ENSMUSG00000079112	NA	NA	NA	predicted	0.955	NA	NA
diana_microt	MIMAT0004651	mmu-miR-340-5p	Mef2a	17258	ENSMUSG00000030557	NA	NA	NA	predicted	0.955	NA	NA
diana_microt	MIMAT0000154	mmu-miR-142a-5p	AK129341	234915	ENSMUSG00000040729	NA	NA	NA	predicted	0.955	NA	NA
diana_microt	MIMAT0004651	mmu-miR-340-5p	Cep97	74201	ENSMUSG00000022604	NA	NA	NA	predicted	0.955	NA	NA
diana_microt	MIMAT0009393	mmu-miR-1930-5p	Ttn	22138	ENSMUSG00000051747	NA	NA	NA	predicted	0.955	NA	NA
diana_microt	MIMAT0000155	mmu-miR-142a-3p	Dcun1d4	100737	ENSMUSG00000051674	NA	NA	NA	predicted	0.955	NA	NA
diana_microt	MIMAT0000154	mmu-miR-142a-5p	Pcdhb3	93874	ENSMUSG00000045498	NA	NA	NA	predicted	0.954	NA	NA
diana_microt	MIMAT0001537	mmu-miR-429-3p	Pcdh19	279653	ENSMUSG00000051323	NA	NA	NA	predicted	0.954	NA	NA
diana_microt	MIMAT0016995	mmu-miR-182-3p	Sbf1	77980	ENSMUSG00000036529	NA	NA	NA	predicted	0.954	NA	NA
diana_microt	MIMAT0005291	mmu-miR-582-5p	Akap13	75547	ENSMUSG00000066406	NA	NA	NA	predicted	0.954	NA	NA
diana_microt	MIMAT0017021	mmu-miR-96-3p	Gm10282	627375	ENSMUSG00000070713	NA	NA	NA	predicted	0.954	NA	NA
diana_microt	MIMAT0004659	mmu-miR-10a-3p	Bbx	70508	ENSMUSG00000022641	NA	NA	NA	predicted	0.954	NA	NA
diana_microt	MIMAT0000538	mmu-miR-31-5p	Sh3bp1	20401	ENSMUSG00000022436	NA	NA	NA	predicted	0.954	NA	NA
diana_microt	MIMAT0001537	mmu-miR-429-3p	Myt1	17932	ENSMUSG00000010505	NA	NA	NA	predicted	0.954	NA	NA
diana_microt	MIMAT0017182	mmu-miR-450a-1-3p	Chtf8	214987	ENSMUSG00000046691	NA	NA	NA	predicted	0.954	NA	NA
diana_microt	MIMAT0015640	mmu-miR-3470a	Rlim	19820	ENSMUSG00000056537	NA	NA	NA	predicted	0.954	NA	NA
diana_microt	MIMAT0000154	mmu-miR-142a-5p	Med14	26896	ENSMUSG00000064127	NA	NA	NA	predicted	0.954	NA	NA
diana_microt	MIMAT0004651	mmu-miR-340-5p	Eif3j1	78655	ENSMUSG00000027236	NA	NA	NA	predicted	0.954	NA	NA
diana_microt	MIMAT0003494	mmu-miR-704	Phf8	320595	ENSMUSG00000041229	NA	NA	NA	predicted	0.954	NA	NA
diana_microt	MIMAT0004622	mmu-let-7c-1-3p	Marcks	17118	ENSMUSG00000069662	NA	NA	NA	predicted	0.954	NA	NA
diana_microt	MIMAT0017021	mmu-miR-96-3p	Gm10282	100503799	ENSMUSG00000070713	NA	NA	NA	predicted	0.954	NA	NA
diana_microt	MIMAT0005291	mmu-miR-582-5p	E130114P18Rik		ENSMUSG00000048747	NA	NA	NA	predicted	0.954	NA	NA
diana_microt	MIMAT0017021	mmu-miR-96-3p	Gm10282	15331	ENSMUSG00000070713	NA	NA	NA	predicted	0.954	NA	NA
diana_microt	MIMAT0017021	mmu-miR-96-3p	Satb1	20230	ENSMUSG00000023927	NA	NA	NA	predicted	0.954	NA	NA
diana_microt	MIMAT0017021	mmu-miR-96-3p	Nucks1	98415	ENSMUSG00000026434	NA	NA	NA	predicted	0.954	NA	NA
diana_microt	MIMAT0005291	mmu-miR-582-5p	Trappc8	75964	ENSMUSG00000033382	NA	NA	NA	predicted	0.954	NA	NA
diana_microt	MIMAT0004651	mmu-miR-340-5p	Pip5k1b	18719	ENSMUSG00000024867	NA	NA	NA	predicted	0.954	NA	NA
diana_microt	MIMAT0000538	mmu-miR-31-5p	Sirt1	93759	ENSMUSG00000020063	NA	NA	NA	predicted	0.954	NA	NA
diana_microt	MIMAT0001537	mmu-miR-429-3p	Map4k3	225028	ENSMUSG00000024242	NA	NA	NA	predicted	0.954	NA	NA
diana_microt	MIMAT0000165	mmu-miR-155-5p	Tpo	22018	ENSMUSG00000020673	NA	NA	NA	predicted	0.954	NA	NA
diana_microt	MIMAT0005291	mmu-miR-582-5p	Azin1	54375	ENSMUSG00000037458	NA	NA	NA	predicted	0.954	NA	NA
diana_microt	MIMAT0004622	mmu-let-7c-1-3p	Sp1	20683	ENSMUSG00000001280	NA	NA	NA	predicted	0.954	NA	NA
diana_microt	MIMAT0017021	mmu-miR-96-3p	Gm10282	671242	ENSMUSG00000070713	NA	NA	NA	predicted	0.954	NA	NA
diana_microt	MIMAT0001537	mmu-miR-429-3p	Dcbld2	73379	ENSMUSG00000035107	NA	NA	NA	predicted	0.954	NA	NA
diana_microt	MIMAT0001537	mmu-miR-429-3p	Sox1	20664	ENSMUSG00000096014	NA	NA	NA	predicted	0.953	NA	NA
diana_microt	MIMAT0019341	mmu-miR-3963	Colgalt1	234407	ENSMUSG00000034807	NA	NA	NA	predicted	0.953	NA	NA
diana_microt	MIMAT0001537	mmu-miR-429-3p	Gm14698	56291	ENSMUSG00000071748	NA	NA	NA	predicted	0.953	NA	NA
diana_microt	MIMAT0001537	mmu-miR-429-3p	Pcsk2	18549	ENSMUSG00000027419	NA	NA	NA	predicted	0.953	NA	NA
diana_microt	MIMAT0004651	mmu-miR-340-5p	Wnt3	22415	ENSMUSG00000000125	NA	NA	NA	predicted	0.953	NA	NA
diana_microt	MIMAT0004622	mmu-let-7c-1-3p	Mbnl2	105559	ENSMUSG00000022139	NA	NA	NA	predicted	0.953	NA	NA
diana_microt	MIMAT0005291	mmu-miR-582-5p	Crebzf	233490	ENSMUSG00000051451	NA	NA	NA	predicted	0.953	NA	NA
diana_microt	MIMAT0004659	mmu-miR-10a-3p	Cnot6	104625	ENSMUSG00000020362	NA	NA	NA	predicted	0.953	NA	NA
diana_microt	MIMAT0000155	mmu-miR-142a-3p	Zfp36l2	12193	ENSMUSG00000045817	NA	NA	NA	predicted	0.953	NA	NA
diana_microt	MIMAT0004651	mmu-miR-340-5p	Iws1	73473	ENSMUSG00000024384	NA	NA	NA	predicted	0.953	NA	NA
diana_microt	MIMAT0004651	mmu-miR-340-5p	Cdh12	215654	ENSMUSG00000040452	NA	NA	NA	predicted	0.953	NA	NA
diana_microt	MIMAT0017084	mmu-miR-181b-2-3p	Serbp1	66870	ENSMUSG00000036371	NA	NA	NA	predicted	0.953	NA	NA
diana_microt	MIMAT0000538	mmu-miR-31-5p	Oxsr1	108737	ENSMUSG00000036737	NA	NA	NA	predicted	0.953	NA	NA
diana_microt	MIMAT0000586	mmu-miR-340-3p	Rgs1	50778	ENSMUSG00000026358	NA	NA	NA	predicted	0.953	NA	NA
diana_microt	MIMAT0004651	mmu-miR-340-5p	Strn3	94186	ENSMUSG00000020954	NA	NA	NA	predicted	0.953	NA	NA
diana_microt	MIMAT0001537	mmu-miR-429-3p	Tln2	70549	ENSMUSG00000052698	NA	NA	NA	predicted	0.953	NA	NA
diana_microt	MIMAT0004651	mmu-miR-340-5p	Cadm3	94332	ENSMUSG00000005338	NA	NA	NA	predicted	0.953	NA	NA
diana_microt	MIMAT0000154	mmu-miR-142a-5p	C77370	245555	ENSMUSG00000046449	NA	NA	NA	predicted	0.953	NA	NA
diana_microt	MIMAT0000138	mmu-miR-126a-3p	Ptpn9	56294	ENSMUSG00000032290	NA	NA	NA	predicted	0.953	NA	NA
diana_microt	MIMAT0017084	mmu-miR-181b-2-3p	Stx8	55943	ENSMUSG00000020903	NA	NA	NA	predicted	0.953	NA	NA
diana_microt	MIMAT0004659	mmu-miR-10a-3p	Fras1	231470	ENSMUSG00000034687	NA	NA	NA	predicted	0.953	NA	NA
diana_microt	MIMAT0005291	mmu-miR-582-5p	Ppp2r5e	26932	ENSMUSG00000021051	NA	NA	NA	predicted	0.953	NA	NA
diana_microt	MIMAT0005292	mmu-miR-582-3p	Zfp451	98403	ENSMUSG00000042197	NA	NA	NA	predicted	0.953	NA	NA
diana_microt	MIMAT0001537	mmu-miR-429-3p	AA474408		ENSMUSG00000073867	NA	NA	NA	predicted	0.953	NA	NA
diana_microt	MIMAT0017084	mmu-miR-181b-2-3p	Tph1	21990	ENSMUSG00000040046	NA	NA	NA	predicted	0.953	NA	NA
diana_microt	MIMAT0003494	mmu-miR-704	Ccdc126	57895	ENSMUSG00000050786	NA	NA	NA	predicted	0.953	NA	NA
diana_microt	MIMAT0004651	mmu-miR-340-5p	Zfp715	69930	ENSMUSG00000012640	NA	NA	NA	predicted	0.953	NA	NA
diana_microt	MIMAT0004651	mmu-miR-340-5p	Six4	20474	ENSMUSG00000034460	NA	NA	NA	predicted	0.953	NA	NA
diana_microt	MIMAT0000154	mmu-miR-142a-5p	Bicd1	12121	ENSMUSG00000003452	NA	NA	NA	predicted	0.953	NA	NA
diana_microt	MIMAT0004622	mmu-let-7c-1-3p	Il1rapl1	331461	ENSMUSG00000052372	NA	NA	NA	predicted	0.953	NA	NA
diana_microt	MIMAT0000559	mmu-miR-326-3p	Fbxl20	72194	ENSMUSG00000020883	NA	NA	NA	predicted	0.953	NA	NA
diana_microt	MIMAT0017084	mmu-miR-181b-2-3p	Tfrc	22042	ENSMUSG00000022797	NA	NA	NA	predicted	0.953	NA	NA
diana_microt	MIMAT0004622	mmu-let-7c-1-3p	Cdh11	12552	ENSMUSG00000031673	NA	NA	NA	predicted	0.953	NA	NA
diana_microt	MIMAT0000559	mmu-miR-326-3p	Oxsr1	108737	ENSMUSG00000036737	NA	NA	NA	predicted	0.952	NA	NA
diana_microt	MIMAT0005292	mmu-miR-582-3p	Sfrs18	66625	ENSMUSG00000028248	NA	NA	NA	predicted	0.952	NA	NA
diana_microt	MIMAT0004622	mmu-let-7c-1-3p	Ptprt	19281	ENSMUSG00000053141	NA	NA	NA	predicted	0.952	NA	NA
diana_microt	MIMAT0000538	mmu-miR-31-5p	Mospd2	76763	ENSMUSG00000061778	NA	NA	NA	predicted	0.952	NA	NA
diana_microt	MIMAT0000155	mmu-miR-142a-3p	Stau1	20853	ENSMUSG00000039536	NA	NA	NA	predicted	0.952	NA	NA
diana_microt	MIMAT0004622	mmu-let-7c-1-3p	Npas2	18143	ENSMUSG00000026077	NA	NA	NA	predicted	0.952	NA	NA
diana_microt	MIMAT0005291	mmu-miR-582-5p	Utrn	22288	ENSMUSG00000019820	NA	NA	NA	predicted	0.952	NA	NA
diana_microt	MIMAT0001537	mmu-miR-429-3p	Gm16039		ENSMUSG00000089862	NA	NA	NA	predicted	0.952	NA	NA
diana_microt	MIMAT0005292	mmu-miR-582-3p	Gm5641	229279	ENSMUSG00000069014	NA	NA	NA	predicted	0.952	NA	NA
diana_microt	MIMAT0015640	mmu-miR-3470a	Pbrm1	66923	ENSMUSG00000042323	NA	NA	NA	predicted	0.952	NA	NA
diana_microt	MIMAT0005292	mmu-miR-582-3p	Gm6793		ENSMUSG00000092086	NA	NA	NA	predicted	0.952	NA	NA
diana_microt	MIMAT0017084	mmu-miR-181b-2-3p	Mex3b	108797	ENSMUSG00000057706	NA	NA	NA	predicted	0.952	NA	NA
diana_microt	MIMAT0001537	mmu-miR-429-3p	Spag9	70834	ENSMUSG00000020859	NA	NA	NA	predicted	0.952	NA	NA
diana_microt	MIMAT0001537	mmu-miR-429-3p	Cops8	108679	ENSMUSG00000034432	NA	NA	NA	predicted	0.952	NA	NA
diana_microt	MIMAT0000154	mmu-miR-142a-5p	Ppp2r5c	26931	ENSMUSG00000017843	NA	NA	NA	predicted	0.952	NA	NA
diana_microt	MIMAT0004651	mmu-miR-340-5p	Cdk17	237459	ENSMUSG00000020015	NA	NA	NA	predicted	0.952	NA	NA
diana_microt	MIMAT0005291	mmu-miR-582-5p	Sort1	20661	ENSMUSG00000068747	NA	NA	NA	predicted	0.952	NA	NA
diana_microt	MIMAT0004651	mmu-miR-340-5p	Skp2	27401	ENSMUSG00000054115	NA	NA	NA	predicted	0.952	NA	NA
diana_microt	MIMAT0001537	mmu-miR-429-3p	Smc2	14211	ENSMUSG00000028312	NA	NA	NA	predicted	0.952	NA	NA
diana_microt	MIMAT0015640	mmu-miR-3470a	2810474O19Rik	67246	ENSMUSG00000032712	NA	NA	NA	predicted	0.952	NA	NA
diana_microt	MIMAT0001537	mmu-miR-429-3p	Mex3b	108797	ENSMUSG00000057706	NA	NA	NA	predicted	0.952	NA	NA
diana_microt	MIMAT0000559	mmu-miR-326-3p	Slc8a2	110891	ENSMUSG00000030376	NA	NA	NA	predicted	0.952	NA	NA
diana_microt	MIMAT0017182	mmu-miR-450a-1-3p	Relb	19698	ENSMUSG00000002983	NA	NA	NA	predicted	0.952	NA	NA
diana_microt	MIMAT0004622	mmu-let-7c-1-3p	Cacna2d2	56808	ENSMUSG00000010066	NA	NA	NA	predicted	0.952	NA	NA
diana_microt	MIMAT0004651	mmu-miR-340-5p	Rap1a	109905	ENSMUSG00000068798	NA	NA	NA	predicted	0.951	NA	NA
diana_microt	MIMAT0000154	mmu-miR-142a-5p	Arid1a	93760	ENSMUSG00000007880	NA	NA	NA	predicted	0.951	NA	NA
diana_microt	MIMAT0004651	mmu-miR-340-5p	Cep120	225523	ENSMUSG00000048799	NA	NA	NA	predicted	0.951	NA	NA
diana_microt	MIMAT0004659	mmu-miR-10a-3p	Mtf1	17764	ENSMUSG00000028890	NA	NA	NA	predicted	0.951	NA	NA
diana_microt	MIMAT0017084	mmu-miR-181b-2-3p	Unc5d	210801	ENSMUSG00000063626	NA	NA	NA	predicted	0.951	NA	NA
diana_microt	MIMAT0005291	mmu-miR-582-5p	Insm1	53626	ENSMUSG00000068154	NA	NA	NA	predicted	0.951	NA	NA
diana_microt	MIMAT0005291	mmu-miR-582-5p	Kcnh7	170738	ENSMUSG00000059742	NA	NA	NA	predicted	0.951	NA	NA
diana_microt	MIMAT0000154	mmu-miR-142a-5p	Smurf2	66313	ENSMUSG00000018363	NA	NA	NA	predicted	0.951	NA	NA
diana_microt	MIMAT0004651	mmu-miR-340-5p	Mrpl47	74600	ENSMUSG00000037531	NA	NA	NA	predicted	0.951	NA	NA
diana_microt	MIMAT0004651	mmu-miR-340-5p	Zfp616	327963	ENSMUSG00000069476	NA	NA	NA	predicted	0.951	NA	NA
diana_microt	MIMAT0004653	mmu-miR-342-5p	Araf	11836	ENSMUSG00000001127	NA	NA	NA	predicted	0.951	NA	NA
diana_microt	MIMAT0000155	mmu-miR-142a-3p	AW549877	106064	ENSMUSG00000041935	NA	NA	NA	predicted	0.951	NA	NA
diana_microt	MIMAT0000154	mmu-miR-142a-5p	Mylip	218203	ENSMUSG00000038175	NA	NA	NA	predicted	0.951	NA	NA
diana_microt	MIMAT0004651	mmu-miR-340-5p	Hectd2	226098	ENSMUSG00000041180	NA	NA	NA	predicted	0.951	NA	NA
diana_microt	MIMAT0017021	mmu-miR-96-3p	1700003M02Rik	69329	ENSMUSG00000028294	NA	NA	NA	predicted	0.951	NA	NA
diana_microt	MIMAT0004651	mmu-miR-340-5p	Zfp608	269023	ENSMUSG00000052713	NA	NA	NA	predicted	0.951	NA	NA
diana_microt	MIMAT0001537	mmu-miR-429-3p	Syde1	71709	ENSMUSG00000032714	NA	NA	NA	predicted	0.951	NA	NA
diana_microt	MIMAT0015640	mmu-miR-3470a	Sept9	53860	ENSMUSG00000059248	NA	NA	NA	predicted	0.951	NA	NA
diana_microt	MIMAT0004622	mmu-let-7c-1-3p	Gabrb2	14401	ENSMUSG00000007653	NA	NA	NA	predicted	0.95	NA	NA
diana_microt	MIMAT0005291	mmu-miR-582-5p	Pak2	224105	ENSMUSG00000022781	NA	NA	NA	predicted	0.95	NA	NA
diana_microt	MIMAT0004651	mmu-miR-340-5p	Nptn	20320	ENSMUSG00000032336	NA	NA	NA	predicted	0.95	NA	NA
diana_microt	MIMAT0015640	mmu-miR-3470a	Rev3l	19714	ENSMUSG00000019841	NA	NA	NA	predicted	0.95	NA	NA
diana_microt	MIMAT0017084	mmu-miR-181b-2-3p	AY702102		ENSMUSG00000067581	NA	NA	NA	predicted	0.95	NA	NA
diana_microt	MIMAT0001537	mmu-miR-429-3p	Asap1	13196	ENSMUSG00000022377	NA	NA	NA	predicted	0.95	NA	NA
diana_microt	MIMAT0004651	mmu-miR-340-5p	Svil	225115	ENSMUSG00000024236	NA	NA	NA	predicted	0.95	NA	NA
diana_microt	MIMAT0005291	mmu-miR-582-5p	D15Ertd621e	210998	ENSMUSG00000037119	NA	NA	NA	predicted	0.95	NA	NA
diana_microt	MIMAT0000154	mmu-miR-142a-5p	A830018L16Rik	320492	ENSMUSG00000057715	NA	NA	NA	predicted	0.95	NA	NA
diana_microt	MIMAT0001537	mmu-miR-429-3p	Baz2b	407823	ENSMUSG00000026987	NA	NA	NA	predicted	0.95	NA	NA
diana_microt	MIMAT0001537	mmu-miR-429-3p	Rgl1	19731	ENSMUSG00000026482	NA	NA	NA	predicted	0.95	NA	NA
diana_microt	MIMAT0004651	mmu-miR-340-5p	Twf1	233637	ENSMUSG00000022451	NA	NA	NA	predicted	0.95	NA	NA
diana_microt	MIMAT0016993	mmu-miR-155-3p	Hfe	15216	ENSMUSG00000006611	NA	NA	NA	predicted	0.95	NA	NA
diana_microt	MIMAT0001537	mmu-miR-429-3p	Trpv3	246788	ENSMUSG00000043029	NA	NA	NA	predicted	0.95	NA	NA
diana_microt	MIMAT0017021	mmu-miR-96-3p	Wdr26	226757	ENSMUSG00000038733	NA	NA	NA	predicted	0.95	NA	NA
diana_microt	MIMAT0004651	mmu-miR-340-5p	Pik3c2a	18704	ENSMUSG00000030660	NA	NA	NA	predicted	0.95	NA	NA
diana_microt	MIMAT0004651	mmu-miR-340-5p	Prrg1	546336	ENSMUSG00000047996	NA	NA	NA	predicted	0.95	NA	NA
diana_microt	MIMAT0001537	mmu-miR-429-3p	Prrt1	260297	ENSMUSG00000015476	NA	NA	NA	predicted	0.95	NA	NA
diana_microt	MIMAT0000538	mmu-miR-31-5p	Gm12253	624860	ENSMUSG00000058287	NA	NA	NA	predicted	0.95	NA	NA
diana_microt	MIMAT0004651	mmu-miR-340-5p	Rad9b	231724	ENSMUSG00000038569	NA	NA	NA	predicted	0.95	NA	NA
diana_microt	MIMAT0004651	mmu-miR-340-5p	Zbtb6	241322	ENSMUSG00000066798	NA	NA	NA	predicted	0.95	NA	NA
diana_microt	MIMAT0004651	mmu-miR-340-5p	Twf1	19230	ENSMUSG00000022451	NA	NA	NA	predicted	0.95	NA	NA
diana_microt	MIMAT0001537	mmu-miR-429-3p	Mbnl2	105559	ENSMUSG00000022139	NA	NA	NA	predicted	0.95	NA	NA
diana_microt	MIMAT0005291	mmu-miR-582-5p	Thsd7b	210417	ENSMUSG00000042581	NA	NA	NA	predicted	0.95	NA	NA
diana_microt	MIMAT0000155	mmu-miR-142a-3p	BC016423	105203	ENSMUSG00000033799	NA	NA	NA	predicted	0.949	NA	NA
diana_microt	MIMAT0004651	mmu-miR-340-5p	Sgip1	73094	ENSMUSG00000028524	NA	NA	NA	predicted	0.949	NA	NA
diana_microt	MIMAT0004651	mmu-miR-340-5p	Smarcad1	13990	ENSMUSG00000029920	NA	NA	NA	predicted	0.949	NA	NA
diana_microt	MIMAT0005291	mmu-miR-582-5p	Dlx5	13395	ENSMUSG00000029755	NA	NA	NA	predicted	0.949	NA	NA
diana_microt	MIMAT0016995	mmu-miR-182-3p	Zfp454	237758	ENSMUSG00000048728	NA	NA	NA	predicted	0.949	NA	NA
diana_microt	MIMAT0004651	mmu-miR-340-5p	Dpp9	224897	ENSMUSG00000001229	NA	NA	NA	predicted	0.949	NA	NA
diana_microt	MIMAT0004622	mmu-let-7c-1-3p	Nap1l4	17955	ENSMUSG00000059119	NA	NA	NA	predicted	0.949	NA	NA
diana_microt	MIMAT0000154	mmu-miR-142a-5p	Vmn1r51	22296	ENSMUSG00000062818	NA	NA	NA	predicted	0.949	NA	NA
diana_microt	MIMAT0015640	mmu-miR-3470a	Map1b	17755	ENSMUSG00000052727	NA	NA	NA	predicted	0.949	NA	NA
diana_microt	MIMAT0003494	mmu-miR-704	Smarcb1	20587	ENSMUSG00000000902	NA	NA	NA	predicted	0.949	NA	NA
diana_microt	MIMAT0000165	mmu-miR-155-5p	A230046K03Rik	319277	ENSMUSG00000034560	NA	NA	NA	predicted	0.949	NA	NA
diana_microt	MIMAT0004889	mmu-miR-504-5p	Chd6	71389	ENSMUSG00000057133	NA	NA	NA	predicted	0.949	NA	NA
diana_microt	MIMAT0015640	mmu-miR-3470a	Celf2	14007	ENSMUSG00000002107	NA	NA	NA	predicted	0.949	NA	NA
diana_microt	MIMAT0004622	mmu-let-7c-1-3p	Tcf7l2	21416	ENSMUSG00000024985	NA	NA	NA	predicted	0.949	NA	NA
diana_microt	MIMAT0004622	mmu-let-7c-1-3p	Stag1	20842	ENSMUSG00000037286	NA	NA	NA	predicted	0.949	NA	NA
diana_microt	MIMAT0004651	mmu-miR-340-5p	Ptprg	19270	ENSMUSG00000021745	NA	NA	NA	predicted	0.949	NA	NA
diana_microt	MIMAT0000165	mmu-miR-155-5p	Mier3	218613	ENSMUSG00000032727	NA	NA	NA	predicted	0.949	NA	NA
diana_microt	MIMAT0000154	mmu-miR-142a-5p	Maml1	103806	ENSMUSG00000050567	NA	NA	NA	predicted	0.949	NA	NA
diana_microt	MIMAT0005291	mmu-miR-582-5p	Mll5	69188	ENSMUSG00000029004	NA	NA	NA	predicted	0.949	NA	NA
diana_microt	MIMAT0017008	mmu-miR-301a-5p	Zfp322a	218100	ENSMUSG00000046351	NA	NA	NA	predicted	0.949	NA	NA
diana_microt	MIMAT0000154	mmu-miR-142a-5p	Vps54	245944	ENSMUSG00000020128	NA	NA	NA	predicted	0.949	NA	NA
diana_microt	MIMAT0017021	mmu-miR-96-3p	Tardbp	230908	ENSMUSG00000041459	NA	NA	NA	predicted	0.949	NA	NA
diana_microt	MIMAT0000165	mmu-miR-155-5p	Zfp518a	72672	ENSMUSG00000049164	NA	NA	NA	predicted	0.949	NA	NA
diana_microt	MIMAT0000154	mmu-miR-142a-5p	Pgr15l	245526	ENSMUSG00000031212	NA	NA	NA	predicted	0.949	NA	NA
diana_microt	MIMAT0004651	mmu-miR-340-5p	Rabgap1l	29809	ENSMUSG00000026721	NA	NA	NA	predicted	0.948	NA	NA
diana_microt	MIMAT0005292	mmu-miR-582-3p	Stt3a	16430	ENSMUSG00000032116	NA	NA	NA	predicted	0.948	NA	NA
diana_microt	MIMAT0019341	mmu-miR-3963	Hist1h3d	319148	ENSMUSG00000062808	NA	NA	NA	predicted	0.948	NA	NA
diana_microt	MIMAT0004651	mmu-miR-340-5p	Kat6a	244349	ENSMUSG00000031540	NA	NA	NA	predicted	0.948	NA	NA
diana_microt	MIMAT0016980	mmu-miR-23b-5p	1700019G17Rik	75541	ENSMUSG00000068299	NA	NA	NA	predicted	0.948	NA	NA
diana_microt	MIMAT0019341	mmu-miR-3963	Hist1h3d	15077	ENSMUSG00000062808	NA	NA	NA	predicted	0.948	NA	NA
diana_microt	MIMAT0000155	mmu-miR-142a-3p	Wdr62	233064	ENSMUSG00000037020	NA	NA	NA	predicted	0.948	NA	NA
diana_microt	MIMAT0016980	mmu-miR-23b-5p	Zkscan2	210162	ENSMUSG00000030757	NA	NA	NA	predicted	0.948	NA	NA
diana_microt	MIMAT0017084	mmu-miR-181b-2-3p	Sh2b2	23921	ENSMUSG00000005057	NA	NA	NA	predicted	0.948	NA	NA
diana_microt	MIMAT0019341	mmu-miR-3963	Hist1h3d	319154	ENSMUSG00000062808	NA	NA	NA	predicted	0.948	NA	NA
diana_microt	MIMAT0004651	mmu-miR-340-5p	Rsrc2	208606	ENSMUSG00000029422	NA	NA	NA	predicted	0.948	NA	NA
diana_microt	MIMAT0019341	mmu-miR-3963	Hist1h3d	319149	ENSMUSG00000062808	NA	NA	NA	predicted	0.948	NA	NA
diana_microt	MIMAT0000154	mmu-miR-142a-5p	Brwd3	382236	ENSMUSG00000063663	NA	NA	NA	predicted	0.948	NA	NA
diana_microt	MIMAT0001537	mmu-miR-429-3p	6430573F11Rik	319582	ENSMUSG00000039620	NA	NA	NA	predicted	0.948	NA	NA
diana_microt	MIMAT0004651	mmu-miR-340-5p	Unkl	74154	ENSMUSG00000015127	NA	NA	NA	predicted	0.948	NA	NA
diana_microt	MIMAT0019341	mmu-miR-3963	Hist1h3d	97114	ENSMUSG00000062808	NA	NA	NA	predicted	0.948	NA	NA
diana_microt	MIMAT0019341	mmu-miR-3963	Hist1h3d	260423	ENSMUSG00000062808	NA	NA	NA	predicted	0.948	NA	NA
diana_microt	MIMAT0000155	mmu-miR-142a-3p	Pde4b	18578	ENSMUSG00000028525	NA	NA	NA	predicted	0.948	NA	NA
diana_microt	MIMAT0019341	mmu-miR-3963	Mettl11b	240879	ENSMUSG00000040113	NA	NA	NA	predicted	0.948	NA	NA
diana_microt	MIMAT0015640	mmu-miR-3470a	Msl2	77853	ENSMUSG00000066415	NA	NA	NA	predicted	0.948	NA	NA
diana_microt	MIMAT0001537	mmu-miR-429-3p	Negr1	320840	ENSMUSG00000040037	NA	NA	NA	predicted	0.948	NA	NA
diana_microt	MIMAT0016993	mmu-miR-155-3p	Ccdc85a	216613	ENSMUSG00000032878	NA	NA	NA	predicted	0.948	NA	NA
diana_microt	MIMAT0019341	mmu-miR-3963	Hist1h3d	319151	ENSMUSG00000062808	NA	NA	NA	predicted	0.948	NA	NA
diana_microt	MIMAT0000155	mmu-miR-142a-3p	Rictor	78757	ENSMUSG00000050310	NA	NA	NA	predicted	0.948	NA	NA
diana_microt	MIMAT0016980	mmu-miR-23b-5p	Tnfsf15	326623	ENSMUSG00000050395	NA	NA	NA	predicted	0.948	NA	NA
diana_microt	MIMAT0000165	mmu-miR-155-5p	Kbtbd2	210973	ENSMUSG00000059486	NA	NA	NA	predicted	0.948	NA	NA
diana_microt	MIMAT0000155	mmu-miR-142a-3p	Wdr62	100862584	ENSMUSG00000037020	NA	NA	NA	predicted	0.948	NA	NA
diana_microt	MIMAT0001537	mmu-miR-429-3p	Atxn1	20238	ENSMUSG00000046876	NA	NA	NA	predicted	0.948	NA	NA
diana_microt	MIMAT0004651	mmu-miR-340-5p	Purg	75029	ENSMUSG00000049184	NA	NA	NA	predicted	0.948	NA	NA
diana_microt	MIMAT0004583	mmu-miR-130b-5p	2810032G03Rik		ENSMUSG00000037735	NA	NA	NA	predicted	0.948	NA	NA
diana_microt	MIMAT0004651	mmu-miR-340-5p	Gpd2	14571	ENSMUSG00000026827	NA	NA	NA	predicted	0.948	NA	NA
diana_microt	MIMAT0004651	mmu-miR-340-5p	Cblb	208650	ENSMUSG00000022637	NA	NA	NA	predicted	0.948	NA	NA
diana_microt	MIMAT0019341	mmu-miR-3963	Hist1h3d	319150	ENSMUSG00000062808	NA	NA	NA	predicted	0.948	NA	NA
diana_microt	MIMAT0017021	mmu-miR-96-3p	4931429P17Rik		ENSMUSG00000047324	NA	NA	NA	predicted	0.948	NA	NA
diana_microt	MIMAT0003494	mmu-miR-704	Gm10305		ENSMUSG00000070892	NA	NA	NA	predicted	0.947	NA	NA
diana_microt	MIMAT0001537	mmu-miR-429-3p	Reck	53614	ENSMUSG00000028476	NA	NA	NA	predicted	0.947	NA	NA
diana_microt	MIMAT0017008	mmu-miR-301a-5p	Rad50	19360	ENSMUSG00000020380	NA	NA	NA	predicted	0.947	NA	NA
diana_microt	MIMAT0005291	mmu-miR-582-5p	Tnpo1	238799	ENSMUSG00000009470	NA	NA	NA	predicted	0.947	NA	NA
diana_microt	MIMAT0004583	mmu-miR-130b-5p	Mex3c	240396	ENSMUSG00000037253	NA	NA	NA	predicted	0.947	NA	NA
diana_microt	MIMAT0017232	mmu-miR-301b-5p	Rad50	19360	ENSMUSG00000020380	NA	NA	NA	predicted	0.947	NA	NA
diana_microt	MIMAT0001537	mmu-miR-429-3p	Kcna2	16490	ENSMUSG00000040724	NA	NA	NA	predicted	0.947	NA	NA
diana_microt	MIMAT0009393	mmu-miR-1930-5p	Ube4b	63958	ENSMUSG00000028960	NA	NA	NA	predicted	0.947	NA	NA
diana_microt	MIMAT0004622	mmu-let-7c-1-3p	Arhgef7	54126	ENSMUSG00000031511	NA	NA	NA	predicted	0.947	NA	NA
diana_microt	MIMAT0000165	mmu-miR-155-5p	D5Ertd579e	320661	ENSMUSG00000029190	NA	NA	NA	predicted	0.947	NA	NA
diana_microt	MIMAT0004889	mmu-miR-504-5p	Alx3	11694	ENSMUSG00000014603	NA	NA	NA	predicted	0.947	NA	NA
diana_microt	MIMAT0004651	mmu-miR-340-5p	Zfp148	22661	ENSMUSG00000022811	NA	NA	NA	predicted	0.947	NA	NA
diana_microt	MIMAT0004583	mmu-miR-130b-5p	Erbb4	13869	ENSMUSG00000062209	NA	NA	NA	predicted	0.947	NA	NA
diana_microt	MIMAT0004622	mmu-let-7c-1-3p	Grb10	14783	ENSMUSG00000020176	NA	NA	NA	predicted	0.947	NA	NA
diana_microt	MIMAT0004651	mmu-miR-340-5p	Syde2	214804	ENSMUSG00000036863	NA	NA	NA	predicted	0.947	NA	NA
diana_microt	MIMAT0017084	mmu-miR-181b-2-3p	Atxn7	246103	ENSMUSG00000021738	NA	NA	NA	predicted	0.947	NA	NA
diana_microt	MIMAT0001537	mmu-miR-429-3p	Kctd15	233107	ENSMUSG00000030499	NA	NA	NA	predicted	0.947	NA	NA
diana_microt	MIMAT0004651	mmu-miR-340-5p	Etfdh	66841	ENSMUSG00000027809	NA	NA	NA	predicted	0.947	NA	NA
diana_microt	MIMAT0001537	mmu-miR-429-3p	Ankrd45	73844	ENSMUSG00000044835	NA	NA	NA	predicted	0.947	NA	NA
diana_microt	MIMAT0001537	mmu-miR-429-3p	Lats2	50523	ENSMUSG00000021959	NA	NA	NA	predicted	0.947	NA	NA
diana_microt	MIMAT0015640	mmu-miR-3470a	Skil	20482	ENSMUSG00000027660	NA	NA	NA	predicted	0.947	NA	NA
diana_microt	MIMAT0004651	mmu-miR-340-5p	Cpeb2	231207	ENSMUSG00000039782	NA	NA	NA	predicted	0.947	NA	NA
diana_microt	MIMAT0000165	mmu-miR-155-5p	D5Ertd579e	100504983	ENSMUSG00000029190	NA	NA	NA	predicted	0.947	NA	NA
diana_microt	MIMAT0004651	mmu-miR-340-5p	Zbtb10	229055	ENSMUSG00000069114	NA	NA	NA	predicted	0.947	NA	NA
diana_microt	MIMAT0015640	mmu-miR-3470a	Dnajc18	76594	ENSMUSG00000024350	NA	NA	NA	predicted	0.947	NA	NA
diana_microt	MIMAT0017008	mmu-miR-301a-5p	Rab22a	19334	ENSMUSG00000027519	NA	NA	NA	predicted	0.946	NA	NA
diana_microt	MIMAT0001537	mmu-miR-429-3p	Zmym4	67785	ENSMUSG00000042446	NA	NA	NA	predicted	0.946	NA	NA
diana_microt	MIMAT0004651	mmu-miR-340-5p	Tdo2	56720	ENSMUSG00000028011	NA	NA	NA	predicted	0.946	NA	NA
diana_microt	MIMAT0000155	mmu-miR-142a-3p	Ddhd1	114874	ENSMUSG00000037697	NA	NA	NA	predicted	0.946	NA	NA
diana_microt	MIMAT0017084	mmu-miR-181b-2-3p	Grm5	108071	ENSMUSG00000049583	NA	NA	NA	predicted	0.946	NA	NA
diana_microt	MIMAT0004651	mmu-miR-340-5p	Set	56086	ENSMUSG00000054766	NA	NA	NA	predicted	0.946	NA	NA
diana_microt	MIMAT0017053	mmu-miR-212-5p	Atoh8	71093	ENSMUSG00000037621	NA	NA	NA	predicted	0.946	NA	NA
diana_microt	MIMAT0004651	mmu-miR-340-5p	Nr1d2	353187	ENSMUSG00000021775	NA	NA	NA	predicted	0.946	NA	NA
diana_microt	MIMAT0004659	mmu-miR-10a-3p	Bzw1	66882	ENSMUSG00000051223	NA	NA	NA	predicted	0.946	NA	NA
diana_microt	MIMAT0015640	mmu-miR-3470a	Hnrnph1	59013	ENSMUSG00000007850	NA	NA	NA	predicted	0.946	NA	NA
diana_microt	MIMAT0000158	mmu-miR-146a-5p	Strbp	20744	ENSMUSG00000026915	NA	NA	NA	predicted	0.946	NA	NA
diana_microt	MIMAT0000165	mmu-miR-155-5p	Actl7a	11470	ENSMUSG00000070979	NA	NA	NA	predicted	0.946	NA	NA
diana_microt	MIMAT0000155	mmu-miR-142a-3p	Slc1a3	20512	ENSMUSG00000005360	NA	NA	NA	predicted	0.946	NA	NA
diana_microt	MIMAT0004651	mmu-miR-340-5p	Hiat1	15247	ENSMUSG00000089911	NA	NA	NA	predicted	0.946	NA	NA
diana_microt	MIMAT0000165	mmu-miR-155-5p	Bdnf	12064	ENSMUSG00000048482	NA	NA	NA	predicted	0.946	NA	NA
diana_microt	MIMAT0004651	mmu-miR-340-5p	Med17	234959	ENSMUSG00000031935	NA	NA	NA	predicted	0.946	NA	NA
diana_microt	MIMAT0004651	mmu-miR-340-5p	Cdon	57810	ENSMUSG00000038119	NA	NA	NA	predicted	0.946	NA	NA
diana_microt	MIMAT0017021	mmu-miR-96-3p	Mtf2	17765	ENSMUSG00000029267	NA	NA	NA	predicted	0.946	NA	NA
diana_microt	MIMAT0005291	mmu-miR-582-5p	Ube2h	22214	ENSMUSG00000039159	NA	NA	NA	predicted	0.946	NA	NA
diana_microt	MIMAT0004622	mmu-let-7c-1-3p	Grip1	74053	ENSMUSG00000034813	NA	NA	NA	predicted	0.946	NA	NA
diana_microt	MIMAT0001537	mmu-miR-429-3p	Chsy1	269941	ENSMUSG00000032640	NA	NA	NA	predicted	0.945	NA	NA
diana_microt	MIMAT0001537	mmu-miR-429-3p	Sema3f	20350	ENSMUSG00000034684	NA	NA	NA	predicted	0.945	NA	NA
diana_microt	MIMAT0016995	mmu-miR-182-3p	Bcl2l1	12048	ENSMUSG00000007659	NA	NA	NA	predicted	0.945	NA	NA
diana_microt	MIMAT0004651	mmu-miR-340-5p	Sass6	72776	ENSMUSG00000027959	NA	NA	NA	predicted	0.945	NA	NA
diana_microt	MIMAT0017084	mmu-miR-181b-2-3p	Cdh8	12564	ENSMUSG00000036510	NA	NA	NA	predicted	0.945	NA	NA
diana_microt	MIMAT0004622	mmu-let-7c-1-3p	Bbc3	170770	ENSMUSG00000002083	NA	NA	NA	predicted	0.945	NA	NA
diana_microt	MIMAT0004651	mmu-miR-340-5p	Lin7c	22343	ENSMUSG00000027162	NA	NA	NA	predicted	0.945	NA	NA
diana_microt	MIMAT0001537	mmu-miR-429-3p	Tmem200c	622645	ENSMUSG00000095407	NA	NA	NA	predicted	0.945	NA	NA
diana_microt	MIMAT0005291	mmu-miR-582-5p	Nfib	18028	ENSMUSG00000008575	NA	NA	NA	predicted	0.945	NA	NA
diana_microt	MIMAT0019341	mmu-miR-3963	Gm8882	667929	ENSMUSG00000030143	NA	NA	NA	predicted	0.945	NA	NA
diana_microt	MIMAT0000155	mmu-miR-142a-3p	Ict1	68572	ENSMUSG00000018858	NA	NA	NA	predicted	0.945	NA	NA
diana_microt	MIMAT0004651	mmu-miR-340-5p	Usp1	230484	ENSMUSG00000028560	NA	NA	NA	predicted	0.945	NA	NA
diana_microt	MIMAT0004651	mmu-miR-340-5p	Nfib	18028	ENSMUSG00000008575	NA	NA	NA	predicted	0.945	NA	NA
diana_microt	MIMAT0004651	mmu-miR-340-5p	Thbs1	21825	ENSMUSG00000040152	NA	NA	NA	predicted	0.945	NA	NA
diana_microt	MIMAT0004651	mmu-miR-340-5p	Canx	12330	ENSMUSG00000020368	NA	NA	NA	predicted	0.945	NA	NA
diana_microt	MIMAT0000154	mmu-miR-142a-5p	Tmem245	242474	ENSMUSG00000055296	NA	NA	NA	predicted	0.945	NA	NA
diana_microt	MIMAT0004622	mmu-let-7c-1-3p	Eomes	13813	ENSMUSG00000032446	NA	NA	NA	predicted	0.945	NA	NA
diana_microt	MIMAT0000165	mmu-miR-155-5p	Tnip3	414084	ENSMUSG00000044162	NA	NA	NA	predicted	0.945	NA	NA
diana_microt	MIMAT0000165	mmu-miR-155-5p	Bach1	12013	ENSMUSG00000025612	NA	NA	NA	predicted	0.945	NA	NA
diana_microt	MIMAT0009393	mmu-miR-1930-5p	Msl2	77853	ENSMUSG00000066415	NA	NA	NA	predicted	0.945	NA	NA
diana_microt	MIMAT0004651	mmu-miR-340-5p	Skil	20482	ENSMUSG00000027660	NA	NA	NA	predicted	0.945	NA	NA
diana_microt	MIMAT0004651	mmu-miR-340-5p	Itgb8	320910	ENSMUSG00000025321	NA	NA	NA	predicted	0.945	NA	NA
diana_microt	MIMAT0001537	mmu-miR-429-3p	Ccnyl1	227210	ENSMUSG00000070871	NA	NA	NA	predicted	0.945	NA	NA
diana_microt	MIMAT0000154	mmu-miR-142a-5p	Six4	20474	ENSMUSG00000034460	NA	NA	NA	predicted	0.945	NA	NA
diana_microt	MIMAT0015640	mmu-miR-3470a	Kcnb2		ENSMUSG00000090498	NA	NA	NA	predicted	0.945	NA	NA
diana_microt	MIMAT0017182	mmu-miR-450a-1-3p	Mkrn1	54484	ENSMUSG00000029922	NA	NA	NA	predicted	0.945	NA	NA
diana_microt	MIMAT0017008	mmu-miR-301a-5p	Slc36a1	215335	ENSMUSG00000020261	NA	NA	NA	predicted	0.944	NA	NA
diana_microt	MIMAT0004651	mmu-miR-340-5p	B3galt2	26878	ENSMUSG00000033849	NA	NA	NA	predicted	0.944	NA	NA
diana_microt	MIMAT0017053	mmu-miR-212-5p	Sult1d1	53315	ENSMUSG00000029273	NA	NA	NA	predicted	0.944	NA	NA
diana_microt	MIMAT0005291	mmu-miR-582-5p	Phf6	70998	ENSMUSG00000025626	NA	NA	NA	predicted	0.944	NA	NA
diana_microt	MIMAT0004651	mmu-miR-340-5p	Galnt7	108150	ENSMUSG00000031608	NA	NA	NA	predicted	0.944	NA	NA
diana_microt	MIMAT0001537	mmu-miR-429-3p	Dennd5b	320560	ENSMUSG00000030313	NA	NA	NA	predicted	0.944	NA	NA
diana_microt	MIMAT0017021	mmu-miR-96-3p	Slc38a2	67760	ENSMUSG00000022462	NA	NA	NA	predicted	0.944	NA	NA
diana_microt	MIMAT0004651	mmu-miR-340-5p	Sumo2	101056240	ENSMUSG00000020738	NA	NA	NA	predicted	0.944	NA	NA
diana_microt	MIMAT0015640	mmu-miR-3470a	Slc35b4	58246	ENSMUSG00000018999	NA	NA	NA	predicted	0.944	NA	NA
diana_microt	MIMAT0015640	mmu-miR-3470a	Msrb3	320183	ENSMUSG00000051236	NA	NA	NA	predicted	0.944	NA	NA
diana_microt	MIMAT0004622	mmu-let-7c-1-3p	Scaf8	106583	ENSMUSG00000046201	NA	NA	NA	predicted	0.944	NA	NA
diana_microt	MIMAT0017084	mmu-miR-181b-2-3p	Tsc1	64930	ENSMUSG00000026812	NA	NA	NA	predicted	0.944	NA	NA
diana_microt	MIMAT0004583	mmu-miR-130b-5p	Fbxo11	225055	ENSMUSG00000005371	NA	NA	NA	predicted	0.944	NA	NA
diana_microt	MIMAT0004651	mmu-miR-340-5p	Tom1l1	71943	ENSMUSG00000020541	NA	NA	NA	predicted	0.944	NA	NA
diana_microt	MIMAT0017084	mmu-miR-181b-2-3p	Tm9sf3	107358	ENSMUSG00000025016	NA	NA	NA	predicted	0.944	NA	NA
diana_microt	MIMAT0015640	mmu-miR-3470a	Exoc5	105504	ENSMUSG00000061244	NA	NA	NA	predicted	0.944	NA	NA
diana_microt	MIMAT0004651	mmu-miR-340-5p	Sumo2	170930	ENSMUSG00000020738	NA	NA	NA	predicted	0.944	NA	NA
diana_microt	MIMAT0016980	mmu-miR-23b-5p	Adam10	11487	ENSMUSG00000054693	NA	NA	NA	predicted	0.944	NA	NA
diana_microt	MIMAT0004653	mmu-miR-342-5p	Ntng2	171171	ENSMUSG00000035513	NA	NA	NA	predicted	0.944	NA	NA
diana_microt	MIMAT0004583	mmu-miR-130b-5p	Bicd1	12121	ENSMUSG00000003452	NA	NA	NA	predicted	0.944	NA	NA
diana_microt	MIMAT0017084	mmu-miR-181b-2-3p	Cd300ld	217305	ENSMUSG00000034641	NA	NA	NA	predicted	0.944	NA	NA
diana_microt	MIMAT0001537	mmu-miR-429-3p	Smarca1	93761	ENSMUSG00000031099	NA	NA	NA	predicted	0.944	NA	NA
diana_microt	MIMAT0004651	mmu-miR-340-5p	Sumo2	101056627	ENSMUSG00000020738	NA	NA	NA	predicted	0.944	NA	NA
diana_microt	MIMAT0004651	mmu-miR-340-5p	Arid2	77044	ENSMUSG00000033237	NA	NA	NA	predicted	0.943	NA	NA
diana_microt	MIMAT0000165	mmu-miR-155-5p	Ubqln2	54609	ENSMUSG00000050148	NA	NA	NA	predicted	0.943	NA	NA
diana_microt	MIMAT0005291	mmu-miR-582-5p	2700081O15Rik	108899	ENSMUSG00000053080	NA	NA	NA	predicted	0.943	NA	NA
diana_microt	MIMAT0005292	mmu-miR-582-3p	Wwc2	52357	ENSMUSG00000031563	NA	NA	NA	predicted	0.943	NA	NA
diana_microt	MIMAT0004622	mmu-let-7c-1-3p	Mospd2	76763	ENSMUSG00000061778	NA	NA	NA	predicted	0.943	NA	NA
diana_microt	MIMAT0004659	mmu-miR-10a-3p	Epc2	227867	ENSMUSG00000069495	NA	NA	NA	predicted	0.943	NA	NA
diana_microt	MIMAT0017053	mmu-miR-212-5p	Nr2c1	22025	ENSMUSG00000005897	NA	NA	NA	predicted	0.943	NA	NA
diana_microt	MIMAT0004622	mmu-let-7c-1-3p	Zic5	65100	ENSMUSG00000041703	NA	NA	NA	predicted	0.943	NA	NA
diana_microt	MIMAT0016980	mmu-miR-23b-5p	Heca	380629	ENSMUSG00000039879	NA	NA	NA	predicted	0.943	NA	NA
diana_microt	MIMAT0004651	mmu-miR-340-5p	Mcc	328949	ENSMUSG00000071856	NA	NA	NA	predicted	0.943	NA	NA
diana_microt	MIMAT0017182	mmu-miR-450a-1-3p	Trhde	237553	ENSMUSG00000050663	NA	NA	NA	predicted	0.943	NA	NA
diana_microt	MIMAT0005292	mmu-miR-582-3p	2810032G03Rik		ENSMUSG00000037735	NA	NA	NA	predicted	0.943	NA	NA
diana_microt	MIMAT0017008	mmu-miR-301a-5p	9930013L23Rik	80982	ENSMUSG00000052353	NA	NA	NA	predicted	0.943	NA	NA
diana_microt	MIMAT0001537	mmu-miR-429-3p	Gpr173	70771	ENSMUSG00000056679	NA	NA	NA	predicted	0.943	NA	NA
diana_microt	MIMAT0004651	mmu-miR-340-5p	Ifng	15978	ENSMUSG00000055170	NA	NA	NA	predicted	0.943	NA	NA
diana_microt	MIMAT0001537	mmu-miR-429-3p	Tenm1	23963	ENSMUSG00000016150	NA	NA	NA	predicted	0.943	NA	NA
diana_microt	MIMAT0004651	mmu-miR-340-5p	Ubxn2b	68053	ENSMUSG00000028243	NA	NA	NA	predicted	0.943	NA	NA
diana_microt	MIMAT0000158	mmu-miR-146a-5p	Fopnl	66086	ENSMUSG00000022677	NA	NA	NA	predicted	0.943	NA	NA
diana_microt	MIMAT0004583	mmu-miR-130b-5p	Lrig1	16206	ENSMUSG00000030029	NA	NA	NA	predicted	0.943	NA	NA
diana_microt	MIMAT0001537	mmu-miR-429-3p	Vcpip1	70675	ENSMUSG00000045210	NA	NA	NA	predicted	0.943	NA	NA
diana_microt	MIMAT0004651	mmu-miR-340-5p	Ifi202b	100044068	ENSMUSG00000026535	NA	NA	NA	predicted	0.943	NA	NA
diana_microt	MIMAT0000165	mmu-miR-155-5p	1810065E05Rik	69864	ENSMUSG00000013653	NA	NA	NA	predicted	0.943	NA	NA
diana_microt	MIMAT0004651	mmu-miR-340-5p	Sox4	20677	ENSMUSG00000076431	NA	NA	NA	predicted	0.943	NA	NA
diana_microt	MIMAT0017232	mmu-miR-301b-5p	Slc36a1	215335	ENSMUSG00000020261	NA	NA	NA	predicted	0.943	NA	NA
diana_microt	MIMAT0017084	mmu-miR-181b-2-3p	Adcy6	11512	ENSMUSG00000022994	NA	NA	NA	predicted	0.943	NA	NA
diana_microt	MIMAT0004651	mmu-miR-340-5p	Lrrc16a	68732	ENSMUSG00000021338	NA	NA	NA	predicted	0.943	NA	NA
diana_microt	MIMAT0004651	mmu-miR-340-5p	Ifi202b	26388	ENSMUSG00000026535	NA	NA	NA	predicted	0.943	NA	NA
diana_microt	MIMAT0015640	mmu-miR-3470a	Atl3	109168	ENSMUSG00000024759	NA	NA	NA	predicted	0.943	NA	NA
diana_microt	MIMAT0000165	mmu-miR-155-5p	Cacnb4	12298	ENSMUSG00000017412	NA	NA	NA	predicted	0.943	NA	NA
diana_microt	MIMAT0004659	mmu-miR-10a-3p	Zfp462	242466	ENSMUSG00000060206	NA	NA	NA	predicted	0.943	NA	NA
diana_microt	MIMAT0005291	mmu-miR-582-5p	Gm6104		ENSMUSG00000062588	NA	NA	NA	predicted	0.942	NA	NA
diana_microt	MIMAT0000165	mmu-miR-155-5p	Tomm20	67952	ENSMUSG00000093904	NA	NA	NA	predicted	0.942	NA	NA
diana_microt	MIMAT0004651	mmu-miR-340-5p	Ror1	26563	ENSMUSG00000035305	NA	NA	NA	predicted	0.942	NA	NA
diana_microt	MIMAT0001537	mmu-miR-429-3p	Elavl4	15572	ENSMUSG00000028546	NA	NA	NA	predicted	0.942	NA	NA
diana_microt	MIMAT0016995	mmu-miR-182-3p	E030018B13Rik	381994	ENSMUSG00000095061	NA	NA	NA	predicted	0.942	NA	NA
diana_microt	MIMAT0004651	mmu-miR-340-5p	Dnajc25	72429	ENSMUSG00000070972	NA	NA	NA	predicted	0.942	NA	NA
diana_microt	MIMAT0004622	mmu-let-7c-1-3p	Cdkn1c	12577	ENSMUSG00000037664	NA	NA	NA	predicted	0.942	NA	NA
diana_microt	MIMAT0001537	mmu-miR-429-3p	Vash2	226841	ENSMUSG00000037568	NA	NA	NA	predicted	0.942	NA	NA
diana_microt	MIMAT0004622	mmu-let-7c-1-3p	Pdia5	72599	ENSMUSG00000022844	NA	NA	NA	predicted	0.942	NA	NA
diana_microt	MIMAT0001537	mmu-miR-429-3p	Smcr7l	239555	ENSMUSG00000022412	NA	NA	NA	predicted	0.942	NA	NA
diana_microt	MIMAT0004622	mmu-let-7c-1-3p	Sertad2	58172	ENSMUSG00000049800	NA	NA	NA	predicted	0.942	NA	NA
diana_microt	MIMAT0004651	mmu-miR-340-5p	4931429P17Rik		ENSMUSG00000047324	NA	NA	NA	predicted	0.942	NA	NA
diana_microt	MIMAT0000158	mmu-miR-146a-5p	D030056L22Rik	225995	ENSMUSG00000047044	NA	NA	NA	predicted	0.942	NA	NA
diana_microt	MIMAT0017008	mmu-miR-301a-5p	Osbpl9	100273	ENSMUSG00000028559	NA	NA	NA	predicted	0.942	NA	NA
diana_microt	MIMAT0004651	mmu-miR-340-5p	Mapk1ip1l	218975	ENSMUSG00000021840	NA	NA	NA	predicted	0.942	NA	NA
diana_microt	MIMAT0017182	mmu-miR-450a-1-3p	Zmynd11	66505	ENSMUSG00000021156	NA	NA	NA	predicted	0.942	NA	NA
diana_microt	MIMAT0004651	mmu-miR-340-5p	Gyk	14933	ENSMUSG00000025059	NA	NA	NA	predicted	0.941	NA	NA
diana_microt	MIMAT0000154	mmu-miR-142a-5p	Lrrc58	320184	ENSMUSG00000034158	NA	NA	NA	predicted	0.941	NA	NA
diana_microt	MIMAT0004651	mmu-miR-340-5p	Trappc8	75964	ENSMUSG00000033382	NA	NA	NA	predicted	0.941	NA	NA
diana_microt	MIMAT0016995	mmu-miR-182-3p	Dach1	13134	ENSMUSG00000055639	NA	NA	NA	predicted	0.941	NA	NA
diana_microt	MIMAT0005291	mmu-miR-582-5p	Fmr1	14265	ENSMUSG00000000838	NA	NA	NA	predicted	0.941	NA	NA
diana_microt	MIMAT0005291	mmu-miR-582-5p	Runx2	12393	ENSMUSG00000039153	NA	NA	NA	predicted	0.941	NA	NA
diana_microt	MIMAT0000165	mmu-miR-155-5p	Slc16a2	20502	ENSMUSG00000033965	NA	NA	NA	predicted	0.941	NA	NA
diana_microt	MIMAT0000165	mmu-miR-155-5p	Cab39	12283	ENSMUSG00000036707	NA	NA	NA	predicted	0.941	NA	NA
diana_microt	MIMAT0000154	mmu-miR-142a-5p	Pi15	94227	ENSMUSG00000067780	NA	NA	NA	predicted	0.941	NA	NA
diana_microt	MIMAT0004651	mmu-miR-340-5p	Rnf111	93836	ENSMUSG00000032217	NA	NA	NA	predicted	0.941	NA	NA
diana_microt	MIMAT0001537	mmu-miR-429-3p	Igsf10	242050	ENSMUSG00000036334	NA	NA	NA	predicted	0.941	NA	NA
diana_microt	MIMAT0001537	mmu-miR-429-3p	Siah1a	20437	ENSMUSG00000036840	NA	NA	NA	predicted	0.941	NA	NA
diana_microt	MIMAT0004653	mmu-miR-342-5p	Plekha6	240753	ENSMUSG00000041757	NA	NA	NA	predicted	0.941	NA	NA
diana_microt	MIMAT0016995	mmu-miR-182-3p	Fxr2	23879	ENSMUSG00000018765	NA	NA	NA	predicted	0.941	NA	NA
diana_microt	MIMAT0000158	mmu-miR-146a-5p	Esyt2	52635	ENSMUSG00000021171	NA	NA	NA	predicted	0.941	NA	NA
diana_microt	MIMAT0005291	mmu-miR-582-5p	Zfp800	627049	ENSMUSG00000039841	NA	NA	NA	predicted	0.941	NA	NA
diana_microt	MIMAT0000538	mmu-miR-31-5p	Ovca2	246257	ENSMUSG00000038268	NA	NA	NA	predicted	0.941	NA	NA
diana_microt	MIMAT0017232	mmu-miR-301b-5p	Osbpl9	100273	ENSMUSG00000028559	NA	NA	NA	predicted	0.941	NA	NA
diana_microt	MIMAT0000154	mmu-miR-142a-5p	Fam134a	227298	ENSMUSG00000049339	NA	NA	NA	predicted	0.941	NA	NA
diana_microt	MIMAT0017053	mmu-miR-212-5p	Faah	14073	ENSMUSG00000034171	NA	NA	NA	predicted	0.941	NA	NA
diana_microt	MIMAT0005292	mmu-miR-582-3p	Gltscr1l	210982	ENSMUSG00000036568	NA	NA	NA	predicted	0.941	NA	NA
diana_microt	MIMAT0004653	mmu-miR-342-5p	Aplnr	23796	ENSMUSG00000044338	NA	NA	NA	predicted	0.941	NA	NA
diana_microt	MIMAT0004651	mmu-miR-340-5p	Nfat5	54446	ENSMUSG00000003847	NA	NA	NA	predicted	0.941	NA	NA
diana_microt	MIMAT0004651	mmu-miR-340-5p	Pla2g16	225845	ENSMUSG00000060675	NA	NA	NA	predicted	0.941	NA	NA
diana_microt	MIMAT0001537	mmu-miR-429-3p	Ppp1r12b	329251	ENSMUSG00000073557	NA	NA	NA	predicted	0.941	NA	NA
diana_microt	MIMAT0000165	mmu-miR-155-5p	Rnf149	67702	ENSMUSG00000048234	NA	NA	NA	predicted	0.941	NA	NA
diana_microt	MIMAT0017008	mmu-miR-301a-5p	Mpzl1	68481	ENSMUSG00000026566	NA	NA	NA	predicted	0.941	NA	NA
diana_microt	MIMAT0000154	mmu-miR-142a-5p	Lhx9	16876	ENSMUSG00000019230	NA	NA	NA	predicted	0.94	NA	NA
diana_microt	MIMAT0005291	mmu-miR-582-5p	Abhd2	54608	ENSMUSG00000039202	NA	NA	NA	predicted	0.94	NA	NA
diana_microt	MIMAT0004651	mmu-miR-340-5p	Arg1	11846	ENSMUSG00000019987	NA	NA	NA	predicted	0.94	NA	NA
diana_microt	MIMAT0004651	mmu-miR-340-5p	Cmtm6	67213	ENSMUSG00000032434	NA	NA	NA	predicted	0.94	NA	NA
diana_microt	MIMAT0000154	mmu-miR-142a-5p	Tbl1xr1	81004	ENSMUSG00000027630	NA	NA	NA	predicted	0.94	NA	NA
diana_microt	MIMAT0005291	mmu-miR-582-5p	Hdac9	79221	ENSMUSG00000004698	NA	NA	NA	predicted	0.94	NA	NA
diana_microt	MIMAT0005291	mmu-miR-582-5p	Shoc2	56392	ENSMUSG00000024976	NA	NA	NA	predicted	0.94	NA	NA
diana_microt	MIMAT0000154	mmu-miR-142a-5p	Cntn1	12805	ENSMUSG00000055022	NA	NA	NA	predicted	0.94	NA	NA
diana_microt	MIMAT0000154	mmu-miR-142a-5p	Capn7	12339	ENSMUSG00000021893	NA	NA	NA	predicted	0.94	NA	NA
diana_microt	MIMAT0000538	mmu-miR-31-5p	Bach2	12014	ENSMUSG00000040270	NA	NA	NA	predicted	0.94	NA	NA
diana_microt	MIMAT0004651	mmu-miR-340-5p	Mum1l1	245631	ENSMUSG00000042515	NA	NA	NA	predicted	0.94	NA	NA
diana_microt	MIMAT0015640	mmu-miR-3470a	Bbx	70508	ENSMUSG00000022641	NA	NA	NA	predicted	0.94	NA	NA
diana_microt	MIMAT0015640	mmu-miR-3470a	Smco4	170748	ENSMUSG00000058173	NA	NA	NA	predicted	0.94	NA	NA
diana_microt	MIMAT0017232	mmu-miR-301b-5p	Hspa1a	193740	ENSMUSG00000091971	NA	NA	NA	predicted	0.94	NA	NA
diana_microt	MIMAT0004583	mmu-miR-130b-5p	Gpbp1	73274	ENSMUSG00000032745	NA	NA	NA	predicted	0.94	NA	NA
diana_microt	MIMAT0017053	mmu-miR-212-5p	Ddx3x	13205	ENSMUSG00000000787	NA	NA	NA	predicted	0.94	NA	NA
diana_microt	MIMAT0000154	mmu-miR-142a-5p	Slc23a2	54338	ENSMUSG00000027340	NA	NA	NA	predicted	0.94	NA	NA
diana_microt	MIMAT0001537	mmu-miR-429-3p	Arhgef17	207212	ENSMUSG00000032875	NA	NA	NA	predicted	0.94	NA	NA
[truncated: 26,786 more rows]

## Sheet: 4D
database	mature_mirna_acc	mature_mirna_id	target_symbol	target_entrez	target_ensembl	experiment	support_type	pubmed_id	type	score	disease_drug	paper_pubmedID
[truncated: 22,672 more rows]
