# Supplementary material for: Bone marrow mesenchymal stem cell-derived exosomal microRNA regulates microglial polarization
Source: PeerJ. 2023 Nov 9;11:e16359. doi: 10.7717/peerj.16359 (PMC10640847; doi:10.7717/peerj.16359)
Supplement: Supplemental Information 6 [file peerj-11-16359-s006.zip › raw data/Figure 5.xlsx]

## Sheet: sheet 1
		U6					mmu-miR-6238					2^-ΔCT			2^-ΔΔCT
		cq1	cq2	cq3	cq mean	SD	cq1	cq2	cq3	cq mean	SD	1	2	3	1	2	3
	OGD	23.0186	23.0218	22.9552	22.9986	0.0375554	22.8173	22.8072	23.0368	22.8871	0.129709	1.13383	1.14182	0.973857	1	1.00704	0.858906
	OGD+exo	21.6151	21.5768	21.493	21.5616	0.0624699	21.8644	21.2676	22.0624	21.7315	0.413732	0.810682	1.22603	0.706715	0.714992	1.08131	0.623297
		U6					mmu-miR-3102-3p					2^-ΔCT			2^-ΔΔCT
		cq1	cq2	cq3	cq mean	SD	cq1	cq2	cq3	cq mean	SD	1	2	3	1	2	3
	OGD	23.0186	23.0218	22.9552	22.9986	0.0375554	27.119	27.2936	27.8578	27.4235	0.386122	0.0574943	0.0509397	0.0344534	1.12867	1	0.676356
	OGD+exo	21.6151	21.5768	21.493	21.5616	0.0624699	26.7531	26.8959	26.714	26.7877	0.0957666	0.0273658	0.0247866	0.0281181	0.53722	0.486587	0.551987
		U6					mmu-miR-6984-5p					2^-ΔCT			2^-ΔΔCT
		cq1	cq2	cq3	cq mean	SD	cq1	cq2	cq3	cq mean	SD	1	2	3	1	2	3
	OGD	23.0186	23.0218	22.9552	22.9986	0.0375554	29.8689	27.8099	30.3494	29.3427	1.349	0.00854736	0.035615	0.00612613	1		0.716728
	OGD+exo	21.6151	21.5768	21.493	21.5616	0.0624699	28.103	30.3588	28.3784	28.9467	1.23059	0.010736	0.002248	0.00887071	1.25606		1.03783
		U6					mmu-miR-495-3p					2^-ΔCT			2^-ΔΔCT
		cq1	cq2	cq3	cq mean	SD	cq1	cq2	cq3	cq mean	SD	1	2	3	1	2	3
	OGD	23.0186	23.0218	22.9552	22.9986	0.0375554	30.1633	29.3836	32.9514	30.8328	1.87577	0.00696957	0.011965	0.001009	0.582495	1
	OGD+exo	21.6151	21.5768	21.493	21.5616	0.0624699	28.4974	30.3161	30.0934	29.6356	0.991991	0.00816816	0.00231554	0.00270201		0.193525	0.225826
		U6					mmu-miR-3095-3p					2^-ΔCT			2^-ΔΔCT
		cq1	cq2	cq3	cq mean	SD	cq1	cq2	cq3	cq mean	SD	1	2	3	1	2	3
	OGD	23.0186	23.0218	22.9552	22.9986	0.0375554	28.147	28.111	27.8726	28.0435	0.149124	0.0281947	0.0289062	0.0341009	0.975384	1	1.17971
	OGD+exo	21.6151	21.5768	21.493	21.5616	0.0624699	29.2013	27.7782	27.4153	28.1316	0.94397	0.00501467	0.0134468	0.0172932	0.17348	0.465186	0.598251
		U6					mmu-miR-6975-5p					2^-ΔCT			2^-ΔΔCT
		cq1	cq2	cq3	cq mean	SD	cq1	cq2	cq3	cq mean	SD	1	2	3	1	2	3
	OGD	23.0186	23.0218	22.9552	22.9986	0.0375554	30.4152	30.1158	30.1792	30.2367	0.157782	0.00585277	0.00720265	0.00689308	0.812586	1	0.95702
	OGD+exo	21.6151	21.5768	21.493	21.5616	0.0624699	30.2892	32.0082	30.6219	30.9731	0.911691	0.00235898	0.000716599	0.00187318	0.327516	0.099491	0.260069
		U6					mmu-miR-7013-5p					2^-ΔCT			2^-ΔΔCT
		cq1	cq2	cq3	cq mean	SD	cq1	cq2	cq3	cq mean	SD	1	2	3	1	2	3
	OGD	23.0186	23.0218	22.9552	22.9986	0.0375554	26.3128	26.4077	26.1812	26.3005	0.113743	0.100536	0.0941354	0.110138	1.06799	1	1.16999
	OGD+exo	21.6151	21.5768	21.493	21.5616	0.0624699	26.5736	26.6419	26.7999	26.6718	0.116067	0.0309918	0.0295584	0.0264928	0.329226	0.313999	0.281433
		U6					mmu-miR-7652-5p					2^-ΔCT			2^-ΔΔCT
		cq1	cq2	cq3	cq mean	SD	cq1	cq2	cq3	cq mean	SD	1	2	3	1	2	3
	OGD	23.0186	23.0218	22.9552	22.9986	0.0375554	28.6154	28.8213	28.7594	28.732	0.105659	0.0203787	0.017668	0.018442	1.15342	1	1.04381
	OGD+exo	21.6151	21.5768	21.493	21.5616	0.0624699	28.8788	28.7301	29.1331	28.914	0.203768	0.00627053	0.00695139	0.00525739	0.354909	0.393445	0.297565
		U6					mmu-miR-146a-5p					2^-ΔCT			2^-ΔΔCT
		cq1	cq2	cq3	cq mean	SD	cq1	cq2	cq3	cq mean	SD	1	2	3	1	2	3
	OGD	26.7031	26.6388	26.3478	26.5632	0.18935	28.4003	28.5521	28.3835	28.4453	0.0928808	0.279894	0.251933	0.283164	0.246856	0.222196	0.24974
	OGD+exo	23.8728	23.7415	23.5927	23.7357	0.140166	27.8408	28.0112	27.461	27.771	0.281673	0.0581092	0.0516351	0.0756098	0.0512502	0.0455402	0.066685
