# Supplementary material for: Bone marrow mesenchymal stem cell-derived exosomal microRNA regulates microglial polarization
Source: PeerJ. 2023 Nov 9;11:e16359. doi: 10.7717/peerj.16359 (PMC10640847; doi:10.7717/peerj.16359)
Supplement: Supplemental Information 6 [file peerj-11-16359-s006.zip › raw data/Figure 6.xls]

## Sheet: Sheet1
CD40
Mimics NC	Mimics	inhibitor NC	inhibitor
4.82	7.42	5.42	5.3
4.28	6.8	5.66	4.82
4.22	6.84	5.78	5.06
CD86
Mimics NC	Mimics	inhibitor NC	inhibitor
78.6	78.82	83.78	83.38
79.92	78.08	84.4	82.98
80.2	79.62	83.94	83.1
CD206
Mimics NC	Mimics	inhibitor NC	inhibitor
0.64	0.32	0.52	0.14
0.62	0.36	0.26	0.1
0.7	0.14	0.26	0.08
