# Supplementary material for: Bone marrow mesenchymal stem cell-derived exosomal microRNA regulates microglial polarization
Source: PeerJ. 2023 Nov 9;11:e16359. doi: 10.7717/peerj.16359 (PMC10640847; doi:10.7717/peerj.16359)
Supplement: Supplemental Information 6 [file peerj-11-16359-s006.zip › raw data/Figure 7.xlsx]

## Sheet: A
		U6					mmu-miR-146a-5p					2^-ΔCT			2^-ΔΔCT
		cq1	cq2	cq3	cq mean	SD	cq1	cq2	cq3	cq mean	SD	1	2	3	1	2	3
	1	24.1993	24.4048	24.495	24.3664	0.15152	33.9424	33.5791	33.9443	33.8219	0.210303	0.00131016	0.00168534	0.00130843	1	1.28637	0.998684
	2	24.2871	24.2566	24.1787	24.2408	0.0558745	20.2151	20.1154	20.2256	20.1854	0.0607978	16.2872	17.4525	16.1697	12431.5	13320.9	12341.8
	3	24.4238	24.2239	24.3465	24.3314	0.100779	33.5055	33.5634	33.2917	33.4535	0.143073	0.00173115	0.00166301	0.00200756	1.32133	1.26932	1.5323
	4	24.8391	24.9853	24.9933	24.9393	0.0868027	20.2171	20.0482	19.998	20.0878	0.114815	26.3942	29.6731	30.7244	20145.8	22648.6	23450.9

## Sheet: B-1
RLU	1	2	3	4	5	6	7	8	9	10	11	12
A				33790000	40610000	42240000
B				8255000	10440000	10590000
C
D
E	38820000	43680000	46480000	403.6
F	43200000	47030000	51800000
G	508.8
H
样本	1	2	3	4	5	6	7	8	9	10	11	12
A				unknown 0025	unknown 0026	unknown 0027
B				unknown 0028	unknown 0029	unknown 0030
C
D
E	unknown 0013	unknown 0014	unknown 0015	unknown 0037
F	unknown 0016	unknown 0017	unknown 0018
G	unknown 0019
H

## Sheet: B-2
RLU	1	2	3	4	5	6	7	8	9	10	11	12
A				50620000	58510000	58650000
B				47260000	56320000	57750000
C
D
E	28500000	31240000	33630000	433.2
F	31920000	34410000	36110000
G	364.8
H
样本	1	2	3	4	5	6	7	8	9	10	11	12
A				unknown 0025	unknown 0026	unknown 0027
B				unknown 0028	unknown 0029	unknown 0030
C
D
E	unknown 0013	unknown 0014	unknown 0015	unknown 0037
F	unknown 0016	unknown 0017	unknown 0018
G	unknown 0019
H

## Sheet: C
	Anti-α-Tubulin							Anti-TRAF6
	mimics NC	165928	166103					mimics NC	134285	0.808446	1
		166147							133226	0.80207	0.992114
		166233							133968	0.806537	0.997639
	mimics	167393	167624					mimics	80266	0.478846	0.592304
		167717							80320	0.479168	0.592702
		167762							80325	0.479197	0.592739
	inhibitor NC	157735	157789					inhibitor NC	88447	0.560541	0.693356
		157734							88642	0.561777	0.694885
		157897							88794	0.56274	0.696076
	inhibitor	155902	155950					inhibitor	112718	0.722781	0.894038
		156071							114549	0.734522	0.908561
		155878							114526	0.734375	0.908379

## Sheet: D
		GAPDH					Traf6					2^-ΔCT			2^-ΔΔCT
		cq1	cq2	cq3	cq mean	SD	cq1	cq2	cq3	cq mean	SD	1	2	3	1	2	3
	control	28.377	28.3525	28.387	28.3722	0.0177321	31.4451	31.2583	31.2829	31.3288	0.10148	0.118837	0.13526	0.132977	0.893663	1.01717	1
	shTraf6-1	31.5687	31.502	31.7836	31.6181	0.147167	36.3536	35.3714	37.6748	36.4666	1.15589	0.0375392	0.0741575	0.0150224	0.282298	0.557672	0.11297
	shTraf6-2	31.2762	31.3034	31.0253	31.2016	0.153301	35.2356	35.9952	36.2947	35.8418	0.545986	0.061047	0.036057	0.029297	0.459079	0.271152	0.220316
	shTraf6-3	29.4443	29.7431	29.5602	29.5825	0.150639	32.3089	32.0523	31.9463	32.1025	0.186443	0.151103	0.180514	0.194282	1.13631	1.35748	1.46102

## Sheet: E
		GAPDH					Traf6					2^-ΔCT			2^-ΔΔCT
		cq1	cq2	cq3	cq mean	SD	cq1	cq2	cq3	cq mean	SD	1	2	3	1	2	3
	control	28.377	28.3525	28.387	28.3722	0.0177321	31.4451	31.2583	31.2829	31.3288	0.10148	0.118837	0.13526	0.132977	0.893663	1.01717	1
	shTraf6-1	31.5687	31.502	31.7836	31.6181	0.147167	36.3536	35.3714	37.6748	36.4666	1.15589	0.0375392	0.0741575	0.0150224	0.282298	0.557672	0.11297
	shTraf6-2	31.2762	31.3034	31.0253	31.2016	0.153301	35.2356	35.9952	36.2947	35.8418	0.545986	0.061047	0.036057	0.029297	0.459079	0.271152	0.220316
	shTraf6-3	29.4443	29.7431	29.5602	29.5825	0.150639	32.3089	32.0523	31.9463	32.1025	0.186443	0.151103	0.180514	0.194282	1.13631	1.35748	1.46102

## Sheet: G
		CD40	CD86	CD206
	Mimics + oe-NC	1.05	46.97	11.67
		0.67	46.76	11.77
		0.71	44.66	11.16
	Mimics + oe-Traf6	0.38	58.84	4.4
		0.26	59.3	4.29
		0.27	59.3	4.19
	Inhibitor + sh-NC	0.35	31.72	2.06
		0.61	30.87	1.97
		0.43	31.1	2.21
	Inhibitor + shTraf6-1	0.26	20.81	4.32
		0.16	20	4.06
		0.14	20.43	4.33
	Inhibitor + shTraf6-2	0.21	20.33	4.32
		0.33	20.53	4.33
		0.23	20.47	4.57
