# Supplementary material for: Bone marrow mesenchymal stem cell-derived exosomal microRNA regulates microglial polarization
Source: PeerJ. 2023 Nov 9;11:e16359. doi: 10.7717/peerj.16359 (PMC10640847; doi:10.7717/peerj.16359)
Supplement: Supplemental Information 6 [file peerj-11-16359-s006.zip › raw data/Figure S1.xls]

## Sheet: A
ONTOLOGY	ID	Description	GeneRatio	BgRatio	pvalue	p.adjust	qvalue	geneID	Count	query
MF	GO:0097157	pre-mRNA intronic binding	0.0384615	12/22682	0.000335267	0.0247277	0.0166587	Elavl4/Rbm24	2	52
MF	GO:0017166	vinculin binding	0.0384615	13/22682	0.000395643	0.0247277	0.0166587	Utrn/Dmd	2	52
MF	GO:0001217	DNA-binding transcription repressor activity	0.0961538	330/22682	0.000938663	0.0293332	0.0197613	Zfp217/Dach1/E2f7/Zeb1/Zeb2	5	52
MF	GO:0001227	DNA-binding transcription repressor activity, RNA polymerase II-specific	0.0961538	330/22682	0.000938663	0.0293332	0.0197613	Zfp217/Dach1/E2f7/Zeb1/Zeb2	5	52
MF	GO:0070412	R-SMAD binding	0.0384615	24/22682	0.00137755	0.0311489	0.0209845	Trim33/Zeb2	2	52
MF	GO:0031435	mitogen-activated protein kinase kinase kinase binding	0.0384615	25/22682	0.00149515	0.0311489	0.0209845	Map3k11/Traf6	2	52
BP	GO:0043507	positive regulation of JUN kinase activity	0.0769231	77/23355	2.62182e-05	0.032799	0.0261078	Map3k11/Traf6/Zeb2/Irak1	4	52
MF	GO:0035925	mRNA 3'-UTR AU-rich region binding	0.0384615	28/22682	0.00187562	0.0334933	0.0225639	Elavl4/Rbm24	2	52
BP	GO:0043506	regulation of JUN kinase activity	0.0769231	93/23355	5.51005e-05	0.0344654	0.0274343	Map3k11/Traf6/Zeb2/Irak1	4	52
CC	GO:0031527	filopodium membrane	0.0384615	16/23177	0.000580652	0.0356499	0.0307907	Utrn/Dmd	2	52
CC	GO:0016010	dystrophin-associated glycoprotein complex	0.0384615	20/23177	0.0009141	0.0356499	0.0307907	Utrn/Dmd	2	52
CC	GO:0090665	glycoprotein complex	0.0384615	20/23177	0.0009141	0.0356499	0.0307907	Utrn/Dmd	2	52
MF	GO:0036002	pre-mRNA binding	0.0384615	35/22682	0.00292226	0.0456603	0.0307606	Elavl4/Rbm24	2	52
BP	GO:0045666	positive regulation of neuron differentiation	0.0769231	118/23355	0.000139001	0.0579634	0.0461386	Foxg1/Dmd/Mmd/Zeb1	4	52
BP	GO:0045664	regulation of neuron differentiation	0.0961538	239/23355	0.000188992	0.0591073	0.0470491	Foxg1/Dmd/Sox5/Mmd/Zeb1	5	52
BP	GO:0042692	muscle cell differentiation	0.115385	410/23355	0.000290369	0.0726503	0.0578292	Tshz3/Rbm24/Dmd/Actc1/Zeb1/Adgrb3	6	52
BP	GO:0030856	regulation of epithelial cell differentiation	0.0769231	153/23355	0.000375402	0.0746409	0.0594138	Rock2/Prlr/Zeb1/Zeb2	4	52
BP	GO:0045860	positive regulation of protein kinase activity	0.115385	439/23355	0.000417655	0.0746409	0.0594138	Map3k11/Prlr/Traf6/Mmd/Zeb2/Irak1	6	52
MF	GO:0005126	cytokine receptor binding	0.0769231	313/22682	0.0057232	0.0794888	0.0535504	Prlr/Traf6/Defb1/Irak1	4	52
BP	GO:0007250	activation of NF-kappaB-inducing kinase activity	0.0384615	16/23355	0.000571922	0.0804569	0.0640432	Traf6/Irak1	2	52
BP	GO:0000380	alternative mRNA splicing, via spliceosome	0.0576923	73/23355	0.000580044	0.0804569	0.0640432	Rbm24/Hnrnpa1/Rbfox2	3	52
BP	GO:0060537	muscle tissue development	0.115385	477/23355	0.000646338	0.0804569	0.0640432	Rps6kb1/Jarid2/Tshz3/Rbm24/Dmd/Actc1	6	52
BP	GO:0048813	dendrite morphogenesis	0.0769231	185/23355	0.000766774	0.0804569	0.0640432	Rock2/Elavl4/Rbfox2/Adgrb3	4	52
BP	GO:0032438	melanosome organization	0.0384615	19/23355	0.000811512	0.0804569	0.0640432	Kif13a/Zeb2	2	52
BP	GO:0061351	neural precursor cell proliferation	0.0769231	193/23355	0.000897678	0.0804569	0.0640432	Foxg1/Slc16a2/Sox5/Zeb2	4	52
BP	GO:0048753	pigment granule organization	0.0384615	20/23355	0.000900396	0.0804569	0.0640432	Kif13a/Zeb2	2	52
BP	GO:0070935	3'-UTR-mediated mRNA stabilization	0.0384615	21/23355	0.000993758	0.0807819	0.064302	Elavl4/Rbm24	2	52
BP	GO:0051962	positive regulation of nervous system development	0.0961538	352/23355	0.00109908	0.0807819	0.064302	Foxg1/Slitrk1/Adgrb3/Zeb2/Synj1	5	52
BP	GO:1904996	positive regulation of leukocyte adhesion to vascular endothelial cell	0.0384615	23/23355	0.00119384	0.0807819	0.064302	Traf6/Irak1	2	52
BP	GO:2000738	positive regulation of stem cell differentiation	0.0384615	23/23355	0.00119384	0.0807819	0.064302	Rbm24/Sox5	2	52
BP	GO:0043406	positive regulation of MAP kinase activity	0.0769231	210/23355	0.0012269	0.0807819	0.064302	Map3k11/Traf6/Zeb2/Irak1	4	52
BP	GO:0070498	interleukin-1-mediated signaling pathway	0.0384615	24/23355	0.00130051	0.0813472	0.0647519	Traf6/Irak1	2	52
BP	GO:0071559	response to transforming growth factor beta	0.0769231	222/23355	0.00150492	0.0857507	0.0682571	Rock2/Sox5/Trim33/Zeb1	4	52
BP	GO:0043488	regulation of mRNA stability	0.0576923	107/23355	0.00175516	0.0857507	0.0682571	Rock2/Elavl4/Rbm24	3	52
BP	GO:0048661	positive regulation of smooth muscle cell proliferation	0.0576923	108/23355	0.00180249	0.0857507	0.0682571	Rps6kb1/Traf6/Irak1	3	52
BP	GO:0048863	stem cell differentiation	0.0769231	236/23355	0.0018816	0.0857507	0.0682571	Jarid2/Rbm24/Sox5/Zeb2	4	52
BP	GO:1904994	regulation of leukocyte adhesion to vascular endothelial cell	0.0384615	29/23355	0.00189951	0.0857507	0.0682571	Traf6/Irak1	2	52
BP	GO:0021953	central nervous system neuron differentiation	0.0769231	239/23355	0.00197009	0.0857507	0.0682571	Foxg1/Elavl4/Sox5/Zeb2	4	52
BP	GO:0001843	neural tube closure	0.0576923	113/23355	0.0020511	0.0857507	0.0682571	Rock2/Traf6/Zeb2	3	52
BP	GO:0045446	endothelial cell differentiation	0.0576923	113/23355	0.0020511	0.0857507	0.0682571	Rock2/Dmd/Zeb1	3	52
BP	GO:0032147	activation of protein kinase activity	0.0769231	242/23355	0.00206142	0.0857507	0.0682571	Map3k11/Prlr/Traf6/Irak1	4	52
BP	GO:0060606	tube closure	0.0576923	114/23355	0.00210324	0.0857507	0.0682571	Rock2/Traf6/Zeb2	3	52
BP	GO:0033002	muscle cell proliferation	0.0769231	245/23355	0.00215565	0.0857507	0.0682571	Rps6kb1/Jarid2/Traf6/Irak1	4	52
BP	GO:0003012	muscle system process	0.0961538	412/23355	0.00219346	0.0857507	0.0682571	Rock2/Jarid2/Tshz3/Dmd/Actc1	5	52
BP	GO:0014020	primary neural tube formation	0.0576923	120/23355	0.00243348	0.0877945	0.069884	Rock2/Traf6/Zeb2	3	52
BP	GO:0043487	regulation of RNA stability	0.0576923	120/23355	0.00243348	0.0877945	0.069884	Rock2/Elavl4/Rbm24	3	52
BP	GO:0051150	regulation of smooth muscle cell differentiation	0.0384615	33/23355	0.00245628	0.0877945	0.069884	Tshz3/Zeb1	2	52
BP	GO:0061157	mRNA destabilization	0.0384615	34/23355	0.00260609	0.089091	0.070916	Rock2/Rbm24	2	52
BP	GO:1903311	regulation of mRNA metabolic process	0.0769231	259/23355	0.00263499	0.089091	0.070916	Rock2/Elavl4/Rbm24/Rbfox2	4	52
BP	GO:0003158	endothelium development	0.0576923	127/23355	0.00285731	0.0928912	0.0739409	Rock2/Dmd/Zeb1	3	52
BP	GO:2000785	regulation of autophagosome assembly	0.0384615	36/23355	0.00291832	0.0928912	0.0739409	Fez2/Tbc1d12	2	52
BP	GO:0014902	myotube differentiation	0.0576923	129/23355	0.00298621	0.0928912	0.0739409	Rbm24/Dmd/Adgrb3	3	52
BP	GO:0050779	RNA destabilization	0.0384615	37/23355	0.0030807	0.0928912	0.0739409	Rock2/Rbm24	2	52
BP	GO:0061013	regulation of mRNA catabolic process	0.0576923	131/23355	0.00311865	0.0928912	0.0739409	Rock2/Elavl4/Rbm24	3	52
BP	GO:0071902	positive regulation of protein serine/threonine kinase activity	0.0769231	274/23355	0.00322494	0.0938034	0.074667	Map3k11/Traf6/Zeb2/Irak1	4	52
BP	GO:0014706	striated muscle tissue development	0.0961538	453/23355	0.00329924	0.0938034	0.074667	Rps6kb1/Jarid2/Rbm24/Dmd/Actc1	5	52
BP	GO:0001841	neural tube formation	0.0576923	135/23355	0.00339424	0.0943599	0.07511	Rock2/Traf6/Zeb2	3	52
BP	GO:0045601	regulation of endothelial cell differentiation	0.0384615	40/23355	0.00359268	0.0977052	0.0777729	Rock2/Zeb1	2	52
BP	GO:0043405	regulation of MAP kinase activity	0.0769231	287/23355	0.0038044	0.0996358	0.0793095	Map3k11/Traf6/Zeb2/Irak1	4	52
BP	GO:0090287	regulation of cellular response to growth factor stimulus	0.0769231	289/23355	0.00389941	0.0996358	0.0793095	Dmd/Trim33/Zeb1/Tmem108	4	52
BP	GO:0050769	positive regulation of neurogenesis	0.0769231	291/23355	0.00399603	0.0996358	0.0793095	Foxg1/Slitrk1/Zeb2/Synj1	4	52
BP	GO:0051147	regulation of muscle cell differentiation	0.0576923	144/23355	0.00406767	0.0996358	0.0793095	Tshz3/Rbm24/Zeb1	3	52
BP	GO:0033059	cellular pigmentation	0.0384615	43/23355	0.00414153	0.0996358	0.0793095	Kif13a/Zeb2	2	52
BP	GO:0044786	cell cycle DNA replication	0.0384615	43/23355	0.00414153	0.0996358	0.0793095	Dach1/E2f7	2	52
BP	GO:0050808	synapse organization	0.0961538	486/23355	0.00444518	0.104857	0.0834656	Utrn/Rock2/Slitrk1/Adgrb3/Tmem108	5	52
BP	GO:0044088	regulation of vacuole organization	0.0384615	45/23355	0.00452768	0.104857	0.0834656	Fez2/Tbc1d12	2	52
BP	GO:0006936	muscle contraction	0.0769231	303/23355	0.00461002	0.104857	0.0834656	Rock2/Tshz3/Dmd/Actc1	4	52
BP	GO:0090329	regulation of DNA-dependent DNA replication	0.0384615	47/23355	0.00492985	0.108412	0.0862955	Dach1/E2f7	2	52
BP	GO:0016358	dendrite development	0.0769231	309/23355	0.00493964	0.108412	0.0862955	Rock2/Elavl4/Rbfox2/Adgrb3	4	52
BP	GO:0061756	leukocyte adhesion to vascular endothelial cell	0.0384615	48/23355	0.00513689	0.10973	0.0873446	Traf6/Irak1	2	52
BP	GO:0001838	embryonic epithelial tube formation	0.0576923	157/23355	0.00517512	0.10973	0.0873446	Rock2/Traf6/Zeb2	3	52
BP	GO:0051650	establishment of vesicle localization	0.0576923	159/23355	0.00536002	0.110046	0.0875964	Kif13a/Fam91a1/Synj1	3	52
BP	GO:0000910	cytokinesis	0.0576923	160/23355	0.00545394	0.110046	0.0875964	Rock2/Kif13a/E2f7	3	52
BP	GO:0021543	pallium development	0.0576923	160/23355	0.00545394	0.110046	0.0875964	Foxg1/Zeb2/Tmem108	3	52
BP	GO:0051146	striated muscle cell differentiation	0.0769231	322/23355	0.00570752	0.111275	0.0885743	Rbm24/Dmd/Actc1/Adgrb3	4	52
BP	GO:0031663	lipopolysaccharide-mediated signaling pathway	0.0384615	51/23355	0.00578168	0.111275	0.0885743	Traf6/Irak1	2	52
BP	GO:0048255	mRNA stabilization	0.0384615	51/23355	0.00578168	0.111275	0.0885743	Elavl4/Rbm24	2	52
BP	GO:0072175	epithelial tube formation	0.0576923	168/23355	0.00624114	0.118298	0.0941646	Rock2/Traf6/Zeb2	3	52
BP	GO:0061014	positive regulation of mRNA catabolic process	0.0384615	54/23355	0.00646154	0.120555	0.0959609	Rock2/Rbm24	2	52
BP	GO:0048660	regulation of smooth muscle cell proliferation	0.0576923	171/23355	0.00655293	0.120555	0.0959609	Rps6kb1/Traf6/Irak1	3	52
BP	GO:0007254	JNK cascade	0.0576923	176/23355	0.00709296	0.123022	0.0979252	Map3k11/Traf6/Irak1	3	52
BP	GO:0042063	gliogenesis	0.0769231	343/23355	0.00711017	0.123022	0.0979252	Foxg1/Dmd/Sox5/Synj1	4	52
BP	GO:0000381	regulation of alternative mRNA splicing, via spliceosome	0.0384615	57/23355	0.00717601	0.123022	0.0979252	Rbm24/Rbfox2	2	52
BP	GO:0048659	smooth muscle cell proliferation	0.0576923	177/23355	0.00720405	0.123022	0.0979252	Rps6kb1/Traf6/Irak1	3	52
BP	GO:0051648	vesicle localization	0.0576923	178/23355	0.00731617	0.123022	0.0979252	Kif13a/Fam91a1/Synj1	3	52
BP	GO:0050879	multicellular organismal movement	0.0384615	58/23355	0.00742177	0.123022	0.0979252	Tshz3/Dmd	2	52
BP	GO:0050881	musculoskeletal movement	0.0384615	58/23355	0.00742177	0.123022	0.0979252	Tshz3/Dmd	2	52
BP	GO:0006417	regulation of translation	0.0769231	350/23355	0.00762417	0.123022	0.0979252	Rock2/Rps6kb1/Elavl4/Rbm24	4	52
BP	GO:0001954	positive regulation of cell-matrix adhesion	0.0384615	59/23355	0.00767131	0.123022	0.0979252	Utrn/Dmd	2	52
BP	GO:1902373	negative regulation of mRNA catabolic process	0.0384615	59/23355	0.00767131	0.123022	0.0979252	Elavl4/Rbm24	2	52
BP	GO:0007612	learning	0.0576923	182/23355	0.007775	0.123022	0.0979252	Elavl4/Adgrb3/Synj1	3	52
BP	GO:0043489	RNA stabilization	0.0384615	60/23355	0.00792461	0.123022	0.0979252	Elavl4/Rbm24	2	52
BP	GO:0035148	tube formation	0.0576923	184/23355	0.00801067	0.123022	0.0979252	Rock2/Traf6/Zeb2	3	52
BP	GO:0016331	morphogenesis of embryonic epithelium	0.0576923	185/23355	0.00813008	0.123022	0.0979252	Rock2/Traf6/Zeb2	3	52
BP	GO:0007517	muscle organ development	0.0769231	357/23355	0.00816216	0.123022	0.0979252	Rps6kb1/Rbm24/Dmd/Actc1	4	52
BP	GO:2000736	regulation of stem cell differentiation	0.0384615	63/23355	0.00870687	0.129618	0.103175	Rbm24/Sox5	2	52
BP	GO:0045787	positive regulation of cell cycle	0.0769231	365/23355	0.00880698	0.129618	0.103175	Rock2/Rps6kb1/Foxg1/E2f7	4	52
BP	GO:0007585	respiratory gaseous exchange by respiratory system	0.0384615	64/23355	0.00897502	0.130236	0.103667	Tshz3/Dach1	2	52
BP	GO:0010720	positive regulation of cell development	0.0769231	368/23355	0.00905715	0.130236	0.103667	Foxg1/Slitrk1/Zeb2/Synj1	4	52
MF	GO:0017022	myosin binding	0.0384615	75/22682	0.0128564	0.13127	0.0884346	Dmd/Actc1	2	52
MF	GO:0046332	SMAD binding	0.0384615	85/22682	0.016301	0.13127	0.0884346	Trim33/Zeb2	2	52
MF	GO:0005096	GTPase activator activity	0.0576923	238/22682	0.0172833	0.13127	0.0884346	Tbc1d12/Evi5/Adgrb3	3	52
MF	GO:0004674	protein serine/threonine kinase activity	0.0769231	440/22682	0.0181823	0.13127	0.0884346	Rock2/Rps6kb1/Map3k11/Irak1	4	52
MF	GO:0004706	JUN kinase kinase kinase activity	0.0192308	10/22682	0.0226951	0.13127	0.0884346	Map3k11	1	52
MF	GO:0005041	low-density lipoprotein particle receptor activity	0.0192308	10/22682	0.0226951	0.13127	0.0884346	Lrp1b	1	52
MF	GO:0031996	thioesterase binding	0.0192308	10/22682	0.0226951	0.13127	0.0884346	Traf6	1	52
MF	GO:0003730	mRNA 3'-UTR binding	0.0384615	102/22682	0.0229473	0.13127	0.0884346	Elavl4/Rbm24	2	52
MF	GO:0031267	small GTPase binding	0.0576923	270/22682	0.0240189	0.13127	0.0884346	Rock2/Map3k11/Evi5	3	52
MF	GO:0002162	dystroglycan binding	0.0192308	11/22682	0.0249366	0.13127	0.0884346	Dmd	1	52
MF	GO:0004383	guanylate cyclase activity	0.0192308	11/22682	0.0249366	0.13127	0.0884346	Gucy1b1	1	52
MF	GO:0016671	oxidoreductase activity, acting on a sulfur group of donors, disulfide as acceptor	0.0192308	11/22682	0.0249366	0.13127	0.0884346	Msrb3	1	52
MF	GO:0046030	inositol trisphosphate phosphatase activity	0.0192308	11/22682	0.0249366	0.13127	0.0884346	Synj1	1	52
MF	GO:0070410	co-SMAD binding	0.0192308	11/22682	0.0249366	0.13127	0.0884346	Trim33	1	52
MF	GO:0004016	adenylate cyclase activity	0.0192308	12/22682	0.0271731	0.13127	0.0884346	Gucy1b1	1	52
MF	GO:0045503	dynein light chain binding	0.0192308	12/22682	0.0271731	0.13127	0.0884346	Pvr	1	52
MF	GO:0106019	phosphatidylinositol-4,5-bisphosphate phosphatase activity	0.0192308	13/22682	0.0294045	0.13127	0.0884346	Synj1	1	52
MF	GO:1990226	histone methyltransferase binding	0.0192308	13/22682	0.0294045	0.13127	0.0884346	Lcorl	1	52
MF	GO:1990825	sequence-specific mRNA binding	0.0192308	13/22682	0.0294045	0.13127	0.0884346	Rbm24	1	52
MF	GO:0031625	ubiquitin protein ligase binding	0.0576923	306/22682	0.0330695	0.132917	0.0895444	Sh3kbp1/Traf6/Ube2w	3	52
MF	GO:0051020	GTPase binding	0.0576923	307/22682	0.033343	0.132917	0.0895444	Rock2/Map3k11/Evi5	3	52
MF	GO:0017124	SH3 domain binding	0.0384615	129/22682	0.0353725	0.132917	0.0895444	Sh3kbp1/Synj1	2	52
MF	GO:0004438	phosphatidylinositol-3-phosphatase activity	0.0192308	16/22682	0.0360688	0.132917	0.0895444	Synj1	1	52
MF	GO:0030228	lipoprotein particle receptor activity	0.0192308	16/22682	0.0360688	0.132917	0.0895444	Lrp1b	1	52
MF	GO:0044389	ubiquitin-like protein ligase binding	0.0576923	324/22682	0.0381752	0.132917	0.0895444	Sh3kbp1/Traf6/Ube2w	3	52
MF	GO:0005149	interleukin-1 receptor binding	0.0192308	17/22682	0.0382802	0.132917	0.0895444	Irak1	1	52
MF	GO:0043422	protein kinase B binding	0.0192308	17/22682	0.0382802	0.132917	0.0895444	Traf6	1	52
MF	GO:0052744	phosphatidylinositol monophosphate phosphatase activity	0.0192308	18/22682	0.0404867	0.133585	0.0899944	Synj1	1	52
MF	GO:0031434	mitogen-activated protein kinase kinase binding	0.0192308	19/22682	0.0426882	0.133585	0.0899944	Map3k11	1	52
MF	GO:0052745	inositol phosphate phosphatase activity	0.0192308	19/22682	0.0426882	0.133585	0.0899944	Synj1	1	52
MF	GO:0031072	heat shock protein binding	0.0384615	146/22682	0.0442545	0.133585	0.0899944	Gucy1b1/Irak1	2	52
MF	GO:0003729	mRNA binding	0.0576923	344/22682	0.0442949	0.133585	0.0899944	Elavl4/Rbm24/Rbfox2	3	52
MF	GO:0008307	structural constituent of muscle	0.0192308	20/22682	0.0448847	0.133585	0.0899944	Dmd	1	52
BP	GO:0021915	neural tube development	0.0576923	197/23355	0.00964539	0.13624	0.108446	Rock2/Traf6/Zeb2	3	52
BP	GO:0048771	tissue remodeling	0.0576923	198/23355	0.00977859	0.13624	0.108446	Rock2/Suco/Traf6	3	52
BP	GO:1901224	positive regulation of NIK/NF-kappaB signaling	0.0384615	67/23355	0.00980145	0.13624	0.108446	Traf6/Irak1	2	52
MF	GO:0031731	CCR6 chemokine receptor binding	0.0192308	21/22682	0.0470763	0.136842	0.092188	Defb1	1	52
MF	GO:0034593	phosphatidylinositol bisphosphate phosphatase activity	0.0192308	22/22682	0.049263	0.136842	0.092188	Synj1	1	52
MF	GO:0050998	nitric-oxide synthase binding	0.0192308	22/22682	0.049263	0.136842	0.092188	Dmd	1	52
BP	GO:0007519	skeletal muscle tissue development	0.0576923	200/23355	0.0100482	0.138135	0.109955	Rps6kb1/Rbm24/Dmd	3	52
MF	GO:0004709	MAP kinase kinase kinase activity	0.0192308	23/22682	0.0514447	0.139795	0.094178	Map3k11	1	52
BP	GO:0044843	cell cycle G1/S phase transition	0.0576923	203/23355	0.0104608	0.142244	0.113225	Rps6kb1/Map3k11/E2f7	3	52
BP	GO:0007405	neuroblast proliferation	0.0384615	70/23355	0.0106605	0.1434	0.114146	Foxg1/Sox5	2	52
BP	GO:0010611	regulation of cardiac muscle hypertrophy	0.0384615	71/23355	0.010954	0.144246	0.114819	Rock2/Jarid2	2	52
BP	GO:1902369	negative regulation of RNA catabolic process	0.0384615	71/23355	0.010954	0.144246	0.114819	Elavl4/Rbm24	2	52
MF	GO:0009975	cyclase activity	0.0192308	25/22682	0.0557935	0.145296	0.0978833	Gucy1b1	1	52
MF	GO:0016849	phosphorus-oxygen lyase activity	0.0192308	25/22682	0.0557935	0.145296	0.0978833	Gucy1b1	1	52
BP	GO:0051149	positive regulation of muscle cell differentiation	0.0384615	72/23355	0.011251	0.146052	0.116257	Tshz3/Rbm24	2	52
BP	GO:0008380	RNA splicing	0.0769231	393/23355	0.0113246	0.146052	0.116257	Elavl4/Rbm24/Hnrnpa1/Rbfox2	4	52
BP	GO:0060538	skeletal muscle organ development	0.0576923	211/23355	0.0116086	0.146847	0.116889	Rps6kb1/Rbm24/Dmd	3	52
BP	GO:0030900	forebrain development	0.0769231	397/23355	0.0117183	0.146847	0.116889	Foxg1/Elavl4/Zeb2/Tmem108	4	52
BP	GO:0001885	endothelial cell development	0.0384615	74/23355	0.0118557	0.146847	0.116889	Rock2/Dmd	2	52
BP	GO:0014743	regulation of muscle hypertrophy	0.0384615	74/23355	0.0118557	0.146847	0.116889	Rock2/Jarid2	2	52
BP	GO:0021766	hippocampus development	0.0384615	75/23355	0.0121633	0.148283	0.118033	Zeb2/Tmem108	2	52
BP	GO:0007249	I-kappaB kinase/NF-kappaB signaling	0.0576923	215/23355	0.0122088	0.148283	0.118033	Rock2/Traf6/Irak1	3	52
BP	GO:1901888	regulation of cell junction assembly	0.0576923	216/23355	0.0123616	0.148695	0.118361	Rock2/Slitrk1/Adgrb3	3	52
BP	GO:0071560	cellular response to transforming growth factor beta stimulus	0.0576923	218/23355	0.0126705	0.150959	0.120163	Sox5/Trim33/Zeb1	3	52
BP	GO:0034248	regulation of cellular amide metabolic process	0.0769231	409/23355	0.0129524	0.151801	0.120833	Rock2/Rps6kb1/Elavl4/Rbm24	4	52
BP	GO:0006402	mRNA catabolic process	0.0576923	220/23355	0.0129837	0.151801	0.120833	Rock2/Elavl4/Rbm24	3	52
BP	GO:0051145	smooth muscle cell differentiation	0.0384615	79/23355	0.0134285	0.155004	0.123383	Tshz3/Zeb1	2	52
BP	GO:0032465	regulation of cytokinesis	0.0384615	80/23355	0.0137534	0.155004	0.123383	Kif13a/E2f7	2	52
BP	GO:0051965	positive regulation of synapse assembly	0.0384615	80/23355	0.0137534	0.155004	0.123383	Slitrk1/Adgrb3	2	52
BP	GO:0071347	cellular response to interleukin-1	0.0384615	80/23355	0.0137534	0.155004	0.123383	Traf6/Irak1	2	52
BP	GO:0060047	heart contraction	0.0576923	226/23355	0.0139502	0.155819	0.124031	Dmd/Actc1/Rbfox2	3	52
MF	GO:0008143	poly(A) binding	0.0192308	28/22682	0.06228	0.158878	0.107033	Elavl4	1	52
BP	GO:0034103	regulation of tissue remodeling	0.0384615	82/23355	0.0144134	0.159567	0.127015	Rock2/Suco	2	52
BP	GO:0071900	regulation of protein serine/threonine kinase activity	0.0769231	427/23355	0.0149551	0.164112	0.130633	Map3k11/Traf6/Zeb2/Irak1	4	52
MF	GO:0052866	phosphatidylinositol phosphate phosphatase activity	0.0192308	30/22682	0.06658	0.16645	0.112135	Synj1	1	52
BP	GO:0034329	cell junction assembly	0.0769231	432/23355	0.0155443	0.167228	0.133112	Rock2/Slitrk1/Tns1/Adgrb3	4	52
BP	GO:0003015	heart process	0.0576923	236/23355	0.0156501	0.167228	0.133112	Dmd/Actc1/Rbfox2	3	52
BP	GO:0051403	stress-activated MAPK cascade	0.0576923	236/23355	0.0156501	0.167228	0.133112	Map3k11/Traf6/Irak1	3	52
BP	GO:0046330	positive regulation of JNK cascade	0.0384615	86/23355	0.0157737	0.167228	0.133112	Map3k11/Traf6	2	52
BP	GO:0031346	positive regulation of cell projection organization	0.0769231	436/23355	0.0160261	0.168476	0.134106	Elavl4/Dmd/Slitrk1/Zeb2	4	52
MF	GO:0001618	virus receptor activity	0.0192308	32/22682	0.0708607	0.168967	0.113831	Pvr	1	52
MF	GO:0030695	GTPase regulator activity	0.0576923	422/22682	0.0724654	0.168967	0.113831	Tbc1d12/Evi5/Adgrb3	3	52
MF	GO:0005164	tumor necrosis factor receptor binding	0.0192308	33/22682	0.0729939	0.168967	0.113831	Traf6	1	52
MF	GO:0140272	exogenous protein binding	0.0192308	33/22682	0.0729939	0.168967	0.113831	Pvr	1	52
MF	GO:0031624	ubiquitin conjugating enzyme binding	0.0192308	35/22682	0.0772457	0.174045	0.117251	Traf6	1	52
MF	GO:0003779	actin binding	0.0576923	437/22682	0.0786254	0.174045	0.117251	Utrn/Dmd/Tns1	3	52
MF	GO:0070717	poly-purine tract binding	0.0192308	36/22682	0.0793645	0.174045	0.117251	Elavl4	1	52
BP	GO:0045785	positive regulation of cell adhesion	0.0769231	442/23355	0.0167664	0.174643	0.139015	Utrn/Dmd/Traf6/Irak1	4	52
BP	GO:0050767	regulation of neurogenesis	0.0769231	443/23355	0.0168919	0.174643	0.139015	Foxg1/Slitrk1/Zeb2/Synj1	4	52
BP	GO:0090257	regulation of muscle system process	0.0576923	244/23355	0.0170907	0.174804	0.139143	Rock2/Jarid2/Dmd	3	52
BP	GO:1903312	negative regulation of mRNA metabolic process	0.0384615	90/23355	0.0171869	0.174804	0.139143	Elavl4/Rbm24	2	52
BP	GO:0031330	negative regulation of cellular catabolic process	0.0576923	246/23355	0.0174622	0.176171	0.140231	Fez2/Elavl4/Rbm24	3	52
MF	GO:0051721	protein phosphatase 2A binding	0.0192308	38/22682	0.0835876	0.178347	0.120149	Rps6kb1	1	52
MF	GO:0061631	ubiquitin conjugating enzyme activity	0.0192308	39/22682	0.0856921	0.178347	0.120149	Ube2w	1	52
MF	GO:0016887	ATPase activity	0.0576923	456/22682	0.0867489	0.178347	0.120149	Fignl2/Kif13a/Actc1	3	52
MF	GO:0004712	protein serine/threonine/tyrosine kinase activity	0.0192308	40/22682	0.0877918	0.178347	0.120149	Rps6kb1	1	52
MF	GO:0060589	nucleoside-triphosphatase regulator activity	0.0576923	463/22682	0.0898295	0.178347	0.120149	Tbc1d12/Evi5/Adgrb3	3	52
MF	GO:0044390	ubiquitin-like protein conjugating enzyme binding	0.0192308	41/22682	0.0898868	0.178347	0.120149	Traf6	1	52
MF	GO:0008047	enzyme activator activity	0.0576923	470/22682	0.0929562	0.18089	0.121863	Tbc1d12/Evi5/Adgrb3	3	52
MF	GO:0061650	ubiquitin-like protein conjugating enzyme activity	0.0192308	43/22682	0.0940627	0.18089	0.121863	Ube2w	1	52
MF	GO:0070888	E-box binding	0.0192308	44/22682	0.0961435	0.18209	0.122671	Zeb1	1	52
BP	GO:0000045	autophagosome assembly	0.0384615	93/23355	0.018281	0.182956	0.145632	Fez2/Tbc1d12	2	52
BP	GO:0031098	stress-activated protein kinase signaling cascade	0.0576923	252/23355	0.0186035	0.183731	0.146249	Map3k11/Traf6/Irak1	3	52
BP	GO:1901222	regulation of NIK/NF-kappaB signaling	0.0384615	94/23355	0.0186521	0.183731	0.146249	Traf6/Irak1	2	52
BP	GO:0021537	telencephalon development	0.0576923	255/23355	0.0191895	0.184873	0.147158	Foxg1/Zeb2/Tmem108	3	52
BP	GO:0070555	response to interleukin-1	0.0384615	96/23355	0.0194039	0.184873	0.147158	Traf6/Irak1	2	52
BP	GO:1903313	positive regulation of mRNA metabolic process	0.0384615	96/23355	0.0194039	0.184873	0.147158	Rock2/Rbm24	2	52
BP	GO:0006401	RNA catabolic process	0.0576923	258/23355	0.0197856	0.184873	0.147158	Rock2/Elavl4/Rbm24	3	52
BP	GO:0006397	mRNA processing	0.0769231	466/23355	0.0199418	0.184873	0.147158	Elavl4/Rbm24/Hnrnpa1/Rbfox2	4	52
BP	GO:0043502	regulation of muscle adaptation	0.0384615	98/23355	0.0201683	0.184873	0.147158	Rock2/Jarid2	2	52
BP	GO:1905037	autophagosome organization	0.0384615	98/23355	0.0201683	0.184873	0.147158	Fez2/Tbc1d12	2	52
BP	GO:0098657	import into cell	0.0576923	261/23355	0.020392	0.184873	0.147158	Rps6kb1/Slc16a2/Synj1	3	52
BP	GO:0002027	regulation of heart rate	0.0384615	99/23355	0.0205552	0.184873	0.147158	Dmd/Rbfox2	2	52
BP	GO:0090630	activation of GTPase activity	0.0384615	99/23355	0.0205552	0.184873	0.147158	Tbc1d12/Evi5	2	52
BP	GO:0021954	central nervous system neuron development	0.0384615	100/23355	0.0209452	0.184873	0.147158	Foxg1/Zeb2	2	52
BP	GO:0021761	limbic system development	0.0384615	101/23355	0.0213383	0.184873	0.147158	Zeb2/Tmem108	2	52
BP	GO:0050772	positive regulation of axonogenesis	0.0384615	102/23355	0.0217344	0.184873	0.147158	Slitrk1/Zeb2	2	52
BP	GO:0072497	mesenchymal stem cell differentiation	0.0192308	10/23355	0.0220475	0.184873	0.147158	Sox5	1	52
BP	GO:0090269	fibroblast growth factor production	0.0192308	10/23355	0.0220475	0.184873	0.147158	Rock2	1	52
BP	GO:0090270	regulation of fibroblast growth factor production	0.0192308	10/23355	0.0220475	0.184873	0.147158	Rock2	1	52
BP	GO:1902746	regulation of lens fiber cell differentiation	0.0192308	10/23355	0.0220475	0.184873	0.147158	Zeb2	1	52
BP	GO:1902946	protein localization to early endosome	0.0192308	10/23355	0.0220475	0.184873	0.147158	Rock2	1	52
BP	GO:0003300	cardiac muscle hypertrophy	0.0384615	103/23355	0.0221336	0.184873	0.147158	Rock2/Jarid2	2	52
BP	GO:0046849	bone remodeling	0.0384615	105/23355	0.0229412	0.184873	0.147158	Suco/Traf6	2	52
BP	GO:0043473	pigmentation	0.0384615	106/23355	0.0233495	0.184873	0.147158	Kif13a/Zeb2	2	52
BP	GO:0014897	striated muscle hypertrophy	0.0384615	107/23355	0.0237608	0.184873	0.147158	Rock2/Jarid2	2	52
BP	GO:0048024	regulation of mRNA splicing, via spliceosome	0.0384615	107/23355	0.0237608	0.184873	0.147158	Rbm24/Rbfox2	2	52
BP	GO:0000375	RNA splicing, via transesterification reactions	0.0576923	277/23355	0.0237985	0.184873	0.147158	Rbm24/Hnrnpa1/Rbfox2	3	52
BP	GO:0000377	RNA splicing, via transesterification reactions with bulged adenosine as nucleophile	0.0576923	277/23355	0.0237985	0.184873	0.147158	Rbm24/Hnrnpa1/Rbfox2	3	52
BP	GO:0000398	mRNA splicing, via spliceosome	0.0576923	277/23355	0.0237985	0.184873	0.147158	Rbm24/Hnrnpa1/Rbfox2	3	52
BP	GO:0045602	negative regulation of endothelial cell differentiation	0.0192308	11/23355	0.0242258	0.184873	0.147158	Zeb1	1	52
BP	GO:0048505	regulation of timing of cell differentiation	0.0192308	11/23355	0.0242258	0.184873	0.147158	Sox5	1	52
BP	GO:0051574	positive regulation of histone H3-K9 methylation	0.0192308	11/23355	0.0242258	0.184873	0.147158	Jarid2	1	52
BP	GO:1902959	regulation of aspartic-type endopeptidase activity involved in amyloid precursor protein catabolic process	0.0192308	11/23355	0.0242258	0.184873	0.147158	Rock2	1	52
BP	GO:1903867	extraembryonic membrane development	0.0192308	11/23355	0.0242258	0.184873	0.147158	E2f7	1	52
BP	GO:0016050	vesicle organization	0.0576923	279/23355	0.0242448	0.184873	0.147158	Kif13a/Zeb2/Synj1	3	52
BP	GO:0014896	muscle hypertrophy	0.0384615	109/23355	0.0245924	0.184873	0.147158	Rock2/Jarid2	2	52
BP	GO:0006275	regulation of DNA replication	0.0384615	110/23355	0.0250127	0.184873	0.147158	Dach1/E2f7	2	52
BP	GO:0016525	negative regulation of angiogenesis	0.0384615	110/23355	0.0250127	0.184873	0.147158	Rock2/Adgrb3	2	52
BP	GO:2000181	negative regulation of blood vessel morphogenesis	0.0384615	112/23355	0.025862	0.184873	0.147158	Rock2/Adgrb3	2	52
BP	GO:0038061	NIK/NF-kappaB signaling	0.0384615	113/23355	0.026291	0.184873	0.147158	Traf6/Irak1	2	52
BP	GO:1901343	negative regulation of vasculature development	0.0384615	113/23355	0.026291	0.184873	0.147158	Rock2/Adgrb3	2	52
BP	GO:0006182	cGMP biosynthetic process	0.0192308	12/23355	0.0263994	0.184873	0.147158	Gucy1b1	1	52
BP	GO:0033275	actin-myosin filament sliding	0.0192308	12/23355	0.0263994	0.184873	0.147158	Actc1	1	52
BP	GO:0048630	skeletal muscle tissue growth	0.0192308	12/23355	0.0263994	0.184873	0.147158	Rps6kb1	1	52
BP	GO:0060872	semicircular canal development	0.0192308	12/23355	0.0263994	0.184873	0.147158	Zeb1	1	52
BP	GO:0097709	connective tissue replacement	0.0192308	12/23355	0.0263994	0.184873	0.147158	Rock2	1	52
BP	GO:1905245	regulation of aspartic-type peptidase activity	0.0192308	12/23355	0.0263994	0.184873	0.147158	Rock2	1	52
BP	GO:1905668	positive regulation of protein localization to endosome	0.0192308	12/23355	0.0263994	0.184873	0.147158	Rock2	1	52
BP	GO:2000105	positive regulation of DNA-dependent DNA replication	0.0192308	12/23355	0.0263994	0.184873	0.147158	E2f7	1	52
BP	GO:0017015	regulation of transforming growth factor beta receptor signaling pathway	0.0384615	114/23355	0.0267229	0.184873	0.147158	Trim33/Zeb1	2	52
BP	GO:0006939	smooth muscle contraction	0.0384615	115/23355	0.0271577	0.184873	0.147158	Rock2/Tshz3	2	52
BP	GO:0018958	phenol-containing compound metabolic process	0.0384615	117/23355	0.0280359	0.184873	0.147158	Slc16a2/Zeb2	2	52
BP	GO:0032874	positive regulation of stress-activated MAPK cascade	0.0384615	117/23355	0.0280359	0.184873	0.147158	Map3k11/Traf6	2	52
BP	GO:0042472	inner ear morphogenesis	0.0384615	117/23355	0.0280359	0.184873	0.147158	Foxg1/Zeb1	2	52
BP	GO:1903844	regulation of cellular response to transforming growth factor beta stimulus	0.0384615	117/23355	0.0280359	0.184873	0.147158	Trim33/Zeb1	2	52
BP	GO:2000177	regulation of neural precursor cell proliferation	0.0384615	118/23355	0.0284793	0.184873	0.147158	Foxg1/Slc16a2	2	52
BP	GO:0002087	regulation of respiratory gaseous exchange by nervous system process	0.0192308	13/23355	0.0285683	0.184873	0.147158	Tshz3	1	52
BP	GO:0021604	cranial nerve structural organization	0.0192308	13/23355	0.0285683	0.184873	0.147158	Dmd	1	52
BP	GO:0021860	pyramidal neuron development	0.0192308	13/23355	0.0285683	0.184873	0.147158	Foxg1	1	52
BP	GO:0032372	negative regulation of sterol transport	0.0192308	13/23355	0.0285683	0.184873	0.147158	Irak1	1	52
BP	GO:0032375	negative regulation of cholesterol transport	0.0192308	13/23355	0.0285683	0.184873	0.147158	Irak1	1	52
BP	GO:0033262	regulation of nuclear cell cycle DNA replication	0.0192308	13/23355	0.0285683	0.184873	0.147158	Dach1	1	52
BP	GO:0038166	angiotensin-activated signaling pathway	0.0192308	13/23355	0.0285683	0.184873	0.147158	Rock2	1	52
BP	GO:0040034	regulation of development, heterochronic	0.0192308	13/23355	0.0285683	0.184873	0.147158	Sox5	1	52
BP	GO:0043455	regulation of secondary metabolic process	0.0192308	13/23355	0.0285683	0.184873	0.147158	Zeb2	1	52
BP	GO:0048021	regulation of melanin biosynthetic process	0.0192308	13/23355	0.0285683	0.184873	0.147158	Zeb2	1	52
BP	GO:0048070	regulation of developmental pigmentation	0.0192308	13/23355	0.0285683	0.184873	0.147158	Zeb2	1	52
BP	GO:1900376	regulation of secondary metabolite biosynthetic process	0.0192308	13/23355	0.0285683	0.184873	0.147158	Zeb2	1	52
BP	GO:1905666	regulation of protein localization to endosome	0.0192308	13/23355	0.0285683	0.184873	0.147158	Rock2	1	52
BP	GO:0070304	positive regulation of stress-activated protein kinase signaling cascade	0.0384615	119/23355	0.0289255	0.184873	0.147158	Map3k11/Traf6	2	52
BP	GO:1901890	positive regulation of cell junction assembly	0.0384615	120/23355	0.0293745	0.184873	0.147158	Slitrk1/Adgrb3	2	52
BP	GO:0051963	regulation of synapse assembly	0.0384615	121/23355	0.0298264	0.184873	0.147158	Slitrk1/Adgrb3	2	52
BP	GO:0043123	positive regulation of I-kappaB kinase/NF-kappaB signaling	0.0384615	122/23355	0.030281	0.184873	0.147158	Traf6/Irak1	2	52
BP	GO:0010831	positive regulation of myotube differentiation	0.0192308	14/23355	0.0307324	0.184873	0.147158	Rbm24	1	52
BP	GO:0010882	regulation of cardiac muscle contraction by calcium ion signaling	0.0192308	14/23355	0.0307324	0.184873	0.147158	Dmd	1	52
BP	GO:0030432	peristalsis	0.0192308	14/23355	0.0307324	0.184873	0.147158	Tshz3	1	52
BP	GO:0032494	response to peptidoglycan	0.0192308	14/23355	0.0307324	0.184873	0.147158	Irak1	1	52
BP	GO:0051782	negative regulation of cell division	0.0192308	14/23355	0.0307324	0.184873	0.147158	E2f7	1	52
BP	GO:0060736	prostate gland growth	0.0192308	14/23355	0.0307324	0.184873	0.147158	Prlr	1	52
BP	GO:0070365	hepatocyte differentiation	0.0192308	14/23355	0.0307324	0.184873	0.147158	E2f7	1	52
BP	GO:0099550	trans-synaptic signaling, modulating synaptic transmission	0.0192308	14/23355	0.0307324	0.184873	0.147158	Gucy1b1	1	52
BP	GO:1902902	negative regulation of autophagosome assembly	0.0192308	14/23355	0.0307324	0.184873	0.147158	Fez2	1	52
BP	GO:0001952	regulation of cell-matrix adhesion	0.0384615	123/23355	0.0307383	0.184873	0.147158	Utrn/Dmd	2	52
BP	GO:0043500	muscle adaptation	0.0384615	123/23355	0.0307383	0.184873	0.147158	Rock2/Jarid2	2	52
BP	GO:0007611	learning or memory	0.0576923	308/23355	0.031226	0.186908	0.148778	Elavl4/Adgrb3/Synj1	3	52
BP	GO:0009895	negative regulation of catabolic process	0.0576923	310/23355	0.0317425	0.187888	0.149558	Fez2/Elavl4/Rbm24	3	52
BP	GO:0014819	regulation of skeletal muscle contraction	0.0192308	15/23355	0.0328917	0.187888	0.149558	Dmd	1	52
BP	GO:0014848	urinary tract smooth muscle contraction	0.0192308	15/23355	0.0328917	0.187888	0.149558	Tshz3	1	52
BP	GO:0021859	pyramidal neuron differentiation	0.0192308	15/23355	0.0328917	0.187888	0.149558	Foxg1	1	52
BP	GO:0021932	hindbrain radial glia guided cell migration	0.0192308	15/23355	0.0328917	0.187888	0.149558	Rbfox2	1	52
BP	GO:0042976	activation of Janus kinase activity	0.0192308	15/23355	0.0328917	0.187888	0.149558	Prlr	1	52
BP	GO:0046855	inositol phosphate dephosphorylation	0.0192308	15/23355	0.0328917	0.187888	0.149558	Synj1	1	52
BP	GO:0051152	positive regulation of smooth muscle cell differentiation	0.0192308	15/23355	0.0328917	0.187888	0.149558	Tshz3	1	52
BP	GO:0099558	maintenance of synapse structure	0.0192308	15/23355	0.0328917	0.187888	0.149558	Adgrb3	1	52
BP	GO:1903423	positive regulation of synaptic vesicle recycling	0.0192308	15/23355	0.0328917	0.187888	0.149558	Synj1	1	52
BP	GO:0001889	liver development	0.0384615	128/23355	0.0330663	0.188027	0.149668	Jarid2/E2f7	2	52
BP	GO:0060048	cardiac muscle contraction	0.0384615	129/23355	0.03354	0.188168	0.14978	Dmd/Actc1	2	52
BP	GO:0046328	regulation of JNK cascade	0.0384615	131/23355	0.0344954	0.188168	0.14978	Map3k11/Traf6	2	52
BP	GO:0061008	hepaticobiliary system development	0.0384615	131/23355	0.0344954	0.188168	0.14978	Jarid2/E2f7	2	52
BP	GO:0016322	neuron remodeling	0.0192308	16/23355	0.0350464	0.188168	0.14978	Adgrb3	1	52
BP	GO:0018119	peptidyl-cysteine S-nitrosylation	0.0192308	16/23355	0.0350464	0.188168	0.14978	Dmd	1	52
BP	GO:0019886	antigen processing and presentation of exogenous peptide antigen via MHC class II	0.0192308	16/23355	0.0350464	0.188168	0.14978	Traf6	1	52
BP	GO:0034134	toll-like receptor 2 signaling pathway	0.0192308	16/23355	0.0350464	0.188168	0.14978	Irak1	1	52
BP	GO:0044065	regulation of respiratory system process	0.0192308	16/23355	0.0350464	0.188168	0.14978	Tshz3	1	52
BP	GO:0055057	neuroblast division	0.0192308	16/23355	0.0350464	0.188168	0.14978	Sox5	1	52
BP	GO:0060856	establishment of blood-brain barrier	0.0192308	16/23355	0.0350464	0.188168	0.14978	Dmd	1	52
BP	GO:0098974	postsynaptic actin cytoskeleton organization	0.0192308	16/23355	0.0350464	0.188168	0.14978	Rock2	1	52
BP	GO:0099188	postsynaptic cytoskeleton organization	0.0192308	16/23355	0.0350464	0.188168	0.14978	Rock2	1	52
BP	GO:1900037	regulation of cellular response to hypoxia	0.0192308	16/23355	0.0350464	0.188168	0.14978	Rock2	1	52
BP	GO:0010811	positive regulation of cell-substrate adhesion	0.0384615	133/23355	0.0354614	0.188775	0.150264	Utrn/Dmd	2	52
BP	GO:0050773	regulation of dendrite development	0.0384615	133/23355	0.0354614	0.188775	0.150264	Elavl4/Adgrb3	2	52
BP	GO:0055002	striated muscle cell development	0.0384615	134/23355	0.0359483	0.190556	0.151682	Dmd/Actc1	2	52
BP	GO:0001967	suckling behavior	0.0192308	17/23355	0.0371963	0.190707	0.151802	Dach1	1	52
BP	GO:0017014	protein nitrosylation	0.0192308	17/23355	0.0371963	0.190707	0.151802	Dmd	1	52
BP	GO:0035459	vesicle cargo loading	0.0192308	17/23355	0.0371963	0.190707	0.151802	Kif13a	1	52
BP	GO:0046838	phosphorylated carbohydrate dephosphorylation	0.0192308	17/23355	0.0371963	0.190707	0.151802	Synj1	1	52
BP	GO:0051386	regulation of neurotrophin TRK receptor signaling pathway	0.0192308	17/23355	0.0371963	0.190707	0.151802	Tmem108	1	52
BP	GO:0060644	mammary gland epithelial cell differentiation	0.0192308	17/23355	0.0371963	0.190707	0.151802	Prlr	1	52
BP	GO:0071545	inositol phosphate catabolic process	0.0192308	17/23355	0.0371963	0.190707	0.151802	Synj1	1	52
BP	GO:2000651	positive regulation of sodium ion transmembrane transporter activity	0.0192308	17/23355	0.0371963	0.190707	0.151802	Dmd	1	52
BP	GO:0042471	ear morphogenesis	0.0384615	138/23355	0.0379219	0.191503	0.152436	Foxg1/Zeb1	2	52
BP	GO:1901655	cellular response to ketone	0.0384615	139/23355	0.0384217	0.191503	0.152436	Rock2/Rps6kb1	2	52
BP	GO:0018105	peptidyl-serine phosphorylation	0.0576923	337/23355	0.0391549	0.191503	0.152436	Rock2/Rps6kb1/Dmd	3	52
BP	GO:0000083	regulation of transcription involved in G1/S transition of mitotic cell cycle	0.0192308	18/23355	0.0393416	0.191503	0.152436	E2f7	1	52
BP	GO:0021542	dentate gyrus development	0.0192308	18/23355	0.0393416	0.191503	0.152436	Tmem108	1	52
BP	GO:0033574	response to testosterone	0.0192308	18/23355	0.0393416	0.191503	0.152436	Rock2	1	52
BP	GO:0045019	negative regulation of nitric oxide biosynthetic process	0.0192308	18/23355	0.0393416	0.191503	0.152436	Rock2	1	52
BP	GO:0060314	regulation of ryanodine-sensitive calcium-release channel activity	0.0192308	18/23355	0.0393416	0.191503	0.152436	Dmd	1	52
BP	GO:0061158	3'-UTR-mediated mRNA destabilization	0.0192308	18/23355	0.0393416	0.191503	0.152436	Rbm24	1	52
BP	GO:1901550	regulation of endothelial cell development	0.0192308	18/23355	0.0393416	0.191503	0.152436	Rock2	1	52
BP	GO:1903140	regulation of establishment of endothelial barrier	0.0192308	18/23355	0.0393416	0.191503	0.152436	Rock2	1	52
BP	GO:1904385	cellular response to angiotensin	0.0192308	18/23355	0.0393416	0.191503	0.152436	Rock2	1	52
BP	GO:1904406	negative regulation of nitric oxide metabolic process	0.0192308	18/23355	0.0393416	0.191503	0.152436	Rock2	1	52
MF	GO:0032813	tumor necrosis factor receptor superfamily binding	0.0192308	48/22682	0.10442	0.191949	0.129313	Traf6	1	52
MF	GO:0051879	Hsp90 protein binding	0.0192308	48/22682	0.10442	0.191949	0.129313	Gucy1b1	1	52
BP	GO:0006261	DNA-dependent DNA replication	0.0384615	144/23355	0.0409586	0.192315	0.153082	Dach1/E2f7	2	52
BP	GO:0050684	regulation of mRNA processing	0.0384615	145/23355	0.0414735	0.192315	0.153082	Rbm24/Rbfox2	2	52
BP	GO:0002726	positive regulation of T cell cytokine production	0.0192308	19/23355	0.0414821	0.192315	0.153082	Traf6	1	52
BP	GO:0006590	thyroid hormone generation	0.0192308	19/23355	0.0414821	0.192315	0.153082	Slc16a2	1	52
BP	GO:0010880	regulation of release of sequestered calcium ion into cytosol by sarcoplasmic reticulum	0.0192308	19/23355	0.0414821	0.192315	0.153082	Dmd	1	52
BP	GO:0022038	corpus callosum development	0.0192308	19/23355	0.0414821	0.192315	0.153082	Zeb2	1	52
BP	GO:0044539	long-chain fatty acid import into cell	0.0192308	19/23355	0.0414821	0.192315	0.153082	Rps6kb1	1	52
BP	GO:0046068	cGMP metabolic process	0.0192308	19/23355	0.0414821	0.192315	0.153082	Gucy1b1	1	52
BP	GO:0055003	cardiac myofibril assembly	0.0192308	19/23355	0.0414821	0.192315	0.153082	Actc1	1	52
BP	GO:0060044	negative regulation of cardiac muscle cell proliferation	0.0192308	19/23355	0.0414821	0.192315	0.153082	Jarid2	1	52
BP	GO:0060707	trophoblast giant cell differentiation	0.0192308	19/23355	0.0414821	0.192315	0.153082	E2f7	1	52
BP	GO:2000765	regulation of cytoplasmic translation	0.0192308	19/23355	0.0414821	0.192315	0.153082	Rbm24	1	52
BP	GO:0050890	cognition	0.0576923	345/23355	0.0415068	0.192315	0.153082	Elavl4/Adgrb3/Synj1	3	52
BP	GO:0017148	negative regulation of translation	0.0384615	146/23355	0.0419908	0.193839	0.154295	Rock2/Rbm24	2	52
BP	GO:0051092	positive regulation of NF-kappaB transcription factor activity	0.0384615	147/23355	0.0425105	0.195517	0.155631	Traf6/Irak1	2	52
BP	GO:0031664	regulation of lipopolysaccharide-mediated signaling pathway	0.0192308	20/23355	0.043618	0.19699	0.156803	Traf6	1	52
BP	GO:0072189	ureter development	0.0192308	20/23355	0.043618	0.19699	0.156803	Tshz3	1	52
BP	GO:0150104	transport across blood-brain barrier	0.0192308	20/23355	0.043618	0.19699	0.156803	Slc16a2	1	52
BP	GO:1902004	positive regulation of amyloid-beta formation	0.0192308	20/23355	0.043618	0.19699	0.156803	Rock2	1	52
BP	GO:1990776	response to angiotensin	0.0192308	20/23355	0.043618	0.19699	0.156803	Rock2	1	52
BP	GO:0043484	regulation of RNA splicing	0.0384615	151/23355	0.0446137	0.198036	0.157635	Rbm24/Rbfox2	2	52
BP	GO:0001502	cartilage condensation	0.0192308	21/23355	0.0457492	0.198036	0.157635	Sox5	1	52
BP	GO:0002495	antigen processing and presentation of peptide antigen via MHC class II	0.0192308	21/23355	0.0457492	0.198036	0.157635	Traf6	1	52
BP	GO:0010232	vascular transport	0.0192308	21/23355	0.0457492	0.198036	0.157635	Slc16a2	1	52
BP	GO:0014808	release of sequestered calcium ion into cytosol by sarcoplasmic reticulum	0.0192308	21/23355	0.0457492	0.198036	0.157635	Dmd	1	52
BP	GO:0021535	cell migration in hindbrain	0.0192308	21/23355	0.0457492	0.198036	0.157635	Rbfox2	1	52
BP	GO:0032332	positive regulation of chondrocyte differentiation	0.0192308	21/23355	0.0457492	0.198036	0.157635	Sox5	1	52
BP	GO:0035994	response to muscle stretch	0.0192308	21/23355	0.0457492	0.198036	0.157635	Dmd	1	52
BP	GO:0045948	positive regulation of translational initiation	0.0192308	21/23355	0.0457492	0.198036	0.157635	Rps6kb1	1	52
BP	GO:0046174	polyol catabolic process	0.0192308	21/23355	0.0457492	0.198036	0.157635	Synj1	1	52
BP	GO:0046716	muscle cell cellular homeostasis	0.0192308	21/23355	0.0457492	0.198036	0.157635	Dmd	1	52
BP	GO:1900006	positive regulation of dendrite development	0.0192308	21/23355	0.0457492	0.198036	0.157635	Elavl4	1	52
BP	GO:0018209	peptidyl-serine modification	0.0576923	363/23355	0.0470549	0.201659	0.160519	Rock2/Rps6kb1/Dmd	3	52
BP	GO:0002504	antigen processing and presentation of peptide or polysaccharide antigen via MHC class II	0.0192308	22/23355	0.0478758	0.201659	0.160519	Traf6	1	52
BP	GO:0008356	asymmetric cell division	0.0192308	22/23355	0.0478758	0.201659	0.160519	Sox5	1	52
BP	GO:0043011	myeloid dendritic cell differentiation	0.0192308	22/23355	0.0478758	0.201659	0.160519	Traf6	1	52
BP	GO:0048532	anatomical structure arrangement	0.0192308	22/23355	0.0478758	0.201659	0.160519	Dmd	1	52
BP	GO:0060749	mammary gland alveolus development	0.0192308	22/23355	0.0478758	0.201659	0.160519	Prlr	1	52
BP	GO:0061377	mammary gland lobule development	0.0192308	22/23355	0.0478758	0.201659	0.160519	Prlr	1	52
BP	GO:1903514	release of sequestered calcium ion into cytosol by endoplasmic reticulum	0.0192308	22/23355	0.0478758	0.201659	0.160519	Dmd	1	52
MF	GO:0017046	peptide hormone binding	0.0192308	52/22682	0.112623	0.204026	0.137449	Prlr	1	52
BP	GO:0034250	positive regulation of cellular amide metabolic process	0.0384615	159/23355	0.0489336	0.205073	0.163237	Rock2/Rps6kb1	2	52
BP	GO:0019221	cytokine-mediated signaling pathway	0.0576923	372/23355	0.0499604	0.205073	0.163237	Prlr/Traf6/Irak1	3	52
BP	GO:0036010	protein localization to endosome	0.0192308	23/23355	0.0499977	0.205073	0.163237	Rock2	1	52
BP	GO:0042438	melanin biosynthetic process	0.0192308	23/23355	0.0499977	0.205073	0.163237	Zeb2	1	52
BP	GO:0043576	regulation of respiratory gaseous exchange	0.0192308	23/23355	0.0499977	0.205073	0.163237	Tshz3	1	52
BP	GO:0099149	regulation of postsynaptic neurotransmitter receptor internalization	0.0192308	23/23355	0.0499977	0.205073	0.163237	Synj1	1	52
BP	GO:1902307	positive regulation of sodium ion transmembrane transport	0.0192308	23/23355	0.0499977	0.205073	0.163237	Dmd	1	52
BP	GO:2000810	regulation of bicellular tight junction assembly	0.0192308	23/23355	0.0499977	0.205073	0.163237	Rock2	1	52
BP	GO:0034655	nucleobase-containing compound catabolic process	0.0576923	373/23355	0.0502886	0.205591	0.16365	Rock2/Elavl4/Rbm24	3	52
BP	GO:0009755	hormone-mediated signaling pathway	0.0384615	162/23355	0.0505915	0.206156	0.164099	Prlr/Rbfox2	2	52
BP	GO:0051302	regulation of cell division	0.0384615	163/23355	0.0511487	0.206969	0.164746	Kif13a/E2f7	2	52
BP	GO:0071383	cellular response to steroid hormone stimulus	0.0384615	163/23355	0.0511487	0.206969	0.164746	Rps6kb1/Rbfox2	2	52
BP	GO:0008090	retrograde axonal transport	0.0192308	24/23355	0.052115	0.206969	0.164746	Tmem108	1	52
BP	GO:0009190	cyclic nucleotide biosynthetic process	0.0192308	24/23355	0.052115	0.206969	0.164746	Gucy1b1	1	52
BP	GO:0048643	positive regulation of skeletal muscle tissue development	0.0192308	24/23355	0.052115	0.206969	0.164746	Rps6kb1	1	52
BP	GO:0052652	cyclic purine nucleotide metabolic process	0.0192308	24/23355	0.052115	0.206969	0.164746	Gucy1b1	1	52
BP	GO:0071218	cellular response to misfolded protein	0.0192308	24/23355	0.052115	0.206969	0.164746	Ube2w	1	52
BP	GO:0010970	transport along microtubule	0.0384615	165/23355	0.0522696	0.206969	0.164746	Kif13a/Tmem108	2	52
BP	GO:0043010	camera-type eye development	0.0576923	379/23355	0.05228	0.206969	0.164746	Zeb1/Zfp513/Zeb2	3	52
MF	GO:0048020	CCR chemokine receptor binding	0.0192308	54/22682	0.116696	0.208386	0.140386	Defb1	1	52
BP	GO:0006941	striated muscle contraction	0.0384615	167/23355	0.0533994	0.210027	0.16718	Dmd/Actc1	2	52
BP	GO:0006582	melanin metabolic process	0.0192308	25/23355	0.0542276	0.210027	0.16718	Zeb2	1	52
BP	GO:0032515	negative regulation of phosphoprotein phosphatase activity	0.0192308	25/23355	0.0542276	0.210027	0.16718	Rock2	1	52
BP	GO:0043902	positive regulation of multi-organism process	0.0192308	25/23355	0.0542276	0.210027	0.16718	Traf6	1	52
BP	GO:0044550	secondary metabolite biosynthetic process	0.0192308	25/23355	0.0542276	0.210027	0.16718	Zeb2	1	52
BP	GO:0060216	definitive hemopoiesis	0.0192308	25/23355	0.0542276	0.210027	0.16718	Rbfox2	1	52
BP	GO:0098743	cell aggregation	0.0192308	25/23355	0.0542276	0.210027	0.16718	Sox5	1	52
BP	GO:0034249	negative regulation of cellular amide metabolic process	0.0384615	169/23355	0.0545379	0.210577	0.167618	Rock2/Rbm24	2	52
BP	GO:0016082	synaptic vesicle priming	0.0192308	26/23355	0.0563356	0.211639	0.168464	Synj1	1	52
BP	GO:0021801	cerebral cortex radial glia guided migration	0.0192308	26/23355	0.0563356	0.211639	0.168464	Foxg1	1	52
BP	GO:0022030	telencephalon glial cell migration	0.0192308	26/23355	0.0563356	0.211639	0.168464	Foxg1	1	52
BP	GO:0031061	negative regulation of histone methylation	0.0192308	26/23355	0.0563356	0.211639	0.168464	Jarid2	1	52
BP	GO:0051570	regulation of histone H3-K9 methylation	0.0192308	26/23355	0.0563356	0.211639	0.168464	Jarid2	1	52
BP	GO:0051788	response to misfolded protein	0.0192308	26/23355	0.0563356	0.211639	0.168464	Ube2w	1	52
BP	GO:0071549	cellular response to dexamethasone stimulus	0.0192308	26/23355	0.0563356	0.211639	0.168464	Rps6kb1	1	52
BP	GO:1902993	positive regulation of amyloid precursor protein catabolic process	0.0192308	26/23355	0.0563356	0.211639	0.168464	Rock2	1	52
BP	GO:2000679	positive regulation of transcription regulatory region DNA binding	0.0192308	26/23355	0.0563356	0.211639	0.168464	Traf6	1	52
MF	GO:0016667	oxidoreductase activity, acting on a sulfur group of donors	0.0192308	56/22682	0.120751	0.21259	0.143219	Msrb3	1	52
BP	GO:0060562	epithelial tube morphogenesis	0.0576923	393/23355	0.0570742	0.213772	0.170161	Rock2/Traf6/Zeb2	3	52
BP	GO:1903706	regulation of hemopoiesis	0.0576923	396/23355	0.0581281	0.21515	0.171258	Traf6/Zeb1/Rbfox2	3	52
BP	GO:0002052	positive regulation of neuroblast proliferation	0.0192308	27/23355	0.058439	0.21515	0.171258	Foxg1	1	52
BP	GO:0002478	antigen processing and presentation of exogenous peptide antigen	0.0192308	27/23355	0.058439	0.21515	0.171258	Traf6	1	52
BP	GO:0090103	cochlea morphogenesis	0.0192308	27/23355	0.058439	0.21515	0.171258	Zeb1	1	52
BP	GO:0044270	cellular nitrogen compound catabolic process	0.0576923	399/23355	0.0591913	0.21515	0.171258	Rock2/Elavl4/Rbm24	3	52
BP	GO:0051656	establishment of organelle localization	0.0576923	399/23355	0.0591913	0.21515	0.171258	Kif13a/Fam91a1/Synj1	3	52
BP	GO:0046700	heterocycle catabolic process	0.0576923	400/23355	0.0595478	0.21515	0.171258	Rock2/Elavl4/Rbm24	3	52
BP	GO:0007033	vacuole organization	0.0384615	178/23355	0.0597666	0.21515	0.171258	Fez2/Tbc1d12	2	52
BP	GO:0007179	transforming growth factor beta receptor signaling pathway	0.0384615	178/23355	0.0597666	0.21515	0.171258	Trim33/Zeb1	2	52
BP	GO:1901654	response to ketone	0.0384615	178/23355	0.0597666	0.21515	0.171258	Rock2/Rps6kb1	2	52
BP	GO:0014821	phasic smooth muscle contraction	0.0192308	28/23355	0.0605379	0.21515	0.171258	Tshz3	1	52
BP	GO:0021895	cerebral cortex neuron differentiation	0.0192308	28/23355	0.0605379	0.21515	0.171258	Elavl4	1	52
BP	GO:0033081	regulation of T cell differentiation in thymus	0.0192308	28/23355	0.0605379	0.21515	0.171258	Zeb1	1	52
BP	GO:0045844	positive regulation of striated muscle tissue development	0.0192308	28/23355	0.0605379	0.21515	0.171258	Rps6kb1	1	52
BP	GO:0048636	positive regulation of muscle organ development	0.0192308	28/23355	0.0605379	0.21515	0.171258	Rps6kb1	1	52
BP	GO:0048745	smooth muscle tissue development	0.0192308	28/23355	0.0605379	0.21515	0.171258	Tshz3	1	52
BP	GO:0070979	protein K11-linked ubiquitination	0.0192308	28/23355	0.0605379	0.21515	0.171258	Ube2w	1	52
BP	GO:2000178	negative regulation of neural precursor cell proliferation	0.0192308	28/23355	0.0605379	0.21515	0.171258	Slc16a2	1	52
BP	GO:0032872	regulation of stress-activated MAPK cascade	0.0384615	180/23355	0.0609515	0.216006	0.17194	Map3k11/Traf6	2	52
BP	GO:0043122	regulation of I-kappaB kinase/NF-kappaB signaling	0.0384615	181/23355	0.0615469	0.216233	0.17212	Traf6/Irak1	2	52
BP	GO:0006515	protein quality control for misfolded or incompletely synthesized proteins	0.0192308	29/23355	0.0626321	0.216233	0.17212	Ube2w	1	52
BP	GO:0030318	melanocyte differentiation	0.0192308	29/23355	0.0626321	0.216233	0.17212	Zeb2	1	52
BP	GO:0039694	viral RNA genome replication	0.0192308	29/23355	0.0626321	0.216233	0.17212	Rock2	1	52
BP	GO:0042403	thyroid hormone metabolic process	0.0192308	29/23355	0.0626321	0.216233	0.17212	Slc16a2	1	52
BP	GO:0046856	phosphatidylinositol dephosphorylation	0.0192308	29/23355	0.0626321	0.216233	0.17212	Synj1	1	52
BP	GO:0070296	sarcoplasmic reticulum calcium ion transport	0.0192308	29/23355	0.0626321	0.216233	0.17212	Dmd	1	52
BP	GO:0071548	response to dexamethasone	0.0192308	29/23355	0.0626321	0.216233	0.17212	Rps6kb1	1	52
BP	GO:1901863	positive regulation of muscle tissue development	0.0192308	29/23355	0.0626321	0.216233	0.17212	Rps6kb1	1	52
BP	GO:0070302	regulation of stress-activated protein kinase signaling cascade	0.0384615	183/23355	0.0627438	0.216233	0.17212	Map3k11/Traf6	2	52
BP	GO:0000082	G1/S transition of mitotic cell cycle	0.0384615	184/23355	0.0633453	0.217706	0.173293	Rps6kb1/E2f7	2	52
BP	GO:0008016	regulation of heart contraction	0.0384615	185/23355	0.0639487	0.21824	0.173718	Dmd/Rbfox2	2	52
BP	GO:0050770	regulation of axonogenesis	0.0384615	186/23355	0.0645542	0.21824	0.173718	Slitrk1/Zeb2	2	52
BP	GO:0002724	regulation of T cell cytokine production	0.0192308	30/23355	0.0647217	0.21824	0.173718	Traf6	1	52
BP	GO:0021602	cranial nerve morphogenesis	0.0192308	30/23355	0.0647217	0.21824	0.173718	Dmd	1	52
BP	GO:0021952	central nervous system projection neuron axonogenesis	0.0192308	30/23355	0.0647217	0.21824	0.173718	Zeb2	1	52
BP	GO:0048596	embryonic camera-type eye morphogenesis	0.0192308	30/23355	0.0647217	0.21824	0.173718	Zeb1	1	52
BP	GO:1903421	regulation of synaptic vesicle recycling	0.0192308	30/23355	0.0647217	0.21824	0.173718	Synj1	1	52
BP	GO:0031644	regulation of nervous system process	0.0384615	187/23355	0.0651615	0.219132	0.174428	Rock2/Tmem108	2	52
BP	GO:0019439	aromatic compound catabolic process	0.0576923	419/23355	0.0665138	0.220404	0.175441	Rock2/Elavl4/Rbm24	3	52
BP	GO:0016242	negative regulation of macroautophagy	0.0192308	31/23355	0.0668068	0.220404	0.175441	Fez2	1	52
BP	GO:0032967	positive regulation of collagen biosynthetic process	0.0192308	31/23355	0.0668068	0.220404	0.175441	Suco	1	52
BP	GO:0033137	negative regulation of peptidyl-serine phosphorylation	0.0192308	31/23355	0.0668068	0.220404	0.175441	Dmd	1	52
BP	GO:0061036	positive regulation of cartilage development	0.0192308	31/23355	0.0668068	0.220404	0.175441	Sox5	1	52
BP	GO:1901889	negative regulation of cell junction assembly	0.0192308	31/23355	0.0668068	0.220404	0.175441	Rock2	1	52
BP	GO:2001014	regulation of skeletal muscle cell differentiation	0.0192308	31/23355	0.0668068	0.220404	0.175441	Rbm24	1	52
BP	GO:0034612	response to tumor necrosis factor	0.0384615	190/23355	0.0669953	0.220404	0.175441	Rps6kb1/Traf6	2	52
BP	GO:0043112	receptor metabolic process	0.0384615	191/23355	0.0676104	0.220404	0.175441	Dmd/Synj1	2	52
BP	GO:0044770	cell cycle phase transition	0.0576923	424/23355	0.0684072	0.220404	0.175441	Rps6kb1/Map3k11/E2f7	3	52
BP	GO:0007416	synapse assembly	0.0384615	193/23355	0.0688463	0.220404	0.175441	Slitrk1/Adgrb3	2	52
BP	GO:0010614	negative regulation of cardiac muscle hypertrophy	0.0192308	32/23355	0.0688873	0.220404	0.175441	Jarid2	1	52
BP	GO:0010874	regulation of cholesterol efflux	0.0192308	32/23355	0.0688873	0.220404	0.175441	Irak1	1	52
BP	GO:0032743	positive regulation of interleukin-2 production	0.0192308	32/23355	0.0688873	0.220404	0.175441	Traf6	1	52
BP	GO:0048011	neurotrophin TRK receptor signaling pathway	0.0192308	32/23355	0.0688873	0.220404	0.175441	Tmem108	1	52
BP	GO:0048668	collateral sprouting	0.0192308	32/23355	0.0688873	0.220404	0.175441	Zeb2	1	52
BP	GO:0055022	negative regulation of cardiac muscle tissue growth	0.0192308	32/23355	0.0688873	0.220404	0.175441	Jarid2	1	52
BP	GO:0061117	negative regulation of heart growth	0.0192308	32/23355	0.0688873	0.220404	0.175441	Jarid2	1	52
BP	GO:0099560	synaptic membrane adhesion	0.0192308	32/23355	0.0688873	0.220404	0.175441	Slitrk1	1	52
BP	GO:0001654	eye development	0.0576923	427/23355	0.069555	0.221384	0.176221	Zeb1/Zfp513/Zeb2	3	52
BP	GO:0030705	cytoskeleton-dependent intracellular transport	0.0384615	195/23355	0.0700897	0.221384	0.176221	Kif13a/Tmem108	2	52
BP	GO:0150063	visual system development	0.0576923	430/23355	0.0707117	0.221384	0.176221	Zeb1/Zfp513/Zeb2	3	52
BP	GO:0000186	activation of MAPKK activity	0.0192308	33/23355	0.0709633	0.221384	0.176221	Map3k11	1	52
BP	GO:0045616	regulation of keratinocyte differentiation	0.0192308	33/23355	0.0709633	0.221384	0.176221	Rock2	1	52
BP	GO:0045672	positive regulation of osteoclast differentiation	0.0192308	33/23355	0.0709633	0.221384	0.176221	Traf6	1	52
BP	GO:0048641	regulation of skeletal muscle tissue development	0.0192308	33/23355	0.0709633	0.221384	0.176221	Rps6kb1	1	52
BP	GO:0060706	cell differentiation involved in embryonic placenta development	0.0192308	33/23355	0.0709633	0.221384	0.176221	E2f7	1	52
BP	GO:0098884	postsynaptic neurotransmitter receptor internalization	0.0192308	33/23355	0.0709633	0.221384	0.176221	Synj1	1	52
BP	GO:0140239	postsynaptic endocytosis	0.0192308	33/23355	0.0709633	0.221384	0.176221	Synj1	1	52
BP	GO:0048880	sensory system development	0.0576923	434/23355	0.0722677	0.22339	0.177817	Zeb1/Zfp513/Zeb2	3	52
BP	GO:0010714	positive regulation of collagen metabolic process	0.0192308	34/23355	0.0730347	0.22339	0.177817	Suco	1	52
BP	GO:0014741	negative regulation of muscle hypertrophy	0.0192308	34/23355	0.0730347	0.22339	0.177817	Jarid2	1	52
BP	GO:0019884	antigen processing and presentation of exogenous antigen	0.0192308	34/23355	0.0730347	0.22339	0.177817	Traf6	1	52
BP	GO:0019934	cGMP-mediated signaling	0.0192308	34/23355	0.0730347	0.22339	0.177817	Gucy1b1	1	52
BP	GO:1905144	response to acetylcholine	0.0192308	34/23355	0.0730347	0.22339	0.177817	Rock2	1	52
BP	GO:1905145	cellular response to acetylcholine	0.0192308	34/23355	0.0730347	0.22339	0.177817	Rock2	1	52
BP	GO:1905606	regulation of presynapse assembly	0.0192308	34/23355	0.0730347	0.22339	0.177817	Slitrk1	1	52
BP	GO:0099111	microtubule-based transport	0.0384615	201/23355	0.0738642	0.2238	0.178144	Kif13a/Tmem108	2	52
BP	GO:1902115	regulation of organelle assembly	0.0384615	201/23355	0.0738642	0.2238	0.178144	Fez2/Tbc1d12	2	52
BP	GO:0001667	ameboidal-type cell migration	0.0576923	439/23355	0.0742344	0.2238	0.178144	Rock2/Tns1/Zeb2	3	52
BP	GO:0009187	cyclic nucleotide metabolic process	0.0192308	35/23355	0.0751016	0.2238	0.178144	Gucy1b1	1	52
BP	GO:0021846	cell proliferation in forebrain	0.0192308	35/23355	0.0751016	0.2238	0.178144	Zeb2	1	52
BP	GO:0021884	forebrain neuron development	0.0192308	35/23355	0.0751016	0.2238	0.178144	Foxg1	1	52
BP	GO:0035308	negative regulation of protein dephosphorylation	0.0192308	35/23355	0.0751016	0.2238	0.178144	Rock2	1	52
BP	GO:0048147	negative regulation of fibroblast proliferation	0.0192308	35/23355	0.0751016	0.2238	0.178144	Dach1	1	52
BP	GO:1990089	response to nerve growth factor	0.0192308	35/23355	0.0751016	0.2238	0.178144	Tmem108	1	52
BP	GO:1990090	cellular response to nerve growth factor stimulus	0.0192308	35/23355	0.0751016	0.2238	0.178144	Tmem108	1	52
BP	GO:0099173	postsynapse organization	0.0384615	203/23355	0.0751368	0.2238	0.178144	Rock2/Tmem108	2	52
BP	GO:0051216	cartilage development	0.0384615	205/23355	0.0764165	0.225444	0.179452	Sox5/Zeb1	2	52
BP	GO:0007015	actin filament organization	0.0576923	445/23355	0.0766261	0.225444	0.179452	Rock2/Sh3kbp1/Actc1	3	52
BP	GO:1901361	organic cyclic compound catabolic process	0.0576923	446/23355	0.077028	0.225444	0.179452	Rock2/Elavl4/Rbm24	3	52
BP	GO:0048048	embryonic eye morphogenesis	0.0192308	36/23355	0.077164	0.225444	0.179452	Zeb1	1	52
BP	GO:0051567	histone H3-K9 methylation	0.0192308	36/23355	0.077164	0.225444	0.179452	Jarid2	1	52
BP	GO:0070306	lens fiber cell differentiation	0.0192308	36/23355	0.077164	0.225444	0.179452	Zeb2	1	52
BP	GO:0086091	regulation of heart rate by cardiac conduction	0.0192308	36/23355	0.077164	0.225444	0.179452	Rbfox2	1	52
BP	GO:0097106	postsynaptic density organization	0.0192308	36/23355	0.077164	0.225444	0.179452	Tmem108	1	52
BP	GO:0016236	macroautophagy	0.0384615	207/23355	0.0777032	0.225444	0.179452	Fez2/Tbc1d12	2	52
BP	GO:0031032	actomyosin structure organization	0.0384615	208/23355	0.0783492	0.225444	0.179452	Rock2/Actc1	2	52
BP	GO:0098742	cell-cell adhesion via plasma-membrane adhesion molecules	0.0384615	209/23355	0.0789969	0.225444	0.179452	Slitrk1/Pvr	2	52
BP	GO:0001773	myeloid dendritic cell activation	0.0192308	37/23355	0.0792219	0.225444	0.179452	Traf6	1	52
BP	GO:0009595	detection of biotic stimulus	0.0192308	37/23355	0.0792219	0.225444	0.179452	Dach1	1	52
BP	GO:0051647	nucleus localization	0.0192308	37/23355	0.0792219	0.225444	0.179452	Dmd	1	52
BP	GO:0001819	positive regulation of cytokine production	0.0576923	452/23355	0.0794595	0.225444	0.179452	Rock2/Traf6/Irak1	3	52
BP	GO:0035265	organ growth	0.0384615	210/23355	0.0796462	0.225444	0.179452	Jarid2/Prlr	2	52
BP	GO:0055001	muscle cell development	0.0384615	210/23355	0.0796462	0.225444	0.179452	Dmd/Actc1	2	52
BP	GO:0007346	regulation of mitotic cell cycle	0.0576923	453/23355	0.0798681	0.225444	0.179452	Rps6kb1/Foxg1/E2f7	3	52
BP	GO:0002931	response to ischemia	0.0192308	38/23355	0.0812753	0.225444	0.179452	Rock2	1	52
BP	GO:0006903	vesicle targeting	0.0192308	38/23355	0.0812753	0.225444	0.179452	Fam91a1	1	52
BP	GO:0021799	cerebral cortex radially oriented cell migration	0.0192308	38/23355	0.0812753	0.225444	0.179452	Foxg1	1	52
BP	GO:0030866	cortical actin cytoskeleton organization	0.0192308	38/23355	0.0812753	0.225444	0.179452	Rock2	1	52
BP	GO:0033260	nuclear DNA replication	0.0192308	38/23355	0.0812753	0.225444	0.179452	Dach1	1	52
BP	GO:0034142	toll-like receptor 4 signaling pathway	0.0192308	38/23355	0.0812753	0.225444	0.179452	Irak1	1	52
BP	GO:0034331	cell junction maintenance	0.0192308	38/23355	0.0812753	0.225444	0.179452	Adgrb3	1	52
BP	GO:0051968	positive regulation of synaptic transmission, glutamatergic	0.0192308	38/23355	0.0812753	0.225444	0.179452	Tshz3	1	52
BP	GO:0099174	regulation of presynapse organization	0.0192308	38/23355	0.0812753	0.225444	0.179452	Slitrk1	1	52
BP	GO:1901385	regulation of voltage-gated calcium channel activity	0.0192308	38/23355	0.0812753	0.225444	0.179452	Dmd	1	52
BP	GO:1902003	regulation of amyloid-beta formation	0.0192308	38/23355	0.0812753	0.225444	0.179452	Rock2	1	52
BP	GO:1902116	negative regulation of organelle assembly	0.0192308	38/23355	0.0812753	0.225444	0.179452	Fez2	1	52
BP	GO:1903427	negative regulation of reactive oxygen species biosynthetic process	0.0192308	38/23355	0.0812753	0.225444	0.179452	Rock2	1	52
BP	GO:0007257	activation of JUN kinase activity	0.0192308	39/23355	0.0833241	0.229096	0.182359	Map3k11	1	52
BP	GO:0010613	positive regulation of cardiac muscle hypertrophy	0.0192308	39/23355	0.0833241	0.229096	0.182359	Rock2	1	52
BP	GO:0050931	pigment cell differentiation	0.0192308	39/23355	0.0833241	0.229096	0.182359	Zeb2	1	52
BP	GO:0140354	lipid import into cell	0.0192308	39/23355	0.0833241	0.229096	0.182359	Rps6kb1	1	52
BP	GO:0007160	cell-matrix adhesion	0.0384615	218/23355	0.0849015	0.230164	0.183209	Utrn/Dmd	2	52
BP	GO:0048839	inner ear development	0.0384615	218/23355	0.0849015	0.230164	0.183209	Foxg1/Zeb1	2	52
BP	GO:0014742	positive regulation of muscle hypertrophy	0.0192308	40/23355	0.0853685	0.230164	0.183209	Rock2	1	52
BP	GO:0032735	positive regulation of interleukin-12 production	0.0192308	40/23355	0.0853685	0.230164	0.183209	Traf6	1	52
BP	GO:0043001	Golgi to plasma membrane protein transport	0.0192308	40/23355	0.0853685	0.230164	0.183209	Kif13a	1	52
BP	GO:0060337	type I interferon signaling pathway	0.0192308	40/23355	0.0853685	0.230164	0.183209	Irak1	1	52
BP	GO:0071357	cellular response to type I interferon	0.0192308	40/23355	0.0853685	0.230164	0.183209	Irak1	1	52
BP	GO:0099590	neurotransmitter receptor internalization	0.0192308	40/23355	0.0853685	0.230164	0.183209	Synj1	1	52
BP	GO:1902692	regulation of neuroblast proliferation	0.0192308	40/23355	0.0853685	0.230164	0.183209	Foxg1	1	52
BP	GO:0010976	positive regulation of neuron projection development	0.0384615	220/23355	0.0862317	0.230627	0.183578	Elavl4/Dmd	2	52
BP	GO:0003018	vascular process in circulatory system	0.0384615	221/23355	0.0868992	0.230627	0.183578	Rock2/Slc16a2	2	52
BP	GO:0010810	regulation of cell-substrate adhesion	0.0384615	221/23355	0.0868992	0.230627	0.183578	Utrn/Dmd	2	52
BP	GO:0002369	T cell cytokine production	0.0192308	41/23355	0.0874085	0.230627	0.183578	Traf6	1	52
BP	GO:0003009	skeletal muscle contraction	0.0192308	41/23355	0.0874085	0.230627	0.183578	Dmd	1	52
BP	GO:0038179	neurotrophin signaling pathway	0.0192308	41/23355	0.0874085	0.230627	0.183578	Tmem108	1	52
BP	GO:0046164	alcohol catabolic process	0.0192308	41/23355	0.0874085	0.230627	0.183578	Synj1	1	52
BP	GO:0061462	protein localization to lysosome	0.0192308	41/23355	0.0874085	0.230627	0.183578	Rock2	1	52
BP	GO:0097028	dendritic cell differentiation	0.0192308	41/23355	0.0874085	0.230627	0.183578	Traf6	1	52
BP	GO:0045637	regulation of myeloid cell differentiation	0.0384615	222/23355	0.0875682	0.230627	0.183578	Traf6/Rbfox2	2	52
BP	GO:0048545	response to steroid hormone	0.0384615	222/23355	0.0875682	0.230627	0.183578	Rps6kb1/Rbfox2	2	52
BP	GO:0048732	gland development	0.0576923	473/23355	0.0882323	0.231419	0.184208	Jarid2/Prlr/E2f7	3	52
BP	GO:1903039	positive regulation of leukocyte cell-cell adhesion	0.0384615	223/23355	0.0882389	0.231419	0.184208	Traf6/Irak1	2	52
BP	GO:0001709	cell fate determination	0.0192308	42/23355	0.0894439	0.231665	0.184404	Foxg1	1	52
BP	GO:0003016	respiratory system process	0.0192308	42/23355	0.0894439	0.231665	0.184404	Tshz3	1	52
BP	GO:0031076	embryonic camera-type eye development	0.0192308	42/23355	0.0894439	0.231665	0.184404	Zeb1	1	52
BP	GO:0046627	negative regulation of insulin receptor signaling pathway	0.0192308	42/23355	0.0894439	0.231665	0.184404	Rps6kb1	1	52
BP	GO:0099084	postsynaptic specialization organization	0.0192308	42/23355	0.0894439	0.231665	0.184404	Tmem108	1	52
BP	GO:2000279	negative regulation of DNA biosynthetic process	0.0192308	42/23355	0.0894439	0.231665	0.184404	Dach1	1	52
BP	GO:0007389	pattern specification process	0.0576923	480/23355	0.0912451	0.233423	0.185804	Foxg1/Zeb1/Zeb2	3	52
BP	GO:0010765	positive regulation of sodium ion transport	0.0192308	43/23355	0.0914749	0.233423	0.185804	Dmd	1	52
BP	GO:0010830	regulation of myotube differentiation	0.0192308	43/23355	0.0914749	0.233423	0.185804	Rbm24	1	52
BP	GO:0021955	central nervous system neuron axonogenesis	0.0192308	43/23355	0.0914749	0.233423	0.185804	Zeb2	1	52
BP	GO:0031062	positive regulation of histone methylation	0.0192308	43/23355	0.0914749	0.233423	0.185804	Jarid2	1	52
BP	GO:0046839	phospholipid dephosphorylation	0.0192308	43/23355	0.0914749	0.233423	0.185804	Synj1	1	52
BP	GO:0097484	dendrite extension	0.0192308	43/23355	0.0914749	0.233423	0.185804	Tmem108	1	52
BP	GO:0043547	positive regulation of GTPase activity	0.0384615	228/23355	0.0916154	0.233423	0.185804	Tbc1d12/Evi5	2	52
BP	GO:0007409	axonogenesis	0.0576923	483/23355	0.0925496	0.235324	0.187317	Foxg1/Slitrk1/Zeb2	3	52
BP	GO:0032369	negative regulation of lipid transport	0.0192308	44/23355	0.0935015	0.236304	0.188097	Irak1	1	52
BP	GO:0046621	negative regulation of organ growth	0.0192308	44/23355	0.0935015	0.236304	0.188097	Jarid2	1	52
BP	GO:0071385	cellular response to glucocorticoid stimulus	0.0192308	44/23355	0.0935015	0.236304	0.188097	Rps6kb1	1	52
BP	GO:0097191	extrinsic apoptotic signaling pathway	0.0384615	233/23355	0.0950298	0.239682	0.190786	Rock2/Rps6kb1	2	52
BP	GO:0010464	regulation of mesenchymal cell proliferation	0.0192308	45/23355	0.0955236	0.240443	0.191391	Zeb1	1	52
BP	GO:0014904	myotube cell development	0.0192308	46/23355	0.0975413	0.241764	0.192443	Dmd	1	52
BP	GO:0034340	response to type I interferon	0.0192308	46/23355	0.0975413	0.241764	0.192443	Irak1	1	52
BP	GO:0045740	positive regulation of DNA replication	0.0192308	46/23355	0.0975413	0.241764	0.192443	E2f7	1	52
BP	GO:0048536	spleen development	0.0192308	46/23355	0.0975413	0.241764	0.192443	Jarid2	1	52
BP	GO:0061647	histone H3-K9 modification	0.0192308	46/23355	0.0975413	0.241764	0.192443	Jarid2	1	52
BP	GO:1900077	negative regulation of cellular response to insulin stimulus	0.0192308	46/23355	0.0975413	0.241764	0.192443	Rps6kb1	1	52
BP	GO:1902991	regulation of amyloid precursor protein catabolic process	0.0192308	46/23355	0.0975413	0.241764	0.192443	Rock2	1	52
BP	GO:0000209	protein polyubiquitination	0.0384615	237/23355	0.0977877	0.241764	0.192443	Traf6/Ube2w	2	52
BP	GO:0046777	protein autophosphorylation	0.0384615	237/23355	0.0977877	0.241764	0.192443	Map3k11/Irak1	2	52
BP	GO:0010824	regulation of centrosome duplication	0.0192308	47/23355	0.0995546	0.244681	0.194765	Rock2	1	52
BP	GO:0034205	amyloid-beta formation	0.0192308	47/23355	0.0995546	0.244681	0.194765	Rock2	1	52
BP	GO:0089718	amino acid import across plasma membrane	0.0192308	47/23355	0.0995546	0.244681	0.194765	Slc16a2	1	52
BP	GO:0003197	endocardial cushion development	0.0192308	48/23355	0.101564	0.247672	0.197146	Rbm24	1	52
BP	GO:0007520	myoblast fusion	0.0192308	48/23355	0.101564	0.247672	0.197146	Adgrb3	1	52
BP	GO:0031057	negative regulation of histone modification	0.0192308	48/23355	0.101564	0.247672	0.197146	Jarid2	1	52
BP	GO:0032965	regulation of collagen biosynthetic process	0.0192308	48/23355	0.101564	0.247672	0.197146	Suco	1	52
BP	GO:0006898	receptor-mediated endocytosis	0.0384615	245/23355	0.103372	0.248682	0.19795	Synj1/Tmem108	2	52
BP	GO:0007157	heterophilic cell-cell adhesion via plasma membrane cell adhesion molecules	0.0192308	49/23355	0.103568	0.248682	0.19795	Pvr	1	52
BP	GO:0018198	peptidyl-cysteine modification	0.0192308	49/23355	0.103568	0.248682	0.19795	Dmd	1	52
BP	GO:0033344	cholesterol efflux	0.0192308	49/23355	0.103568	0.248682	0.19795	Irak1	1	52
BP	GO:0042088	T-helper 1 type immune response	0.0192308	49/23355	0.103568	0.248682	0.19795	Traf6	1	52
BP	GO:0045646	regulation of erythrocyte differentiation	0.0192308	49/23355	0.103568	0.248682	0.19795	Rbfox2	1	52
BP	GO:0071384	cellular response to corticosteroid stimulus	0.0192308	49/23355	0.103568	0.248682	0.19795	Rps6kb1	1	52
BP	GO:0090102	cochlea development	0.0192308	49/23355	0.103568	0.248682	0.19795	Zeb1	1	52
BP	GO:0008333	endosome to lysosome transport	0.0192308	50/23355	0.105568	0.251075	0.199855	Kif13a	1	52
BP	GO:0030520	intracellular estrogen receptor signaling pathway	0.0192308	50/23355	0.105568	0.251075	0.199855	Rbfox2	1	52
BP	GO:0047496	vesicle transport along microtubule	0.0192308	50/23355	0.105568	0.251075	0.199855	Kif13a	1	52
BP	GO:0048489	synaptic vesicle transport	0.0192308	50/23355	0.105568	0.251075	0.199855	Synj1	1	52
BP	GO:0061005	cell differentiation involved in kidney development	0.0192308	50/23355	0.105568	0.251075	0.199855	Tshz3	1	52
MF	GO:0003777	microtubule motor activity	0.0192308	70/22682	0.148631	0.258039	0.173837	Kif13a	1	52
MF	GO:0042379	chemokine receptor binding	0.0192308	76/22682	0.160312	0.273617	0.184332	Defb1	1	52
MF	GO:0038024	cargo receptor activity	0.0192308	77/22682	0.162243	0.273617	0.184332	Lrp1b	1	52
MF	GO:0019003	GDP binding	0.0192308	78/22682	0.16417	0.273617	0.184332	Rab2a	1	52
MF	GO:0042277	peptide binding	0.0384615	321/22682	0.167593	0.275646	0.185698	Rps6kb1/Prlr	2	52
MF	GO:0015171	amino acid transmembrane transporter activity	0.0192308	84/22682	0.175642	0.285134	0.19209	Slc16a2	1	52
MF	GO:0042562	hormone binding	0.0192308	87/22682	0.18132	0.290577	0.195757	Prlr	1	52

## Sheet: B
ID	Description	GeneRatio	BgRatio	pvalue	p.adjust	qvalue	geneID	Count	query
mmu05135	Yersinia infection	0.130435	134/8933	0.00469267	0.2385	0.206311	Rock2/Traf6/Irak1	3	23
mmu05140	Leishmaniasis	0.0869565	70/8933	0.0137712	0.2385	0.206311	Traf6/Irak1	2	23
mmu05133	Pertussis	0.0869565	77/8933	0.0165043	0.2385	0.206311	Traf6/Irak1	2	23
mmu05417	Lipid and atherosclerosis	0.130435	216/8933	0.0172834	0.2385	0.206311	Rock2/Traf6/Irak1	3	23
mmu05235	PD-L1 expression and PD-1 checkpoint pathway in cancer	0.0869565	88/8933	0.0212262	0.2385	0.206311	Rps6kb1/Traf6	2	23
mmu05410	Hypertrophic cardiomyopathy	0.0869565	91/8933	0.0226011	0.2385	0.206311	Dmd/Actc1	2	23
mmu05170	Human immunodeficiency virus 1 infection	0.130435	240/8933	0.0228092	0.2385	0.206311	Rps6kb1/Traf6/Irak1	3	23
mmu05414	Dilated cardiomyopathy	0.0869565	94/8933	0.0240124	0.2385	0.206311	Dmd/Actc1	2	23
mmu05132	Salmonella infection	0.130435	253/8933	0.0261638	0.2385	0.206311	Rock2/Traf6/Irak1	3	23
mmu04620	Toll-like receptor signaling pathway	0.0869565	100/8933	0.0269412	0.2385	0.206311	Traf6/Irak1	2	23
mmu05142	Chagas disease	0.0869565	103/8933	0.0284577	0.2385	0.206311	Traf6/Irak1	2	23
mmu04064	NF-kappa B signaling pathway	0.0869565	105/8933	0.0294875	0.2385	0.206311	Traf6/Irak1	2	23
mmu05145	Toxoplasmosis	0.0869565	110/8933	0.0321271	0.2385	0.206311	Traf6/Irak1	2	23
mmu04722	Neurotrophin signaling pathway	0.0869565	121/8933	0.0382494	0.2385	0.206311	Traf6/Irak1	2	23
mmu04010	MAPK signaling pathway	0.130435	294/8933	0.0384096	0.2385	0.206311	Map3k11/Traf6/Irak1	3	23
mmu04611	Platelet activation	0.0869565	124/8933	0.0399918	0.2385	0.206311	Rock2/Gucy1b1	2	23
mmu04152	AMPK signaling pathway	0.0869565	126/8933	0.0411701	0.2385	0.206311	Rps6kb1/Rab2a	2	23
mmu03040	Spliceosome	0.0869565	134/8933	0.0460141	0.2385	0.206311	Hnrnpa1/Hnrnpa1l2-ps2	2	23
mmu04936	Alcoholic liver disease	0.0869565	141/8933	0.0504185	0.2385	0.206311	Traf6/Irak1	2	23
mmu04140	Autophagy - animal	0.0869565	142/8933	0.05106	0.2385	0.206311	Rps6kb1/Traf6	2	23
mmu04270	Vascular smooth muscle contraction	0.0869565	144/8933	0.0523519	0.2385	0.206311	Rock2/Gucy1b1	2	23
mmu05162	Measles	0.0869565	146/8933	0.0536557	0.2385	0.206311	Traf6/Irak1	2	23
mmu04120	Ubiquitin mediated proteolysis	0.0869565	147/8933	0.054312	0.2385	0.206311	Traf6/Ube2w	2	23
mmu04921	Oxytocin signaling pathway	0.0869565	153/8933	0.0583104	0.245389	0.21227	Rock2/Gucy1b1	2	23
mmu05161	Hepatitis B	0.0869565	163/8933	0.0651973	0.263397	0.227847	Traf6/Irak1	2	23
mmu04022	cGMP-PKG signaling pathway	0.0869565	173/8933	0.072348	0.281044	0.243113	Rock2/Gucy1b1	2	23
mmu05152	Tuberculosis	0.0869565	180/8933	0.0775016	0.289914	0.250785	Traf6/Irak1	2	23
mmu05205	Proteoglycans in cancer	0.0869565	205/8933	0.0968142	0.349223	0.302089	Rock2/Rps6kb1	2	23
mmu05169	Epstein-Barr virus infection	0.0869565	231/8933	0.118212	0.368735	0.318968	Traf6/Irak1	2	23
mmu02010	ABC transporters	0.0434783	50/8933	0.121252	0.368735	0.318968	Defb1	1	23
mmu05171	Coronavirus disease - COVID-19	0.0869565	247/8933	0.131941	0.368735	0.318968	Traf6/Irak1	2	23
mmu05163	Human cytomegalovirus infection	0.0869565	256/8933	0.139828	0.368735	0.318968	Rock2/Rps6kb1	2	23
mmu04730	Long-term depression	0.0434783	60/8933	0.143753	0.368735	0.318968	Gucy1b1	1	23
mmu04213	Longevity regulating pathway - multiple species	0.0434783	62/8933	0.148186	0.368735	0.318968	Rps6kb1	1	23
mmu05332	Graft-versus-host disease	0.0434783	63/8933	0.150395	0.368735	0.318968	Kir3dl1	1	23
mmu04144	Endocytosis	0.0869565	273/8933	0.155008	0.368735	0.318968	Sh3kbp1/Traf6	2	23
mmu04622	RIG-I-like receptor signaling pathway	0.0434783	70/8933	0.165702	0.368735	0.318968	Traf6	1	23
mmu05221	Acute myeloid leukemia	0.0434783	70/8933	0.165702	0.368735	0.318968	Rps6kb1	1	23
mmu00562	Inositol phosphate metabolism	0.0434783	72/8933	0.170027	0.368735	0.318968	Synj1	1	23
mmu04917	Prolactin signaling pathway	0.0434783	74/8933	0.17433	0.368735	0.318968	Prlr	1	23
mmu04924	Renin secretion	0.0434783	76/8933	0.178612	0.368735	0.318968	Gucy1b1	1	23
mmu05212	Pancreatic cancer	0.0434783	76/8933	0.178612	0.368735	0.318968	Rps6kb1	1	23
mmu05412	Arrhythmogenic right ventricular cardiomyopathy	0.0434783	77/8933	0.180745	0.368735	0.318968	Dmd	1	23
mmu05206	MicroRNAs in cancer	0.0869565	303/8933	0.182555	0.368735	0.318968	Zeb1/Zeb2	2	23
mmu01521	EGFR tyrosine kinase inhibitor resistance	0.0434783	79/8933	0.184995	0.368735	0.318968	Rps6kb1	1	23
mmu04012	ErbB signaling pathway	0.0434783	84/8933	0.195528	0.368735	0.318968	Rps6kb1	1	23
mmu04540	Gap junction	0.0434783	86/8933	0.199705	0.368735	0.318968	Gucy1b1	1	23
mmu04970	Salivary secretion	0.0434783	86/8933	0.199705	0.368735	0.318968	Gucy1b1	1	23
mmu04260	Cardiac muscle contraction	0.0434783	87/8933	0.201785	0.368735	0.318968	Actc1	1	23
mmu05210	Colorectal cancer	0.0434783	88/8933	0.203861	0.368735	0.318968	Rps6kb1	1	23
mmu05416	Viral myocarditis	0.0434783	88/8933	0.203861	0.368735	0.318968	Dmd	1	23
mmu04211	Longevity regulating pathway	0.0434783	90/8933	0.207996	0.368735	0.318968	Rps6kb1	1	23
mmu04612	Antigen processing and presentation	0.0434783	90/8933	0.207996	0.368735	0.318968	Kir3dl1	1	23
mmu04657	IL-17 signaling pathway	0.0434783	91/8933	0.210056	0.368735	0.318968	Traf6	1	23
mmu04666	Fc gamma R-mediated phagocytosis	0.0434783	92/8933	0.212111	0.368735	0.318968	Rps6kb1	1	23
mmu01522	Endocrine resistance	0.0434783	93/8933	0.214161	0.368735	0.318968	Rps6kb1	1	23
mmu05222	Small cell lung cancer	0.0434783	93/8933	0.214161	0.368735	0.318968	Traf6	1	23
mmu04350	TGF-beta signaling pathway	0.0434783	95/8933	0.218245	0.368735	0.318968	Rps6kb1	1	23
mmu04070	Phosphatidylinositol signaling system	0.0434783	96/8933	0.220279	0.368735	0.318968	Synj1	1	23
mmu04713	Circadian entrainment	0.0434783	98/8933	0.224333	0.368735	0.318968	Gucy1b1	1	23
mmu05231	Choline metabolism in cancer	0.0434783	98/8933	0.224333	0.368735	0.318968	Rps6kb1	1	23
mmu05215	Prostate cancer	0.0434783	99/8933	0.226352	0.368735	0.318968	Zeb1	1	23
mmu04151	PI3K-Akt signaling pathway	0.0869565	359/8933	0.235743	0.377937	0.326928	Rps6kb1/Prlr	2	23
mmu05014	Amyotrophic lateral sclerosis	0.0869565	369/8933	0.245389	0.385719	0.33366	Hnrnpa1/Hnrnpa1l2-ps2	2	23
mmu04931	Insulin resistance	0.0434783	110/8933	0.248235	0.385719	0.33366	Rps6kb1	1	23
mmu04066	HIF-1 signaling pathway	0.0434783	114/8933	0.256045	0.391525	0.338682	Rps6kb1	1	23
mmu04670	Leukocyte transendothelial migration	0.0434783	118/8933	0.263777	0.391525	0.338682	Rock2	1	23
mmu04919	Thyroid hormone signaling pathway	0.0434783	120/8933	0.267614	0.391525	0.338682	Slc16a2	1	23
mmu04650	Natural killer cell mediated cytotoxicity	0.0434783	121/8933	0.269525	0.391525	0.338682	Kir3dl1	1	23
mmu04071	Sphingolipid signaling pathway	0.0434783	124/8933	0.27523	0.391525	0.338682	Rock2	1	23
mmu05150	Staphylococcus aureus infection	0.0434783	124/8933	0.27523	0.391525	0.338682	Defb1	1	23
mmu04380	Osteoclast differentiation	0.0434783	128/8933	0.282772	0.396666	0.343129	Traf6	1	23
mmu04068	FoxO signaling pathway	0.0434783	131/8933	0.288378	0.398667	0.34486	Foxg1	1	23
mmu00230	Purine metabolism	0.0434783	133/8933	0.292092	0.398667	0.34486	Gucy1b1	1	23
mmu04371	Apelin signaling pathway	0.0434783	137/8933	0.299466	0.399996	0.34601	Rps6kb1	1	23
mmu04910	Insulin signaling pathway	0.0434783	139/8933	0.303125	0.399996	0.34601	Rps6kb1	1	23
mmu04550	Signaling pathways regulating pluripotency of stem cells	0.0434783	140/8933	0.304947	0.399996	0.34601	Jarid2	1	23
mmu05224	Breast cancer	0.0434783	147/8933	0.317578	0.405821	0.351049	Rps6kb1	1	23
mmu05226	Gastric cancer	0.0434783	150/8933	0.322924	0.405821	0.351049	Rps6kb1	1	23
mmu04261	Adrenergic signaling in cardiomyocytes	0.0434783	152/8933	0.326466	0.405821	0.351049	Actc1	1	23
mmu05168	Herpes simplex virus 1 infection	0.0869565	459/8933	0.332535	0.405821	0.351049	Traf6/Irak1	2	23
mmu04150	mTOR signaling pathway	0.0434783	156/8933	0.333496	0.405821	0.351049	Rps6kb1	1	23
mmu04932	Non-alcoholic fatty liver disease	0.0434783	156/8933	0.333496	0.405821	0.351049	Map3k11	1	23
mmu05160	Hepatitis C	0.0434783	165/8933	0.349059	0.411161	0.355668	Traf6	1	23
mmu04530	Tight junction	0.0434783	167/8933	0.352469	0.411161	0.355668	Rock2	1	23
mmu04310	Wnt signaling pathway	0.0434783	168/8933	0.354168	0.411161	0.355668	Rock2	1	23
mmu04630	JAK-STAT signaling pathway	0.0434783	168/8933	0.354168	0.411161	0.355668	Prlr	1	23
mmu04514	Cell adhesion molecules	0.0434783	174/8933	0.364273	0.413388	0.357595	Pvr	1	23
mmu05225	Hepatocellular carcinoma	0.0434783	174/8933	0.364273	0.413388	0.357595	Rps6kb1	1	23
mmu04360	Axon guidance	0.0434783	181/8933	0.375871	0.42181	0.36488	Rock2	1	23
mmu04062	Chemokine signaling pathway	0.0434783	192/8933	0.393688	0.43695	0.377977	Rock2	1	23
mmu04510	Focal adhesion	0.0434783	201/8933	0.407902	0.447806	0.387367	Rock2	1	23
mmu04621	NOD-like receptor signaling pathway	0.0434783	211/8933	0.423322	0.459737	0.397688	Traf6	1	23
mmu04024	cAMP signaling pathway	0.0434783	218/8933	0.433887	0.462587	0.400153	Rock2	1	23
mmu04810	Regulation of actin cytoskeleton	0.0434783	220/8933	0.436871	0.462587	0.400153	Rock2	1	23
mmu05202	Transcriptional misregulation in cancer	0.0434783	223/8933	0.44132	0.462587	0.400153	Zeb1	1	23
mmu05207	Chemical carcinogenesis - receptor activation	0.0434783	225/8933	0.444266	0.462587	0.400153	Rps6kb1	1	23
mmu04714	Thermogenesis	0.0434783	231/8933	0.453018	0.466886	0.403872	Rps6kb1	1	23
mmu04060	Cytokine-cytokine receptor interaction	0.0434783	292/8933	0.534824	0.545629	0.471987	Prlr	1	23
mmu05165	Human papillomavirus infection	0.0434783	362/8933	0.614286	0.620429	0.536692	Rps6kb1	1	23
mmu04080	Neuroactive ligand-receptor interaction	0.0434783	373/8933	0.625527	0.625527	0.541102	Prlr	1	23

## Sheet: C
ID	Description	GeneRatio	BgRatio	pvalue	p.adjust	qvalue	geneID	Count	query
R-MMU-209543	p75NTR recruits signalling complexes	0.08	13/8880	0.000582393	0.020675	0.0124142	Traf6/Irak1	2	25
R-MMU-209560	NF-kB is activated and signals survival	0.08	13/8880	0.000582393	0.020675	0.0124142	Traf6/Irak1	2	25
R-MMU-937039	IRAK1 recruits IKK complex	0.08	13/8880	0.000582393	0.020675	0.0124142	Traf6/Irak1	2	25
R-MMU-975144	IRAK1 recruits IKK complex upon TLR7/8 or 9 stimulation	0.08	13/8880	0.000582393	0.020675	0.0124142	Traf6/Irak1	2	25
R-MMU-193639	p75NTR signals via NF-kB	0.08	16/8880	0.000891363	0.0253147	0.0152001	Traf6/Irak1	2	25
R-MMU-450321	JNK (c-Jun kinases) phosphorylation and activation mediated by activated human TAK1	0.08	21/8880	0.00154649	0.0344493	0.0206849	Traf6/Irak1	2	25
R-MMU-450302	activated TAK1 mediates p38 MAPK activation	0.08	22/8880	0.00169821	0.0344493	0.0206849	Traf6/Irak1	2	25
R-MMU-6803529	FGFR2 alternative splicing	0.08	24/8880	0.00202204	0.0358913	0.0215507	Hnrnpa1/Rbfox2	2	25
R-MMU-445989	TAK1 activates NFkB by phosphorylation and activation of IKKs complex	0.08	28/8880	0.0027503	0.0433936	0.0260554	Traf6/Irak1	2	25
R-MMU-390522	Striated Muscle Contraction	0.08	32/8880	0.00358408	0.0450702	0.0270622	Dmd/Actc1	2	25
R-MMU-9013407	RHOH GTPase cycle	0.08	32/8880	0.00358408	0.0450702	0.0270622	Rock2/Fam91a1	2	25
R-MMU-168638	NOD1/2 Signaling Pathway	0.08	33/8880	0.00380875	0.0450702	0.0270622	Traf6/Irak1	2	25
R-MMU-168643	Nucleotide-binding domain, leucine rich repeat containing receptor (NLR) signaling pathways	0.08	46/8880	0.00730092	0.0797486	0.0478846	Traf6/Irak1	2	25
R-MMU-448424	Interleukin-17 signaling	0.08	55/8880	0.0103146	0.0829094	0.0497825	Traf6/Irak1	2	25
R-MMU-450294	MAP kinase activation	0.08	55/8880	0.0103146	0.0829094	0.0497825	Traf6/Irak1	2	25
R-MMU-5627117	RHO GTPases Activate ROCKs	0.04	5/8880	0.0140007	0.0829094	0.0497825	Rock2	1	25
R-MMU-5676934	Protein repair	0.04	5/8880	0.0140007	0.0829094	0.0497825	Msrb3	1	25
R-MMU-8866376	Reelin signalling pathway	0.04	5/8880	0.0140007	0.0829094	0.0497825	Sh3kbp1	1	25
R-MMU-9013026	RHOB GTPase cycle	0.08	66/8880	0.0146204	0.0829094	0.0497825	Rock2/Actc1	2	25
R-MMU-168164	Toll Like Receptor 3 (TLR3) Cascade	0.08	67/8880	0.0150445	0.0829094	0.0497825	Traf6/Irak1	2	25
R-MMU-5654738	Signaling by FGFR2	0.08	68/8880	0.0154738	0.0829094	0.0497825	Hnrnpa1/Rbfox2	2	25
R-MMU-168142	Toll Like Receptor 10 (TLR10) Cascade	0.08	69/8880	0.0159085	0.0829094	0.0497825	Traf6/Irak1	2	25
R-MMU-168176	Toll Like Receptor 5 (TLR5) Cascade	0.08	69/8880	0.0159085	0.0829094	0.0497825	Traf6/Irak1	2	25
R-MMU-975871	MyD88 cascade initiated on plasma membrane	0.08	69/8880	0.0159085	0.0829094	0.0497825	Traf6/Irak1	2	25
R-MMU-166058	MyD88:MAL(TIRAP) cascade initiated on plasma membrane	0.08	70/8880	0.0163483	0.0829094	0.0497825	Traf6/Irak1	2	25
R-MMU-168179	Toll Like Receptor TLR1:TLR2 Cascade	0.08	70/8880	0.0163483	0.0829094	0.0497825	Traf6/Irak1	2	25
R-MMU-168188	Toll Like Receptor TLR6:TLR2 Cascade	0.08	70/8880	0.0163483	0.0829094	0.0497825	Traf6/Irak1	2	25
R-MMU-181438	Toll Like Receptor 2 (TLR2) Cascade	0.08	70/8880	0.0163483	0.0829094	0.0497825	Traf6/Irak1	2	25
R-MMU-975138	TRAF6 mediated induction of NFkB and MAP kinases upon TLR7/8 or 9 activation	0.08	73/8880	0.0176991	0.0839284	0.0503943	Traf6/Irak1	2	25
R-MMU-975155	MyD88 dependent cascade initiated on endosome	0.08	74/8880	0.0181596	0.0839284	0.0503943	Traf6/Irak1	2	25
R-MMU-168181	Toll Like Receptor 7/8 (TLR7/8) Cascade	0.08	75/8880	0.0186252	0.0839284	0.0503943	Traf6/Irak1	2	25
R-MMU-420597	Nectin/Necl trans heterodimerization	0.04	7/8880	0.0195481	0.0839284	0.0503943	Pvr	1	25
R-MMU-168138	Toll Like Receptor 9 (TLR9) Cascade	0.08	79/8880	0.020538	0.0839284	0.0503943	Traf6/Irak1	2	25
R-MMU-190236	Signaling by FGFR	0.08	80/8880	0.0210286	0.0839284	0.0503943	Hnrnpa1/Rbfox2	2	25
R-MMU-193704	p75 NTR receptor-mediated signalling	0.08	81/8880	0.0215241	0.0839284	0.0503943	Traf6/Irak1	2	25
R-MMU-1170546	Prolactin receptor signaling	0.04	8/8880	0.0223105	0.0839284	0.0503943	Prlr	1	25
R-MMU-9617828	FOXO-mediated transcription of cell cycle genes	0.04	8/8880	0.0223105	0.0839284	0.0503943	Foxg1	1	25
R-MMU-166166	MyD88-independent TLR4 cascade	0.08	86/8880	0.0240745	0.0839284	0.0503943	Traf6/Irak1	2	25
R-MMU-937061	TRIF(TICAM1)-mediated TLR4 signaling	0.08	86/8880	0.0240745	0.0839284	0.0503943	Traf6/Irak1	2	25
R-MMU-9012999	RHO GTPase cycle	0.16	400/8880	0.0242182	0.0839284	0.0503943	Rock2/Map3k11/Actc1/Fam91a1	4	25
R-MMU-9006934	Signaling by Receptor Tyrosine Kinases	0.16	402/8880	0.0246145	0.0839284	0.0503943	Rock2/Sh3kbp1/Hnrnpa1/Rbfox2	4	25
R-MMU-162658	Golgi Cisternae Pericentriolar Stack Reorganization	0.04	10/8880	0.0278131	0.0839284	0.0503943	Rab2a	1	25
R-MMU-193692	Regulated proteolysis of p75NTR	0.04	10/8880	0.0278131	0.0839284	0.0503943	Traf6	1	25
R-MMU-416572	Sema4D induced cell migration and growth-cone collapse	0.04	10/8880	0.0278131	0.0839284	0.0503943	Rock2	1	25
R-MMU-6804116	TP53 Regulates Transcription of Genes Involved in G1 Cell Cycle Arrest	0.04	10/8880	0.0278131	0.0839284	0.0503943	E2f7	1	25
R-MMU-937042	IRAK2 mediated activation of TAK1 complex	0.04	10/8880	0.0278131	0.0839284	0.0503943	Traf6	1	25
R-MMU-9645460	Alpha-protein kinase 1 signaling pathway	0.04	10/8880	0.0278131	0.0839284	0.0503943	Traf6	1	25
R-MMU-6811558	PI5P, PP2A and IER3 Regulate PI3K/AKT Signaling	0.08	95/8880	0.0289612	0.0839284	0.0503943	Traf6/Irak1	2	25
R-MMU-9020702	Interleukin-1 signaling	0.08	95/8880	0.0289612	0.0839284	0.0503943	Traf6/Irak1	2	25
R-MMU-879518	Transport of organic anions	0.04	11/8880	0.0305532	0.0850696	0.0510796	Slc16a2	1	25
R-MMU-982772	Growth hormone receptor signaling	0.04	11/8880	0.0305532	0.0850696	0.0510796	Prlr	1	25
R-MMU-166016	Toll Like Receptor 4 (TLR4) Cascade	0.08	101/8880	0.0324221	0.0884533	0.0531113	Traf6/Irak1	2	25
R-MMU-199418	Negative regulation of the PI3K/AKT network	0.08	102/8880	0.0330143	0.0884533	0.0531113	Traf6/Irak1	2	25
R-MMU-400685	Sema4D in semaphorin signaling	0.04	13/8880	0.0360111	0.0946397	0.0568259	Rock2	1	25
R-MMU-446652	Interleukin-1 family signaling	0.08	108/8880	0.0366562	0.0946397	0.0568259	Traf6/Irak1	2	25
R-MMU-205043	NRIF signals cell death from the nucleus	0.04	14/8880	0.038729	0.0964829	0.0579326	Traf6	1	25
R-MMU-975163	IRAK2 mediated activation of TAK1 complex upon TLR7/8 or 9 stimulation	0.04	14/8880	0.038729	0.0964829	0.0579326	Traf6	1	25
R-MMU-937072	TRAF6-mediated induction of TAK1 complex within TLR4 complex	0.04	15/8880	0.0414396	0.101456	0.0609185	Traf6	1	25
R-MMU-73887	Death Receptor Signalling	0.08	122/8880	0.0457237	0.110047	0.066077	Traf6/Irak1	2	25
R-MMU-1461957	Beta defensins	0.04	17/8880	0.0468387	0.110852	0.0665603	Defb1	1	25
R-MMU-2173795	Downregulation of SMAD2/3:SMAD4 transcriptional activity	0.04	18/8880	0.0495273	0.115293	0.0692271	Trim33	1	25
R-MMU-168898	Toll-like Receptor Cascades	0.08	130/8880	0.0512422	0.117361	0.0704689	Traf6/Irak1	2	25
R-MMU-388844	Receptor-type tyrosine-protein phosphatases	0.04	19/8880	0.0522086	0.117677	0.0706583	Slitrk1	1	25
R-MMU-8980692	RHOA GTPase cycle	0.08	134/8880	0.0540883	0.119898	0.0719919	Rock2/Actc1	2	25
R-MMU-6807004	Negative regulation of MET activity	0.04	20/8880	0.0548827	0.119898	0.0719919	Sh3kbp1	1	25
R-MMU-9013422	RHOBTB1 GTPase cycle	0.04	21/8880	0.0575495	0.120177	0.0721596	Rock2	1	25
R-MMU-937041	IKK complex recruitment mediated by RIP1	0.04	21/8880	0.0575495	0.120177	0.0721596	Traf6	1	25
R-MMU-9614085	FOXO-mediated transcription	0.04	21/8880	0.0575495	0.120177	0.0721596	Foxg1	1	25
R-MMU-983695	Antigen activates B Cell Receptor (BCR) leading to generation of second messengers	0.04	23/8880	0.0628615	0.129367	0.0776778	Sh3kbp1	1	25
R-MMU-166208	mTORC1-mediated signalling	0.04	24/8880	0.0655066	0.132885	0.07979	Rps6kb1	1	25
R-MMU-5689896	Ovarian tumor domain proteases	0.04	29/8880	0.0786254	0.155302	0.0932504	Traf6	1	25
R-MMU-397014	Muscle contraction	0.08	166/8880	0.0787448	0.155302	0.0932504	Dmd/Actc1	2	25
R-MMU-8866652	Synthesis of active ubiquitin: roles of E1 and E2 enzymes	0.04	30/8880	0.0812279	0.158005	0.0948733	Ube2w	1	25
R-MMU-182971	EGFR downregulation	0.04	31/8880	0.0838233	0.16085	0.0965816	Sh3kbp1	1	25
R-MMU-418990	Adherens junctions interactions	0.04	32/8880	0.0864117	0.161453	0.0969438	Pvr	1	25
R-MMU-9706574	RHOBTB GTPase Cycle	0.04	32/8880	0.0864117	0.161453	0.0969438	Rock2	1	25
R-MMU-2173793	Transcriptional activity of SMAD2/SMAD3:SMAD4 heterotrimer	0.04	34/8880	0.0915674	0.164589	0.0988269	Trim33	1	25
R-MMU-5673000	RAF activation	0.04	34/8880	0.0915674	0.164589	0.0988269	Map3k11	1	25
R-MMU-6791312	TP53 Regulates Transcription of Cell Cycle Genes	0.04	34/8880	0.0915674	0.164589	0.0988269	E2f7	1	25
R-MMU-1280215	Cytokine Signaling in Immune system	0.12	392/8880	0.0958718	0.169515	0.101784	Prlr/Traf6/Irak1	3	25
R-MMU-3928662	EPHB-mediated forward signaling	0.04	36/8880	0.0966951	0.169515	0.101784	Rock2	1	25
R-MMU-165159	MTOR signalling	0.04	40/8880	0.106867	0.180657	0.108474	Rps6kb1	1	25
R-MMU-421270	Cell-cell junction organization	0.04	40/8880	0.106867	0.180657	0.108474	Pvr	1	25
R-MMU-425397	Transport of vitamins, nucleosides, and related molecules	0.04	40/8880	0.106867	0.180657	0.108474	Slc16a2	1	25
R-MMU-177929	Signaling by EGFR	0.04	46/8880	0.12192	0.203678	0.122297	Sh3kbp1	1	25
R-MMU-373755	Semaphorin interactions	0.04	47/8880	0.124405	0.205412	0.123339	Rock2	1	25
R-MMU-1257604	PIP3 activates AKT signaling	0.08	224/8880	0.130277	0.212635	0.127676	Traf6/Irak1	2	25
R-MMU-1461973	Defensins	0.04	52/8880	0.136729	0.22063	0.132476	Defb1	1	25
R-MMU-170834	Signaling by TGF-beta Receptor Complex	0.04	54/8880	0.141611	0.225942	0.135665	Trim33	1	25
R-MMU-5688426	Deubiquitination	0.08	243/8880	0.148581	0.232327	0.1395	Mbd6/Traf6	2	25
R-MMU-8873719	RAB geranylgeranylation	0.04	57/8880	0.148886	0.232327	0.1395	Rab2a	1	25
R-MMU-9006925	Intracellular signaling by second messengers	0.08	250/8880	0.15546	0.239948	0.144076	Traf6/Irak1	2	25
R-MMU-422475	Axon guidance	0.08	256/8880	0.161407	0.244349	0.146718	Rock2/Sh3kbp1	2	25
R-MMU-9675108	Nervous system development	0.08	257/8880	0.162403	0.244349	0.146718	Rock2/Sh3kbp1	2	25
R-MMU-2682334	EPH-Ephrin signaling	0.04	64/8880	0.16563	0.244349	0.146718	Rock2	1	25
R-MMU-446728	Cell junction organization	0.04	64/8880	0.16563	0.244349	0.146718	Pvr	1	25
R-MMU-449147	Signaling by Interleukins	0.08	262/8880	0.1674	0.244349	0.146718	Traf6/Irak1	2	25
R-MMU-204998	Cell death signalling via NRAGE, NRIF and NADE	0.04	66/8880	0.170356	0.244349	0.146718	Traf6	1	25
R-MMU-6794362	Protein-protein interactions at synapses	0.04	66/8880	0.170356	0.244349	0.146718	Slitrk1	1	25
R-MMU-9013106	RHOC GTPase cycle	0.04	67/8880	0.172709	0.245247	0.147257	Rock2	1	25
R-MMU-9013408	RHOG GTPase cycle	0.04	68/8880	0.175056	0.246118	0.14778	Map3k11	1	25
R-MMU-416482	G alpha (12/13) signalling events	0.04	70/8880	0.17973	0.250212	0.150239	Rock2	1	25
R-MMU-6806834	Signaling by MET	0.04	74/8880	0.189003	0.260567	0.156456	Sh3kbp1	1	25
R-MMU-8852135	Protein ubiquitination	0.04	75/8880	0.191305	0.261205	0.156839	Ube2w	1	25
R-MMU-2871837	FCERI mediated NF-kB activation	0.04	76/8880	0.193601	0.261823	0.15721	Traf6	1	25
R-MMU-212300	PRC2 methylates histones and DNA	0.04	80/8880	0.202723	0.271573	0.163064	Jarid2	1	25
R-MMU-9006936	Signaling by TGFB family members	0.04	81/8880	0.204988	0.272041	0.163345	Trim33	1	25
R-MMU-1500931	Cell-Cell communication	0.04	83/8880	0.2095	0.275453	0.165395	Pvr	1	25
R-MMU-202424	Downstream TCR signaling	0.04	85/8880	0.213987	0.278772	0.167387	Traf6	1	25
R-MMU-5607764	CLEC7A (Dectin-1) signaling	0.04	88/8880	0.220671	0.284866	0.171047	Traf6	1	25
R-MMU-6803157	Antimicrobial peptides	0.04	89/8880	0.222887	0.285135	0.171208	Defb1	1	25
R-MMU-4420097	VEGFA-VEGFR2 Pathway	0.04	92/8880	0.229499	0.290972	0.174713	Rock2	1	25
R-MMU-198933	Immunoregulatory interactions between a Lymphoid and a non-Lymphoid cell	0.04	93/8880	0.231691	0.291151	0.17482	Pvr	1	25
R-MMU-5689603	UCH proteinases	0.04	95/8880	0.236057	0.294036	0.176552	Mbd6	1	25
R-MMU-8856825	Cargo recognition for clathrin-mediated endocytosis	0.04	98/8880	0.242561	0.29951	0.179839	Sh3kbp1	1	25
R-MMU-983705	Signaling by the B Cell Receptor (BCR)	0.04	99/8880	0.244717	0.299568	0.179874	Sh3kbp1	1	25
R-MMU-194138	Signaling by VEGF	0.04	100/8880	0.246868	0.299617	0.179904	Rock2	1	25
R-MMU-202403	TCR signaling	0.04	102/8880	0.251151	0.302232	0.181474	Traf6	1	25
R-MMU-5621481	C-type lectin receptors (CLRs)	0.04	106/8880	0.259647	0.309831	0.186036	Traf6	1	25
R-MMU-212165	Epigenetic regulation of gene expression	0.04	114/8880	0.276362	0.327028	0.196362	Jarid2	1	25
R-MMU-2454202	Fc epsilon receptor (FCERI) signaling	0.04	117/8880	0.282536	0.331572	0.19909	Traf6	1	25
R-MMU-68875	Mitotic Prophase	0.04	121/8880	0.29069	0.335594	0.201505	Rab2a	1	25
R-MMU-9018519	Estrogen-dependent gene expression	0.04	121/8880	0.29069	0.335594	0.201505	Zfp217	1	25
R-MMU-9013148	CDC42 GTPase cycle	0.04	134/8880	0.31658	0.361854	0.217274	Map3k11	1	25
R-MMU-8856828	Clathrin-mediated endocytosis	0.04	135/8880	0.318534	0.361854	0.217274	Sh3kbp1	1	25
R-MMU-1266738	Developmental Biology	0.08	453/8880	0.367065	0.413676	0.24839	Rock2/Sh3kbp1	2	25
R-MMU-72163	mRNA Splicing - Major Pathway	0.04	172/8880	0.387162	0.432889	0.259926	Hnrnpa1	1	25
R-MMU-72172	mRNA Splicing	0.04	178/8880	0.397646	0.441138	0.264879	Hnrnpa1	1	25
R-MMU-5689880	Ub-specific processing proteases	0.04	181/8880	0.402823	0.443417	0.266248	Traf6	1	25
R-MMU-8939211	ESR-mediated signaling	0.04	190/8880	0.418099	0.456693	0.274219	Zfp217	1	25
R-MMU-425407	SLC-mediated transmembrane transport	0.04	226/8880	0.475538	0.515468	0.30951	Slc16a2	1	25
R-MMU-72203	Processing of Capped Intron-Containing Pre-mRNA	0.04	229/8880	0.48007	0.516439	0.310093	Hnrnpa1	1	25
R-MMU-9006931	Signaling by Nuclear Receptors	0.04	239/8880	0.494909	0.528399	0.317275	Zfp217	1	25
R-MMU-5673001	RAF/MAP kinase cascade	0.04	261/8880	0.526137	0.557548	0.334777	Map3k11	1	25
R-MMU-5684996	MAPK1/MAPK3 signaling	0.04	266/8880	0.532971	0.560607	0.336613	Map3k11	1	25
R-MMU-983168	Antigen processing: Ubiquitination & Proteasome degradation	0.04	284/8880	0.556799	0.578457	0.347331	Ube2w	1	25
R-MMU-3700989	Transcriptional Regulation by TP53	0.04	285/8880	0.558088	0.578457	0.347331	E2f7	1	25
R-MMU-5683057	MAPK family signaling cascades	0.04	289/8880	0.563208	0.579533	0.347978	Map3k11	1	25
R-MMU-195258	RHO GTPase Effectors	0.04	309/8880	0.587966	0.600656	0.360661	Rock2	1	25
R-MMU-112316	Neuronal System	0.04	323/8880	0.604488	0.613124	0.368147	Slitrk1	1	25
R-MMU-983169	Class I MHC mediated antigen processing & presentation	0.04	342/8880	0.625897	0.630336	0.378482	Ube2w	1	25
R-MMU-68886	M Phase	0.04	388/8880	0.673221	0.673221	0.404232	Rab2a	1	25
