# Supplementary material for: Bone marrow mesenchymal stem cell-derived exosomal microRNA regulates microglial polarization
Source: PeerJ. 2023 Nov 9;11:e16359. doi: 10.7717/peerj.16359 (PMC10640847; doi:10.7717/peerj.16359)
Supplement: Supplemental Information 6 [file peerj-11-16359-s006.zip › raw data/Figure S2.xls]

## Sheet: A
ONTOLOGY	ID	Description	GeneRatio	BgRatio	pvalue	p.adjust	qvalue	geneID	Count	query
BP	GO:0033002	muscle cell proliferation	0.208791	245/23355	1.13962e-19	3.79606e-16	1.69863e-16	Akt1/Rhoa/S1pr1/Irak1/Il6/Il6ra/Jarid2/Myd88/Notch1/Pparg/Stat1/Tcf7l2/Tgfb2/Traf6/Vegfa/Mapk1/Gsk3b/Camk2d/Hdac4	19	91
BP	GO:0048660	regulation of smooth muscle cell proliferation	0.164835	171/23355	1.69088e-16	2.81617e-13	1.26015e-13	Akt1/Rhoa/S1pr1/Irak1/Il6/Il6ra/Myd88/Pparg/Stat1/Tcf7l2/Traf6/Vegfa/Gsk3b/Camk2d/Hdac4	15	91
BP	GO:0048659	smooth muscle cell proliferation	0.164835	177/23355	2.84672e-16	3.16081e-13	1.41437e-13	Akt1/Rhoa/S1pr1/Irak1/Il6/Il6ra/Myd88/Pparg/Stat1/Tcf7l2/Traf6/Vegfa/Gsk3b/Camk2d/Hdac4	15	91
BP	GO:1903706	regulation of hemopoiesis	0.208791	396/23355	8.80847e-16	7.33525e-13	3.28231e-13	Rhoa/Runx1/Socs1/Creb1/Fadd/Fos/Hmgb1/Il6/Inpp5d/Mafb/Mitf/Spi1/Stat1/Tal1/Zeb1/Traf6/Ets1/Gsk3b/Rc3h1	19	91
MF	GO:0140297	DNA-binding transcription factor binding	0.206522	410/22682	3.46538e-15	1.10199e-12	7.25905e-13	Arntl/Runx1/Creb1/Egr2/Lpin1/Fos/Hes1/Pparg/Spi1/Ski/Stat1/Tal1/Tcf7l2/Tle4/Nr1h3/Gsk3b/Hdac4/Lcor/Mier3	19	92
BP	GO:0048661	positive regulation of smooth muscle cell proliferation	0.131868	108/23355	1.18801e-14	7.91452e-12	3.54152e-12	Akt1/S1pr1/Irak1/Il6/Il6ra/Myd88/Stat1/Traf6/Vegfa/Gsk3b/Camk2d/Hdac4	12	91
BP	GO:0042063	gliogenesis	0.186813	343/23355	1.989e-14	1.01853e-11	4.55761e-12	Akt1/Rhoa/Creb1/Egr2/Hes1/Il6/Il6st/Notch1/Pparg/Ptprj/Rheb/Ski/Tal1/Tcf7l2/Tgfb2/Mapk1/Rtn4	17	91
BP	GO:0001503	ossification	0.197802	406/23355	2.1404e-14	1.01853e-11	4.55761e-12	Akt1/Rhoa/Runx1/S1pr1/Egr2/Il6/Il6st/Notch1/Enpp1/Pparg/Ski/Tcf7l2/Traf6/Vegfa/Wnt5a/Mapk1/Gsk3b/Hdac4	18	91
BP	GO:0030099	myeloid cell differentiation	0.197802	422/23355	4.15098e-14	1.72837e-11	7.73394e-12	Runx1/Creb1/Fadd/Fos/Hmgb1/Inpp5d/Mafb/Mitf/Pparg/Relb/Spi1/Stat1/Tal1/Traf6/Vegfa/Ets1/Gsk3b/Arid4a	18	91
BP	GO:0014706	striated muscle tissue development	0.197802	453/23355	1.38954e-13	5.14283e-11	2.30127e-11	Rhoa/Arntl/Creb1/S1pr1/Egr2/Fadd/Fos/Jarid2/Notch1/Ski/Tcf7l2/Tgfb2/Vegfa/Wnt5a/Mapk1/Gsk3b/Camk2d/Hdac4	18	91
BP	GO:0045637	regulation of myeloid cell differentiation	0.153846	222/23355	1.82351e-13	6.07412e-11	2.71799e-11	Runx1/Creb1/Fadd/Fos/Hmgb1/Inpp5d/Mafb/Mitf/Spi1/Stat1/Tal1/Traf6/Ets1/Gsk3b	14	91
BP	GO:0002573	myeloid leukocyte differentiation	0.153846	225/23355	2.19259e-13	6.63955e-11	2.97101e-11	Runx1/Creb1/Fadd/Fos/Inpp5d/Mafb/Mitf/Pparg/Relb/Spi1/Tal1/Traf6/Vegfa/Gsk3b	14	91
BP	GO:1903131	mononuclear cell differentiation	0.197802	468/23355	2.41403e-13	6.70093e-11	2.99847e-11	Rhoa/Runx1/Socs1/Fadd/Mr1/Il6/Il6ra/Inpp5d/Mafb/Pparg/Ptprj/Relb/Spi1/Zeb1/Traf6/Vegfa/Wnt1/Rc3h1	18	91
BP	GO:0060537	muscle tissue development	0.197802	477/23355	3.33138e-13	8.53602e-11	3.81962e-11	Rhoa/Arntl/Creb1/S1pr1/Egr2/Fadd/Fos/Jarid2/Notch1/Ski/Tcf7l2/Tgfb2/Vegfa/Wnt5a/Mapk1/Gsk3b/Camk2d/Hdac4	18	91
BP	GO:0045639	positive regulation of myeloid cell differentiation	0.120879	107/23355	3.84553e-13	9.14961e-11	4.09419e-11	Runx1/Creb1/Fadd/Fos/Hmgb1/Inpp5d/Stat1/Tal1/Traf6/Ets1/Gsk3b	11	91
BP	GO:0005977	glycogen metabolic process	0.10989	79/23355	5.60607e-13	1.09846e-10	4.91529e-11	Akt1/Grb10/Hmgb1/Il6st/Insr/Enpp1/Ppp3r2/Tcf7l2/Gsk3b/Stk40	10	91
BP	GO:0006073	cellular glucan metabolic process	0.10989	79/23355	5.60607e-13	1.09846e-10	4.91529e-11	Akt1/Grb10/Hmgb1/Il6st/Insr/Enpp1/Ppp3r2/Tcf7l2/Gsk3b/Stk40	10	91
BP	GO:0044042	glucan metabolic process	0.10989	79/23355	5.60607e-13	1.09846e-10	4.91529e-11	Akt1/Grb10/Hmgb1/Il6st/Insr/Enpp1/Ppp3r2/Tcf7l2/Gsk3b/Stk40	10	91
BP	GO:1902105	regulation of leukocyte differentiation	0.164835	307/23355	9.59739e-13	1.77605e-10	7.94731e-11	Rhoa/Runx1/Socs1/Creb1/Fadd/Fos/Il6/Inpp5d/Mafb/Mitf/Tal1/Zeb1/Traf6/Gsk3b/Rc3h1	15	91
BP	GO:0010001	glial cell differentiation	0.153846	255/23355	1.21068e-12	2.12251e-10	9.49763e-11	Akt1/Rhoa/Egr2/Hes1/Il6st/Notch1/Pparg/Ptprj/Rheb/Ski/Tal1/Tcf7l2/Mapk1/Rtn4	14	91
BP	GO:0045444	fat cell differentiation	0.153846	259/23355	1.49539e-12	2.49057e-10	1.11446e-10	Akt1/Arntl/Socs1/Creb1/Egr2/Lpin1/Hes1/Enpp1/Pparg/Tcf7l2/Vegfa/Wnt1/Wnt5a/Gsk3b	14	91
BP	GO:0006112	energy reserve metabolic process	0.10989	89/23355	1.91713e-12	3.04093e-10	1.36073e-10	Akt1/Grb10/Hmgb1/Il6st/Insr/Enpp1/Ppp3r2/Tcf7l2/Gsk3b/Stk40	10	91
CC	GO:0005667	transcription regulator complex	0.186813	469/23177	3.48321e-12	6.13045e-10	4.94983e-10	Arntl/Runx1/Creb1/Lpin1/Fos/Mafb/Pparg/Relb/Spi1/Ski/Tal1/Tcf7l2/Tle4/Nr1h3/Ets1/Hdac4/Arid4a	17	91
BP	GO:0048762	mesenchymal cell differentiation	0.142857	232/23355	6.33132e-12	9.5862e-10	4.28955e-10	Hes1/Il6/Notch1/Tcf7l2/Tgfb2/Vegfa/Wnt5a/Zeb2/Mapk1/Sdcbp/Gsk3b/Rtn4/Spred1	13	91
BP	GO:0048872	homeostasis of number of cells	0.164835	355/23355	7.67191e-12	1.11109e-09	4.97182e-10	Akt1/Fadd/Il6/Inpp5d/Mafb/Notch1/Spi1/Stat1/Tal1/Tgfb2/Vegfa/Ets1/Pmaip1/Arid4a/Rc3h1	15	91
BP	GO:0044264	cellular polysaccharide metabolic process	0.10989	104/23355	9.38453e-12	1.30249e-09	5.82829e-10	Akt1/Grb10/Hmgb1/Il6st/Insr/Enpp1/Ppp3r2/Tcf7l2/Gsk3b/Stk40	10	91
BP	GO:0022407	regulation of cell-cell adhesion	0.175824	432/23355	1.04453e-11	1.39173e-09	6.2276e-10	Akt1/Rhoa/Runx1/Socs1/Fadd/Hes1/Irak1/Il6/Il6st/Notch1/Traf6/Vegfa/Wnt1/Wnt5a/Ets1/Rc3h1	16	91
BP	GO:0045598	regulation of fat cell differentiation	0.120879	148/23355	1.3933e-11	1.78504e-09	7.98752e-10	Akt1/Arntl/Creb1/Lpin1/Hes1/Enpp1/Pparg/Tcf7l2/Vegfa/Wnt1/Wnt5a	11	91
BP	GO:0045785	positive regulation of cell adhesion	0.175824	442/23355	1.47033e-11	1.80916e-09	8.09545e-10	Rhoa/Runx1/Socs1/Fadd/Hes1/Irak1/Il6/Il6st/Ptprj/Tgfb2/Traf6/Vegfa/Wnt5a/Ets1/Gsk3b/Vav3	16	91
BP	GO:0050673	epithelial cell proliferation	0.175824	443/23355	1.52076e-11	1.80916e-09	8.09545e-10	Akt1/Cldn1/Glul/Hes1/Hmgb1/Il6/Notch1/Pparg/Stat1/Tcf7l2/Tgfb2/Vegfa/Wnt5a/Mapk1/Rtn4/Rictor	16	91
BP	GO:0035270	endocrine system development	0.120879	150/23355	1.61321e-11	1.85296e-09	8.29147e-10	Arntl/Creb1/Hes1/Il6/Il6ra/Ins1/Insr/Rheb/Tcf7l2/Wnt5a/Mapk1	11	91
BP	GO:0007178	transmembrane receptor protein serine/threonine kinase signaling pathway	0.164835	381/23355	2.08688e-11	2.31713e-09	1.03685e-09	Creb1/Fos/Hes1/Myd88/Notch1/Pparg/Ski/Tcf7l2/Zeb1/Tgfb2/Tgif1/Wnt1/Wnt5a/Sdcbp/Spred1	15	91
BP	GO:0005976	polysaccharide metabolic process	0.10989	115/23355	2.58843e-11	2.78131e-09	1.24456e-09	Akt1/Grb10/Hmgb1/Il6st/Insr/Enpp1/Ppp3r2/Tcf7l2/Gsk3b/Stk40	10	91
BP	GO:0071695	anatomical structure maturation	0.142857	279/23355	6.3775e-11	6.63858e-09	2.97057e-09	Akt1/Rhoa/Runx1/S1pr1/Hes1/Notch1/Pparg/Tal1/Tgfb2/Vegfa/Wnt1/Wnt5a/Gsk3b	13	91
BP	GO:0002761	regulation of myeloid leukocyte differentiation	0.10989	130/23355	8.82211e-11	8.61767e-09	3.85616e-09	Runx1/Creb1/Fadd/Fos/Inpp5d/Mafb/Mitf/Tal1/Traf6/Gsk3b	10	91
BP	GO:0030098	lymphocyte differentiation	0.164835	423/23355	9.0478e-11	8.61767e-09	3.85616e-09	Rhoa/Runx1/Socs1/Fadd/Mr1/Il6/Il6ra/Inpp5d/Mafb/Ptprj/Relb/Spi1/Zeb1/Wnt1/Rc3h1	15	91
BP	GO:0045165	cell fate commitment	0.142857	287/23355	9.0549e-11	8.61767e-09	3.85616e-09	Rhoa/Runx1/Hes1/Il6/Il6ra/Mitf/Notch1/Pparg/Tal1/Tcf7l2/Tgfb2/Wnt1/Wnt5a	13	91
BP	GO:0060485	mesenchyme development	0.142857	288/23355	9.45333e-11	8.74696e-09	3.91401e-09	Hes1/Il6/Notch1/Tcf7l2/Tgfb2/Vegfa/Wnt5a/Zeb2/Mapk1/Sdcbp/Gsk3b/Rtn4/Spred1	13	91
BP	GO:0010631	epithelial cell migration	0.142857	304/23355	1.84278e-10	1.63761e-08	7.32782e-09	Akt1/Rhoa/Glul/Hmgb1/Notch1/Pparg/Tgfb2/Vegfa/Wnt5a/Ets1/Zeb2/Rtn4/Spred1	13	91
BP	GO:0019221	cytokine-mediated signaling pathway	0.153846	372/23355	1.86818e-10	1.63761e-08	7.32782e-09	Akt1/Socs1/Fadd/Irak1/Il6/Il6ra/Il6st/Myd88/Pparg/Spi1/Stat1/Traf6/Wnt5a/Ikbke	14	91
BP	GO:0090132	epithelium migration	0.142857	306/23355	1.99769e-10	1.70623e-08	7.63488e-09	Akt1/Rhoa/Glul/Hmgb1/Notch1/Pparg/Tgfb2/Vegfa/Wnt5a/Ets1/Zeb2/Rtn4/Spred1	13	91
BP	GO:0090130	tissue migration	0.142857	308/23355	2.16436e-10	1.80237e-08	8.06509e-09	Akt1/Rhoa/Glul/Hmgb1/Notch1/Pparg/Tgfb2/Vegfa/Wnt5a/Ets1/Zeb2/Rtn4/Spred1	13	91
BP	GO:0050678	regulation of epithelial cell proliferation	0.153846	377/23355	2.22476e-10	1.80748e-08	8.08795e-09	Akt1/Cldn1/Glul/Hes1/Il6/Notch1/Pparg/Stat1/Tcf7l2/Tgfb2/Vegfa/Wnt5a/Rtn4/Rictor	14	91
MF	GO:0001228	DNA-binding transcription activator activity, RNA polymerase II-specific	0.173913	496/22682	1.47219e-10	2.34079e-08	1.54193e-08	Arntl/Bach1/Runx1/Creb1/Egr2/Fos/Mafb/Maf/Mitf/Pparg/Relb/Spi1/Tcf7l2/Nr1h3/Ets1/Zeb2	16	92
BP	GO:0001837	epithelial to mesenchymal transition	0.10989	147/23355	2.97974e-10	2.36322e-08	1.05747e-08	Il6/Notch1/Tcf7l2/Tgfb2/Vegfa/Wnt5a/Sdcbp/Gsk3b/Rtn4/Spred1	10	91
BP	GO:0071216	cellular response to biotic stimulus	0.142857	323/23355	3.8785e-10	3.00448e-08	1.34442e-08	Aicda/Akt1/Rhoa/Hmgb1/Irak1/Il6/Myd88/Stat1/Traf6/Nr1h3/Wnt5a/Mapk1/Gsk3b	13	91
BP	GO:0048732	gland development	0.164835	473/23355	4.25425e-10	3.22066e-08	1.44115e-08	Runx1/Creb1/Fadd/Hes1/Il6/Insr/Jarid2/Mafb/Notch1/Tcf7l2/Vegfa/Wnt1/Wnt5a/Mapk1/Rtn4	15	91
BP	GO:0021700	developmental maturation	0.142857	333/23355	5.62916e-10	4.16683e-08	1.86453e-08	Akt1/Rhoa/Runx1/S1pr1/Hes1/Notch1/Pparg/Tal1/Tgfb2/Vegfa/Wnt1/Wnt5a/Gsk3b	13	91
BP	GO:1901652	response to peptide	0.153846	406/23355	5.83878e-10	4.22804e-08	1.89193e-08	Agtrap/Akt1/Socs1/Creb1/Egr2/Lpin1/Grb10/Insr/Notch1/Enpp1/Pparg/Ptprj/Stat1/Gsk3b	14	91
BP	GO:0051051	negative regulation of transport	0.164835	492/23355	7.30517e-10	5.17734e-08	2.31671e-08	Akt1/Grb10/Hes1/Irak1/Il6/Insr/Notch1/Enpp1/Pea15a/Pparg/Tgfb2/Nr1h3/Sdcbp/Hbp1/Camk2d	15	91
BP	GO:0051090	regulation of DNA-binding transcription factor activity	0.153846	415/23355	7.7556e-10	5.29534e-08	2.36951e-08	Akt1/Hes1/Irak1/Il6/Myd88/Enpp1/Pparg/Tcf7l2/Traf6/Vegfa/Wnt1/Wnt5a/Mapk1/Hdac4	14	91
BP	GO:0043434	response to peptide hormone	0.142857	342/23355	7.7896e-10	5.29534e-08	2.36951e-08	Agtrap/Akt1/Socs1/Creb1/Egr2/Lpin1/Grb10/Insr/Enpp1/Pparg/Ptprj/Stat1/Gsk3b	13	91
MF	GO:0070491	repressing transcription factor binding	0.0869565	72/22682	5.19817e-10	5.51006e-08	3.6296e-08	Runx1/Pparg/Ski/Stat1/Tcf7l2/Tle4/Hdac4/Mier3	8	92
BP	GO:0014015	positive regulation of gliogenesis	0.0879121	81/23355	9.89442e-10	6.59166e-08	2.94958e-08	Egr2/Hes1/Il6/Il6st/Notch1/Pparg/Rheb/Rtn4	8	91
BP	GO:0007517	muscle organ development	0.142857	357/23355	1.31137e-09	8.56505e-08	3.83261e-08	Rhoa/Arntl/Creb1/S1pr1/Egr2/Fos/Il6/Notch1/Ski/Tcf7l2/Tgfb2/Wnt5a/Hdac4	13	91
BP	GO:0030217	T cell differentiation	0.131868	290/23355	1.41075e-09	9.03693e-08	4.04376e-08	Rhoa/Runx1/Socs1/Fadd/Mr1/Il6/Il6ra/Mafb/Relb/Zeb1/Wnt1/Rc3h1	12	91
BP	GO:0014013	regulation of gliogenesis	0.0989011	125/23355	1.459e-09	9.16967e-08	4.10316e-08	Egr2/Hes1/Il6/Il6st/Notch1/Pparg/Rheb/Ski/Rtn4	9	91
BP	GO:0044262	cellular carbohydrate metabolic process	0.131868	296/23355	1.77841e-09	1.08908e-07	4.87334e-08	Akt1/Grb10/Hmgb1/Il6/Il6st/Insr/Enpp1/Ppp3r2/Tcf7l2/Gsk3b/Stk40/Hdac4	12	91
BP	GO:0050767	regulation of neurogenesis	0.153846	443/23355	1.79825e-09	1.08908e-07	4.87334e-08	Arntl/Egr2/Hes1/Il6/Il6st/Notch1/Pparg/Rheb/Ski/Vegfa/Wnt5a/Zeb2/Gsk3b/Rtn4	14	91
BP	GO:0045687	positive regulation of glial cell differentiation	0.0769231	55/23355	1.87913e-09	1.09251e-07	4.88867e-08	Egr2/Hes1/Il6st/Notch1/Pparg/Rheb/Rtn4	7	91
BP	GO:0071219	cellular response to molecule of bacterial origin	0.131868	298/23355	1.91894e-09	1.09251e-07	4.88867e-08	Aicda/Akt1/Rhoa/Hmgb1/Irak1/Il6/Myd88/Stat1/Traf6/Nr1h3/Wnt5a/Mapk1	12	91
BP	GO:1902107	positive regulation of leukocyte differentiation	0.10989	178/23355	1.9351e-09	1.09251e-07	4.88867e-08	Rhoa/Runx1/Socs1/Creb1/Fadd/Fos/Il6/Inpp5d/Traf6/Gsk3b	10	91
BP	GO:1903708	positive regulation of hemopoiesis	0.10989	178/23355	1.9351e-09	1.09251e-07	4.88867e-08	Rhoa/Runx1/Socs1/Creb1/Fadd/Fos/Il6/Inpp5d/Traf6/Gsk3b	10	91
BP	GO:0010632	regulation of epithelial cell migration	0.120879	240/23355	2.46457e-09	1.36824e-07	6.1225e-08	Akt1/Rhoa/Glul/Notch1/Pparg/Tgfb2/Vegfa/Wnt5a/Ets1/Rtn4/Spred1	11	91
BP	GO:0032868	response to insulin	0.120879	241/23355	2.57429e-09	1.40573e-07	6.29025e-08	Akt1/Socs1/Egr2/Lpin1/Grb10/Insr/Enpp1/Pparg/Ptprj/Stat1/Gsk3b	11	91
BP	GO:0045685	regulation of glial cell differentiation	0.0879121	94/23355	3.28628e-09	1.76558e-07	7.90046e-08	Egr2/Hes1/Il6st/Notch1/Pparg/Rheb/Tcf7l2/Rtn4	8	91
BP	GO:1903037	regulation of leukocyte cell-cell adhesion	0.131868	314/23355	3.45765e-09	1.82817e-07	8.18052e-08	Akt1/Rhoa/Runx1/Socs1/Fadd/Hes1/Irak1/Il6/Il6st/Traf6/Ets1/Rc3h1	12	91
BP	GO:0090092	regulation of transmembrane receptor protein serine/threonine kinase signaling pathway	0.120879	250/23355	3.77693e-09	1.96578e-07	8.79628e-08	Hes1/Notch1/Pparg/Ski/Tcf7l2/Zeb1/Tgfb2/Wnt1/Wnt5a/Sdcbp/Spred1	11	91
BP	GO:0070663	regulation of leukocyte proliferation	0.120879	252/23355	4.10433e-09	2.10331e-07	9.4117e-08	Fadd/Hes1/Il6/Il6st/Inpp5d/Myd88/Traf6/Mapk1/Gsk3b/Vav3/Rc3h1	11	91
MF	GO:0061629	RNA polymerase II-specific DNA-binding transcription factor binding	0.130435	295/22682	2.69168e-09	2.13988e-07	1.40959e-07	Arntl/Creb1/Egr2/Fos/Pparg/Spi1/Stat1/Tcf7l2/Nr1h3/Gsk3b/Lcor/Mier3	12	92
BP	GO:0031016	pancreas development	0.0879121	98/23355	4.58739e-09	2.31524e-07	1.036e-07	Arntl/Hes1/Il6/Il6ra/Ins1/Insr/Rheb/Wnt5a	8	91
BP	GO:0071375	cellular response to peptide hormone stimulus	0.120879	257/23355	5.0366e-09	2.50402e-07	1.12048e-07	Agtrap/Akt1/Socs1/Lpin1/Grb10/Insr/Enpp1/Pparg/Ptprj/Stat1/Gsk3b	11	91
BP	GO:0021915	neural tube development	0.10989	197/23355	5.15234e-09	2.52389e-07	1.12937e-07	Hes1/Notch1/Ski/Tcf7l2/Tgfb2/Tgif1/Traf6/Wnt1/Wnt5a/Zeb2	10	91
BP	GO:0031018	endocrine pancreas development	0.0769231	64/23355	5.5917e-09	2.69941e-07	1.20791e-07	Arntl/Hes1/Il6/Il6ra/Ins1/Rheb/Wnt5a	7	91
BP	GO:0048738	cardiac muscle tissue development	0.120879	261/23355	5.91419e-09	2.81431e-07	1.25932e-07	Creb1/S1pr1/Fadd/Jarid2/Notch1/Tgfb2/Vegfa/Wnt5a/Mapk1/Gsk3b/Camk2d	11	91
BP	GO:0045926	negative regulation of growth	0.120879	264/23355	6.65956e-09	3.12437e-07	1.39806e-07	Jarid2/Notch1/Enpp1/Pparg/Ptprj/Tcf7l2/Tgfb2/Wnt5a/Gsk3b/Dnajb2/Rtn4	11	91
MF	GO:0005126	cytokine receptor binding	0.130435	313/22682	5.23321e-09	3.32832e-07	2.19244e-07	Fadd/Irak1/Il6/Il6ra/Il6st/Myd88/Stat1/Tgfb2/Traf6/Vegfa/Sdcbp/Spred1	12	92
BP	GO:0022409	positive regulation of cell-cell adhesion	0.120879	267/23355	7.4878e-09	3.44453e-07	1.54133e-07	Rhoa/Runx1/Socs1/Fadd/Hes1/Irak1/Il6/Il6st/Traf6/Wnt5a/Ets1	11	91
BP	GO:0032869	cellular response to insulin stimulus	0.10989	205/23355	7.54881e-09	3.44453e-07	1.54133e-07	Akt1/Socs1/Lpin1/Grb10/Insr/Enpp1/Pparg/Ptprj/Stat1/Gsk3b	10	91
BP	GO:0046849	bone remodeling	0.0879121	105/23355	7.94979e-09	3.57848e-07	1.60127e-07	S1pr1/Il6/Inpp5d/Mitf/Enpp1/Traf6/Vegfa/Gsk3b	8	91
BP	GO:0070665	positive regulation of leukocyte proliferation	0.0989011	152/23355	8.21267e-09	3.64752e-07	1.63216e-07	Fadd/Hes1/Il6/Il6st/Myd88/Traf6/Mapk1/Gsk3b/Vav3	9	91
BP	GO:0060337	type I interferon signaling pathway	0.0659341	40/23355	1.0214e-08	4.41855e-07	1.97718e-07	Fadd/Irak1/Myd88/Stat1/Wnt5a/Ikbke	6	91
BP	GO:0071357	cellular response to type I interferon	0.0659341	40/23355	1.0214e-08	4.41855e-07	1.97718e-07	Fadd/Irak1/Myd88/Stat1/Wnt5a/Ikbke	6	91
BP	GO:0050679	positive regulation of epithelial cell proliferation	0.10989	212/23355	1.04068e-08	4.44426e-07	1.98868e-07	Akt1/Cldn1/Glul/Il6/Notch1/Tcf7l2/Vegfa/Wnt5a/Rtn4/Rictor	10	91
BP	GO:0071900	regulation of protein serine/threonine kinase activity	0.142857	427/23355	1.11997e-08	4.72231e-07	2.1131e-07	Akt1/Rhoa/Irak1/Ins1/Insr/Prkar1b/Ptprj/Traf6/Vegfa/Wnt5a/Zeb2/Gsk3b/Spred1	13	91
MF	GO:0070851	growth factor receptor binding	0.0978261	149/22682	9.75924e-09	5.1724e-07	3.40717e-07	Irak1/Il6/Il6ra/Il6st/Myd88/Ptprj/Vegfa/Sdcbp/Vav3	9	92
BP	GO:0007159	leukocyte cell-cell adhesion	0.131868	353/23355	1.27619e-08	5.31374e-07	2.37775e-07	Akt1/Rhoa/Runx1/Socs1/Fadd/Hes1/Irak1/Il6/Il6st/Traf6/Ets1/Rc3h1	12	91
BP	GO:0001959	regulation of cytokine-mediated signaling pathway	0.0879121	112/23355	1.32604e-08	5.45313e-07	2.44012e-07	Socs1/Fadd/Irak1/Il6/Il6st/Pparg/Wnt5a/Ikbke	8	91
BP	GO:0043542	endothelial cell migration	0.10989	218/23355	1.35797e-08	5.51632e-07	2.46839e-07	Akt1/Rhoa/Glul/Hmgb1/Notch1/Pparg/Vegfa/Wnt5a/Ets1/Spred1	10	91
BP	GO:0001667	ameboidal-type cell migration	0.142857	439/23355	1.55433e-08	6.23794e-07	2.7913e-07	Akt1/Rhoa/Glul/Hmgb1/Notch1/Pparg/Tgfb2/Vegfa/Wnt5a/Ets1/Zeb2/Rtn4/Spred1	13	91
BP	GO:0071222	cellular response to lipopolysaccharide	0.120879	288/23355	1.63653e-08	6.48961e-07	2.90391e-07	Aicda/Akt1/Rhoa/Hmgb1/Irak1/Il6/Myd88/Stat1/Traf6/Nr1h3/Mapk1	11	91
BP	GO:1903039	positive regulation of leukocyte cell-cell adhesion	0.10989	223/23355	1.68487e-08	6.56871e-07	2.93931e-07	Rhoa/Runx1/Socs1/Fadd/Hes1/Irak1/Il6/Il6st/Traf6/Ets1	10	91
BP	GO:0090287	regulation of cellular response to growth factor stimulus	0.120879	289/23355	1.69591e-08	6.56871e-07	2.93931e-07	Grb10/Hes1/Notch1/Pparg/Ski/Tcf7l2/Zeb1/Wnt1/Wnt5a/Sdcbp/Spred1	11	91
BP	GO:0045670	regulation of osteoclast differentiation	0.0769231	75/23355	1.72573e-08	6.60738e-07	2.95661e-07	Creb1/Fos/Inpp5d/Mafb/Mitf/Traf6/Gsk3b	7	91
BP	GO:0050769	positive regulation of neurogenesis	0.120879	291/23355	1.82049e-08	6.89096e-07	3.08351e-07	Egr2/Hes1/Il6/Il6st/Notch1/Pparg/Rheb/Vegfa/Zeb2/Gsk3b/Rtn4	11	91
BP	GO:0045747	positive regulation of Notch signaling pathway	0.0659341	44/23355	1.85512e-08	6.94314e-07	3.10685e-07	Hes1/Il6st/Notch1/Tgfb2/Wnt1/Tspan14	6	91
BP	GO:0010720	positive regulation of cell development	0.131868	368/23355	2.0214e-08	7.48144e-07	3.34773e-07	Runx1/Egr2/Hes1/Il6/Il6st/Notch1/Pparg/Rheb/Vegfa/Zeb2/Gsk3b/Rtn4	12	91
BP	GO:0001819	positive regulation of cytokine production	0.142857	452/23355	2.19205e-08	7.93665e-07	3.55142e-07	Runx1/Creb1/Fadd/Hmgb1/Irak1/Il6/Il6ra/Myd88/Ptprj/Stat1/Traf6/Wnt5a/Rtn4	13	91
BP	GO:0002460	adaptive immune response based on somatic recombination of immune receptors built from immunoglobulin superfamily domains	0.142857	452/23355	2.19205e-08	7.93665e-07	3.55142e-07	Aicda/Fadd/Mr1/Hmgb1/Il6/Il6ra/Inpp5d/Myd88/Relb/Traf6/Vegfa/Stard7/Rc3h1	13	91
BP	GO:0010594	regulation of endothelial cell migration	0.0989011	171/23355	2.29381e-08	8.21579e-07	3.67633e-07	Akt1/Rhoa/Glul/Notch1/Pparg/Vegfa/Wnt5a/Ets1/Spred1	9	91
BP	GO:0045765	regulation of angiogenesis	0.120879	298/23355	2.32333e-08	8.23299e-07	3.68403e-07	Runx1/Glul/Hmgb1/Pparg/Stat1/Tgfb2/Vegfa/Wnt5a/Ets1/Rtn4/Spred1	11	91
BP	GO:0034340	response to type I interferon	0.0659341	46/23355	2.44628e-08	8.57741e-07	3.83815e-07	Fadd/Irak1/Myd88/Stat1/Wnt5a/Ikbke	6	91
BP	GO:1904996	positive regulation of leukocyte adhesion to vascular endothelial cell	0.0549451	23/23355	2.55809e-08	8.87603e-07	3.97176e-07	Rhoa/Irak1/Il6/Traf6/Ets1	5	91
BP	GO:0060759	regulation of response to cytokine stimulus	0.0879121	122/23355	2.60165e-08	8.93411e-07	3.99776e-07	Socs1/Fadd/Irak1/Il6/Il6st/Pparg/Wnt5a/Ikbke	8	91
BP	GO:1901342	regulation of vasculature development	0.120879	302/23355	2.6632e-08	9.05218e-07	4.05059e-07	Runx1/Glul/Hmgb1/Pparg/Stat1/Tgfb2/Vegfa/Wnt5a/Ets1/Rtn4/Spred1	11	91
BP	GO:1901653	cellular response to peptide	0.120879	303/23355	2.75481e-08	9.26896e-07	4.14759e-07	Agtrap/Akt1/Socs1/Lpin1/Grb10/Insr/Enpp1/Pparg/Ptprj/Stat1/Gsk3b	11	91
BP	GO:0002040	sprouting angiogenesis	0.0879121	124/23355	2.95577e-08	9.84568e-07	4.40566e-07	Akt1/Rhoa/Glul/Hmgb1/Notch1/Vegfa/Rtn4/Spred1	8	91
MF	GO:0070888	E-box binding	0.0652174	44/22682	2.35344e-08	1.06914e-06	7.04263e-07	Arntl/Hes1/Mitf/Pparg/Tal1/Zeb1	6	92
BP	GO:0045646	regulation of erythrocyte differentiation	0.0659341	49/23355	3.61803e-08	1.19323e-06	5.33937e-07	Inpp5d/Mafb/Spi1/Stat1/Tal1/Ets1	6	91
BP	GO:0045927	positive regulation of growth	0.120879	312/23355	3.71445e-08	1.21302e-06	5.42793e-07	Akt1/Rhoa/Creb1/Insr/Notch1/Tgfb2/Vegfa/Mapk1/Sdcbp/Gsk3b/Rtn4	11	91
BP	GO:0002237	response to molecule of bacterial origin	0.131868	393/23355	4.15941e-08	1.34515e-06	6.01914e-07	Aicda/Akt1/Rhoa/Hmgb1/Irak1/Il6/Myd88/Stat1/Traf6/Nr1h3/Wnt5a/Mapk1	12	91
BP	GO:0031663	lipopolysaccharide-mediated signaling pathway	0.0659341	51/23355	4.63058e-08	1.48312e-06	6.63655e-07	Akt1/Irak1/Myd88/Stat1/Traf6/Mapk1	6	91
BP	GO:0015980	energy derivation by oxidation of organic compounds	0.10989	250/23355	4.96027e-08	1.57359e-06	7.04134e-07	Akt1/Grb10/Hmgb1/Il6st/Insr/Enpp1/Ppp3r2/Tcf7l2/Gsk3b/Stk40	10	91
BP	GO:0030857	negative regulation of epithelial cell differentiation	0.0659341	52/23355	5.21826e-08	1.63981e-06	7.33769e-07	Hes1/Notch1/Zeb1/Tgfb2/Vegfa/Spred1	6	91
BP	GO:0031098	stress-activated protein kinase signaling cascade	0.10989	252/23355	5.34559e-08	1.66413e-06	7.44648e-07	Akt1/Rhoa/Irak1/Myd88/Spi1/Tgfb2/Traf6/Vegfa/Wnt5a/Mapk1	10	91
BP	GO:0006091	generation of precursor metabolites and energy	0.131868	404/23355	5.62165e-08	1.73386e-06	7.75853e-07	Akt1/Rhoa/Grb10/Hmgb1/Il6st/Insr/Enpp1/Ppp3r2/Tcf7l2/Gsk3b/Stk40/Hdac4	12	91
BP	GO:0032103	positive regulation of response to external stimulus	0.131868	405/23355	5.77507e-08	1.76484e-06	7.89714e-07	S1pr1/Fadd/Hmgb1/Il6/Ptprj/Traf6/Vegfa/Wnt5a/Ets1/Mapk1/Ikbke/Rtn4	12	91
BP	GO:0050867	positive regulation of cell activation	0.142857	494/23355	6.19037e-08	1.86122e-06	8.32843e-07	Rhoa/Runx1/Socs1/Fadd/Hes1/Il6/Il6st/Inpp5d/Myd88/Ptprj/Traf6/Wnt5a/Vav3	13	91
BP	GO:0002262	myeloid cell homeostasis	0.0989011	192/23355	6.23342e-08	1.86122e-06	8.32843e-07	Il6/Inpp5d/Mafb/Spi1/Stat1/Tal1/Vegfa/Ets1/Arid4a	9	91
BP	GO:0042326	negative regulation of phosphorylation	0.131868	408/23355	6.25808e-08	1.86122e-06	8.32843e-07	Akt1/Rhoa/Socs1/Grb10/Il6/Insr/Enpp1/Prkar1b/Ptprj/Gsk3b/Spred1/Hdac4	12	91
BP	GO:0051091	positive regulation of DNA-binding transcription factor activity	0.10989	260/23355	7.16414e-08	2.11184e-06	9.44986e-07	Akt1/Irak1/Il6/Myd88/Pparg/Traf6/Vegfa/Wnt1/Wnt5a/Hdac4	10	91
BP	GO:0002064	epithelial cell development	0.10989	262/23355	7.69627e-08	2.2488e-06	1.00627e-06	Arntl/Cldn1/Il6st/Myd88/Notch1/Rheb/Vegfa/Wnt5a/Rtn4/Arid4a	10	91
BP	GO:0030218	erythrocyte differentiation	0.0879121	141/23355	8.05346e-08	2.32013e-06	1.03819e-06	Inpp5d/Mafb/Spi1/Stat1/Tal1/Vegfa/Ets1/Arid4a	8	91
BP	GO:0048771	tissue remodeling	0.0989011	198/23355	8.11495e-08	2.32013e-06	1.03819e-06	S1pr1/Il6/Inpp5d/Mitf/Enpp1/Tgfb2/Traf6/Vegfa/Gsk3b	9	91
BP	GO:0030514	negative regulation of BMP signaling pathway	0.0659341	56/23355	8.21901e-08	2.32013e-06	1.03819e-06	Notch1/Pparg/Ski/Tcf7l2/Wnt1/Wnt5a	6	91
BP	GO:1902893	regulation of pri-miRNA transcription by RNA polymerase II	0.0659341	56/23355	8.21901e-08	2.32013e-06	1.03819e-06	Fos/Pparg/Spi1/Tgfb2/Ets1/Hdac4	6	91
BP	GO:0043535	regulation of blood vessel endothelial cell migration	0.0769231	94/23355	8.38272e-08	2.34646e-06	1.04997e-06	Akt1/Rhoa/Notch1/Pparg/Vegfa/Ets1/Spred1	7	91
BP	GO:1904994	regulation of leukocyte adhesion to vascular endothelial cell	0.0549451	29/23355	8.86326e-08	2.46029e-06	1.10091e-06	Rhoa/Irak1/Il6/Traf6/Ets1	5	91
BP	GO:0070997	neuron death	0.131868	422/23355	9.02551e-08	2.48463e-06	1.1118e-06	Rhoa/Creb1/Fadd/Fos/Il6/Tgfb2/Vegfa/Wnt1/Wnt5a/Gsk3b/Pmaip1/Hdac4	12	91
BP	GO:0010717	regulation of epithelial to mesenchymal transition	0.0769231	96/23355	9.7e-08	2.64842e-06	1.18509e-06	Il6/Notch1/Tcf7l2/Tgfb2/Vegfa/Sdcbp/Spred1	7	91
BP	GO:0045599	negative regulation of fat cell differentiation	0.0659341	58/23355	1.01821e-07	2.73521e-06	1.22393e-06	Arntl/Enpp1/Tcf7l2/Vegfa/Wnt1/Wnt5a	6	91
BP	GO:0061614	pri-miRNA transcription by RNA polymerase II	0.0659341	58/23355	1.01821e-07	2.73521e-06	1.22393e-06	Fos/Pparg/Spi1/Tgfb2/Ets1/Hdac4	6	91
BP	GO:0070661	leukocyte proliferation	0.120879	348/23355	1.12259e-07	2.99148e-06	1.3386e-06	Fadd/Hes1/Il6/Il6st/Inpp5d/Myd88/Traf6/Mapk1/Gsk3b/Vav3/Rc3h1	11	91
BP	GO:0051962	positive regulation of nervous system development	0.120879	352/23355	1.25927e-07	3.32908e-06	1.48967e-06	Egr2/Hes1/Il6/Il6st/Notch1/Pparg/Rheb/Vegfa/Zeb2/Gsk3b/Rtn4	11	91
BP	GO:0035265	organ growth	0.0989011	210/23355	1.34091e-07	3.51064e-06	1.57091e-06	Akt1/S1pr1/Jarid2/Notch1/Tcf7l2/Tgfb2/Mapk1/Gsk3b/Camk2d	9	91
BP	GO:0016055	Wnt signaling pathway	0.131868	438/23355	1.34903e-07	3.51064e-06	1.57091e-06	Arntl/Grb10/Mitf/Notch1/Tcf7l2/Tle4/Wnt1/Wnt5a/Zeb2/Gsk3b/Hbp1/Znrf3	12	91
BP	GO:0030510	regulation of BMP signaling pathway	0.0769231	101/23355	1.37786e-07	3.51554e-06	1.5731e-06	Hes1/Notch1/Pparg/Ski/Tcf7l2/Wnt1/Wnt5a	7	91
BP	GO:0001558	regulation of cell growth	0.131868	439/23355	1.38257e-07	3.51554e-06	1.5731e-06	Akt1/Rhoa/Enpp1/Pparg/Ptprj/Tgfb2/Vegfa/Wnt5a/Sdcbp/Gsk3b/Dnajb2/Rtn4	12	91
BP	GO:0045860	positive regulation of protein kinase activity	0.131868	439/23355	1.38257e-07	3.51554e-06	1.5731e-06	Akt1/Rhoa/Socs1/Irak1/Il6ra/Ins1/Insr/Tgfb2/Traf6/Vegfa/Wnt5a/Zeb2	12	91
BP	GO:0198738	cell-cell signaling by wnt	0.131868	440/23355	1.41686e-07	3.57543e-06	1.5999e-06	Arntl/Grb10/Mitf/Notch1/Tcf7l2/Tle4/Wnt1/Wnt5a/Zeb2/Gsk3b/Hbp1/Znrf3	12	91
BP	GO:0034101	erythrocyte homeostasis	0.0879121	153/23355	1.51453e-07	3.79314e-06	1.69732e-06	Inpp5d/Mafb/Spi1/Stat1/Tal1/Vegfa/Ets1/Arid4a	8	91
BP	GO:0043271	negative regulation of ion transport	0.120879	359/23355	1.53435e-07	3.81411e-06	1.7067e-06	Akt1/Grb10/Hes1/Irak1/Enpp1/Pea15a/Pparg/Tgfb2/Nr1h3/Hbp1/Camk2d	11	91
BP	GO:0045667	regulation of osteoblast differentiation	0.0879121	154/23355	1.59247e-07	3.92926e-06	1.75823e-06	Il6/Il6st/Notch1/Pparg/Ski/Vegfa/Gsk3b/Hdac4	8	91
BP	GO:0002367	cytokine production involved in immune response	0.0769231	104/23355	1.6858e-07	4.12898e-06	1.8476e-06	Mr1/Il6/Tgfb2/Traf6/Wnt5a/Rtn4/Stard7	7	91
BP	GO:0001649	osteoblast differentiation	0.0989011	216/23355	1.70363e-07	4.14218e-06	1.8535e-06	Akt1/Il6/Il6st/Notch1/Pparg/Ski/Vegfa/Gsk3b/Hdac4	9	91
BP	GO:0050900	leukocyte migration	0.120879	364/23355	1.76223e-07	4.24575e-06	1.89985e-06	Akt1/Rhoa/S1pr1/Fadd/Myd88/Ptprj/Vegfa/Wnt5a/Mapk1/Vav3/Rtn4	11	91
BP	GO:0002685	regulation of leukocyte migration	0.0989011	217/23355	1.77172e-07	4.24575e-06	1.89985e-06	Akt1/Rhoa/Fadd/Myd88/Ptprj/Vegfa/Wnt5a/Mapk1/Rtn4	9	91
BP	GO:0043405	regulation of MAP kinase activity	0.10989	287/23355	1.79613e-07	4.27351e-06	1.91227e-06	Irak1/Ins1/Insr/Ptprj/Traf6/Vegfa/Wnt5a/Zeb2/Gsk3b/Spred1	10	91
BP	GO:0071560	cellular response to transforming growth factor beta stimulus	0.0989011	218/23355	1.84216e-07	4.35195e-06	1.94737e-06	Runx1/Creb1/Fos/Ski/Zeb1/Tgfb2/Wnt1/Sdcbp/Spred1	9	91
BP	GO:0048145	regulation of fibroblast proliferation	0.0769231	107/23355	2.04985e-07	4.80849e-06	2.15166e-06	Creb1/Pparg/Ski/Tgif1/Wnt1/Wnt5a/Pmaip1	7	91
BP	GO:1990845	adaptive thermogenesis	0.0879121	160/23355	2.13639e-07	4.97084e-06	2.22431e-06	Arntl/Lpin1/Grb10/Notch1/Pparg/Rheb/Nr1h3/Vegfa	8	91
BP	GO:0071559	response to transforming growth factor beta	0.0989011	222/23355	2.14891e-07	4.97084e-06	2.22431e-06	Runx1/Creb1/Fos/Ski/Zeb1/Tgfb2/Wnt1/Sdcbp/Spred1	9	91
BP	GO:0032496	response to lipopolysaccharide	0.120879	372/23355	2.18961e-07	5.03006e-06	2.25081e-06	Aicda/Akt1/Rhoa/Hmgb1/Irak1/Il6/Myd88/Stat1/Traf6/Nr1h3/Mapk1	11	91
BP	GO:0048144	fibroblast proliferation	0.0769231	109/23355	2.32764e-07	5.27441e-06	2.36014e-06	Creb1/Pparg/Ski/Tgif1/Wnt1/Wnt5a/Pmaip1	7	91
BP	GO:0055017	cardiac muscle tissue growth	0.0769231	109/23355	2.32764e-07	5.27441e-06	2.36014e-06	S1pr1/Jarid2/Notch1/Tgfb2/Mapk1/Gsk3b/Camk2d	7	91
BP	GO:0030316	osteoclast differentiation	0.0769231	111/23355	2.63649e-07	5.93389e-06	2.65524e-06	Creb1/Fos/Inpp5d/Mafb/Mitf/Traf6/Gsk3b	7	91
BP	GO:0002763	positive regulation of myeloid leukocyte differentiation	0.0659341	68/23355	2.66886e-07	5.96643e-06	2.6698e-06	Runx1/Creb1/Fadd/Fos/Traf6/Gsk3b	6	91
BP	GO:1901214	regulation of neuron death	0.120879	380/23355	2.70644e-07	6.0101e-06	2.68935e-06	Rhoa/Creb1/Fos/Il6/Tgfb2/Vegfa/Wnt1/Wnt5a/Gsk3b/Pmaip1/Hdac4	11	91
BP	GO:0010675	regulation of cellular carbohydrate metabolic process	0.0879121	166/23355	2.83254e-07	6.24846e-06	2.79601e-06	Akt1/Grb10/Hmgb1/Il6/Insr/Enpp1/Tcf7l2/Hdac4	8	91
BP	GO:0038061	NIK/NF-kappaB signaling	0.0769231	113/23355	2.97916e-07	6.52866e-06	2.92139e-06	Akt1/Rhoa/Hmgb1/Irak1/Relb/Traf6/Rc3h1	7	91
BP	GO:0050670	regulation of lymphocyte proliferation	0.0989011	232/23355	3.11732e-07	6.7868e-06	3.0369e-06	Fadd/Hes1/Il6/Il6st/Inpp5d/Myd88/Traf6/Vav3/Rc3h1	9	91
BP	GO:0001773	myeloid dendritic cell activation	0.0549451	37/23355	3.17439e-07	6.82788e-06	3.05528e-06	Hmgb1/Relb/Spi1/Traf6/Stard7	5	91
BP	GO:0021536	diencephalon development	0.0659341	70/23355	3.17719e-07	6.82788e-06	3.05528e-06	Creb1/Hes1/Tcf7l2/Wnt1/Wnt5a/Zeb2	6	91
BP	GO:0048608	reproductive structure development	0.131868	478/23355	3.43733e-07	7.33957e-06	3.28425e-06	Akt1/Runx1/Hes1/Insr/Notch1/Pparg/Tcf7l2/Tgfb2/Vegfa/Wnt5a/Mapk1/Arid4a	12	91
BP	GO:0032944	regulation of mononuclear cell proliferation	0.0989011	235/23355	3.47338e-07	7.36933e-06	3.29756e-06	Fadd/Hes1/Il6/Il6st/Inpp5d/Myd88/Traf6/Vav3/Rc3h1	9	91
BP	GO:0002696	positive regulation of leukocyte activation	0.131868	479/23355	3.51454e-07	7.40945e-06	3.31552e-06	Rhoa/Runx1/Socs1/Fadd/Hes1/Il6/Il6st/Inpp5d/Myd88/Traf6/Wnt5a/Vav3	12	91
BP	GO:0051403	stress-activated MAPK cascade	0.0989011	236/23355	3.59967e-07	7.54119e-06	3.37447e-06	Akt1/Irak1/Myd88/Spi1/Tgfb2/Traf6/Vegfa/Wnt5a/Mapk1	9	91
BP	GO:0070873	regulation of glycogen metabolic process	0.0549451	38/23355	3.64416e-07	7.58669e-06	3.39482e-06	Akt1/Grb10/Hmgb1/Insr/Enpp1	5	91
BP	GO:0030509	BMP signaling pathway	0.0879121	172/23355	3.71474e-07	7.67503e-06	3.43435e-06	Hes1/Notch1/Pparg/Ski/Tcf7l2/Tgfb2/Wnt1/Wnt5a	8	91
BP	GO:0061458	reproductive system development	0.131868	482/23355	3.75554e-07	7.67503e-06	3.43435e-06	Akt1/Runx1/Hes1/Insr/Notch1/Pparg/Tcf7l2/Tgfb2/Vegfa/Wnt5a/Mapk1/Arid4a	12	91
BP	GO:0051897	positive regulation of protein kinase B signaling	0.0769231	117/23355	3.77784e-07	7.67503e-06	3.43435e-06	Il6/Insr/Ptprj/Tcf7l2/Vegfa/Rtn4/Rictor	7	91
BP	GO:0060562	epithelial tube morphogenesis	0.120879	393/23355	3.77876e-07	7.67503e-06	3.43435e-06	Rhoa/Hes1/Notch1/Ski/Tgfb2/Tgif1/Traf6/Vegfa/Wnt1/Wnt5a/Zeb2	11	91
BP	GO:0002274	myeloid leukocyte activation	0.0989011	238/23355	3.86424e-07	7.80109e-06	3.49076e-06	Hmgb1/Myd88/Pparg/Relb/Spi1/Traf6/Nr1h3/Wnt5a/Stard7	9	91
BP	GO:0051098	regulation of binding	0.120879	396/23355	4.07402e-07	8.17504e-06	3.6581e-06	Akt1/Hes1/Pparg/Ski/Tcf7l2/Tgfb2/Traf6/Wnt5a/Gsk3b/Dnajb2/Hdac4	11	91
BP	GO:0030900	forebrain development	0.120879	397/23355	4.17688e-07	8.33126e-06	3.728e-06	Rhoa/Creb1/Hes1/Notch1/Ski/Tcf7l2/Wnt1/Wnt5a/Zeb2/Gsk3b/Rtn4	11	91
BP	GO:0043534	blood vessel endothelial cell migration	0.0769231	119/23355	4.24031e-07	8.35768e-06	3.73982e-06	Akt1/Rhoa/Notch1/Pparg/Vegfa/Ets1/Spred1	7	91
BP	GO:0060419	heart growth	0.0769231	119/23355	4.24031e-07	8.35768e-06	3.73982e-06	S1pr1/Jarid2/Notch1/Tgfb2/Mapk1/Gsk3b/Camk2d	7	91
MF	GO:0001085	RNA polymerase II transcription factor binding	0.0652174	63/22682	2.12956e-07	8.46499e-06	5.57608e-06	Lpin1/Hes1/Spi1/Tal1/Gsk3b/Hdac4	6	92
BP	GO:0032147	activation of protein kinase activity	0.0989011	242/23355	4.44443e-07	8.70847e-06	3.89679e-06	Socs1/Irak1/Il6ra/Ins1/Insr/Tgfb2/Traf6/Vegfa/Wnt5a	9	91
BP	GO:0018108	peptidyl-tyrosine phosphorylation	0.10989	318/23355	4.61217e-07	8.9843e-06	4.02021e-06	Socs1/Hes1/Il6/Il6ra/Il6st/Ins1/Insr/Ptprj/Vegfa/Rictor	10	91
BP	GO:0060251	regulation of glial cell proliferation	0.0549451	40/23355	4.74799e-07	9.19509e-06	4.11454e-06	Creb1/Hes1/Il6/Notch1/Ski	5	91
BP	GO:0007179	transforming growth factor beta receptor signaling pathway	0.0879121	178/23355	4.8225e-07	9.27262e-06	4.14923e-06	Creb1/Fos/Ski/Zeb1/Tgfb2/Wnt1/Sdcbp/Spred1	8	91
BP	GO:0048638	regulation of developmental growth	0.120879	403/23355	4.8437e-07	9.27262e-06	4.14923e-06	Akt1/Creb1/Insr/Jarid2/Notch1/Tcf7l2/Vegfa/Wnt5a/Mapk1/Gsk3b/Rtn4	11	91
BP	GO:0018212	peptidyl-tyrosine modification	0.10989	321/23355	5.02506e-07	9.56484e-06	4.27999e-06	Socs1/Hes1/Il6/Il6ra/Il6st/Ins1/Insr/Ptprj/Vegfa/Rictor	10	91
BP	GO:0032872	regulation of stress-activated MAPK cascade	0.0879121	180/23355	5.24959e-07	9.93544e-06	4.44582e-06	Akt1/Myd88/Spi1/Tgfb2/Traf6/Vegfa/Wnt5a/Mapk1	8	91
BP	GO:0046632	alpha-beta T cell differentiation	0.0769231	123/23355	5.30911e-07	9.95181e-06	4.45315e-06	Rhoa/Runx1/Socs1/Il6/Il6ra/Relb/Rc3h1	7	91
BP	GO:0050863	regulation of T cell activation	0.10989	323/23355	5.31799e-07	9.95181e-06	4.45315e-06	Rhoa/Runx1/Socs1/Fadd/Hes1/Il6/Il6st/Zeb1/Traf6/Rc3h1	10	91
BP	GO:0043583	ear development	0.0989011	249/23355	5.64282e-07	1.05007e-05	4.69875e-06	Hes1/Mafb/Maf/Notch1/Zeb1/Tgfb2/Wnt1/Wnt5a/Mapk1	9	91
BP	GO:0090101	negative regulation of transmembrane receptor protein serine/threonine kinase signaling pathway	0.0769231	125/23355	5.92313e-07	1.08317e-05	4.84686e-06	Notch1/Pparg/Ski/Tcf7l2/Wnt1/Wnt5a/Spred1	7	91
BP	GO:0070302	regulation of stress-activated protein kinase signaling cascade	0.0879121	183/23355	5.95075e-07	1.08317e-05	4.84686e-06	Akt1/Myd88/Spi1/Tgfb2/Traf6/Vegfa/Wnt5a/Mapk1	8	91
BP	GO:0071772	response to BMP	0.0879121	183/23355	5.95075e-07	1.08317e-05	4.84686e-06	Hes1/Notch1/Pparg/Ski/Tcf7l2/Tgfb2/Wnt1/Wnt5a	8	91
BP	GO:0071773	cellular response to BMP stimulus	0.0879121	183/23355	5.95075e-07	1.08317e-05	4.84686e-06	Hes1/Notch1/Pparg/Ski/Tcf7l2/Tgfb2/Wnt1/Wnt5a	8	91
BP	GO:0035148	tube formation	0.0879121	184/23355	6.20159e-07	1.11962e-05	5.00996e-06	Notch1/Ski/Tgfb2/Tgif1/Traf6/Vegfa/Wnt5a/Zeb2	8	91
BP	GO:0008286	insulin receptor signaling pathway	0.0769231	126/23355	6.25184e-07	1.11962e-05	5.00996e-06	Akt1/Socs1/Grb10/Insr/Enpp1/Ptprj/Gsk3b	7	91
BP	GO:1901216	positive regulation of neuron death	0.0769231	126/23355	6.25184e-07	1.11962e-05	5.00996e-06	Rhoa/Fos/Tgfb2/Wnt5a/Gsk3b/Pmaip1/Hdac4	7	91
BP	GO:0070102	interleukin-6-mediated signaling pathway	0.043956	18/23355	6.32894e-07	1.12736e-05	5.04463e-06	Il6/Il6ra/Il6st/Spi1	4	91
BP	GO:0003158	endothelium development	0.0769231	127/23355	6.59574e-07	1.16864e-05	5.22932e-06	Rhoa/Cldn1/Myd88/Notch1/Zeb1/Vegfa/Rtn4	7	91
BP	GO:0002683	negative regulation of immune system process	0.120879	417/23355	6.77793e-07	1.18828e-05	5.3172e-06	Akt1/Runx1/Socs1/Fadd/Inpp5d/Mafb/Pparg/Ptprj/Tgfb2/Nr1h3/Rc3h1	11	91
BP	GO:0051251	positive regulation of lymphocyte activation	0.120879	417/23355	6.77793e-07	1.18828e-05	5.3172e-06	Rhoa/Runx1/Socs1/Fadd/Hes1/Il6/Il6st/Inpp5d/Myd88/Traf6/Vav3	11	91
BP	GO:0001889	liver development	0.0769231	128/23355	6.95538e-07	1.213e-05	5.42784e-06	Runx1/Hes1/Il6/Jarid2/Notch1/Wnt1/Rtn4	7	91
BP	GO:1902895	positive regulation of pri-miRNA transcription by RNA polymerase II	0.0549451	44/23355	7.74073e-07	1.34294e-05	6.00925e-06	Fos/Pparg/Spi1/Tgfb2/Ets1	5	91
BP	GO:0018105	peptidyl-serine phosphorylation	0.10989	337/23355	7.82189e-07	1.34998e-05	6.04079e-06	Akt1/Il6/Vegfa/Wnt5a/Mapk1/Ikbke/Gsk3b/Rictor/Camk2d/Sgk3	10	91
BP	GO:0010906	regulation of glucose metabolic process	0.0769231	131/23355	8.13463e-07	1.38956e-05	6.21789e-06	Akt1/Grb10/Hmgb1/Il6/Insr/Enpp1/Tcf7l2	7	91
BP	GO:0061008	hepaticobiliary system development	0.0769231	131/23355	8.13463e-07	1.38956e-05	6.21789e-06	Runx1/Hes1/Il6/Jarid2/Notch1/Wnt1/Rtn4	7	91
BP	GO:0060541	respiratory system development	0.0989011	262/23355	8.62392e-07	1.46563e-05	6.55825e-06	Creb1/Hes1/Hmgb1/Notch1/Ski/Vegfa/Wnt5a/Mapk1/Stk40	9	91
BP	GO:0050918	positive chemotaxis	0.0549451	45/23355	8.68165e-07	1.46795e-05	6.56864e-06	S1pr1/Hmgb1/Ptprj/Vegfa/Wnt5a	5	91
BP	GO:0050730	regulation of peptidyl-tyrosine phosphorylation	0.0989011	263/23355	8.90123e-07	1.49748e-05	6.70077e-06	Socs1/Hes1/Il6/Il6ra/Il6st/Ins1/Ptprj/Vegfa/Rictor	9	91
BP	GO:0050731	positive regulation of peptidyl-tyrosine phosphorylation	0.0879121	195/23355	9.61515e-07	1.60945e-05	7.20183e-06	Hes1/Il6/Il6ra/Il6st/Ins1/Ptprj/Vegfa/Rictor	8	91
BP	GO:1900077	negative regulation of cellular response to insulin stimulus	0.0549451	46/23355	9.71056e-07	1.61729e-05	7.23692e-06	Socs1/Grb10/Enpp1/Pparg/Ptprj	5	91
BP	GO:0051099	positive regulation of binding	0.0879121	196/23355	9.99265e-07	1.656e-05	7.4101e-06	Hes1/Pparg/Ski/Tcf7l2/Tgfb2/Traf6/Wnt5a/Gsk3b	8	91
BP	GO:0002697	regulation of immune effector process	0.120879	437/23355	1.07167e-06	1.7672e-05	7.9077e-06	Fadd/Mr1/Hmgb1/Il6/Ptprj/Stat1/Tgfb2/Traf6/Wnt5a/Rtn4/Rc3h1	11	91
BP	GO:0032881	regulation of polysaccharide metabolic process	0.0549451	47/23355	1.08333e-06	1.76891e-05	7.91535e-06	Akt1/Grb10/Hmgb1/Insr/Enpp1	5	91
BP	GO:0043029	T cell homeostasis	0.0549451	47/23355	1.08333e-06	1.76891e-05	7.91535e-06	Akt1/Fadd/Tgfb2/Pmaip1/Rc3h1	5	91
BP	GO:0006109	regulation of carbohydrate metabolic process	0.0879121	199/23355	1.1202e-06	1.82019e-05	8.14482e-06	Akt1/Grb10/Hmgb1/Il6/Insr/Enpp1/Tcf7l2/Hdac4	8	91
BP	GO:0043467	regulation of generation of precursor metabolites and energy	0.0769231	138/23355	1.15524e-06	1.85387e-05	8.29553e-06	Akt1/Rhoa/Grb10/Hmgb1/Insr/Enpp1/Hdac4	7	91
BP	GO:0050671	positive regulation of lymphocyte proliferation	0.0769231	138/23355	1.15524e-06	1.85387e-05	8.29553e-06	Fadd/Hes1/Il6/Il6st/Myd88/Traf6/Vav3	7	91
BP	GO:0062012	regulation of small molecule metabolic process	0.10989	352/23355	1.15959e-06	1.85387e-05	8.29553e-06	Akt1/Grb10/Hmgb1/Il6/Insr/Enpp1/Pparg/Tcf7l2/Nr1h3/Hdac4	10	91
BP	GO:0007519	skeletal muscle tissue development	0.0879121	200/23355	1.16319e-06	1.85387e-05	8.29553e-06	Rhoa/Arntl/Egr2/Fos/Notch1/Ski/Tcf7l2/Hdac4	8	91
BP	GO:0010718	positive regulation of epithelial to mesenchymal transition	0.0549451	48/23355	1.20559e-06	1.89738e-05	8.49023e-06	Il6/Notch1/Tcf7l2/Tgfb2/Sdcbp	5	91
BP	GO:0061756	leukocyte adhesion to vascular endothelial cell	0.0549451	48/23355	1.20559e-06	1.89738e-05	8.49023e-06	Rhoa/Irak1/Il6/Traf6/Ets1	5	91
BP	GO:0050870	positive regulation of T cell activation	0.0879121	201/23355	1.20758e-06	1.89738e-05	8.49023e-06	Rhoa/Runx1/Socs1/Fadd/Hes1/Il6/Il6st/Traf6	8	91
BP	GO:0008593	regulation of Notch signaling pathway	0.0659341	88/23355	1.24152e-06	1.94155e-05	8.68787e-06	Hes1/Il6st/Notch1/Tgfb2/Wnt1/Tspan14	6	91
BP	GO:0071902	positive regulation of protein serine/threonine kinase activity	0.0989011	274/23355	1.24997e-06	1.94563e-05	8.70613e-06	Akt1/Rhoa/Irak1/Ins1/Insr/Traf6/Vegfa/Wnt5a/Zeb2	9	91
BP	GO:0032946	positive regulation of mononuclear cell proliferation	0.0769231	140/23355	1.2725e-06	1.97149e-05	8.82184e-06	Fadd/Hes1/Il6/Il6st/Myd88/Traf6/Vav3	7	91
BP	GO:0043367	CD4-positive, alpha-beta T cell differentiation	0.0659341	89/23355	1.32712e-06	2.0466e-05	9.15792e-06	Runx1/Socs1/Il6/Il6ra/Relb/Rc3h1	6	91
BP	GO:0043491	protein kinase B signaling	0.0879121	206/23355	1.45185e-06	2.22863e-05	9.97247e-06	Akt1/Il6/Insr/Ptprj/Tcf7l2/Vegfa/Rtn4/Rictor	8	91
BP	GO:0044851	hair cycle phase	0.043956	22/23355	1.49502e-06	2.28436e-05	1.02218e-05	Akt1/Notch1/Tgfb2/Wnt5a	4	91
BP	GO:0018209	peptidyl-serine modification	0.10989	363/23355	1.52937e-06	2.32618e-05	1.0409e-05	Akt1/Il6/Vegfa/Wnt5a/Mapk1/Ikbke/Gsk3b/Rictor/Camk2d/Sgk3	10	91
BP	GO:0106106	cold-induced thermogenesis	0.0769231	145/23355	1.60998e-06	2.42663e-05	1.08585e-05	Arntl/Lpin1/Grb10/Notch1/Rheb/Nr1h3/Vegfa	7	91
BP	GO:0120161	regulation of cold-induced thermogenesis	0.0769231	145/23355	1.60998e-06	2.42663e-05	1.08585e-05	Arntl/Lpin1/Grb10/Notch1/Rheb/Nr1h3/Vegfa	7	91
BP	GO:0060538	skeletal muscle organ development	0.0879121	211/23355	1.73704e-06	2.60635e-05	1.16626e-05	Rhoa/Arntl/Egr2/Fos/Notch1/Ski/Tcf7l2/Hdac4	8	91
BP	GO:0006006	glucose metabolic process	0.0879121	212/23355	1.79946e-06	2.68789e-05	1.20276e-05	Akt1/Grb10/Hmgb1/Il6/Ins1/Insr/Enpp1/Tcf7l2	8	91
MF	GO:0042826	histone deacetylase binding	0.076087	125/22682	7.74551e-07	2.73675e-05	1.80276e-05	Lpin1/Hes1/Tal1/Traf6/Hdac4/Lcor/Mier3	7	92
BP	GO:0061383	trabecula morphogenesis	0.0549451	53/23355	1.98974e-06	2.95838e-05	1.32379e-05	Rhoa/S1pr1/Notch1/Tgfb2/Vegfa	5	91
BP	GO:0007249	I-kappaB kinase/NF-kappaB signaling	0.0879121	215/23355	1.99831e-06	2.95838e-05	1.32379e-05	Akt1/Rhoa/Irak1/Myd88/Relb/Stat1/Traf6/Wnt5a	8	91
BP	GO:0070555	response to interleukin-1	0.0659341	96/23355	2.07148e-06	3.05314e-05	1.36619e-05	Irak1/Il6/Myd88/Traf6/Hdac4/Rc3h1	6	91
BP	GO:0002687	positive regulation of leukocyte migration	0.0769231	151/23355	2.11086e-06	3.09748e-05	1.38603e-05	Rhoa/Fadd/Ptprj/Vegfa/Wnt5a/Mapk1/Rtn4	7	91
BP	GO:0070498	interleukin-1-mediated signaling pathway	0.043956	24/23355	2.1588e-06	3.15393e-05	1.41129e-05	Irak1/Il6/Myd88/Traf6	4	91
BP	GO:0060070	canonical Wnt signaling pathway	0.0989011	293/23355	2.17057e-06	3.15728e-05	1.41279e-05	Arntl/Mitf/Notch1/Tcf7l2/Tle4/Wnt1/Wnt5a/Gsk3b/Znrf3	9	91
BP	GO:0001935	endothelial cell proliferation	0.0769231	152/23355	2.20581e-06	3.18104e-05	1.42343e-05	Akt1/Hmgb1/Pparg/Stat1/Vegfa/Wnt5a/Rictor	7	91
BP	GO:0048639	positive regulation of developmental growth	0.0879121	218/23355	2.21556e-06	3.18104e-05	1.42343e-05	Akt1/Creb1/Insr/Notch1/Vegfa/Mapk1/Gsk3b/Rtn4	8	91
BP	GO:0048839	inner ear development	0.0879121	218/23355	2.21556e-06	3.18104e-05	1.42343e-05	Hes1/Mafb/Maf/Notch1/Zeb1/Tgfb2/Wnt1/Wnt5a	8	91
BP	GO:0030856	regulation of epithelial cell differentiation	0.0769231	153/23355	2.30431e-06	3.29428e-05	1.47409e-05	Hes1/Notch1/Zeb1/Tgfb2/Vegfa/Zeb2/Spred1	7	91
BP	GO:0002042	cell migration involved in sprouting angiogenesis	0.0549451	55/23355	2.3973e-06	3.39805e-05	1.52053e-05	Akt1/Rhoa/Notch1/Vegfa/Spred1	5	91
BP	GO:0048713	regulation of oligodendrocyte differentiation	0.0549451	55/23355	2.3973e-06	3.39805e-05	1.52053e-05	Hes1/Notch1/Pparg/Rheb/Tcf7l2	5	91
BP	GO:0002831	regulation of response to biotic stimulus	0.0989011	297/23355	2.42549e-06	3.42343e-05	1.53189e-05	Socs1/Fadd/Mr1/Hmgb1/Pparg/Stat1/Traf6/Wnt5a/Ikbke	9	91
BP	GO:0014009	glial cell proliferation	0.0549451	56/23355	2.62427e-06	3.67288e-05	1.64351e-05	Creb1/Hes1/Il6/Notch1/Ski	5	91
BP	GO:0048538	thymus development	0.0549451	56/23355	2.62427e-06	3.67288e-05	1.64351e-05	Fadd/Hes1/Jarid2/Mafb/Mapk1	5	91
BP	GO:0032675	regulation of interleukin-6 production	0.0769231	157/23355	2.73587e-06	3.81305e-05	1.70623e-05	Hmgb1/Il6/Il6ra/Inpp5d/Myd88/Traf6/Wnt5a	7	91
BP	GO:0032755	positive regulation of interleukin-6 production	0.0659341	102/23355	2.95311e-06	4.08166e-05	1.82643e-05	Hmgb1/Il6/Il6ra/Myd88/Traf6/Wnt5a	6	91
BP	GO:0032760	positive regulation of tumor necrosis factor production	0.0659341	102/23355	2.95311e-06	4.08166e-05	1.82643e-05	Fadd/Hmgb1/Il6/Myd88/Ptprj/Wnt5a	6	91
BP	GO:0090288	negative regulation of cellular response to growth factor stimulus	0.0659341	103/23355	3.12602e-06	4.28509e-05	1.91745e-05	Notch1/Pparg/Ski/Tcf7l2/Wnt1/Wnt5a	6	91
BP	GO:1903557	positive regulation of tumor necrosis factor superfamily cytokine production	0.0659341	103/23355	3.12602e-06	4.28509e-05	1.91745e-05	Fadd/Hmgb1/Il6/Myd88/Ptprj/Wnt5a	6	91
BP	GO:0030324	lung development	0.0879121	229/23355	3.19263e-06	4.35846e-05	1.95029e-05	Creb1/Hes1/Hmgb1/Notch1/Vegfa/Wnt5a/Mapk1/Stk40	8	91
BP	GO:0002065	columnar/cuboidal epithelial cell differentiation	0.0659341	104/23355	3.30709e-06	4.49629e-05	2.01196e-05	Arntl/Hes1/Il6st/Notch1/Rheb/Wnt5a	6	91
BP	GO:0030111	regulation of Wnt signaling pathway	0.0989011	309/23355	3.35106e-06	4.53755e-05	2.03042e-05	Arntl/Grb10/Notch1/Tcf7l2/Tle4/Wnt5a/Zeb2/Gsk3b/Znrf3	9	91
BP	GO:0030178	negative regulation of Wnt signaling pathway	0.0769231	163/23355	3.50843e-06	4.70247e-05	2.10422e-05	Grb10/Notch1/Tcf7l2/Tle4/Wnt5a/Gsk3b/Znrf3	7	91
BP	GO:0030323	respiratory tube development	0.0879121	232/23355	3.5152e-06	4.70247e-05	2.10422e-05	Creb1/Hes1/Hmgb1/Notch1/Vegfa/Wnt5a/Mapk1/Stk40	8	91
BP	GO:2000116	regulation of cysteine-type endopeptidase activity	0.0879121	232/23355	3.5152e-06	4.70247e-05	2.10422e-05	Akt1/Rhoa/Fadd/Il6/Pparg/Stat1/Vegfa/Pmaip1	8	91
BP	GO:0045648	positive regulation of erythrocyte differentiation	0.043956	27/23355	3.53377e-06	4.70839e-05	2.10687e-05	Inpp5d/Stat1/Tal1/Ets1	4	91
BP	GO:0060324	face development	0.0549451	60/23355	3.70642e-06	4.89924e-05	2.19227e-05	Ski/Tcf7l2/Tgfb2/Wnt5a/Mapk1	5	91
BP	GO:1905953	negative regulation of lipid localization	0.0549451	60/23355	3.70642e-06	4.89924e-05	2.19227e-05	Akt1/Irak1/Pparg/Nr1h3/Hbp1	5	91
BP	GO:2001236	regulation of extrinsic apoptotic signaling pathway	0.0769231	165/23355	3.80322e-06	5.00732e-05	2.24063e-05	Fadd/Pea15a/Tcf7l2/Tgfb2/Vegfa/Gsk3b/Sgk3	7	91
BP	GO:0048863	stem cell differentiation	0.0879121	236/23355	3.98802e-06	5.22996e-05	2.34026e-05	Hes1/Jarid2/Notch1/Tal1/Tgfb2/Zeb2/Mapk1/Gsk3b	8	91
BP	GO:0002067	glandular epithelial cell differentiation	0.0549451	61/23355	4.02499e-06	5.25775e-05	2.35269e-05	Arntl/Hes1/Notch1/Rheb/Wnt5a	5	91
BP	GO:0048820	hair follicle maturation	0.043956	28/23355	4.11047e-06	5.34843e-05	2.39327e-05	Akt1/Notch1/Tgfb2/Wnt5a	4	91
BP	GO:0072175	epithelial tube formation	0.0769231	168/23355	4.28394e-06	5.55246e-05	2.48456e-05	Ski/Tgfb2/Tgif1/Traf6/Vegfa/Wnt5a/Zeb2	7	91
BP	GO:1903426	regulation of reactive oxygen species biosynthetic process	0.0659341	109/23355	4.34525e-06	5.61009e-05	2.51035e-05	Akt1/Rhoa/Il6/Insr/Hbp1/Hdac4	6	91
BP	GO:0045664	regulation of neuron differentiation	0.0879121	239/23355	4.37709e-06	5.62938e-05	2.51898e-05	Rhoa/Hes1/Il6/Notch1/Zeb1/Tgif1/Gsk3b/Rtn4	8	91
BP	GO:0046651	lymphocyte proliferation	0.0989011	320/23355	4.45178e-06	5.68569e-05	2.54418e-05	Fadd/Hes1/Il6/Il6st/Inpp5d/Myd88/Traf6/Vav3/Rc3h1	9	91
BP	GO:0032635	interleukin-6 production	0.0769231	169/23355	4.45502e-06	5.68569e-05	2.54418e-05	Hmgb1/Il6/Il6ra/Inpp5d/Myd88/Traf6/Wnt5a	7	91
BP	GO:0042692	muscle cell differentiation	0.10989	410/23355	4.51681e-06	5.74256e-05	2.56963e-05	Akt1/Hes1/Notch1/Ski/Zeb1/Vegfa/Wnt1/Gsk3b/Camk2d/Hdac4	10	91
BP	GO:0035710	CD4-positive, alpha-beta T cell activation	0.0659341	110/23355	4.58164e-06	5.75904e-05	2.577e-05	Runx1/Socs1/Il6/Il6ra/Relb/Rc3h1	6	91
BP	GO:0043255	regulation of carbohydrate biosynthetic process	0.0659341	110/23355	4.58164e-06	5.75904e-05	2.577e-05	Akt1/Grb10/Il6/Insr/Enpp1/Tcf7l2	6	91
BP	GO:0071675	regulation of mononuclear cell migration	0.0659341	110/23355	4.58164e-06	5.75904e-05	2.577e-05	Akt1/Rhoa/Fadd/Ptprj/Wnt5a/Mapk1	6	91
BP	GO:0019318	hexose metabolic process	0.0879121	241/23355	4.65397e-06	5.82796e-05	2.60784e-05	Akt1/Grb10/Hmgb1/Il6/Ins1/Insr/Enpp1/Tcf7l2	8	91
BP	GO:0046427	positive regulation of receptor signaling pathway via JAK-STAT	0.0549451	63/23355	4.72642e-06	5.89652e-05	2.63852e-05	Socs1/Hes1/Il6/Il6ra/Notch1	5	91
BP	GO:0032943	mononuclear cell proliferation	0.0989011	323/23355	4.80107e-06	5.93939e-05	2.65771e-05	Fadd/Hes1/Il6/Il6st/Inpp5d/Myd88/Traf6/Vav3/Rc3h1	9	91
BP	GO:0046631	alpha-beta T cell activation	0.0769231	171/23355	4.81428e-06	5.93939e-05	2.65771e-05	Rhoa/Runx1/Socs1/Il6/Il6ra/Relb/Rc3h1	7	91
BP	GO:0071674	mononuclear cell migration	0.0769231	171/23355	4.81428e-06	5.93939e-05	2.65771e-05	Akt1/Rhoa/S1pr1/Fadd/Ptprj/Wnt5a/Mapk1	7	91
CC	GO:0043235	receptor complex	0.120879	414/23177	6.80142e-07	5.98525e-05	4.83259e-05	Arntl/Il6/Il6ra/Il6st/Insr/Notch1/Pparg/Traf6/Nr1h3/Sdcbp/Itga11	11	91
BP	GO:0001843	neural tube closure	0.0659341	113/23355	5.3543e-06	6.55705e-05	2.93409e-05	Ski/Tgfb2/Tgif1/Traf6/Wnt5a/Zeb2	6	91
BP	GO:0045446	endothelial cell differentiation	0.0659341	113/23355	5.3543e-06	6.55705e-05	2.93409e-05	Cldn1/Myd88/Notch1/Zeb1/Vegfa/Rtn4	6	91
BP	GO:0048562	embryonic organ morphogenesis	0.0989011	329/23355	5.5708e-06	6.79719e-05	3.04155e-05	Hes1/Mafb/Notch1/Tcf7l2/Zeb1/Tgfb2/Wnt1/Wnt5a/Mapk1	9	91
BP	GO:0051896	regulation of protein kinase B signaling	0.0769231	175/23355	5.60546e-06	6.79981e-05	3.04272e-05	Il6/Insr/Ptprj/Tcf7l2/Vegfa/Rtn4/Rictor	7	91
BP	GO:0060606	tube closure	0.0659341	114/23355	5.63419e-06	6.79981e-05	3.04272e-05	Ski/Tgfb2/Tgif1/Traf6/Wnt5a/Zeb2	6	91
BP	GO:1904659	glucose transmembrane transport	0.0659341	114/23355	5.63419e-06	6.79981e-05	3.04272e-05	Akt1/Grb10/Ins1/Insr/Enpp1/Pea15a	6	91
BP	GO:1903792	negative regulation of anion transport	0.0879121	249/23355	5.91496e-06	7.0749e-05	3.16581e-05	Akt1/Grb10/Irak1/Enpp1/Pea15a/Pparg/Nr1h3/Hbp1	8	91
BP	GO:0008645	hexose transmembrane transport	0.0659341	115/23355	5.92584e-06	7.0749e-05	3.16581e-05	Akt1/Grb10/Ins1/Insr/Enpp1/Pea15a	6	91
BP	GO:0048709	oligodendrocyte differentiation	0.0659341	115/23355	5.92584e-06	7.0749e-05	3.16581e-05	Hes1/Notch1/Pparg/Ptprj/Rheb/Tcf7l2	6	91
BP	GO:0040013	negative regulation of locomotion	0.0989011	332/23355	5.99383e-06	7.13051e-05	3.1907e-05	Akt1/Rhoa/Mitf/Notch1/Pparg/Ptprj/Wnt5a/Gsk3b/Spred1	9	91
BP	GO:0001776	leukocyte homeostasis	0.0659341	116/23355	6.22963e-06	7.3689e-05	3.29737e-05	Akt1/Fadd/Il6/Tgfb2/Pmaip1/Rc3h1	6	91
BP	GO:0005979	regulation of glycogen biosynthetic process	0.043956	31/23355	6.26058e-06	7.3689e-05	3.29737e-05	Akt1/Grb10/Insr/Enpp1	4	91
BP	GO:0010962	regulation of glucan biosynthetic process	0.043956	31/23355	6.26058e-06	7.3689e-05	3.29737e-05	Akt1/Grb10/Insr/Enpp1	4	91
BP	GO:1901224	positive regulation of NIK/NF-kappaB signaling	0.0549451	67/23355	6.415e-06	7.52407e-05	3.36681e-05	Rhoa/Hmgb1/Irak1/Traf6/Rc3h1	5	91
BP	GO:0001654	eye development	0.10989	427/23355	6.45331e-06	7.54244e-05	3.37503e-05	Hmgb1/Maf/Mitf/Ski/Zeb1/Tgfb2/Tgif1/Vegfa/Zeb2/Spred1	10	91
BP	GO:0035051	cardiocyte differentiation	0.0769231	179/23355	6.502e-06	7.57102e-05	3.38781e-05	Hes1/Notch1/Tgfb2/Vegfa/Mapk1/Gsk3b/Camk2d	7	91
BP	GO:0015749	monosaccharide transmembrane transport	0.0659341	117/23355	6.54595e-06	7.57102e-05	3.38781e-05	Akt1/Grb10/Ins1/Insr/Enpp1/Pea15a	6	91
BP	GO:0032874	positive regulation of stress-activated MAPK cascade	0.0659341	117/23355	6.54595e-06	7.57102e-05	3.38781e-05	Myd88/Spi1/Tgfb2/Traf6/Vegfa/Wnt5a	6	91
BP	GO:0150063	visual system development	0.10989	430/23355	6.86088e-06	7.84769e-05	3.51161e-05	Hmgb1/Maf/Mitf/Ski/Zeb1/Tgfb2/Tgif1/Vegfa/Zeb2/Spred1	10	91
BP	GO:0034219	carbohydrate transmembrane transport	0.0659341	118/23355	6.87518e-06	7.84769e-05	3.51161e-05	Akt1/Grb10/Ins1/Insr/Enpp1/Pea15a	6	91
BP	GO:0032722	positive regulation of chemokine production	0.0549451	68/23355	6.90295e-06	7.84769e-05	3.51161e-05	Hmgb1/Il6/Il6ra/Myd88/Wnt5a	5	91
BP	GO:0046637	regulation of alpha-beta T cell differentiation	0.0549451	68/23355	6.90295e-06	7.84769e-05	3.51161e-05	Rhoa/Runx1/Socs1/Il6/Rc3h1	5	91
BP	GO:1904894	positive regulation of receptor signaling pathway via STAT	0.0549451	68/23355	6.90295e-06	7.84769e-05	3.51161e-05	Socs1/Hes1/Il6/Il6ra/Notch1	5	91
BP	GO:0071354	cellular response to interleukin-6	0.043956	32/23355	7.13368e-06	8.08241e-05	3.61664e-05	Il6/Il6ra/Il6st/Spi1	4	91
BP	GO:0018107	peptidyl-threonine phosphorylation	0.0659341	119/23355	7.21771e-06	8.12237e-05	3.63453e-05	Akt1/Wnt5a/Mapk1/Gsk3b/Camk2d/Spred1	6	91
BP	GO:0070304	positive regulation of stress-activated protein kinase signaling cascade	0.0659341	119/23355	7.21771e-06	8.12237e-05	3.63453e-05	Myd88/Spi1/Tgfb2/Traf6/Vegfa/Wnt5a	6	91
BP	GO:0046324	regulation of glucose import	0.0549451	69/23355	7.41948e-06	8.31506e-05	3.72075e-05	Akt1/Grb10/Insr/Enpp1/Pea15a	5	91
BP	GO:0048880	sensory system development	0.10989	434/23355	7.43887e-06	8.31506e-05	3.72075e-05	Hmgb1/Maf/Mitf/Ski/Zeb1/Tgfb2/Tgif1/Vegfa/Zeb2/Spred1	10	91
BP	GO:0001659	temperature homeostasis	0.0769231	183/23355	7.5147e-06	8.37173e-05	3.74611e-05	Arntl/Lpin1/Grb10/Notch1/Rheb/Nr1h3/Vegfa	7	91
BP	GO:0014020	primary neural tube formation	0.0659341	120/23355	7.57397e-06	8.40963e-05	3.76307e-05	Ski/Tgfb2/Tgif1/Traf6/Wnt5a/Zeb2	6	91
BP	GO:0005996	monosaccharide metabolic process	0.0879121	258/23355	7.66822e-06	8.48599e-05	3.79724e-05	Akt1/Grb10/Hmgb1/Il6/Ins1/Insr/Enpp1/Tcf7l2	8	91
BP	GO:0045672	positive regulation of osteoclast differentiation	0.043956	33/23355	8.0935e-06	8.92697e-05	3.99456e-05	Creb1/Fos/Traf6/Gsk3b	4	91
BP	GO:0042509	regulation of tyrosine phosphorylation of STAT protein	0.0549451	71/23355	8.54302e-06	9.39169e-05	4.20251e-05	Socs1/Hes1/Il6/Il6ra/Il6st	5	91
BP	GO:0043537	negative regulation of blood vessel endothelial cell migration	0.043956	34/23355	9.14536e-06	9.98794e-05	4.46931e-05	Rhoa/Notch1/Pparg/Spred1	4	91
BP	GO:0070741	response to interleukin-6	0.043956	34/23355	9.14536e-06	9.98794e-05	4.46931e-05	Il6/Il6ra/Il6st/Spi1	4	91
BP	GO:0007259	receptor signaling pathway via JAK-STAT	0.0769231	191/23355	9.93574e-06	0.000107804	4.82393e-05	Socs1/Hes1/Il6/Il6ra/Il6st/Notch1/Stat1	7	91
BP	GO:0045619	regulation of lymphocyte differentiation	0.0769231	191/23355	9.93574e-06	0.000107804	4.82393e-05	Rhoa/Runx1/Socs1/Il6/Inpp5d/Zeb1/Rc3h1	7	91
BP	GO:0001933	negative regulation of protein phosphorylation	0.0989011	355/23355	1.02555e-05	0.000110912	4.96301e-05	Akt1/Socs1/Il6/Insr/Enpp1/Prkar1b/Ptprj/Gsk3b/Spred1	9	91
BP	GO:0018210	peptidyl-threonine modification	0.0659341	128/23355	1.09692e-05	0.000118155	5.28708e-05	Akt1/Wnt5a/Mapk1/Gsk3b/Camk2d/Spred1	6	91
BP	GO:0022408	negative regulation of cell-cell adhesion	0.0769231	194/23355	1.09961e-05	0.000118155	5.28708e-05	Akt1/Runx1/Socs1/Notch1/Vegfa/Wnt1/Rc3h1	7	91
BP	GO:0007260	tyrosine phosphorylation of STAT protein	0.0549451	75/23355	1.11869e-05	0.000119818	5.36152e-05	Socs1/Hes1/Il6/Il6ra/Il6st	5	91
BP	GO:1903829	positive regulation of cellular protein localization	0.0879121	272/23355	1.126e-05	0.000120215	5.37928e-05	Akt1/Il6/Tgfb2/Vegfa/Mapk1/Gsk3b/Pmaip1/Rtn4	8	91
BP	GO:0090090	negative regulation of canonical Wnt signaling pathway	0.0659341	129/23355	1.14685e-05	0.00012205	5.46137e-05	Notch1/Tcf7l2/Tle4/Wnt5a/Gsk3b/Znrf3	6	91
BP	GO:0035883	enteroendocrine cell differentiation	0.043956	36/23355	1.15471e-05	0.000122495	5.48131e-05	Arntl/Hes1/Rheb/Wnt5a	4	91
BP	GO:0097696	receptor signaling pathway via STAT	0.0769231	196/23355	1.17538e-05	0.000124292	5.5617e-05	Socs1/Hes1/Il6/Il6ra/Il6st/Notch1/Stat1	7	91
BP	GO:0030307	positive regulation of cell growth	0.0769231	197/23355	1.21486e-05	0.00012806	5.73031e-05	Akt1/Rhoa/Tgfb2/Vegfa/Sdcbp/Gsk3b/Rtn4	7	91
BP	GO:0097084	vascular associated smooth muscle cell development	0.032967	12/23355	1.22732e-05	0.000128965	5.77082e-05	Hes1/Notch1/Vegfa	3	91
BP	GO:1903409	reactive oxygen species biosynthetic process	0.0659341	131/23355	1.25223e-05	0.000131169	5.86945e-05	Akt1/Rhoa/Il6/Insr/Hbp1/Hdac4	6	91
BP	GO:0045787	positive regulation of cell cycle	0.0989011	365/23355	1.27937e-05	0.000133592	5.97786e-05	Akt1/Rhoa/Hes1/Hmgb1/Insr/Tal1/Tgfb2/Wnt5a/Camk2d	9	91
BP	GO:0030278	regulation of ossification	0.0659341	132/23355	1.30778e-05	0.000136132	6.09152e-05	S1pr1/Egr2/Notch1/Enpp1/Wnt5a/Mapk1	6	91
BP	GO:0030308	negative regulation of cell growth	0.0769231	200/23355	1.33994e-05	0.000139045	6.22187e-05	Enpp1/Pparg/Ptprj/Tgfb2/Wnt5a/Dnajb2/Rtn4	7	91
BP	GO:0045453	bone resorption	0.0549451	78/23355	1.35583e-05	0.000139822	6.25664e-05	S1pr1/Il6/Inpp5d/Traf6/Vegfa	5	91
BP	GO:0048844	artery morphogenesis	0.0549451	78/23355	1.35583e-05	0.000139822	6.25664e-05	Hes1/Notch1/Tgfb2/Vegfa/Rtn4	5	91
BP	GO:1905952	regulation of lipid localization	0.0769231	201/23355	1.38393e-05	0.000141882	6.34882e-05	Akt1/Runx1/Irak1/Pparg/Nr1h3/Ikbke/Hbp1	7	91
BP	GO:0003007	heart morphogenesis	0.0879121	280/23355	1.38858e-05	0.000141882	6.34882e-05	S1pr1/Hes1/Insr/Notch1/Tgfb2/Vegfa/Wnt5a/Rtn4	8	91
BP	GO:0043588	skin development	0.0879121	280/23355	1.38858e-05	0.000141882	6.34882e-05	Akt1/Runx1/Cldn1/Notch1/Tcf7l2/Tgfb2/Wnt5a/Stard7	8	91
BP	GO:0002456	T cell mediated immunity	0.0659341	134/23355	1.42487e-05	0.000145145	6.49482e-05	Fadd/Mr1/Hmgb1/Il6/Traf6/Stard7	6	91
BP	GO:0002260	lymphocyte homeostasis	0.0549451	79/23355	1.44301e-05	0.000146099	6.53752e-05	Akt1/Fadd/Tgfb2/Pmaip1/Rc3h1	5	91
BP	GO:1900076	regulation of cellular response to insulin stimulus	0.0549451	79/23355	1.44301e-05	0.000146099	6.53752e-05	Socs1/Grb10/Enpp1/Pparg/Ptprj	5	91
BP	GO:0010721	negative regulation of cell development	0.0769231	203/23355	1.47551e-05	0.000148937	6.6645e-05	Hes1/Notch1/Ski/Vegfa/Wnt5a/Gsk3b/Rtn4	7	91
BP	GO:0001841	neural tube formation	0.0659341	135/23355	1.48651e-05	0.000149143	6.67373e-05	Ski/Tgfb2/Tgif1/Traf6/Wnt5a/Zeb2	6	91
BP	GO:0034766	negative regulation of ion transmembrane transport	0.0659341	135/23355	1.48651e-05	0.000149143	6.67373e-05	Akt1/Grb10/Enpp1/Pea15a/Tgfb2/Camk2d	6	91
BP	GO:0071347	cellular response to interleukin-1	0.0549451	80/23355	1.53451e-05	0.000153234	6.85679e-05	Irak1/Il6/Myd88/Traf6/Rc3h1	5	91
BP	GO:0030336	negative regulation of cell migration	0.0879121	284/23355	1.5381e-05	0.000153234	6.85679e-05	Akt1/Rhoa/Mitf/Notch1/Pparg/Ptprj/Gsk3b/Spred1	8	91
BP	GO:0034763	negative regulation of transmembrane transport	0.0659341	136/23355	1.55028e-05	0.000153234	6.85679e-05	Akt1/Grb10/Enpp1/Pea15a/Tgfb2/Camk2d	6	91
BP	GO:0042303	molting cycle	0.0659341	136/23355	1.55028e-05	0.000153234	6.85679e-05	Akt1/Arntl/Runx1/Notch1/Tgfb2/Wnt5a	6	91
BP	GO:0042633	hair cycle	0.0659341	136/23355	1.55028e-05	0.000153234	6.85679e-05	Akt1/Arntl/Runx1/Notch1/Tgfb2/Wnt5a	6	91
BP	GO:0048711	positive regulation of astrocyte differentiation	0.032967	13/23355	1.59101e-05	0.000155645	6.96465e-05	Hes1/Il6st/Notch1	3	91
BP	GO:0060340	positive regulation of type I interferon-mediated signaling pathway	0.032967	13/23355	1.59101e-05	0.000155645	6.96465e-05	Fadd/Wnt5a/Ikbke	3	91
BP	GO:0061418	regulation of transcription from RNA polymerase II promoter in response to hypoxia	0.032967	13/23355	1.59101e-05	0.000155645	6.96465e-05	Bach1/Notch1/Vegfa	3	91
BP	GO:0021983	pituitary gland development	0.043956	39/23355	1.59803e-05	0.000155645	6.96465e-05	Creb1/Hes1/Tcf7l2/Wnt5a	4	91
BP	GO:0090049	regulation of cell migration involved in sprouting angiogenesis	0.043956	39/23355	1.59803e-05	0.000155645	6.96465e-05	Rhoa/Notch1/Vegfa/Spred1	4	91
BP	GO:0001936	regulation of endothelial cell proliferation	0.0659341	137/23355	1.61625e-05	0.000156504	7.00309e-05	Akt1/Pparg/Stat1/Vegfa/Wnt5a/Rictor	6	91
BP	GO:0055123	digestive system development	0.0659341	137/23355	1.61625e-05	0.000156504	7.00309e-05	Hes1/Il6st/Insr/Notch1/Tcf7l2/Wnt5a	6	91
BP	GO:0043525	positive regulation of neuron apoptotic process	0.0549451	81/23355	1.63046e-05	0.000157422	7.04419e-05	Rhoa/Tgfb2/Gsk3b/Pmaip1/Hdac4	5	91
BP	GO:0043281	regulation of cysteine-type endopeptidase activity involved in apoptotic process	0.0769231	207/23355	1.67374e-05	0.000161134	7.21028e-05	Akt1/Rhoa/Il6/Pparg/Stat1/Vegfa/Pmaip1	7	91
BP	GO:0043010	camera-type eye development	0.0989011	379/23355	1.72365e-05	0.000164985	7.38259e-05	Maf/Mitf/Ski/Zeb1/Tgfb2/Tgif1/Vegfa/Zeb2/Spred1	9	91
BP	GO:0051052	regulation of DNA metabolic process	0.0989011	379/23355	1.72365e-05	0.000164985	7.38259e-05	Akt1/Hmgb1/Il6/Pparg/Spi1/Vegfa/Mapk1/Gsk3b/Camk2d	9	91
BP	GO:0003002	regionalization	0.0989011	380/23355	1.75987e-05	0.00016797	7.51615e-05	Egr2/Hes1/Mafb/Notch1/Ski/Tgif1/Wnt1/Wnt5a/Zeb2	9	91
BP	GO:0032885	regulation of polysaccharide biosynthetic process	0.043956	40/23355	1.77032e-05	0.000168004	7.51767e-05	Akt1/Grb10/Insr/Enpp1	4	91
BP	GO:0071542	dopaminergic neuron differentiation	0.043956	40/23355	1.77032e-05	0.000168004	7.51767e-05	Vegfa/Wnt1/Wnt5a/Gsk3b	4	91
BP	GO:0007389	pattern specification process	0.10989	480/23355	1.77837e-05	0.000168043	7.51944e-05	Egr2/Hes1/Mafb/Notch1/Ski/Zeb1/Tgif1/Wnt1/Wnt5a/Zeb2	10	91
BP	GO:1902275	regulation of chromatin organization	0.0769231	209/23355	1.78082e-05	0.000168043	7.51944e-05	Aicda/Lpin1/Jarid2/Spi1/Tal1/Vegfa/Lcor	7	91
BP	GO:0002718	regulation of cytokine production involved in immune response	0.0549451	83/23355	1.83636e-05	0.00017135	7.66744e-05	Il6/Tgfb2/Traf6/Wnt5a/Rtn4	5	91
BP	GO:0001666	response to hypoxia	0.0769231	210/23355	1.83645e-05	0.00017135	7.66744e-05	Akt1/Bach1/Notch1/Tgfb2/Vegfa/Rtn4/Camk2d	7	91
BP	GO:0043406	positive regulation of MAP kinase activity	0.0769231	210/23355	1.83645e-05	0.00017135	7.66744e-05	Irak1/Ins1/Insr/Traf6/Vegfa/Wnt5a/Zeb2	7	91
BP	GO:0055001	muscle cell development	0.0769231	210/23355	1.83645e-05	0.00017135	7.66744e-05	Hes1/Notch1/Ski/Vegfa/Gsk3b/Camk2d/Hdac4	7	91
BP	GO:0007162	negative regulation of cell adhesion	0.0879121	293/23355	1.9247e-05	0.000179083	8.01346e-05	Akt1/Rhoa/Runx1/Socs1/Notch1/Vegfa/Wnt1/Rc3h1	8	91
BP	GO:0003151	outflow tract morphogenesis	0.0549451	84/23355	1.94662e-05	0.000180618	8.08213e-05	Hes1/Notch1/Tgfb2/Vegfa/Wnt5a	5	91
BP	GO:1900180	regulation of protein localization to nucleus	0.0659341	142/23355	1.98096e-05	0.000183294	8.20188e-05	Akt1/Glul/Il6/Tgfb2/Mapk1/Gsk3b	6	91
BP	GO:0008361	regulation of cell size	0.0769231	214/23355	2.07353e-05	0.000191327	8.56134e-05	Akt1/Rhoa/Creb1/Vegfa/Wnt5a/Gsk3b/Rtn4	7	91
BP	GO:2000146	negative regulation of cell motility	0.0879121	297/23355	2.12106e-05	0.000195172	8.7334e-05	Akt1/Rhoa/Mitf/Notch1/Pparg/Ptprj/Gsk3b/Spred1	8	91
BP	GO:0046627	negative regulation of insulin receptor signaling pathway	0.043956	42/23355	2.15533e-05	0.00019778	8.85009e-05	Socs1/Grb10/Enpp1/Ptprj	4	91
BP	GO:0032479	regulation of type I interferon production	0.0549451	86/23355	2.18255e-05	0.000198636	8.88839e-05	Hmgb1/Irak1/Myd88/Relb/Stat1	5	91
BP	GO:0046323	glucose import	0.0549451	86/23355	2.18255e-05	0.000198636	8.88839e-05	Akt1/Grb10/Insr/Enpp1/Pea15a	5	91
BP	GO:0048708	astrocyte differentiation	0.0549451	86/23355	2.18255e-05	0.000198636	8.88839e-05	Hes1/Il6st/Notch1/Tal1/Mapk1	5	91
MF	GO:0044389	ubiquitin-like protein ligase binding	0.0978261	324/22682	6.80613e-06	0.000209003	0.000137675	Aicda/Egr2/Ski/Stat1/Traf6/Ikbke/Gsk3b/Dnajb2/Rtn4	9	92
MF	GO:0001217	DNA-binding transcription repressor activity	0.0978261	330/22682	7.88689e-06	0.000209003	0.000137675	Bach1/Hes1/Pparg/Spi1/Ski/Zeb1/Tgif1/Zeb2/Hbp1	9	92
MF	GO:0001227	DNA-binding transcription repressor activity, RNA polymerase II-specific	0.0978261	330/22682	7.88689e-06	0.000209003	0.000137675	Bach1/Hes1/Pparg/Spi1/Ski/Zeb1/Tgif1/Zeb2/Hbp1	9	92
BP	GO:0050921	positive regulation of chemotaxis	0.0659341	146/23355	2.31818e-05	0.000210405	9.41502e-05	S1pr1/Hmgb1/Ptprj/Vegfa/Wnt5a/Mapk1	6	91
BP	GO:0048511	rhythmic process	0.0879121	302/23355	2.38992e-05	0.000216327	9.67999e-05	Arntl/Runx1/Creb1/Egr2/Il6/Pparg/Relb/Gsk3b	8	91
BP	GO:0060326	cell chemotaxis	0.0879121	304/23355	2.50519e-05	0.000224765	0.000100576	S1pr1/Hmgb1/Notch1/Ptprj/Vegfa/Wnt5a/Mapk1/Vav3	8	91
BP	GO:0006924	activation-induced cell death of T cells	0.032967	15/23355	2.51689e-05	0.000224765	0.000100576	Akt1/Fadd/Tgfb2	3	91
BP	GO:0010715	regulation of extracellular matrix disassembly	0.032967	15/23355	2.51689e-05	0.000224765	0.000100576	Il6/Tgfb2/Ets1	3	91
BP	GO:0045605	negative regulation of epidermal cell differentiation	0.032967	15/23355	2.51689e-05	0.000224765	0.000100576	Hes1/Notch1/Tgfb2	3	91
BP	GO:0045683	negative regulation of epidermis development	0.032967	15/23355	2.51689e-05	0.000224765	0.000100576	Hes1/Notch1/Tgfb2	3	91
BP	GO:0010827	regulation of glucose transmembrane transport	0.0549451	89/23355	2.5775e-05	0.000229563	0.000102723	Akt1/Grb10/Insr/Enpp1/Pea15a	5	91
BP	GO:0032369	negative regulation of lipid transport	0.043956	44/23355	2.59853e-05	0.000230205	0.00010301	Akt1/Irak1/Nr1h3/Hbp1	4	91
BP	GO:1903960	negative regulation of anion transmembrane transport	0.043956	44/23355	2.59853e-05	0.000230205	0.00010301	Akt1/Grb10/Enpp1/Pea15a	4	91
BP	GO:0051271	negative regulation of cellular component movement	0.0879121	306/23355	2.62509e-05	0.000231941	0.000103787	Akt1/Rhoa/Mitf/Notch1/Pparg/Ptprj/Gsk3b/Spred1	8	91
BP	GO:0045665	negative regulation of neuron differentiation	0.0549451	90/23355	2.72078e-05	0.000239759	0.000107285	Rhoa/Hes1/Notch1/Gsk3b/Rtn4	5	91
BP	GO:0050920	regulation of chemotaxis	0.0769231	224/23355	2.77871e-05	0.000244218	0.000109281	S1pr1/Hmgb1/Notch1/Ptprj/Vegfa/Wnt5a/Mapk1	7	91
BP	GO:0005978	glycogen biosynthetic process	0.043956	45/23355	2.84357e-05	0.000247957	0.000110953	Akt1/Grb10/Insr/Enpp1	4	91
BP	GO:0009250	glucan biosynthetic process	0.043956	45/23355	2.84357e-05	0.000247957	0.000110953	Akt1/Grb10/Insr/Enpp1	4	91
BP	GO:0010464	regulation of mesenchymal cell proliferation	0.043956	45/23355	2.84357e-05	0.000247957	0.000110953	Hmgb1/Zeb1/Vegfa/Wnt5a	4	91
BP	GO:0062013	positive regulation of small molecule metabolic process	0.0659341	152/23355	2.90931e-05	0.000253027	0.000113222	Akt1/Hmgb1/Insr/Pparg/Tcf7l2/Nr1h3	6	91
BP	GO:0032606	type I interferon production	0.0549451	92/23355	3.02585e-05	0.000262476	0.000117451	Hmgb1/Irak1/Myd88/Relb/Stat1	5	91
BP	GO:0010935	regulation of macrophage cytokine production	0.032967	16/23355	3.08897e-05	0.000265211	0.000118674	Tgfb2/Wnt5a/Rtn4	3	91
BP	GO:0042640	anagen	0.032967	16/23355	3.08897e-05	0.000265211	0.000118674	Akt1/Notch1/Wnt5a	3	91
BP	GO:0090051	negative regulation of cell migration involved in sprouting angiogenesis	0.032967	16/23355	3.08897e-05	0.000265211	0.000118674	Rhoa/Notch1/Spred1	3	91
BP	GO:0010907	positive regulation of glucose metabolic process	0.043956	46/23355	3.10514e-05	0.000265211	0.000118674	Akt1/Hmgb1/Insr/Tcf7l2	4	91
BP	GO:0043618	regulation of transcription from RNA polymerase II promoter in response to stress	0.043956	46/23355	3.10514e-05	0.000265211	0.000118674	Bach1/Notch1/Vegfa/Dnajb1	4	91
BP	GO:1903053	regulation of extracellular matrix organization	0.043956	46/23355	3.10514e-05	0.000265211	0.000118674	Il6/Notch1/Tgfb2/Ets1	4	91
BP	GO:0008643	carbohydrate transport	0.0659341	154/23355	3.13128e-05	0.000266759	0.000119367	Akt1/Grb10/Ins1/Insr/Enpp1/Pea15a	6	91
BP	GO:0032642	regulation of chemokine production	0.0549451	93/23355	3.188e-05	0.000270899	0.000121219	Hmgb1/Il6/Il6ra/Myd88/Wnt5a	5	91
BP	GO:0010634	positive regulation of epithelial cell migration	0.0659341	155/23355	3.24725e-05	0.000274533	0.000122846	Akt1/Tgfb2/Vegfa/Wnt5a/Ets1/Rtn4	6	91
BP	GO:0097530	granulocyte migration	0.0659341	155/23355	3.24725e-05	0.000274533	0.000122846	Myd88/Ptprj/Vegfa/Mapk1/Vav3/Rtn4	6	91
CC	GO:0090575	RNA polymerase II transcription regulator complex	0.0769231	169/23177	4.68175e-06	0.000274663	0.000221767	Runx1/Creb1/Fos/Pparg/Tcf7l2/Tle4/Nr1h3	7	91
BP	GO:1901222	regulation of NIK/NF-kappaB signaling	0.0549451	94/23355	3.35682e-05	0.000283077	0.000126669	Rhoa/Hmgb1/Irak1/Traf6/Rc3h1	5	91
BP	GO:0002833	positive regulation of response to biotic stimulus	0.0659341	156/23355	3.36665e-05	0.00028319	0.000126719	Fadd/Mr1/Hmgb1/Traf6/Wnt5a/Ikbke	6	91
BP	GO:0010799	regulation of peptidyl-threonine phosphorylation	0.043956	47/23355	3.38391e-05	0.000283211	0.000126729	Wnt5a/Mapk1/Gsk3b/Spred1	4	91
BP	GO:0120163	negative regulation of cold-induced thermogenesis	0.043956	47/23355	3.38391e-05	0.000283211	0.000126729	Arntl/Notch1/Rheb/Nr1h3	4	91
BP	GO:0001838	embryonic epithelial tube formation	0.0659341	157/23355	3.48956e-05	0.000290593	0.000130032	Ski/Tgfb2/Tgif1/Traf6/Wnt5a/Zeb2	6	91
BP	GO:0045580	regulation of T cell differentiation	0.0659341	157/23355	3.48956e-05	0.000290593	0.000130032	Rhoa/Runx1/Socs1/Il6/Zeb1/Rc3h1	6	91
BP	GO:0033077	T cell differentiation in thymus	0.0549451	95/23355	3.53248e-05	0.000293434	0.000131303	Fadd/Mr1/Mafb/Zeb1/Wnt1	5	91
BP	GO:0097191	extrinsic apoptotic signaling pathway	0.0769231	233/23355	3.57208e-05	0.000295985	0.000132445	Fadd/Pea15a/Tcf7l2/Tgfb2/Vegfa/Gsk3b/Sgk3	7	91
BP	GO:0044848	biological phase	0.043956	48/23355	3.68058e-05	0.000304219	0.000136129	Akt1/Notch1/Tgfb2/Wnt5a	4	91
BP	GO:0010713	negative regulation of collagen metabolic process	0.032967	17/23355	3.74031e-05	0.000305367	0.000136643	Il6/Il6ra/Pparg	3	91
BP	GO:0032966	negative regulation of collagen biosynthetic process	0.032967	17/23355	3.74031e-05	0.000305367	0.000136643	Il6/Il6ra/Pparg	3	91
BP	GO:0035729	cellular response to hepatocyte growth factor stimulus	0.032967	17/23355	3.74031e-05	0.000305367	0.000136643	Creb1/Il6/Gsk3b	3	91
BP	GO:0060253	negative regulation of glial cell proliferation	0.032967	17/23355	3.74031e-05	0.000305367	0.000136643	Hes1/Notch1/Ski	3	91
BP	GO:2000047	regulation of cell-cell adhesion mediated by cadherin	0.032967	17/23355	3.74031e-05	0.000305367	0.000136643	Notch1/Vegfa/Wnt5a	3	91
BP	GO:0051146	striated muscle cell differentiation	0.0879121	322/23355	3.76937e-05	0.000306987	0.000137368	Akt1/Notch1/Ski/Vegfa/Wnt1/Gsk3b/Camk2d/Hdac4	8	91
BP	GO:0050768	negative regulation of neurogenesis	0.0659341	160/23355	3.88004e-05	0.00031523	0.000141056	Hes1/Notch1/Ski/Wnt5a/Gsk3b/Rtn4	6	91
BP	GO:0036293	response to decreased oxygen levels	0.0769231	237/23355	3.98001e-05	0.00032228	0.000144211	Akt1/Bach1/Notch1/Tgfb2/Vegfa/Rtn4/Camk2d	7	91
BP	GO:0002066	columnar/cuboidal epithelial cell development	0.043956	49/23355	3.99585e-05	0.00032228	0.000144211	Arntl/Il6st/Rheb/Wnt5a	4	91
BP	GO:0046638	positive regulation of alpha-beta T cell differentiation	0.043956	49/23355	3.99585e-05	0.00032228	0.000144211	Rhoa/Runx1/Socs1/Il6	4	91
BP	GO:0043502	regulation of muscle adaptation	0.0549451	98/23355	4.10253e-05	0.000330085	0.000147704	Jarid2/Notch1/Gsk3b/Camk2d/Hdac4	5	91
BP	GO:0002709	regulation of T cell mediated immunity	0.0549451	99/23355	4.30756e-05	0.000344319	0.000154073	Fadd/Mr1/Hmgb1/Il6/Traf6	5	91
BP	GO:0014909	smooth muscle cell migration	0.0549451	99/23355	4.30756e-05	0.000344319	0.000154073	Rhoa/Grb10/Il6st/Camk2d/Hdac4	5	91
BP	GO:0060828	regulation of canonical Wnt signaling pathway	0.0769231	240/23355	4.31045e-05	0.000344319	0.000154073	Arntl/Notch1/Tcf7l2/Tle4/Wnt5a/Gsk3b/Znrf3	7	91
BP	GO:0043370	regulation of CD4-positive, alpha-beta T cell differentiation	0.043956	50/23355	4.33042e-05	0.000345087	0.000154416	Runx1/Socs1/Il6/Rc3h1	4	91
BP	GO:0051961	negative regulation of nervous system development	0.0659341	164/23355	4.45444e-05	0.000354123	0.00015846	Hes1/Notch1/Ski/Wnt5a/Gsk3b/Rtn4	6	91
BP	GO:0010934	macrophage cytokine production	0.032967	18/23355	4.47572e-05	0.000354124	0.00015846	Tgfb2/Wnt5a/Rtn4	3	91
BP	GO:0045779	negative regulation of bone resorption	0.032967	18/23355	4.47572e-05	0.000354124	0.00015846	Il6/Inpp5d/Vegfa	3	91
BP	GO:0042102	positive regulation of T cell proliferation	0.0549451	100/23355	4.52042e-05	0.00035597	0.000159286	Fadd/Hes1/Il6/Il6st/Traf6	5	91
BP	GO:2000243	positive regulation of reproductive process	0.0549451	100/23355	4.52042e-05	0.00035597	0.000159286	Runx1/Insr/Vegfa/Wnt5a/Hdac4	5	91
BP	GO:0070371	ERK1 and ERK2 cascade	0.0879121	332/23355	4.67692e-05	0.000366333	0.000163924	Grb10/Hmgb1/Il6/Notch1/Vegfa/Mapk1/Camk2d/Spred1	8	91
BP	GO:0043620	regulation of DNA-templated transcription in response to stress	0.043956	51/23355	4.68502e-05	0.000366333	0.000163924	Bach1/Notch1/Vegfa/Dnajb1	4	91
BP	GO:0060412	ventricular septum morphogenesis	0.043956	51/23355	4.68502e-05	0.000366333	0.000163924	Hes1/Notch1/Tgfb2/Wnt5a	4	91
BP	GO:0032602	chemokine production	0.0549451	101/23355	4.74134e-05	0.000369005	0.000165119	Hmgb1/Il6/Il6ra/Myd88/Wnt5a	5	91
BP	GO:2001237	negative regulation of extrinsic apoptotic signaling pathway	0.0549451	101/23355	4.74134e-05	0.000369005	0.000165119	Pea15a/Tcf7l2/Vegfa/Gsk3b/Sgk3	5	91
BP	GO:0002244	hematopoietic progenitor cell differentiation	0.0659341	166/23355	4.76615e-05	0.000370071	0.000165596	Runx1/Hes1/Notch1/Spi1/Tal1/Vegfa	6	91
BP	GO:0002449	lymphocyte mediated immunity	0.0989011	435/23355	5.05125e-05	0.00038926	0.000174183	Aicda/Fadd/Mr1/Hmgb1/Il6/Inpp5d/Myd88/Traf6/Stard7	9	91
BP	GO:0010677	negative regulation of cellular carbohydrate metabolic process	0.043956	52/23355	5.06038e-05	0.00038926	0.000174183	Grb10/Il6/Enpp1/Hdac4	4	91
BP	GO:0045124	regulation of bone resorption	0.043956	52/23355	5.06038e-05	0.00038926	0.000174183	S1pr1/Il6/Inpp5d/Vegfa	4	91
BP	GO:0061028	establishment of endothelial barrier	0.043956	52/23355	5.06038e-05	0.00038926	0.000174183	Cldn1/Myd88/Vegfa/Rtn4	4	91
BP	GO:0072001	renal system development	0.0879121	336/23355	5.08773e-05	0.00038926	0.000174183	Hes1/Il6ra/Notch1/Stat1/Tgfb2/Vegfa/Wnt1/Wnt5a	8	91
BP	GO:0032680	regulation of tumor necrosis factor production	0.0659341	168/23355	5.09509e-05	0.00038926	0.000174183	Fadd/Hmgb1/Il6/Myd88/Ptprj/Wnt5a	6	91
BP	GO:0045834	positive regulation of lipid metabolic process	0.0659341	168/23355	5.09509e-05	0.00038926	0.000174183	Akt1/Creb1/Pparg/Tcf7l2/Nr1h3/Vav3	6	91
BP	GO:0071456	cellular response to hypoxia	0.0549451	103/23355	5.20817e-05	0.000396989	0.000177641	Akt1/Bach1/Notch1/Vegfa/Rtn4	5	91
CC	GO:0098802	plasma membrane signaling receptor complex	0.0769231	187/23177	9.09169e-06	0.000400034	0.000322994	Il6/Il6ra/Il6st/Insr/Traf6/Sdcbp/Itga11	7	91
BP	GO:0035728	response to hepatocyte growth factor	0.032967	19/23355	5.29993e-05	0.000403061	0.000180358	Creb1/Il6/Gsk3b	3	91
BP	GO:0007264	small GTPase mediated signal transduction	0.0989011	439/23355	5.42004e-05	0.000408495	0.00018279	Rhoa/Gpr65/Notch1/Rheb/Tgfb2/Sdcbp/Vav3/Rtn4/Camk2d	9	91
BP	GO:1903555	regulation of tumor necrosis factor superfamily cytokine production	0.0659341	170/23355	5.44196e-05	0.000408495	0.00018279	Fadd/Hmgb1/Il6/Myd88/Ptprj/Wnt5a	6	91
BP	GO:0061326	renal tubule development	0.0549451	104/23355	5.4545e-05	0.000408495	0.00018279	Hes1/Notch1/Stat1/Vegfa/Wnt1	5	91
BP	GO:0072676	lymphocyte migration	0.0549451	104/23355	5.4545e-05	0.000408495	0.00018279	Akt1/Rhoa/S1pr1/Fadd/Wnt5a	5	91
BP	GO:0002720	positive regulation of cytokine production involved in immune response	0.043956	53/23355	5.45722e-05	0.000408495	0.00018279	Il6/Traf6/Wnt5a/Rtn4	4	91
BP	GO:0010596	negative regulation of endothelial cell migration	0.043956	53/23355	5.45722e-05	0.000408495	0.00018279	Rhoa/Notch1/Pparg/Spred1	4	91
BP	GO:0032757	positive regulation of interleukin-8 production	0.043956	53/23355	5.45722e-05	0.000408495	0.00018279	Fadd/Il6/Myd88/Wnt5a	4	91
BP	GO:0046634	regulation of alpha-beta T cell activation	0.0549451	105/23355	5.70975e-05	0.000425485	0.000190392	Rhoa/Runx1/Socs1/Il6/Rc3h1	5	91
BP	GO:1902106	negative regulation of leukocyte differentiation	0.0549451	105/23355	5.70975e-05	0.000425485	0.000190392	Runx1/Socs1/Inpp5d/Mafb/Rc3h1	5	91
BP	GO:0045862	positive regulation of proteolysis	0.0879121	345/23355	6.12312e-05	0.000455271	0.00020372	Akt1/Rhoa/Fadd/Pparg/Stat1/Gsk3b/Dnajb2/Pmaip1	8	91
BP	GO:0032640	tumor necrosis factor production	0.0659341	174/23355	6.19237e-05	0.000458404	0.000205123	Fadd/Hmgb1/Il6/Myd88/Ptprj/Wnt5a	6	91
BP	GO:0046851	negative regulation of bone remodeling	0.032967	20/23355	6.21763e-05	0.000458404	0.000205123	Il6/Inpp5d/Vegfa	3	91
BP	GO:0070875	positive regulation of glycogen metabolic process	0.032967	20/23355	6.21763e-05	0.000458404	0.000205123	Akt1/Hmgb1/Insr	3	91
BP	GO:0031532	actin cytoskeleton reorganization	0.0549451	107/23355	6.24784e-05	0.000458404	0.000205123	Rhoa/S1pr1/Lpin1/Gpr65/Rictor	5	91
BP	GO:0035282	segmentation	0.0549451	107/23355	6.24784e-05	0.000458404	0.000205123	Egr2/Mafb/Notch1/Wnt5a/Zeb2	5	91
BP	GO:1903707	negative regulation of hemopoiesis	0.0549451	107/23355	6.24784e-05	0.000458404	0.000205123	Runx1/Socs1/Inpp5d/Mafb/Rc3h1	5	91
BP	GO:0032481	positive regulation of type I interferon production	0.043956	55/23355	6.3184e-05	0.000460575	0.000206094	Hmgb1/Irak1/Myd88/Stat1	4	91
BP	GO:0042531	positive regulation of tyrosine phosphorylation of STAT protein	0.043956	55/23355	6.3184e-05	0.000460575	0.000206094	Hes1/Il6/Il6ra/Il6st	4	91
BP	GO:0021537	telencephalon development	0.0769231	255/23355	6.3189e-05	0.000460575	0.000206094	Rhoa/Hes1/Ski/Wnt5a/Zeb2/Gsk3b/Rtn4	7	91
BP	GO:0045766	positive regulation of angiogenesis	0.0659341	175/23355	6.39232e-05	0.000463896	0.00020758	Runx1/Hmgb1/Vegfa/Wnt5a/Ets1/Rtn4	6	91
BP	GO:1904018	positive regulation of vasculature development	0.0659341	175/23355	6.39232e-05	0.000463896	0.00020758	Runx1/Hmgb1/Vegfa/Wnt5a/Ets1/Rtn4	6	91
BP	GO:0052548	regulation of endopeptidase activity	0.0879121	348/23355	6.50499e-05	0.000471046	0.00021078	Akt1/Rhoa/Fadd/Il6/Pparg/Stat1/Vegfa/Pmaip1	8	91
BP	GO:0060840	artery development	0.0549451	108/23355	6.53113e-05	0.000471913	0.000211168	Hes1/Notch1/Tgfb2/Vegfa/Rtn4	5	91
BP	GO:0042129	regulation of T cell proliferation	0.0659341	176/23355	6.59739e-05	0.000475669	0.000212848	Fadd/Hes1/Il6/Il6st/Traf6/Rc3h1	6	91
MF	GO:0003712	transcription coregulator activity	0.108696	466/22682	1.94938e-05	0.000476542	0.000313909	Lpin1/Notch1/Pparg/Ski/Tle4/Dnajb1/Hdac4/Lcor/Mier3/Kdm7a	10	92
MF	GO:0033613	activating transcription factor binding	0.0543478	82/22682	2.09798e-05	0.000476542	0.000313909	Creb1/Egr2/Fos/Pparg/Hdac4	5	92
MF	GO:0005109	frizzled binding	0.0434783	41/22682	2.288e-05	0.000485056	0.000319517	Wnt1/Wnt5a/Sdcbp/Znrf3	4	92
BP	GO:0071706	tumor necrosis factor superfamily cytokine production	0.0659341	177/23355	6.80769e-05	0.000489771	0.000219158	Fadd/Hmgb1/Il6/Myd88/Ptprj/Wnt5a	6	91
BP	GO:0042493	response to drug	0.0769231	259/23355	6.96732e-05	0.000500176	0.000223814	Rhoa/Creb1/Fos/Stat1/Tgfb2/Vav3/Hdac4	7	91
BP	GO:0007265	Ras protein signal transduction	0.0879121	352/23355	7.04482e-05	0.000504651	0.000225817	Rhoa/Gpr65/Notch1/Tgfb2/Sdcbp/Vav3/Rtn4/Camk2d	8	91
BP	GO:0046325	negative regulation of glucose import	0.032967	21/23355	7.23345e-05	0.000515945	0.00023087	Grb10/Enpp1/Pea15a	3	91
BP	GO:0060333	interferon-gamma-mediated signaling pathway	0.032967	21/23355	7.23345e-05	0.000515945	0.00023087	Socs1/Pparg/Stat1	3	91
BP	GO:0010463	mesenchymal cell proliferation	0.043956	57/23355	7.27462e-05	0.000516668	0.000231194	Hmgb1/Zeb1/Vegfa/Wnt5a	4	91
BP	GO:0045912	negative regulation of carbohydrate metabolic process	0.043956	57/23355	7.27462e-05	0.000516668	0.000231194	Grb10/Il6/Enpp1/Hdac4	4	91
BP	GO:0007219	Notch signaling pathway	0.0659341	180/23355	7.47088e-05	0.000529479	0.000236927	Hes1/Il6st/Notch1/Tgfb2/Wnt1/Tspan14	6	91
BP	GO:0043122	regulation of I-kappaB kinase/NF-kappaB signaling	0.0659341	181/23355	7.70305e-05	0.00054362	0.000243254	Rhoa/Irak1/Myd88/Stat1/Traf6/Wnt5a	6	91
BP	GO:2001252	positive regulation of chromosome organization	0.0659341	181/23355	7.70305e-05	0.00054362	0.000243254	Lpin1/Jarid2/Tal1/Vegfa/Mapk1/Lcor	6	91
BP	GO:0035019	somatic stem cell population maintenance	0.043956	58/23355	7.7903e-05	0.000548615	0.000245489	Hes1/Spi1/Ski/Tcf7l2	4	91
BP	GO:0051348	negative regulation of transferase activity	0.0769231	265/23355	8.04116e-05	0.000565086	0.00025286	Akt1/Il6/Pparg/Prkar1b/Ptprj/Gsk3b/Spred1	7	91
BP	GO:0002224	toll-like receptor signaling pathway	0.0549451	113/23355	8.09944e-05	0.00056679	0.000253622	Hmgb1/Irak1/Myd88/Nr1h3/Rtn4	5	91
BP	GO:0014812	muscle cell migration	0.0549451	113/23355	8.09944e-05	0.00056679	0.000253622	Rhoa/Grb10/Il6st/Camk2d/Hdac4	5	91
BP	GO:0016569	covalent chromatin modification	0.0989011	464/23355	8.27976e-05	0.000578194	0.000258725	Aicda/Lpin1/Jarid2/Spi1/Vegfa/Hdac4/Lcor/Arid4a/Kdm7a	9	91
BP	GO:0043388	positive regulation of DNA binding	0.043956	59/23355	8.33208e-05	0.000579592	0.000259351	Hes1/Pparg/Ski/Traf6	4	91
BP	GO:0002363	alpha-beta T cell lineage commitment	0.032967	22/23355	8.35197e-05	0.000579592	0.000259351	Rhoa/Il6/Il6ra	3	91
BP	GO:0043011	myeloid dendritic cell differentiation	0.032967	22/23355	8.35197e-05	0.000579592	0.000259351	Relb/Spi1/Traf6	3	91
BP	GO:0002440	production of molecular mediator of immune response	0.0879121	361/23355	8.3968e-05	0.000581213	0.000260076	Aicda/Mr1/Il6/Tgfb2/Traf6/Wnt5a/Rtn4/Stard7	8	91
BP	GO:0045088	regulation of innate immune response	0.0659341	184/23355	8.43429e-05	0.000581213	0.000260076	Socs1/Fadd/Hmgb1/Pparg/Wnt5a/Ikbke	6	91
BP	GO:0001942	hair follicle development	0.0549451	114/23355	8.44512e-05	0.000581213	0.000260076	Akt1/Runx1/Notch1/Tgfb2/Wnt5a	5	91
BP	GO:0017015	regulation of transforming growth factor beta receptor signaling pathway	0.0549451	114/23355	8.44512e-05	0.000581213	0.000260076	Ski/Zeb1/Wnt1/Sdcbp/Spred1	5	91
BP	GO:0002699	positive regulation of immune effector process	0.0769231	268/23355	8.62666e-05	0.000592482	0.000265119	Fadd/Mr1/Il6/Ptprj/Traf6/Wnt5a/Rtn4	7	91
BP	GO:0016331	morphogenesis of embryonic epithelium	0.0659341	185/23355	8.68996e-05	0.000595602	0.000266515	Ski/Tgfb2/Tgif1/Traf6/Wnt5a/Zeb2	6	91
BP	GO:0045621	positive regulation of lymphocyte differentiation	0.0549451	115/23355	8.80206e-05	0.000602046	0.000269398	Rhoa/Runx1/Socs1/Il6/Inpp5d	5	91
BP	GO:0072678	T cell migration	0.043956	60/23355	8.90076e-05	0.000606307	0.000271305	Rhoa/S1pr1/Fadd/Wnt5a	4	91
BP	GO:2000401	regulation of lymphocyte migration	0.043956	60/23355	8.90076e-05	0.000606307	0.000271305	Akt1/Rhoa/Fadd/Wnt5a	4	91
BP	GO:0010676	positive regulation of cellular carbohydrate metabolic process	0.043956	61/23355	9.49713e-05	0.000642986	0.000287718	Akt1/Hmgb1/Insr/Tcf7l2	4	91
BP	GO:0045995	regulation of embryonic development	0.043956	61/23355	9.49713e-05	0.000642986	0.000287718	Hes1/Insr/Tgif1/Wnt1	4	91
BP	GO:0070231	T cell apoptotic process	0.043956	61/23355	9.49713e-05	0.000642986	0.000287718	Akt1/Fadd/Tgfb2/Wnt5a	4	91
BP	GO:1903844	regulation of cellular response to transforming growth factor beta stimulus	0.0549451	117/23355	9.55066e-05	0.000643993	0.000288168	Ski/Zeb1/Wnt1/Sdcbp/Spred1	5	91
BP	GO:1905269	positive regulation of chromatin organization	0.0549451	117/23355	9.55066e-05	0.000643993	0.000288168	Lpin1/Jarid2/Tal1/Vegfa/Lcor	5	91
BP	GO:0003323	type B pancreatic cell development	0.032967	23/23355	9.5777e-05	0.000644512	0.0002884	Arntl/Rheb/Wnt5a	3	91
BP	GO:0042593	glucose homeostasis	0.0769231	273/23355	9.67954e-05	0.000650052	0.000290879	Akt1/Il6/Ins1/Insr/Pparg/Ptprj/Tcf7l2	7	91
BP	GO:0033500	carbohydrate homeostasis	0.0769231	274/23355	9.90219e-05	0.000662392	0.000296401	Akt1/Il6/Ins1/Insr/Pparg/Ptprj/Tcf7l2	7	91
BP	GO:0022404	molting cycle process	0.0549451	118/23355	9.94283e-05	0.000662392	0.000296401	Akt1/Runx1/Notch1/Tgfb2/Wnt5a	5	91
BP	GO:0022405	hair cycle process	0.0549451	118/23355	9.94283e-05	0.000662392	0.000296401	Akt1/Runx1/Notch1/Tgfb2/Wnt5a	5	91
BP	GO:0098773	skin epidermis development	0.0549451	118/23355	9.94283e-05	0.000662392	0.000296401	Akt1/Runx1/Notch1/Tgfb2/Wnt5a	5	91
BP	GO:0034612	response to tumor necrosis factor	0.0659341	190/23355	0.000100625	0.000669028	0.000299371	Akt1/Il6/Insr/Stat1/Traf6/Mapk1	6	91
BP	GO:0031641	regulation of myelination	0.043956	62/23355	0.00010122	0.000670306	0.000299943	Akt1/Egr2/Lpin1/Tcf7l2	4	91
BP	GO:0046850	regulation of bone remodeling	0.043956	62/23355	0.00010122	0.000670306	0.000299943	S1pr1/Il6/Inpp5d/Vegfa	4	91
BP	GO:2000278	regulation of DNA biosynthetic process	0.0549451	119/23355	0.000103473	0.000683864	0.000306009	Pparg/Vegfa/Mapk1/Gsk3b/Camk2d	5	91
MF	GO:0031625	ubiquitin protein ligase binding	0.0869565	306/22682	3.49177e-05	0.00069399	0.000457147	Aicda/Egr2/Ski/Traf6/Ikbke/Gsk3b/Dnajb2/Rtn4	8	92
BP	GO:0060560	developmental growth involved in morphogenesis	0.0769231	277/23355	0.000105953	0.000698869	0.000312724	S1pr1/Notch1/Vegfa/Wnt5a/Zeb2/Gsk3b/Rtn4	7	91
BP	GO:0002695	negative regulation of leukocyte activation	0.0659341	192/23355	0.000106576	0.000701589	0.000313941	Runx1/Socs1/Inpp5d/Pparg/Nr1h3/Rc3h1	6	91
BP	GO:1903428	positive regulation of reactive oxygen species biosynthetic process	0.043956	63/23355	0.000107762	0.000706604	0.000316185	Akt1/Il6/Insr/Hdac4	4	91
BP	GO:2000736	regulation of stem cell differentiation	0.043956	63/23355	0.000107762	0.000706604	0.000316185	Hes1/Notch1/Tgfb2/Gsk3b	4	91
BP	GO:0002320	lymphoid progenitor cell differentiation	0.032967	24/23355	0.000109151	0.000712906	0.000319005	Hes1/Notch1/Spi1	3	91
BP	GO:0010866	regulation of triglyceride biosynthetic process	0.032967	24/23355	0.000109151	0.000712906	0.000319005	Lpin1/Tcf7l2/Nr1h3	3	91
BP	GO:0061351	neural precursor cell proliferation	0.0659341	193/23355	0.000109654	0.000714791	0.000319849	Rhoa/Notch1/Vegfa/Wnt1/Wnt5a/Zeb2	6	91
BP	GO:0046620	regulation of organ growth	0.0549451	121/23355	0.000111939	0.000728263	0.000325876	Akt1/Jarid2/Notch1/Tcf7l2/Mapk1	5	91
BP	GO:0007409	axonogenesis	0.0989011	483/23355	0.00011222	0.000728668	0.000326058	Creb1/Egr2/Notch1/Tgfb2/Vegfa/Wnt5a/Zeb2/Gsk3b/Rtn4	9	91
BP	GO:0060038	cardiac muscle cell proliferation	0.043956	64/23355	0.000114605	0.000742705	0.000332339	Jarid2/Notch1/Tgfb2/Mapk1	4	91
BP	GO:0001655	urogenital system development	0.0879121	379/23355	0.000117518	0.000760102	0.000340124	Hes1/Il6ra/Notch1/Stat1/Tgfb2/Vegfa/Wnt1/Wnt5a	8	91
BP	GO:0061448	connective tissue development	0.0769231	282/23355	0.000118379	0.00076419	0.000341953	Runx1/Il6ra/Maf/Notch1/Zeb1/Tgfb2/Wnt5a	7	91
BP	GO:0009991	response to extracellular stimulus	0.0879121	380/23355	0.000119667	0.000771006	0.000345003	Akt1/Fos/Glul/Insr/Pparg/Stat1/Tcf7l2/Mapk1	8	91
BP	GO:0043500	muscle adaptation	0.0549451	123/23355	0.000120928	0.000776131	0.000347296	Jarid2/Notch1/Gsk3b/Camk2d/Hdac4	5	91
BP	GO:0045931	positive regulation of mitotic cell cycle	0.0549451	123/23355	0.000120928	0.000776131	0.000347296	Akt1/Hes1/Hmgb1/Tal1/Camk2d	5	91
BP	GO:2000514	regulation of CD4-positive, alpha-beta T cell activation	0.043956	65/23355	0.000121758	0.000779956	0.000349008	Runx1/Socs1/Il6/Rc3h1	4	91
BP	GO:0044331	cell-cell adhesion mediated by cadherin	0.032967	25/23355	0.000123686	0.000790782	0.000353852	Notch1/Vegfa/Wnt5a	3	91
BP	GO:0048565	digestive tract development	0.0549451	124/23355	0.000125625	0.000801642	0.000358711	Hes1/Il6st/Notch1/Tcf7l2/Wnt5a	5	91
BP	GO:0002822	regulation of adaptive immune response based on somatic recombination of immune receptors built from immunoglobulin superfamily domains	0.0659341	200/23355	0.000133237	0.000846968	0.000378994	Fadd/Mr1/Hmgb1/Il6/Traf6/Rc3h1	6	91
BP	GO:0016051	carbohydrate biosynthetic process	0.0659341	200/23355	0.000133237	0.000846968	0.000378994	Akt1/Grb10/Il6/Insr/Enpp1/Tcf7l2	6	91
BP	GO:0033044	regulation of chromosome organization	0.0769231	288/23355	0.00013483	0.000855466	0.000382796	Aicda/Lpin1/Jarid2/Tal1/Vegfa/Mapk1/Lcor	7	91
BP	GO:2000241	regulation of reproductive process	0.0659341	201/23355	0.00013691	0.000866107	0.000387558	Runx1/Insr/Notch1/Vegfa/Wnt5a/Hdac4	6	91
BP	GO:0045668	negative regulation of osteoblast differentiation	0.043956	67/23355	0.000137027	0.000866107	0.000387558	Notch1/Pparg/Ski/Hdac4	4	91
BP	GO:0010829	negative regulation of glucose transmembrane transport	0.032967	26/23355	0.000139425	0.000871341	0.0003899	Grb10/Enpp1/Pea15a	3	91
BP	GO:0034104	negative regulation of tissue remodeling	0.032967	26/23355	0.000139425	0.000871341	0.0003899	Il6/Inpp5d/Vegfa	3	91
BP	GO:0050927	positive regulation of positive chemotaxis	0.032967	26/23355	0.000139425	0.000871341	0.0003899	S1pr1/Hmgb1/Vegfa	3	91
BP	GO:0055094	response to lipoprotein particle	0.032967	26/23355	0.000139425	0.000871341	0.0003899	Akt1/Myd88/Pparg	3	91
BP	GO:0060338	regulation of type I interferon-mediated signaling pathway	0.032967	26/23355	0.000139425	0.000871341	0.0003899	Fadd/Wnt5a/Ikbke	3	91
BP	GO:0072012	glomerulus vasculature development	0.032967	26/23355	0.000139425	0.000871341	0.0003899	Hes1/Il6ra/Notch1	3	91
BP	GO:0070482	response to oxygen levels	0.0769231	291/23355	0.000143726	0.000896536	0.000401174	Akt1/Bach1/Notch1/Tgfb2/Vegfa/Rtn4/Camk2d	7	91
BP	GO:0042093	T-helper cell differentiation	0.043956	68/23355	0.00014516	0.000901198	0.00040326	Il6/Il6ra/Relb/Rc3h1	4	91
BP	GO:0046635	positive regulation of alpha-beta T cell activation	0.043956	68/23355	0.00014516	0.000901198	0.00040326	Rhoa/Runx1/Socs1/Il6	4	91
BP	GO:2001233	regulation of apoptotic signaling pathway	0.0879121	391/23355	0.000145528	0.000901198	0.00040326	Akt1/Fadd/Pea15a/Tcf7l2/Tgfb2/Vegfa/Gsk3b/Sgk3	8	91
BP	GO:0036294	cellular response to decreased oxygen levels	0.0549451	128/23355	0.000145826	0.000901198	0.00040326	Akt1/Bach1/Notch1/Vegfa/Rtn4	5	91
BP	GO:0046425	regulation of receptor signaling pathway via JAK-STAT	0.0549451	128/23355	0.000145826	0.000901198	0.00040326	Socs1/Hes1/Il6/Il6ra/Notch1	5	91
BP	GO:0014902	myotube differentiation	0.0549451	129/23355	0.000151243	0.000931224	0.000416696	Notch1/Ski/Wnt1/Gsk3b/Hdac4	5	91
BP	GO:0048640	negative regulation of developmental growth	0.0549451	129/23355	0.000151243	0.000931224	0.000416696	Jarid2/Tcf7l2/Wnt5a/Gsk3b/Rtn4	5	91
BP	GO:0002294	CD4-positive, alpha-beta T cell differentiation involved in immune response	0.043956	69/23355	0.000153637	0.000942474	0.00042173	Il6/Il6ra/Relb/Rc3h1	4	91
BP	GO:0033692	cellular polysaccharide biosynthetic process	0.043956	69/23355	0.000153637	0.000942474	0.00042173	Akt1/Grb10/Insr/Enpp1	4	91
BP	GO:0010742	macrophage derived foam cell differentiation	0.032967	27/23355	0.000156411	0.00094628	0.000423433	Pparg/Stat1/Hbp1	3	91
BP	GO:0046639	negative regulation of alpha-beta T cell differentiation	0.032967	27/23355	0.000156411	0.00094628	0.000423433	Runx1/Socs1/Rc3h1	3	91
BP	GO:0050926	regulation of positive chemotaxis	0.032967	27/23355	0.000156411	0.00094628	0.000423433	S1pr1/Hmgb1/Vegfa	3	91
BP	GO:0060716	labyrinthine layer blood vessel development	0.032967	27/23355	0.000156411	0.00094628	0.000423433	Akt1/Hes1/Mapk1	3	91
BP	GO:0061437	renal system vasculature development	0.032967	27/23355	0.000156411	0.00094628	0.000423433	Hes1/Il6ra/Notch1	3	91
BP	GO:0061440	kidney vasculature development	0.032967	27/23355	0.000156411	0.00094628	0.000423433	Hes1/Il6ra/Notch1	3	91
BP	GO:0071276	cellular response to cadmium ion	0.032967	27/23355	0.000156411	0.00094628	0.000423433	Akt1/Fos/Mapk1	3	91
BP	GO:0042752	regulation of circadian rhythm	0.0549451	130/23355	0.000156814	0.00094628	0.000423433	Arntl/Creb1/Il6/Pparg/Gsk3b	5	91
BP	GO:1903959	regulation of anion transmembrane transport	0.0549451	130/23355	0.000156814	0.00094628	0.000423433	Akt1/Grb10/Insr/Enpp1/Pea15a	5	91
BP	GO:2000377	regulation of reactive oxygen species metabolic process	0.0659341	207/23355	0.000160675	0.000967826	0.000433074	Akt1/Rhoa/Il6/Insr/Hbp1/Hdac4	6	91
BP	GO:0002293	alpha-beta T cell differentiation involved in immune response	0.043956	70/23355	0.000162465	0.000971582	0.000434755	Il6/Il6ra/Relb/Rc3h1	4	91
BP	GO:0032677	regulation of interleukin-8 production	0.043956	70/23355	0.000162465	0.000971582	0.000434755	Fadd/Il6/Myd88/Wnt5a	4	91
BP	GO:0046579	positive regulation of Ras protein signal transduction	0.043956	70/23355	0.000162465	0.000971582	0.000434755	Gpr65/Notch1/Rtn4/Camk2d	4	91
BP	GO:0055008	cardiac muscle tissue morphogenesis	0.043956	70/23355	0.000162465	0.000971582	0.000434755	S1pr1/Notch1/Tgfb2/Wnt5a	4	91
BP	GO:0048469	cell maturation	0.0659341	208/23355	0.000164934	0.000984582	0.000440572	Runx1/Hes1/Pparg/Tal1/Vegfa/Gsk3b	6	91
BP	GO:0002366	leukocyte activation involved in immune response	0.0769231	298/23355	0.000166344	0.00099122	0.000443542	Aicda/Hmgb1/Il6/Il6ra/Myd88/Relb/Rc3h1	7	91
BP	GO:0006469	negative regulation of protein kinase activity	0.0659341	209/23355	0.000169283	0.00100693	0.000450573	Akt1/Il6/Prkar1b/Ptprj/Gsk3b/Spred1	6	91
BP	GO:0002287	alpha-beta T cell activation involved in immune response	0.043956	71/23355	0.000171654	0.0010138	0.000453644	Il6/Il6ra/Relb/Rc3h1	4	91
BP	GO:0010611	regulation of cardiac muscle hypertrophy	0.043956	71/23355	0.000171654	0.0010138	0.000453644	Jarid2/Notch1/Gsk3b/Camk2d	4	91
BP	GO:0030032	lamellipodium assembly	0.043956	71/23355	0.000171654	0.0010138	0.000453644	S1pr1/Wnt1/Vav3/Hdac4	4	91
BP	GO:0046824	positive regulation of nucleocytoplasmic transport	0.043956	71/23355	0.000171654	0.0010138	0.000453644	Il6/Tcf7l2/Mapk1/Gsk3b	4	91
BP	GO:0071402	cellular response to lipoprotein particle stimulus	0.032967	28/23355	0.000174687	0.00102806	0.000460029	Akt1/Myd88/Pparg	3	91
BP	GO:0090077	foam cell differentiation	0.032967	28/23355	0.000174687	0.00102806	0.000460029	Pparg/Stat1/Hbp1	3	91
BP	GO:0034504	protein localization to nucleus	0.0769231	301/23355	0.000176881	0.00103914	0.000464984	Akt1/Arntl/Glul/Il6/Tgfb2/Mapk1/Gsk3b	7	91
BP	GO:0002263	cell activation involved in immune response	0.0769231	302/23355	0.000180511	0.00105772	0.000473301	Aicda/Hmgb1/Il6/Il6ra/Myd88/Relb/Rc3h1	7	91
BP	GO:1904892	regulation of receptor signaling pathway via STAT	0.0549451	134/23355	0.00018068	0.00105772	0.000473301	Socs1/Hes1/Il6/Il6ra/Notch1	5	91
BP	GO:0010633	negative regulation of epithelial cell migration	0.043956	72/23355	0.000181213	0.00105899	0.000473866	Rhoa/Notch1/Pparg/Spred1	4	91
BP	GO:0046883	regulation of hormone secretion	0.0769231	303/23355	0.000184201	0.00107268	0.000479995	Arntl/Runx1/Creb1/Glul/Il6/Pparg/Tcf7l2	7	91
BP	GO:0051402	neuron apoptotic process	0.0769231	303/23355	0.000184201	0.00107268	0.000479995	Rhoa/Fadd/Tgfb2/Vegfa/Gsk3b/Pmaip1/Hdac4	7	91
BP	GO:0050866	negative regulation of cell activation	0.0659341	213/23355	0.000187593	0.00109053	0.000487979	Runx1/Socs1/Inpp5d/Pparg/Nr1h3/Rc3h1	6	91
BP	GO:0002711	positive regulation of T cell mediated immunity	0.043956	73/23355	0.000191151	0.00110927	0.000496368	Fadd/Mr1/Il6/Traf6	4	91
BP	GO:0002068	glandular epithelial cell development	0.032967	29/23355	0.000194295	0.00111586	0.000499314	Arntl/Rheb/Wnt5a	3	91
BP	GO:0010800	positive regulation of peptidyl-threonine phosphorylation	0.032967	29/23355	0.000194295	0.00111586	0.000499314	Wnt5a/Mapk1/Gsk3b	3	91
BP	GO:0030224	monocyte differentiation	0.032967	29/23355	0.000194295	0.00111586	0.000499314	Inpp5d/Pparg/Vegfa	3	91
BP	GO:0030318	melanocyte differentiation	0.032967	29/23355	0.000194295	0.00111586	0.000499314	Mitf/Enpp1/Zeb2	3	91
BP	GO:0034123	positive regulation of toll-like receptor signaling pathway	0.032967	29/23355	0.000194295	0.00111586	0.000499314	Hmgb1/Nr1h3/Rtn4	3	91
BP	GO:1901532	regulation of hematopoietic progenitor cell differentiation	0.032967	29/23355	0.000194295	0.00111586	0.000499314	Hes1/Notch1/Vegfa	3	91
BP	GO:0042098	T cell proliferation	0.0659341	215/23355	0.000197316	0.00113126	0.000506205	Fadd/Hes1/Il6/Il6st/Traf6/Rc3h1	6	91
BP	GO:0006913	nucleocytoplasmic transport	0.0769231	307/23355	0.000199578	0.0011403	0.00051025	Akt1/Arntl/Egr2/Il6/Tcf7l2/Mapk1/Gsk3b	7	91
BP	GO:0051169	nuclear transport	0.0769231	307/23355	0.000199578	0.0011403	0.00051025	Akt1/Arntl/Egr2/Il6/Tcf7l2/Mapk1/Gsk3b	7	91
BP	GO:0001885	endothelial cell development	0.043956	74/23355	0.000201475	0.00114524	0.000512464	Cldn1/Myd88/Vegfa/Rtn4	4	91
BP	GO:0007422	peripheral nervous system development	0.043956	74/23355	0.000201475	0.00114524	0.000512464	Akt1/Cldn1/Egr2/Ski	4	91
BP	GO:0014743	regulation of muscle hypertrophy	0.043956	74/23355	0.000201475	0.00114524	0.000512464	Jarid2/Notch1/Gsk3b/Camk2d	4	91
BP	GO:0002819	regulation of adaptive immune response	0.0659341	216/23355	0.000202325	0.00114812	0.000513749	Fadd/Mr1/Hmgb1/Il6/Traf6/Rc3h1	6	91
BP	GO:0042471	ear morphogenesis	0.0549451	138/23355	0.000207224	0.00117392	0.000525295	Mafb/Zeb1/Wnt1/Wnt5a/Mapk1	5	91
BP	GO:0051222	positive regulation of protein transport	0.0769231	309/23355	0.000207646	0.00117431	0.00052547	Glul/Il6/Tcf7l2/Tgfb2/Mapk1/Gsk3b/Pmaip1	7	91
BP	GO:0032637	interleukin-8 production	0.043956	75/23355	0.000212196	0.00119396	0.000534262	Fadd/Il6/Myd88/Wnt5a	4	91
BP	GO:0048663	neuron fate commitment	0.043956	75/23355	0.000212196	0.00119396	0.000534262	Runx1/Notch1/Tgfb2/Wnt1	4	91
BP	GO:2000573	positive regulation of DNA biosynthetic process	0.043956	75/23355	0.000212196	0.00119396	0.000534262	Vegfa/Mapk1/Gsk3b/Camk2d	4	91
BP	GO:0007623	circadian rhythm	0.0659341	218/23355	0.000212643	0.00119446	0.000534487	Arntl/Creb1/Il6/Pparg/Relb/Gsk3b	6	91
BP	GO:0071887	leukocyte apoptotic process	0.0549451	139/23355	0.000214302	0.00119914	0.000536579	Akt1/Fadd/Il6/Tgfb2/Wnt5a	5	91
BP	GO:0035162	embryonic hemopoiesis	0.032967	30/23355	0.000215276	0.00119914	0.000536579	Runx1/Tal1/Vegfa	3	91
BP	GO:0035767	endothelial cell chemotaxis	0.032967	30/23355	0.000215276	0.00119914	0.000536579	Hmgb1/Notch1/Vegfa	3	91
BP	GO:0060317	cardiac epithelial to mesenchymal transition	0.032967	30/23355	0.000215276	0.00119914	0.000536579	Notch1/Tgfb2/Rtn4	3	91
BP	GO:1905523	positive regulation of macrophage migration	0.032967	30/23355	0.000215276	0.00119914	0.000536579	Ptprj/Mapk1/Rtn4	3	91
BP	GO:0048645	animal organ formation	0.043956	76/23355	0.000223321	0.00123803	0.000553981	Hes1/Notch1/Wnt5a/Mapk1	4	91
BP	GO:0030595	leukocyte chemotaxis	0.0659341	220/23355	0.000223373	0.00123803	0.000553981	S1pr1/Ptprj/Vegfa/Wnt5a/Mapk1/Vav3	6	91
BP	GO:0051054	positive regulation of DNA metabolic process	0.0659341	220/23355	0.000223373	0.00123803	0.000553981	Akt1/Il6/Vegfa/Mapk1/Gsk3b/Camk2d	6	91
BP	GO:0032535	regulation of cellular component size	0.0879121	417/23355	0.000225393	0.00124715	0.000558064	Akt1/Rhoa/Creb1/Vegfa/Wnt5a/Gsk3b/Rtn4/Rictor	8	91
BP	GO:0010810	regulation of cell-substrate adhesion	0.0659341	221/23355	0.000228895	0.00125879	0.000563271	Rhoa/Notch1/Ptprj/Vegfa/Wnt1/Gsk3b	6	91
BP	GO:0097529	myeloid leukocyte migration	0.0659341	221/23355	0.000228895	0.00125879	0.000563271	Myd88/Ptprj/Vegfa/Mapk1/Vav3/Rtn4	6	91
BP	GO:0007548	sex differentiation	0.0769231	314/23355	0.000228976	0.00125879	0.000563271	Runx1/Insr/Tcf7l2/Tgfb2/Vegfa/Wnt5a/Arid4a	7	91
BP	GO:0006639	acylglycerol metabolic process	0.0549451	141/23355	0.000229008	0.00125879	0.000563271	Lpin1/Il6st/Tcf7l2/Nr1h3/Abhd16a	5	91
BP	GO:0090596	sensory organ morphogenesis	0.0769231	315/23355	0.000233446	0.0012783	0.000572002	Mafb/Ski/Zeb1/Vegfa/Wnt1/Wnt5a/Mapk1	7	91
BP	GO:0048545	response to steroid hormone	0.0659341	222/23355	0.000234524	0.0012783	0.000572002	Rhoa/Arntl/Hmgb1/Il6/Tgfb2/Nr1h3	6	91
BP	GO:0000271	polysaccharide biosynthetic process	0.043956	77/23355	0.00023486	0.0012783	0.000572002	Akt1/Grb10/Insr/Enpp1	4	91
BP	GO:0002292	T cell differentiation involved in immune response	0.043956	77/23355	0.00023486	0.0012783	0.000572002	Il6/Il6ra/Relb/Rc3h1	4	91
BP	GO:0043507	positive regulation of JUN kinase activity	0.043956	77/23355	0.00023486	0.0012783	0.000572002	Irak1/Traf6/Wnt5a/Zeb2	4	91
BP	GO:0051057	positive regulation of small GTPase mediated signal transduction	0.043956	77/23355	0.00023486	0.0012783	0.000572002	Gpr65/Notch1/Rtn4/Camk2d	4	91
BP	GO:0090316	positive regulation of intracellular protein transport	0.0549451	142/23355	0.000236643	0.00128311	0.000574156	Il6/Tcf7l2/Mapk1/Gsk3b/Pmaip1	5	91
BP	GO:0002360	T cell lineage commitment	0.032967	31/23355	0.00023767	0.00128311	0.000574156	Rhoa/Il6/Il6ra	3	91
BP	GO:0042634	regulation of hair cycle	0.032967	31/23355	0.00023767	0.00128311	0.000574156	Arntl/Tgfb2/Wnt5a	3	91
BP	GO:0061082	myeloid leukocyte cytokine production	0.032967	31/23355	0.00023767	0.00128311	0.000574156	Tgfb2/Wnt5a/Rtn4	3	91
BP	GO:0072539	T-helper 17 cell differentiation	0.032967	31/23355	0.00023767	0.00128311	0.000574156	Il6/Il6ra/Rc3h1	3	91
BP	GO:0043393	regulation of protein binding	0.0659341	223/23355	0.000240262	0.00129501	0.000579478	Akt1/Tcf7l2/Wnt5a/Gsk3b/Dnajb2/Hdac4	6	91
BP	GO:0052547	regulation of peptidase activity	0.0879121	422/23355	0.000244258	0.00131132	0.000586778	Akt1/Rhoa/Fadd/Il6/Pparg/Stat1/Vegfa/Pmaip1	8	91
BP	GO:0006638	neutral lipid metabolic process	0.0549451	143/23355	0.00024447	0.00131132	0.000586778	Lpin1/Il6st/Tcf7l2/Nr1h3/Abhd16a	5	91
BP	GO:0071453	cellular response to oxygen levels	0.0549451	143/23355	0.00024447	0.00131132	0.000586778	Akt1/Bach1/Notch1/Vegfa/Rtn4	5	91
BP	GO:0008544	epidermis development	0.0769231	319/23355	0.00025204	0.00134975	0.000603974	Akt1/Runx1/Hes1/Insr/Notch1/Tgfb2/Wnt5a	7	91
BP	GO:2001056	positive regulation of cysteine-type endopeptidase activity	0.0549451	144/23355	0.000252492	0.00135	0.000604088	Rhoa/Fadd/Pparg/Stat1/Pmaip1	5	91
BP	GO:0046626	regulation of insulin receptor signaling pathway	0.043956	79/23355	0.000259217	0.00137932	0.000617204	Socs1/Grb10/Enpp1/Ptprj	4	91
BP	GO:0051145	smooth muscle cell differentiation	0.043956	79/23355	0.000259217	0.00137932	0.000617204	Hes1/Notch1/Zeb1/Vegfa	4	91
BP	GO:0051781	positive regulation of cell division	0.043956	79/23355	0.000259217	0.00137932	0.000617204	Rhoa/Tal1/Tgfb2/Vegfa	4	91
BP	GO:0003309	type B pancreatic cell differentiation	0.032967	32/23355	0.000261519	0.00138189	0.000618354	Arntl/Rheb/Wnt5a	3	91
BP	GO:0010614	negative regulation of cardiac muscle hypertrophy	0.032967	32/23355	0.000261519	0.00138189	0.000618354	Jarid2/Notch1/Gsk3b	3	91
BP	GO:0060561	apoptotic process involved in morphogenesis	0.032967	32/23355	0.000261519	0.00138189	0.000618354	Notch1/Spi1/Tgfb2	3	91
BP	GO:0060977	coronary vasculature morphogenesis	0.032967	32/23355	0.000261519	0.00138189	0.000618354	Notch1/Vegfa/Spred1	3	91
BP	GO:0001822	kidney development	0.0769231	321/23355	0.000261774	0.00138189	0.000618354	Hes1/Il6ra/Notch1/Tgfb2/Vegfa/Wnt1/Wnt5a	7	91
BP	GO:0030100	regulation of endocytosis	0.0659341	228/23355	0.000270632	0.00142639	0.000638267	Insr/Pparg/Nr1h3/Vegfa/Wnt5a/Sdcbp	6	91
BP	GO:0014855	striated muscle cell proliferation	0.043956	80/23355	0.000272052	0.0014271	0.000638584	Jarid2/Notch1/Tgfb2/Mapk1	4	91
BP	GO:0038034	signal transduction in absence of ligand	0.043956	80/23355	0.000272052	0.0014271	0.000638584	Fadd/Tgfb2/Gsk3b/Sgk3	4	91
BP	GO:0097192	extrinsic apoptotic signaling pathway in absence of ligand	0.043956	80/23355	0.000272052	0.0014271	0.000638584	Fadd/Tgfb2/Gsk3b/Sgk3	4	91
BP	GO:0051235	maintenance of location	0.0769231	324/23355	0.000276942	0.00145046	0.00064904	Akt1/Enpp1/Pparg/Tgfb2/Nr1h3/Ikbke/Camk2d	7	91
BP	GO:1904951	positive regulation of establishment of protein localization	0.0769231	325/23355	0.000282152	0.00147543	0.000660212	Glul/Il6/Tcf7l2/Tgfb2/Mapk1/Gsk3b/Pmaip1	7	91
BP	GO:0034637	cellular carbohydrate biosynthetic process	0.043956	81/23355	0.000285338	0.00148975	0.00066662	Akt1/Grb10/Insr/Enpp1	4	91
BP	GO:0030010	establishment of cell polarity	0.0549451	148/23355	0.000286602	0.0014907	0.000667043	Rhoa/Hes1/Wnt5a/Gsk3b/Rictor	5	91
BP	GO:0022617	extracellular matrix disassembly	0.032967	33/23355	0.000286862	0.0014907	0.000667043	Il6/Tgfb2/Ets1	3	91
BP	GO:0033598	mammary gland epithelial cell proliferation	0.032967	33/23355	0.000286862	0.0014907	0.000667043	Wnt5a/Mapk1/Rtn4	3	91
BP	GO:0033673	negative regulation of kinase activity	0.0659341	232/23355	0.000297037	0.00154117	0.000689629	Akt1/Il6/Prkar1b/Ptprj/Gsk3b/Spred1	6	91
BP	GO:0034103	regulation of tissue remodeling	0.043956	82/23355	0.000299083	0.00154696	0.000692222	S1pr1/Il6/Inpp5d/Vegfa	4	91
BP	GO:0045913	positive regulation of carbohydrate metabolic process	0.043956	82/23355	0.000299083	0.00154696	0.000692222	Akt1/Hmgb1/Insr/Tcf7l2	4	91
BP	GO:0009952	anterior/posterior pattern specification	0.0659341	233/23355	0.000303944	0.00156795	0.000701612	Hes1/Notch1/Ski/Wnt1/Wnt5a/Zeb2	6	91
BP	GO:0031346	positive regulation of cell projection organization	0.0879121	436/23355	0.000304081	0.00156795	0.000701612	Il6/Vegfa/Wnt1/Wnt5a/Zeb2/Gsk3b/Rtn4/Hdac4	8	91
BP	GO:2001234	negative regulation of apoptotic signaling pathway	0.0659341	234/23355	0.000310977	0.00160103	0.000716413	Akt1/Pea15a/Tcf7l2/Vegfa/Gsk3b/Sgk3	6	91
BP	GO:0019915	lipid storage	0.043956	83/23355	0.000313296	0.00160285	0.00071723	Enpp1/Pparg/Nr1h3/Ikbke	4	91
BP	GO:0014741	negative regulation of muscle hypertrophy	0.032967	34/23355	0.000313737	0.00160285	0.00071723	Jarid2/Notch1/Gsk3b	3	91
BP	GO:0048710	regulation of astrocyte differentiation	0.032967	34/23355	0.000313737	0.00160285	0.00071723	Hes1/Il6st/Notch1	3	91
BP	GO:0060914	heart formation	0.032967	34/23355	0.000313737	0.00160285	0.00071723	Hes1/Notch1/Wnt5a	3	91
BP	GO:2000406	positive regulation of T cell migration	0.032967	34/23355	0.000313737	0.00160285	0.00071723	Rhoa/Fadd/Wnt5a	3	91
BP	GO:0072006	nephron development	0.0549451	151/23355	0.000314397	0.00160376	0.000717636	Hes1/Il6ra/Notch1/Vegfa/Wnt1	5	91
BP	GO:0062197	cellular response to chemical stress	0.0769231	331/23355	0.000315096	0.00160487	0.000718133	Akt1/Arntl/Fos/Il6/Relb/Wnt1/Mapk1	7	91
BP	GO:0060415	muscle tissue morphogenesis	0.043956	84/23355	0.000327988	0.00166798	0.000746374	S1pr1/Notch1/Tgfb2/Wnt5a	4	91
BP	GO:0008406	gonad development	0.0659341	237/23355	0.000332844	0.00168752	0.000755118	Runx1/Insr/Tgfb2/Vegfa/Wnt5a/Arid4a	6	91
BP	GO:0046777	protein autophosphorylation	0.0659341	237/23355	0.000332844	0.00168752	0.000755118	Irak1/Insr/Enpp1/Vegfa/Gsk3b/Camk2d	6	91
BP	GO:0003209	cardiac atrium morphogenesis	0.032967	35/23355	0.000342185	0.001727	0.000772782	Notch1/Tgfb2/Wnt5a	3	91
BP	GO:0048147	negative regulation of fibroblast proliferation	0.032967	35/23355	0.000342185	0.001727	0.000772782	Pparg/Ski/Pmaip1	3	91
BP	GO:0090162	establishment of epithelial cell polarity	0.032967	35/23355	0.000342185	0.001727	0.000772782	Rhoa/Hes1/Wnt5a	3	91
MF	GO:0003714	transcription corepressor activity	0.0652174	180/22682	9.31195e-05	0.00174188	0.00114742	Ski/Tle4/Dnajb1/Hdac4/Lcor/Mier3	6	92
BP	GO:0031334	positive regulation of protein-containing complex assembly	0.0659341	239/23355	0.000348079	0.00175409	0.000784903	Rhoa/Creb1/Tal1/Vegfa/Gsk3b/Rictor	6	91
BP	GO:0002791	regulation of peptide secretion	0.0769231	338/23355	0.000357367	0.00179817	0.000804629	Arntl/Glul/Il6/Pparg/Tcf7l2/Tgfb2/Nr1h3	7	91
BP	GO:0003281	ventricular septum development	0.043956	86/23355	0.000358842	0.00180015	0.000805517	Hes1/Notch1/Tgfb2/Wnt5a	4	91
BP	GO:0060411	cardiac septum morphogenesis	0.043956	86/23355	0.000358842	0.00180015	0.000805517	Hes1/Notch1/Tgfb2/Wnt5a	4	91
BP	GO:0045137	development of primary sexual characteristics	0.0659341	241/23355	0.000363856	0.00182256	0.000815544	Runx1/Insr/Tgfb2/Vegfa/Wnt5a/Arid4a	6	91
BP	GO:0046578	regulation of Ras protein signal transduction	0.0659341	242/23355	0.000371951	0.00184515	0.000825652	Gpr65/Notch1/Tgfb2/Vav3/Rtn4/Camk2d	6	91
BP	GO:0010719	negative regulation of epithelial to mesenchymal transition	0.032967	36/23355	0.000372243	0.00184515	0.000825652	Tgfb2/Vegfa/Spred1	3	91
BP	GO:0031069	hair follicle morphogenesis	0.032967	36/23355	0.000372243	0.00184515	0.000825652	Runx1/Notch1/Tgfb2	3	91
BP	GO:0048009	insulin-like growth factor receptor signaling pathway	0.032967	36/23355	0.000372243	0.00184515	0.000825652	Akt1/Grb10/Wnt1	3	91
BP	GO:0061384	heart trabecula morphogenesis	0.032967	36/23355	0.000372243	0.00184515	0.000825652	S1pr1/Notch1/Tgfb2	3	91
BP	GO:0070306	lens fiber cell differentiation	0.032967	36/23355	0.000372243	0.00184515	0.000825652	Maf/Zeb2/Spred1	3	91
BP	GO:0072538	T-helper 17 type immune response	0.032967	36/23355	0.000372243	0.00184515	0.000825652	Il6/Il6ra/Rc3h1	3	91
BP	GO:0016570	histone modification	0.0879121	450/23355	0.000375399	0.00185803	0.000831414	Lpin1/Jarid2/Spi1/Vegfa/Hdac4/Lcor/Arid4a/Kdm7a	8	91
BP	GO:0002221	pattern recognition receptor signaling pathway	0.0549451	157/23355	0.000376071	0.00185859	0.000831667	Hmgb1/Irak1/Myd88/Nr1h3/Rtn4	5	91
BP	GO:0045861	negative regulation of proteolysis	0.0769231	342/23355	0.000383491	0.00189246	0.000846821	Akt1/Il6/Nr1h3/Vegfa/Wnt1/Sdcbp/Dnajb2	7	91
BP	GO:0002700	regulation of production of molecular mediator of immune response	0.0549451	158/23355	0.000387179	0.00190783	0.000853699	Il6/Tgfb2/Traf6/Wnt5a/Rtn4	5	91
BP	GO:0001763	morphogenesis of a branching structure	0.0659341	244/23355	0.000388565	0.00190901	0.000854229	Il6/Notch1/Vegfa/Wnt1/Wnt5a/Rtn4	6	91
BP	GO:0090257	regulation of muscle system process	0.0659341	244/23355	0.000388565	0.00190901	0.000854229	Rhoa/Jarid2/Notch1/Gsk3b/Camk2d/Hdac4	6	91
BP	GO:0050727	regulation of inflammatory response	0.0769231	344/23355	0.000397116	0.00194815	0.00087174	Il6/Myd88/Pparg/Nr1h3/Wnt5a/Ets1/Rictor	7	91
BP	GO:0002053	positive regulation of mesenchymal cell proliferation	0.032967	37/23355	0.000403949	0.00197585	0.000884136	Hmgb1/Vegfa/Wnt5a	3	91
BP	GO:0035909	aorta morphogenesis	0.032967	37/23355	0.000403949	0.00197585	0.000884136	Hes1/Notch1/Tgfb2	3	91
BP	GO:0035914	skeletal muscle cell differentiation	0.043956	89/23355	0.00040894	0.00199441	0.000892439	Arntl/Egr2/Fos/Notch1	4	91
BP	GO:0097581	lamellipodium organization	0.043956	89/23355	0.00040894	0.00199441	0.000892439	S1pr1/Wnt1/Vav3/Hdac4	4	91
BP	GO:1903532	positive regulation of secretion by cell	0.0769231	346/23355	0.000411126	0.00200213	0.000895897	Runx1/Creb1/Glul/Tcf7l2/Tgfb2/Sdcbp/Rtn4	7	91
BP	GO:0009896	positive regulation of catabolic process	0.0879121	457/23355	0.000415863	0.00202225	0.000904898	Akt1/Hmgb1/Il6/Insr/Wnt5a/Gsk3b/Dnajb2/Rc3h1	8	91
BP	GO:0031667	response to nutrient levels	0.0769231	348/23355	0.000425528	0.00206623	0.000924579	Akt1/Glul/Insr/Pparg/Stat1/Tcf7l2/Mapk1	7	91
BP	GO:0014910	regulation of smooth muscle cell migration	0.043956	90/23355	0.000426695	0.00206888	0.000925764	Rhoa/Il6st/Camk2d/Hdac4	4	91
BP	GO:0007568	aging	0.0659341	249/23355	0.000432648	0.00209469	0.000937315	Akt1/Arntl/Inpp5d/Spi1/Wnt1/Mapk1	6	91
BP	GO:0071248	cellular response to metal ion	0.0549451	162/23355	0.00043411	0.00209568	0.000937757	Akt1/Creb1/Fos/Pparg/Mapk1	5	91
BP	GO:2000058	regulation of ubiquitin-dependent protein catabolic process	0.0549451	162/23355	0.00043411	0.00209568	0.000937757	Akt1/Wnt1/Sdcbp/Gsk3b/Dnajb2	5	91
BP	GO:0034142	toll-like receptor 4 signaling pathway	0.032967	38/23355	0.00043734	0.00210214	0.000940645	Hmgb1/Irak1/Nr1h3	3	91
BP	GO:0060674	placenta blood vessel development	0.032967	38/23355	0.00043734	0.00210214	0.000940645	Akt1/Hes1/Mapk1	3	91
BP	GO:1903670	regulation of sprouting angiogenesis	0.032967	38/23355	0.00043734	0.00210214	0.000940645	Glul/Hmgb1/Vegfa	3	91
BP	GO:0032611	interleukin-1 beta production	0.043956	91/23355	0.000444994	0.00213584	0.000955727	Mr1/Hmgb1/Il6/Wnt5a	4	91
BP	GO:0010977	negative regulation of neuron projection development	0.0549451	164/23355	0.000459125	0.00219418	0.000981834	Rhoa/Hes1/Wnt5a/Gsk3b/Rtn4	5	91
BP	GO:0031056	regulation of histone modification	0.0549451	164/23355	0.000459125	0.00219418	0.000981834	Lpin1/Jarid2/Spi1/Vegfa/Lcor	5	91
BP	GO:0033135	regulation of peptidyl-serine phosphorylation	0.0549451	164/23355	0.000459125	0.00219418	0.000981834	Akt1/Il6/Vegfa/Wnt5a/Rictor	5	91
BP	GO:0014031	mesenchymal cell development	0.043956	92/23355	0.000463845	0.0022104	0.000989089	Hes1/Notch1/Zeb2/Mapk1	4	91
BP	GO:0048644	muscle organ morphogenesis	0.043956	92/23355	0.000463845	0.0022104	0.000989089	S1pr1/Notch1/Tgfb2/Wnt5a	4	91
BP	GO:0010950	positive regulation of endopeptidase activity	0.0549451	165/23355	0.000472033	0.00223226	0.000998872	Rhoa/Fadd/Pparg/Stat1/Pmaip1	5	91
BP	GO:0030879	mammary gland development	0.0549451	165/23355	0.000472033	0.00223226	0.000998872	Creb1/Vegfa/Wnt5a/Mapk1/Rtn4	5	91
BP	GO:0019432	triglyceride biosynthetic process	0.032967	39/23355	0.000472454	0.00223226	0.000998872	Lpin1/Tcf7l2/Nr1h3	3	91
BP	GO:0046686	response to cadmium ion	0.032967	39/23355	0.000472454	0.00223226	0.000998872	Akt1/Fos/Mapk1	3	91
BP	GO:0050931	pigment cell differentiation	0.032967	39/23355	0.000472454	0.00223226	0.000998872	Mitf/Enpp1/Zeb2	3	91
BP	GO:2000403	positive regulation of lymphocyte migration	0.032967	39/23355	0.000472454	0.00223226	0.000998872	Rhoa/Fadd/Wnt5a	3	91
BP	GO:1901215	negative regulation of neuron death	0.0659341	254/23355	0.000480544	0.00226727	0.00101454	Rhoa/Creb1/Il6/Vegfa/Wnt1/Gsk3b	6	91
BP	GO:0001938	positive regulation of endothelial cell proliferation	0.043956	93/23355	0.000483259	0.00227043	0.00101595	Akt1/Vegfa/Wnt5a/Rictor	4	91
BP	GO:0002088	lens development in camera-type eye	0.043956	93/23355	0.000483259	0.00227043	0.00101595	Maf/Ski/Zeb2/Spred1	4	91
BP	GO:0043506	regulation of JUN kinase activity	0.043956	93/23355	0.000483259	0.00227043	0.00101595	Irak1/Traf6/Wnt5a/Zeb2	4	91
BP	GO:0042060	wound healing	0.0769231	357/23355	0.000495422	0.0023243	0.00104006	Cldn1/Hmgb1/Ptprj/Tgfb2/Vegfa/Wnt5a/F13a1	7	91
BP	GO:0009798	axis specification	0.043956	94/23355	0.000503246	0.00235329	0.00105303	Notch1/Ski/Wnt1/Wnt5a	4	91
BP	GO:1900182	positive regulation of protein localization to nucleus	0.043956	94/23355	0.000503246	0.00235329	0.00105303	Akt1/Il6/Tgfb2/Mapk1	4	91
BP	GO:0031589	cell-substrate adhesion	0.0769231	358/23355	0.000503722	0.00235329	0.00105303	Rhoa/Notch1/Ptprj/Vegfa/Wnt1/Gsk3b/Itga11	7	91
BP	GO:0003230	cardiac atrium development	0.032967	40/23355	0.000509325	0.0023629	0.00105733	Notch1/Tgfb2/Wnt5a	3	91
BP	GO:0030851	granulocyte differentiation	0.032967	40/23355	0.000509325	0.0023629	0.00105733	Runx1/Inpp5d/Spi1	3	91
BP	GO:0035886	vascular associated smooth muscle cell differentiation	0.032967	40/23355	0.000509325	0.0023629	0.00105733	Hes1/Notch1/Vegfa	3	91
BP	GO:0045601	regulation of endothelial cell differentiation	0.032967	40/23355	0.000509325	0.0023629	0.00105733	Notch1/Zeb1/Vegfa	3	91
BP	GO:0060325	face morphogenesis	0.032967	40/23355	0.000509325	0.0023629	0.00105733	Ski/Tcf7l2/Tgfb2	3	91
BP	GO:0019216	regulation of lipid metabolic process	0.0769231	359/23355	0.000512133	0.00237262	0.00106168	Akt1/Creb1/Lpin1/Pparg/Tcf7l2/Nr1h3/Vav3	7	91
BP	GO:0050878	regulation of body fluid levels	0.0769231	360/23355	0.000520655	0.00240875	0.00107785	Cldn1/Creb1/Ptprj/Nr1h3/Vegfa/F13a1/Stard7	7	91
BP	GO:0002690	positive regulation of leukocyte chemotaxis	0.043956	95/23355	0.000523813	0.00242	0.00108288	Ptprj/Vegfa/Wnt5a/Mapk1	4	91
BP	GO:0032368	regulation of lipid transport	0.0549451	169/23355	0.000526417	0.00242866	0.00108676	Akt1/Runx1/Irak1/Nr1h3/Hbp1	5	91
BP	GO:0031349	positive regulation of defense response	0.0659341	259/23355	0.00053248	0.00245324	0.00109775	Fadd/Hmgb1/Il6/Wnt5a/Ets1/Ikbke	6	91
BP	GO:0071356	cellular response to tumor necrosis factor	0.0549451	170/23355	0.00054072	0.00248433	0.00111166	Akt1/Il6/Stat1/Traf6/Mapk1	5	91
BP	GO:0071897	DNA biosynthetic process	0.0549451	170/23355	0.00054072	0.00248433	0.00111166	Pparg/Vegfa/Mapk1/Gsk3b/Camk2d	5	91
BP	GO:0061053	somite development	0.043956	96/23355	0.000544973	0.00250042	0.00111887	Notch1/Wnt1/Wnt5a/Zeb2	4	91
BP	GO:0002369	T cell cytokine production	0.032967	41/23355	0.000547991	0.00250049	0.0011189	Il6/Traf6/Stard7	3	91
BP	GO:0014037	Schwann cell differentiation	0.032967	41/23355	0.000547991	0.00250049	0.0011189	Akt1/Egr2/Ski	3	91
BP	GO:0048730	epidermis morphogenesis	0.032967	41/23355	0.000547991	0.00250049	0.0011189	Runx1/Notch1/Tgfb2	3	91
BP	GO:0097028	dendritic cell differentiation	0.032967	41/23355	0.000547991	0.00250049	0.0011189	Relb/Spi1/Traf6	3	91
BP	GO:0042552	myelination	0.0549451	171/23355	0.000555313	0.00253043	0.0011323	Akt1/Egr2/Lpin1/Ski/Tcf7l2	5	91
BP	GO:0001570	vasculogenesis	0.043956	97/23355	0.000566733	0.00257894	0.001154	Notch1/Ptprj/Rtn4/Spred1	4	91
BP	GO:0019827	stem cell population maintenance	0.0549451	172/23355	0.0005702	0.00259118	0.00115948	Hes1/Spi1/Ski/Tal1/Tcf7l2	5	91
BP	GO:0030225	macrophage differentiation	0.032967	42/23355	0.000588486	0.0026698	0.00119466	Fadd/Spi1/Vegfa	3	91
BP	GO:0072080	nephron tubule development	0.043956	98/23355	0.000589103	0.0026698	0.00119466	Hes1/Notch1/Vegfa/Wnt1	4	91
BP	GO:0046879	hormone secretion	0.0769231	368/23355	0.000592985	0.00268374	0.0012009	Arntl/Runx1/Creb1/Glul/Il6/Pparg/Tcf7l2	7	91
BP	GO:0007272	ensheathment of neurons	0.0549451	174/23355	0.000600872	0.0027084	0.00121193	Akt1/Egr2/Lpin1/Ski/Tcf7l2	5	91
BP	GO:0008366	axon ensheathment	0.0549451	174/23355	0.000600872	0.0027084	0.00121193	Akt1/Egr2/Lpin1/Ski/Tcf7l2	5	91
BP	GO:0010952	positive regulation of peptidase activity	0.0549451	174/23355	0.000600872	0.0027084	0.00121193	Rhoa/Fadd/Pparg/Stat1/Pmaip1	5	91
BP	GO:0045582	positive regulation of T cell differentiation	0.043956	99/23355	0.000612094	0.00274928	0.00123022	Rhoa/Runx1/Socs1/Il6	4	91
BP	GO:0046889	positive regulation of lipid biosynthetic process	0.043956	99/23355	0.000612094	0.00274928	0.00123022	Akt1/Creb1/Tcf7l2/Nr1h3	4	91
BP	GO:0001894	tissue homeostasis	0.0659341	266/23355	0.000612419	0.00274928	0.00123022	S1pr1/Il6/Inpp5d/Notch1/Traf6/Vegfa	6	91
BP	GO:0046486	glycerolipid metabolic process	0.0769231	371/23355	0.000622084	0.00278891	0.00124796	Socs1/Lpin1/Il6st/Inpp5d/Tcf7l2/Nr1h3/Abhd16a	7	91
BP	GO:0032620	interleukin-17 production	0.032967	43/23355	0.000630846	0.00281305	0.00125876	Mr1/Il6/Myd88	3	91
BP	GO:0046636	negative regulation of alpha-beta T cell activation	0.032967	43/23355	0.000630846	0.00281305	0.00125876	Runx1/Socs1/Rc3h1	3	91
BP	GO:0062208	positive regulation of pattern recognition receptor signaling pathway	0.032967	43/23355	0.000630846	0.00281305	0.00125876	Hmgb1/Nr1h3/Rtn4	3	91
BP	GO:1902742	apoptotic process involved in development	0.032967	43/23355	0.000630846	0.00281305	0.00125876	Notch1/Spi1/Tgfb2	3	91
BP	GO:0007254	JNK cascade	0.0549451	176/23355	0.000632767	0.00281408	0.00125922	Akt1/Irak1/Myd88/Traf6/Wnt5a	5	91
BP	GO:0098727	maintenance of cell number	0.0549451	176/23355	0.000632767	0.00281408	0.00125922	Hes1/Spi1/Ski/Tal1/Tcf7l2	5	91
BP	GO:0006476	protein deacetylation	0.043956	100/23355	0.000635714	0.00281966	0.00126172	Lpin1/Vegfa/Spred1/Hdac4	4	91
BP	GO:0042116	macrophage activation	0.043956	100/23355	0.000635714	0.00281966	0.00126172	Hmgb1/Pparg/Nr1h3/Wnt5a	4	91
BP	GO:0010876	lipid localization	0.0879121	488/23355	0.000640073	0.00283522	0.00126868	Akt1/Runx1/Irak1/Enpp1/Pparg/Nr1h3/Ikbke/Hbp1	8	91
BP	GO:0048588	developmental cell growth	0.0659341	269/23355	0.000649403	0.00287272	0.00128546	Vegfa/Wnt5a/Zeb2/Gsk3b/Rtn4/Camk2d	6	91
BP	GO:0032006	regulation of TOR signaling	0.043956	101/23355	0.000659974	0.00287544	0.00128668	Arntl/Rheb/Gsk3b/Rictor	4	91
BP	GO:0010745	negative regulation of macrophage derived foam cell differentiation	0.021978	10/23355	0.000662103	0.00287544	0.00128668	Pparg/Hbp1	2	91
BP	GO:0030853	negative regulation of granulocyte differentiation	0.021978	10/23355	0.000662103	0.00287544	0.00128668	Runx1/Inpp5d	2	91
BP	GO:0045607	regulation of inner ear auditory receptor cell differentiation	0.021978	10/23355	0.000662103	0.00287544	0.00128668	Hes1/Notch1	2	91
BP	GO:0045631	regulation of mechanoreceptor differentiation	0.021978	10/23355	0.000662103	0.00287544	0.00128668	Hes1/Notch1	2	91
BP	GO:0060215	primitive hemopoiesis	0.021978	10/23355	0.000662103	0.00287544	0.00128668	Tal1/Vegfa	2	91
BP	GO:0060982	coronary artery morphogenesis	0.021978	10/23355	0.000662103	0.00287544	0.00128668	Notch1/Vegfa	2	91
BP	GO:0061626	pharyngeal arch artery morphogenesis	0.021978	10/23355	0.000662103	0.00287544	0.00128668	Hes1/Tgfb2	2	91
BP	GO:0070673	response to interleukin-18	0.021978	10/23355	0.000662103	0.00287544	0.00128668	Akt1/Cldn1	2	91
BP	GO:0090091	positive regulation of extracellular matrix disassembly	0.021978	10/23355	0.000662103	0.00287544	0.00128668	Il6/Tgfb2	2	91
BP	GO:0140052	cellular response to oxidised low-density lipoprotein particle stimulus	0.021978	10/23355	0.000662103	0.00287544	0.00128668	Akt1/Myd88	2	91
BP	GO:1902746	regulation of lens fiber cell differentiation	0.021978	10/23355	0.000662103	0.00287544	0.00128668	Zeb2/Spred1	2	91
BP	GO:1905456	regulation of lymphoid progenitor cell differentiation	0.021978	10/23355	0.000662103	0.00287544	0.00128668	Hes1/Notch1	2	91
BP	GO:2000980	regulation of inner ear receptor cell differentiation	0.021978	10/23355	0.000662103	0.00287544	0.00128668	Hes1/Notch1	2	91
BP	GO:0009914	hormone transport	0.0769231	376/23355	0.000673098	0.00291939	0.00130634	Arntl/Runx1/Creb1/Glul/Il6/Pparg/Tcf7l2	7	91
BP	GO:0070232	regulation of T cell apoptotic process	0.032967	44/23355	0.000675104	0.00292428	0.00130853	Fadd/Tgfb2/Wnt5a	3	91
BP	GO:0031058	positive regulation of histone modification	0.043956	102/23355	0.000684883	0.00295894	0.00132404	Lpin1/Jarid2/Vegfa/Lcor	4	91
BP	GO:0050772	positive regulation of axonogenesis	0.043956	102/23355	0.000684883	0.00295894	0.00132404	Vegfa/Zeb2/Gsk3b/Rtn4	4	91
BP	GO:0043523	regulation of neuron apoptotic process	0.0659341	272/23355	0.000688098	0.00296898	0.00132853	Rhoa/Tgfb2/Vegfa/Gsk3b/Pmaip1/Hdac4	6	91
BP	GO:0051056	regulation of small GTPase mediated signal transduction	0.0659341	273/23355	0.000701386	0.0030224	0.00135244	Gpr65/Notch1/Tgfb2/Vav3/Rtn4/Camk2d	6	91
BP	GO:0003300	cardiac muscle hypertrophy	0.043956	103/23355	0.000710451	0.00305356	0.00136638	Jarid2/Notch1/Gsk3b/Camk2d	4	91
BP	GO:0070227	lymphocyte apoptotic process	0.043956	103/23355	0.000710451	0.00305356	0.00136638	Akt1/Fadd/Tgfb2/Wnt5a	4	91
BP	GO:0034599	cellular response to oxidative stress	0.0659341	274/23355	0.000714871	0.0030686	0.00137311	Akt1/Arntl/Fos/Il6/Wnt1/Mapk1	6	91
BP	GO:0032388	positive regulation of intracellular transport	0.0549451	181/23355	0.000718056	0.00307831	0.00137745	Il6/Tcf7l2/Mapk1/Gsk3b/Pmaip1	5	91
BP	GO:1905521	regulation of macrophage migration	0.032967	45/23355	0.000721295	0.00308822	0.00138189	Ptprj/Mapk1/Rtn4	3	91
BP	GO:0055006	cardiac cell development	0.043956	104/23355	0.000736687	0.00315007	0.00140957	Notch1/Vegfa/Gsk3b/Camk2d	4	91
BP	GO:0048536	spleen development	0.032967	46/23355	0.000769451	0.00327755	0.00146661	Fadd/Jarid2/Rc3h1	3	91
BP	GO:0060323	head morphogenesis	0.032967	46/23355	0.000769451	0.00327755	0.00146661	Ski/Tcf7l2/Tgfb2	3	91
BP	GO:2000404	regulation of T cell migration	0.032967	46/23355	0.000769451	0.00327755	0.00146661	Rhoa/Fadd/Wnt5a	3	91
MF	GO:1990841	promoter-specific chromatin binding	0.0434783	70/22682	0.000189377	0.00328974	0.00216703	Runx1/Pparg/Stat1/Hdac4	4	92
MF	GO:0005158	insulin receptor binding	0.0326087	28/22682	0.000196557	0.00328974	0.00216703	Grb10/Ins1/Enpp1	3	92
BP	GO:0003266	regulation of secondary heart field cardioblast proliferation	0.021978	11/23355	0.000807186	0.00340778	0.00152488	Hes1/Notch1	2	91
BP	GO:0034145	positive regulation of toll-like receptor 4 signaling pathway	0.021978	11/23355	0.000807186	0.00340778	0.00152488	Hmgb1/Nr1h3	2	91
BP	GO:0045602	negative regulation of endothelial cell differentiation	0.021978	11/23355	0.000807186	0.00340778	0.00152488	Zeb1/Vegfa	2	91
BP	GO:0048845	venous blood vessel morphogenesis	0.021978	11/23355	0.000807186	0.00340778	0.00152488	Notch1/Vegfa	2	91
BP	GO:0060907	positive regulation of macrophage cytokine production	0.021978	11/23355	0.000807186	0.00340778	0.00152488	Wnt5a/Rtn4	2	91
BP	GO:0090037	positive regulation of protein kinase C signaling	0.021978	11/23355	0.000807186	0.00340778	0.00152488	Vegfa/Wnt5a	2	91
BP	GO:1901030	positive regulation of mitochondrial outer membrane permeabilization involved in apoptotic signaling pathway	0.021978	11/23355	0.000807186	0.00340778	0.00152488	Gsk3b/Pmaip1	2	91
BP	GO:0046890	regulation of lipid biosynthetic process	0.0549451	186/23355	0.00081167	0.00341804	0.00152948	Akt1/Creb1/Lpin1/Tcf7l2/Nr1h3	5	91
BP	GO:0050770	regulation of axonogenesis	0.0549451	186/23355	0.00081167	0.00341804	0.00152948	Vegfa/Wnt5a/Zeb2/Gsk3b/Rtn4	5	91
BP	GO:0010038	response to metal ion	0.0659341	281/23355	0.000814988	0.00342336	0.00153186	Akt1/Creb1/Fos/Pparg/Mapk1/Gsk3b	6	91
BP	GO:0071496	cellular response to external stimulus	0.0659341	281/23355	0.000814988	0.00342336	0.00153186	Akt1/Fos/Glul/Tcf7l2/Mapk1/Gsk3b	6	91
BP	GO:0014897	striated muscle hypertrophy	0.043956	107/23355	0.000819504	0.00343799	0.0015384	Jarid2/Notch1/Gsk3b/Camk2d	4	91
BP	GO:0031331	positive regulation of cellular catabolic process	0.0769231	389/23355	0.000821406	0.00344164	0.00154003	Akt1/Hmgb1/Il6/Insr/Gsk3b/Dnajb2/Rc3h1	7	91
BP	GO:0031644	regulation of nervous system process	0.0549451	187/23355	0.000831435	0.00347929	0.00155688	Egr2/Lpin1/Il6/Gsk3b/Rtn4	5	91
BP	GO:0042176	regulation of protein catabolic process	0.0769231	390/23355	0.000833805	0.00348482	0.00155936	Akt1/Arntl/Wnt1/Wnt5a/Sdcbp/Gsk3b/Dnajb2	7	91
BP	GO:0002702	positive regulation of production of molecular mediator of immune response	0.043956	108/23355	0.000848511	0.00353741	0.00158289	Il6/Traf6/Wnt5a/Rtn4	4	91
BP	GO:0010595	positive regulation of endothelial cell migration	0.043956	108/23355	0.000848511	0.00353741	0.00158289	Akt1/Vegfa/Wnt5a/Ets1	4	91
BP	GO:0001961	positive regulation of cytokine-mediated signaling pathway	0.032967	48/23355	0.000871793	0.00360291	0.0016122	Fadd/Wnt5a/Ikbke	3	91
BP	GO:0010883	regulation of lipid storage	0.032967	48/23355	0.000871793	0.00360291	0.0016122	Pparg/Nr1h3/Ikbke	3	91
BP	GO:0032965	regulation of collagen biosynthetic process	0.032967	48/23355	0.000871793	0.00360291	0.0016122	Il6/Il6ra/Pparg	3	91
BP	GO:0045429	positive regulation of nitric oxide biosynthetic process	0.032967	48/23355	0.000871793	0.00360291	0.0016122	Akt1/Il6/Insr	3	91
BP	GO:0045581	negative regulation of T cell differentiation	0.032967	48/23355	0.000871793	0.00360291	0.0016122	Runx1/Socs1/Rc3h1	3	91
BP	GO:0046460	neutral lipid biosynthetic process	0.032967	48/23355	0.000871793	0.00360291	0.0016122	Lpin1/Tcf7l2/Nr1h3	3	91
BP	GO:0046463	acylglycerol biosynthetic process	0.032967	48/23355	0.000871793	0.00360291	0.0016122	Lpin1/Tcf7l2/Nr1h3	3	91
BP	GO:0014896	muscle hypertrophy	0.043956	109/23355	0.000878236	0.00362504	0.0016221	Jarid2/Notch1/Gsk3b/Camk2d	4	91
BP	GO:0016525	negative regulation of angiogenesis	0.043956	110/23355	0.000908687	0.00374609	0.00167627	Pparg/Stat1/Tgfb2/Spred1	4	91
BP	GO:0042088	T-helper 1 type immune response	0.032967	49/23355	0.000926043	0.00380351	0.00170196	Relb/Traf6/Vegfa	3	91
BP	GO:0090102	cochlea development	0.032967	49/23355	0.000926043	0.00380351	0.00170196	Hes1/Zeb1/Wnt5a	3	91
BP	GO:1904407	positive regulation of nitric oxide metabolic process	0.032967	49/23355	0.000926043	0.00380351	0.00170196	Akt1/Il6/Insr	3	91
BP	GO:0051047	positive regulation of secretion	0.0769231	398/23355	0.000938419	0.00383667	0.0017168	Runx1/Creb1/Glul/Tcf7l2/Tgfb2/Sdcbp/Rtn4	7	91
BP	GO:0006641	triglyceride metabolic process	0.043956	111/23355	0.000939875	0.00383667	0.0017168	Lpin1/Il6st/Tcf7l2/Nr1h3	4	91
BP	GO:0032612	interleukin-1 production	0.043956	111/23355	0.000939875	0.00383667	0.0017168	Mr1/Hmgb1/Il6/Wnt5a	4	91
BP	GO:0072009	nephron epithelium development	0.043956	111/23355	0.000939875	0.00383667	0.0017168	Hes1/Notch1/Vegfa/Wnt1	4	91
BP	GO:2000379	positive regulation of reactive oxygen species metabolic process	0.043956	111/23355	0.000939875	0.00383667	0.0017168	Akt1/Il6/Insr/Hdac4	4	91
BP	GO:0003263	cardioblast proliferation	0.021978	12/23355	0.000966168	0.00392476	0.00175622	Hes1/Notch1	2	91
BP	GO:0003264	regulation of cardioblast proliferation	0.021978	12/23355	0.000966168	0.00392476	0.00175622	Hes1/Notch1	2	91
BP	GO:0051798	positive regulation of hair follicle development	0.021978	12/23355	0.000966168	0.00392476	0.00175622	Tgfb2/Wnt5a	2	91
BP	GO:0090520	sphingolipid mediated signaling pathway	0.021978	12/23355	0.000966168	0.00392476	0.00175622	Akt1/S1pr1	2	91
BP	GO:0035601	protein deacylation	0.043956	112/23355	0.00097181	0.00392852	0.0017579	Lpin1/Vegfa/Spred1/Hdac4	4	91
BP	GO:0038127	ERBB signaling pathway	0.043956	112/23355	0.00097181	0.00392852	0.0017579	Akt1/Ptprj/Mapk1/Rtn4	4	91
BP	GO:0098732	macromolecule deacylation	0.043956	112/23355	0.00097181	0.00392852	0.0017579	Lpin1/Vegfa/Spred1/Hdac4	4	91
BP	GO:2000181	negative regulation of blood vessel morphogenesis	0.043956	112/23355	0.00097181	0.00392852	0.0017579	Pparg/Stat1/Tgfb2/Spred1	4	91
BP	GO:0002762	negative regulation of myeloid leukocyte differentiation	0.032967	50/23355	0.000982388	0.00396647	0.00177488	Runx1/Inpp5d/Mafb	3	91
BP	GO:1901343	negative regulation of vasculature development	0.043956	113/23355	0.0010045	0.00405083	0.00181263	Pparg/Stat1/Tgfb2/Spred1	4	91
BP	GO:0030516	regulation of axon extension	0.043956	114/23355	0.00103796	0.00416219	0.00186246	Vegfa/Wnt5a/Gsk3b/Rtn4	4	91
BP	GO:0014014	negative regulation of gliogenesis	0.032967	51/23355	0.00104086	0.00416219	0.00186246	Hes1/Notch1/Ski	3	91
BP	GO:0021545	cranial nerve development	0.032967	51/23355	0.00104086	0.00416219	0.00186246	Egr2/Hes1/Mafb	3	91
BP	GO:0030901	midbrain development	0.032967	51/23355	0.00104086	0.00416219	0.00186246	Hes1/Wnt1/Wnt5a	3	91
BP	GO:0072132	mesenchyme morphogenesis	0.032967	51/23355	0.00104086	0.00416219	0.00186246	Notch1/Tgfb2/Wnt5a	3	91
BP	GO:0090207	regulation of triglyceride metabolic process	0.032967	51/23355	0.00104086	0.00416219	0.00186246	Lpin1/Tcf7l2/Nr1h3	3	91
BP	GO:0090311	regulation of protein deacetylation	0.032967	51/23355	0.00104086	0.00416219	0.00186246	Lpin1/Vegfa/Spred1	3	91
BP	GO:0044706	multi-multicellular organism process	0.0549451	197/23355	0.00104941	0.00419133	0.0018755	Akt1/Arntl/Ppp3r2/Vegfa/Mapk1	5	91
BP	GO:0090100	positive regulation of transmembrane receptor protein serine/threonine kinase signaling pathway	0.043956	115/23355	0.00107219	0.0042772	0.00191392	Hes1/Notch1/Tgfb2/Sdcbp	4	91
MF	GO:0035035	histone acetyltransferase binding	0.0326087	32/22682	0.000294122	0.00436497	0.0028753	Creb1/Stat1/Ets1	3	92
MF	GO:0019902	phosphatase binding	0.0652174	225/22682	0.000312374	0.00436497	0.0028753	Akt1/Insr/Pparg/Stat1/Mapk1/Spred1	6	92
MF	GO:0005164	tumor necrosis factor receptor binding	0.0326087	33/22682	0.000322587	0.00436497	0.0028753	Fadd/Stat1/Traf6	3	92
MF	GO:0031072	heat shock protein binding	0.0543478	146/22682	0.000323561	0.00436497	0.0028753	Arntl/Creb1/Irak1/Dnajb2/Dnajb1	5	92
MF	GO:0019838	growth factor binding	0.0543478	147/22682	0.000333892	0.00436497	0.0028753	Il6ra/Il6st/Insr/Vegfa/Sdcbp	5	92
MF	GO:0005125	cytokine activity	0.0652174	229/22682	0.000343158	0.00436497	0.0028753	Hmgb1/Il6/Tgfb2/Vegfa/Wnt1/Wnt5a	6	92
BP	GO:0002706	regulation of lymphocyte mediated immunity	0.0549451	199/23355	0.00109765	0.00437313	0.00195685	Fadd/Mr1/Hmgb1/Il6/Traf6	5	91
BP	GO:0032731	positive regulation of interleukin-1 beta production	0.032967	52/23355	0.00110149	0.00437313	0.00195685	Hmgb1/Il6/Wnt5a	3	91
BP	GO:0046189	phenol-containing compound biosynthetic process	0.032967	52/23355	0.00110149	0.00437313	0.00195685	Tgfb2/Wnt5a/Zeb2	3	91
BP	GO:0060043	regulation of cardiac muscle cell proliferation	0.032967	52/23355	0.00110149	0.00437313	0.00195685	Jarid2/Notch1/Mapk1	3	91
BP	GO:0045089	positive regulation of innate immune response	0.043956	116/23355	0.00110721	0.0043906	0.00196467	Fadd/Hmgb1/Wnt5a/Ikbke	4	91
BP	GO:0050708	regulation of protein secretion	0.0659341	299/23355	0.00112245	0.00444575	0.00198934	Arntl/Glul/Il6/Tcf7l2/Tgfb2/Nr1h3	6	91
BP	GO:0002328	pro-B cell differentiation	0.021978	13/23355	0.00113894	0.00445807	0.00199486	Hes1/Notch1	2	91
BP	GO:0021527	spinal cord association neuron differentiation	0.021978	13/23355	0.00113894	0.00445807	0.00199486	Tal1/Wnt1	2	91
BP	GO:0043455	regulation of secondary metabolic process	0.021978	13/23355	0.00113894	0.00445807	0.00199486	Wnt5a/Zeb2	2	91
BP	GO:0048021	regulation of melanin biosynthetic process	0.021978	13/23355	0.00113894	0.00445807	0.00199486	Wnt5a/Zeb2	2	91
BP	GO:0072540	T-helper 17 cell lineage commitment	0.021978	13/23355	0.00113894	0.00445807	0.00199486	Il6/Il6ra	2	91
BP	GO:0090281	negative regulation of calcium ion import	0.021978	13/23355	0.00113894	0.00445807	0.00199486	Akt1/Hes1	2	91
BP	GO:0090557	establishment of endothelial intestinal barrier	0.021978	13/23355	0.00113894	0.00445807	0.00199486	Cldn1/Myd88	2	91
BP	GO:0097011	cellular response to granulocyte macrophage colony-stimulating factor stimulus	0.021978	13/23355	0.00113894	0.00445807	0.00199486	Akt1/Mapk1	2	91
BP	GO:0099159	regulation of modification of postsynaptic structure	0.021978	13/23355	0.00113894	0.00445807	0.00199486	Rhoa/Gsk3b	2	91
BP	GO:1900376	regulation of secondary metabolite biosynthetic process	0.021978	13/23355	0.00113894	0.00445807	0.00199486	Wnt5a/Zeb2	2	91
BP	GO:0009615	response to virus	0.0659341	300/23355	0.00114182	0.00446353	0.0019973	Aicda/Fadd/Il6/Myd88/Stat1/Ikbke	6	91
BP	GO:0042472	inner ear morphogenesis	0.043956	117/23355	0.00114302	0.00446353	0.0019973	Mafb/Zeb1/Wnt1/Wnt5a	4	91
BP	GO:0072593	reactive oxygen species metabolic process	0.0659341	301/23355	0.00116144	0.00453018	0.00202712	Akt1/Rhoa/Il6/Insr/Hbp1/Hdac4	6	91
BP	GO:0001960	negative regulation of cytokine-mediated signaling pathway	0.032967	53/23355	0.0011643	0.00453601	0.00202973	Il6/Il6st/Pparg	3	91
BP	GO:0045666	positive regulation of neuron differentiation	0.043956	118/23355	0.00117964	0.00458502	0.00205167	Rhoa/Il6/Zeb1/Tgif1	4	91
BP	GO:2000177	regulation of neural precursor cell proliferation	0.043956	118/23355	0.00117964	0.00458502	0.00205167	Rhoa/Notch1/Vegfa/Wnt5a	4	91
MF	GO:0046332	SMAD binding	0.0434783	85/22682	0.000399279	0.00463178	0.00305105	Fos/Ski/Tgif1/Zeb2	4	92
MF	GO:0035257	nuclear hormone receptor binding	0.0543478	153/22682	0.000401224	0.00463178	0.00305105	Pparg/Stat1/Tcf7l2/Nr1h3/Lcor	5	92
MF	GO:0001103	RNA polymerase II repressing transcription factor binding	0.0326087	36/22682	0.000418456	0.00463178	0.00305105	Pparg/Tcf7l2/Mier3	3	92
MF	GO:0004674	protein serine/threonine kinase activity	0.0869565	440/22682	0.000422395	0.00463178	0.00305105	Akt1/Irak1/Mapk1/Ikbke/Gsk3b/Stk40/Camk2d/Sgk3	8	92
BP	GO:0071901	negative regulation of protein serine/threonine kinase activity	0.043956	119/23355	0.00121707	0.004725	0.0021143	Prkar1b/Ptprj/Gsk3b/Spred1	4	91
BP	GO:0048066	developmental pigmentation	0.032967	54/23355	0.00122933	0.00475599	0.00212817	Mitf/Enpp1/Zeb2	3	91
BP	GO:0048546	digestive tract morphogenesis	0.032967	54/23355	0.00122933	0.00475599	0.00212817	Notch1/Tcf7l2/Wnt5a	3	91
BP	GO:0060760	positive regulation of response to cytokine stimulus	0.032967	54/23355	0.00122933	0.00475599	0.00212817	Fadd/Wnt5a/Ikbke	3	91
BP	GO:0051216	cartilage development	0.0549451	205/23355	0.00125227	0.0048391	0.00216536	Runx1/Maf/Zeb1/Tgfb2/Wnt5a	5	91
BP	GO:0002286	T cell activation involved in immune response	0.043956	120/23355	0.00125532	0.00483968	0.00216562	Il6/Il6ra/Relb/Rc3h1	4	91
BP	GO:1901890	positive regulation of cell junction assembly	0.043956	120/23355	0.00125532	0.00483968	0.00216562	Cldn1/Ptprj/Vegfa/Gsk3b	4	91
BP	GO:0002688	regulation of leukocyte chemotaxis	0.043956	121/23355	0.00129441	0.00498156	0.0022291	Ptprj/Vegfa/Wnt5a/Mapk1	4	91
BP	GO:0010712	regulation of collagen metabolic process	0.032967	55/23355	0.00129661	0.00498156	0.0022291	Il6/Il6ra/Pparg	3	91
BP	GO:0045604	regulation of epidermal cell differentiation	0.032967	55/23355	0.00129661	0.00498156	0.0022291	Hes1/Notch1/Tgfb2	3	91
BP	GO:0021903	rostrocaudal neural tube patterning	0.021978	14/23355	0.0013254	0.00503985	0.00225519	Hes1/Wnt1	2	91
BP	GO:0032494	response to peptidoglycan	0.021978	14/23355	0.0013254	0.00503985	0.00225519	Irak1/Myd88	2	91
BP	GO:0043517	positive regulation of DNA damage response, signal transduction by p53 class mediator	0.021978	14/23355	0.0013254	0.00503985	0.00225519	Pmaip1/Spred1	2	91
BP	GO:0045792	negative regulation of cell size	0.021978	14/23355	0.0013254	0.00503985	0.00225519	Akt1/Rhoa	2	91
BP	GO:0060019	radial glial cell differentiation	0.021978	14/23355	0.0013254	0.00503985	0.00225519	Rhoa/Hes1	2	91
BP	GO:0061308	cardiac neural crest cell development involved in heart development	0.021978	14/23355	0.0013254	0.00503985	0.00225519	Hes1/Mapk1	2	91
BP	GO:0097012	response to granulocyte macrophage colony-stimulating factor	0.021978	14/23355	0.0013254	0.00503985	0.00225519	Akt1/Mapk1	2	91
BP	GO:1904948	midbrain dopaminergic neuron differentiation	0.021978	14/23355	0.0013254	0.00503985	0.00225519	Wnt1/Wnt5a	2	91
BP	GO:1905809	negative regulation of synapse organization	0.021978	14/23355	0.0013254	0.00503985	0.00225519	Wnt5a/Gsk3b	2	91
BP	GO:0046822	regulation of nucleocytoplasmic transport	0.043956	122/23355	0.00133435	0.00506231	0.00226524	Il6/Tcf7l2/Mapk1/Gsk3b	4	91
BP	GO:0051101	regulation of DNA binding	0.043956	122/23355	0.00133435	0.00506231	0.00226524	Hes1/Pparg/Ski/Traf6	4	91
BP	GO:0009895	negative regulation of catabolic process	0.0659341	310/23355	0.00134996	0.0051157	0.00228913	Akt1/Myd88/Vegfa/Wnt1/Sdcbp/Hdac4	6	91
BP	GO:0002285	lymphocyte activation involved in immune response	0.0549451	209/23355	0.00136393	0.00515694	0.00230758	Aicda/Il6/Il6ra/Relb/Rc3h1	5	91
BP	GO:0031345	negative regulation of cell projection organization	0.0549451	209/23355	0.00136393	0.00515694	0.00230758	Rhoa/Hes1/Wnt5a/Gsk3b/Rtn4	5	91
BP	GO:0031929	TOR signaling	0.043956	123/23355	0.00137513	0.00519339	0.00232389	Arntl/Rheb/Gsk3b/Rictor	4	91
BP	GO:0060249	anatomical structure homeostasis	0.0769231	426/23355	0.00138858	0.00523824	0.00234396	S1pr1/Il6/Inpp5d/Notch1/Traf6/Vegfa/Mapk1	7	91
BP	GO:0070372	regulation of ERK1 and ERK2 cascade	0.0659341	312/23355	0.00139485	0.00525594	0.00235188	Hmgb1/Il6/Notch1/Vegfa/Camk2d/Spred1	6	91
BP	GO:0032964	collagen biosynthetic process	0.032967	57/23355	0.00143802	0.00538208	0.00240832	Il6/Il6ra/Pparg	3	91
BP	GO:0043030	regulation of macrophage activation	0.032967	57/23355	0.00143802	0.00538208	0.00240832	Pparg/Nr1h3/Wnt5a	3	91
BP	GO:0043536	positive regulation of blood vessel endothelial cell migration	0.032967	57/23355	0.00143802	0.00538208	0.00240832	Akt1/Vegfa/Ets1	3	91
BP	GO:0045620	negative regulation of lymphocyte differentiation	0.032967	57/23355	0.00143802	0.00538208	0.00240832	Runx1/Socs1/Rc3h1	3	91
BP	GO:0048634	regulation of muscle organ development	0.032967	57/23355	0.00143802	0.00538208	0.00240832	Creb1/Il6/Tcf7l2	3	91
BP	GO:0060761	negative regulation of response to cytokine stimulus	0.032967	57/23355	0.00143802	0.00538208	0.00240832	Il6/Il6st/Pparg	3	91
BP	GO:0045807	positive regulation of endocytosis	0.043956	125/23355	0.00145931	0.00545561	0.00244123	Insr/Pparg/Vegfa/Wnt5a	4	91
BP	GO:0071621	granulocyte chemotaxis	0.043956	126/23355	0.00150271	0.00560224	0.00250684	Ptprj/Vegfa/Mapk1/Vav3	4	91
BP	GO:0034329	cell junction assembly	0.0769231	432/23355	0.00150399	0.00560224	0.00250684	Rhoa/Cldn1/Ptprj/Vegfa/Wnt5a/Sdcbp/Gsk3b	7	91
BP	GO:0045058	T cell selection	0.032967	58/23355	0.00151221	0.00560224	0.00250684	Rhoa/Il6/Il6ra	3	91
BP	GO:1903050	regulation of proteolysis involved in cellular protein catabolic process	0.0549451	214/23355	0.00151366	0.00560224	0.00250684	Akt1/Wnt1/Sdcbp/Gsk3b/Dnajb2	5	91
BP	GO:0010832	negative regulation of myotube differentiation	0.021978	15/23355	0.00152544	0.00560224	0.00250684	Notch1/Hdac4	2	91
BP	GO:0010885	regulation of cholesterol storage	0.021978	15/23355	0.00152544	0.00560224	0.00250684	Pparg/Nr1h3	2	91
BP	GO:0010918	positive regulation of mitochondrial membrane potential	0.021978	15/23355	0.00152544	0.00560224	0.00250684	Akt1/Gsk3b	2	91
BP	GO:0035745	T-helper 2 cell cytokine production	0.021978	15/23355	0.00152544	0.00560224	0.00250684	Il6/Stard7	2	91
BP	GO:0042976	activation of Janus kinase activity	0.021978	15/23355	0.00152544	0.00560224	0.00250684	Socs1/Il6ra	2	91
BP	GO:0043031	negative regulation of macrophage activation	0.021978	15/23355	0.00152544	0.00560224	0.00250684	Pparg/Nr1h3	2	91
BP	GO:0048103	somatic stem cell division	0.021978	15/23355	0.00152544	0.00560224	0.00250684	Notch1/Tgfb2	2	91
BP	GO:0050930	induction of positive chemotaxis	0.021978	15/23355	0.00152544	0.00560224	0.00250684	Hmgb1/Vegfa	2	91
BP	GO:0060330	regulation of response to interferon-gamma	0.021978	15/23355	0.00152544	0.00560224	0.00250684	Socs1/Pparg	2	91
BP	GO:0060334	regulation of interferon-gamma-mediated signaling pathway	0.021978	15/23355	0.00152544	0.00560224	0.00250684	Socs1/Pparg	2	91
BP	GO:0061307	cardiac neural crest cell differentiation involved in heart development	0.021978	15/23355	0.00152544	0.00560224	0.00250684	Hes1/Mapk1	2	91
BP	GO:0070234	positive regulation of T cell apoptotic process	0.021978	15/23355	0.00152544	0.00560224	0.00250684	Tgfb2/Wnt5a	2	91
BP	GO:0043087	regulation of GTPase activity	0.0659341	318/23355	0.00153641	0.00563634	0.0025221	S1pr1/Gpr65/Wnt5a/Gsk3b/Vav3/Rictor	6	91
BP	GO:0043280	positive regulation of cysteine-type endopeptidase activity involved in apoptotic process	0.043956	127/23355	0.00154701	0.00566897	0.0025367	Rhoa/Pparg/Stat1/Pmaip1	4	91
BP	GO:1901888	regulation of cell junction assembly	0.0549451	216/23355	0.00157682	0.00577186	0.00258274	Cldn1/Ptprj/Vegfa/Wnt5a/Gsk3b	5	91
BP	GO:0001954	positive regulation of cell-matrix adhesion	0.032967	59/23355	0.00158876	0.0057901	0.0025909	Ptprj/Vegfa/Gsk3b	3	91
BP	GO:0035924	cellular response to vascular endothelial growth factor stimulus	0.032967	59/23355	0.00158876	0.0057901	0.0025909	Akt1/Notch1/Vegfa	3	91
BP	GO:0043470	regulation of carbohydrate catabolic process	0.032967	59/23355	0.00158876	0.0057901	0.0025909	Hmgb1/Insr/Hdac4	3	91
BP	GO:0046622	positive regulation of organ growth	0.032967	59/23355	0.00158876	0.0057901	0.0025909	Akt1/Notch1/Mapk1	3	91
BP	GO:0003279	cardiac septum development	0.043956	128/23355	0.00159221	0.00579634	0.00259369	Hes1/Notch1/Tgfb2/Wnt5a	4	91
BP	GO:0033138	positive regulation of peptidyl-serine phosphorylation	0.043956	129/23355	0.00163832	0.0059512	0.00266299	Akt1/Il6/Vegfa/Wnt5a	4	91
BP	GO:0061387	regulation of extent of cell growth	0.043956	129/23355	0.00163832	0.0059512	0.00266299	Vegfa/Wnt5a/Gsk3b/Rtn4	4	91
BP	GO:0007160	cell-matrix adhesion	0.0549451	218/23355	0.0016419	0.00595121	0.002663	Rhoa/Ptprj/Vegfa/Gsk3b/Itga11	5	91
BP	GO:0070374	positive regulation of ERK1 and ERK2 cascade	0.0549451	218/23355	0.0016419	0.00595121	0.002663	Hmgb1/Il6/Notch1/Vegfa/Camk2d	5	91
BP	GO:0060711	labyrinthine layer development	0.032967	60/23355	0.00166769	0.0060185	0.00269311	Akt1/Hes1/Mapk1	3	91
BP	GO:1904705	regulation of vascular associated smooth muscle cell proliferation	0.032967	60/23355	0.00166769	0.0060185	0.00269311	Rhoa/Pparg/Camk2d	3	91
BP	GO:1905517	macrophage migration	0.032967	60/23355	0.00166769	0.0060185	0.00269311	Ptprj/Mapk1/Rtn4	3	91
BP	GO:2001238	positive regulation of extrinsic apoptotic signaling pathway	0.032967	60/23355	0.00166769	0.0060185	0.00269311	Fadd/Pea15a/Tgfb2	3	91
BP	GO:0002790	peptide secretion	0.0769231	441/23355	0.00169102	0.00608949	0.00272487	Arntl/Glul/Il6/Pparg/Tcf7l2/Tgfb2/Nr1h3	7	91
BP	GO:0043254	regulation of protein-containing complex assembly	0.0769231	441/23355	0.00169102	0.00608949	0.00272487	Rhoa/Creb1/Hes1/Tal1/Vegfa/Gsk3b/Rictor	7	91
BP	GO:0033157	regulation of intracellular protein transport	0.0549451	220/23355	0.00170893	0.00614736	0.00275076	Il6/Tcf7l2/Mapk1/Gsk3b/Pmaip1	5	91
BP	GO:0046328	regulation of JNK cascade	0.043956	131/23355	0.00173332	0.00618848	0.00276917	Akt1/Myd88/Traf6/Wnt5a	4	91
BP	GO:0003222	ventricular trabecula myocardium morphogenesis	0.021978	16/23355	0.00173894	0.00618848	0.00276917	Notch1/Tgfb2	2	91
BP	GO:0007250	activation of NF-kappaB-inducing kinase activity	0.021978	16/23355	0.00173894	0.00618848	0.00276917	Irak1/Traf6	2	91
BP	GO:0034134	toll-like receptor 2 signaling pathway	0.021978	16/23355	0.00173894	0.00618848	0.00276917	Hmgb1/Irak1	2	91
BP	GO:0048715	negative regulation of oligodendrocyte differentiation	0.021978	16/23355	0.00173894	0.00618848	0.00276917	Hes1/Notch1	2	91
BP	GO:0060979	vasculogenesis involved in coronary vascular morphogenesis	0.021978	16/23355	0.00173894	0.00618848	0.00276917	Notch1/Spred1	2	91
BP	GO:0072109	glomerular mesangium development	0.021978	16/23355	0.00173894	0.00618848	0.00276917	Il6ra/Notch1	2	91
BP	GO:0090083	regulation of inclusion body assembly	0.021978	16/23355	0.00173894	0.00618848	0.00276917	Dnajb2/Dnajb1	2	91
BP	GO:1902337	regulation of apoptotic process involved in morphogenesis	0.021978	16/23355	0.00173894	0.00618848	0.00276917	Notch1/Tgfb2	2	91
BP	GO:1905939	regulation of gonad development	0.021978	16/23355	0.00173894	0.00618848	0.00276917	Runx1/Insr	2	91
BP	GO:0032732	positive regulation of interleukin-1 production	0.032967	61/23355	0.00174904	0.00621114	0.00277931	Hmgb1/Il6/Wnt5a	3	91
BP	GO:1990874	vascular associated smooth muscle cell proliferation	0.032967	61/23355	0.00174904	0.00621114	0.00277931	Rhoa/Pparg/Camk2d	3	91
BP	GO:0050852	T cell receptor signaling pathway	0.043956	132/23355	0.00178222	0.00632223	0.00282901	Ptprj/Traf6/Mapk1/Rc3h1	4	91
BP	GO:0022604	regulation of cell morphogenesis	0.0659341	328/23355	0.0017964	0.00636575	0.00284849	Rhoa/Il6/Vegfa/Wnt5a/Rtn4/Brwd1	6	91
BP	GO:0032434	regulation of proteasomal ubiquitin-dependent protein catabolic process	0.043956	133/23355	0.00183207	0.00645364	0.00288782	Akt1/Sdcbp/Gsk3b/Dnajb2	4	91
BP	GO:0010171	body morphogenesis	0.032967	62/23355	0.00183283	0.00645364	0.00288782	Ski/Tcf7l2/Tgfb2	3	91
BP	GO:0010812	negative regulation of cell-substrate adhesion	0.032967	62/23355	0.00183283	0.00645364	0.00288782	Rhoa/Notch1/Wnt1	3	91
BP	GO:0014911	positive regulation of smooth muscle cell migration	0.032967	62/23355	0.00183283	0.00645364	0.00288782	Il6st/Camk2d/Hdac4	3	91
BP	GO:0032835	glomerulus development	0.032967	62/23355	0.00183283	0.00645364	0.00288782	Hes1/Il6ra/Notch1	3	91
BP	GO:0045682	regulation of epidermis development	0.032967	62/23355	0.00183283	0.00645364	0.00288782	Hes1/Notch1/Tgfb2	3	91
BP	GO:0007163	establishment or maintenance of cell polarity	0.0549451	224/23355	0.001849	0.00650372	0.00291023	Rhoa/Hes1/Wnt5a/Gsk3b/Rictor	5	91
BP	GO:0061138	morphogenesis of a branching epithelium	0.0549451	225/23355	0.00188529	0.00662438	0.00296422	Il6/Notch1/Vegfa/Wnt1/Wnt5a	5	91
BP	GO:0014065	phosphatidylinositol 3-kinase signaling	0.043956	135/23355	0.00193466	0.00679069	0.00303864	Akt1/Insr/Tgfb2/Vegfa	4	91
BP	GO:0002295	T-helper cell lineage commitment	0.021978	17/23355	0.00196582	0.00683521	0.00305856	Il6/Il6ra	2	91
BP	GO:0003184	pulmonary valve morphogenesis	0.021978	17/23355	0.00196582	0.00683521	0.00305856	Notch1/Tgfb2	2	91
BP	GO:0003198	epithelial to mesenchymal transition involved in endocardial cushion formation	0.021978	17/23355	0.00196582	0.00683521	0.00305856	Notch1/Tgfb2	2	91
BP	GO:0010878	cholesterol storage	0.021978	17/23355	0.00196582	0.00683521	0.00305856	Pparg/Nr1h3	2	91
BP	GO:0030730	sequestering of triglyceride	0.021978	17/23355	0.00196582	0.00683521	0.00305856	Enpp1/Pparg	2	91
BP	GO:0032570	response to progesterone	0.021978	17/23355	0.00196582	0.00683521	0.00305856	Tgfb2/Nr1h3	2	91
BP	GO:0043374	CD8-positive, alpha-beta T cell differentiation	0.021978	17/23355	0.00196582	0.00683521	0.00305856	Runx1/Socs1	2	91
BP	GO:0046827	positive regulation of protein export from nucleus	0.021978	17/23355	0.00196582	0.00683521	0.00305856	Tcf7l2/Gsk3b	2	91
BP	GO:1904748	regulation of apoptotic process involved in development	0.021978	17/23355	0.00196582	0.00683521	0.00305856	Notch1/Tgfb2	2	91
BP	GO:0007346	regulation of mitotic cell cycle	0.0769231	453/23355	0.00196805	0.00683583	0.00305884	Akt1/Hes1/Hmgb1/Insr/Tal1/Sdcbp/Camk2d	7	91
BP	GO:1903038	negative regulation of leukocyte cell-cell adhesion	0.043956	136/23355	0.00198742	0.00689595	0.00308574	Akt1/Runx1/Socs1/Rc3h1	4	91
BP	GO:0007585	respiratory gaseous exchange by respiratory system	0.032967	64/23355	0.00200782	0.00695225	0.00311093	Mafb/Stk40/Stard7	3	91
BP	GO:0048286	lung alveolus development	0.032967	64/23355	0.00200782	0.00695225	0.00311093	Creb1/Vegfa/Stk40	3	91
BP	GO:0000768	syncytium formation by plasma membrane fusion	0.032967	65/23355	0.00209909	0.0072232	0.00323217	Stat1/Wnt1/Gsk3b	3	91
BP	GO:0035904	aorta development	0.032967	65/23355	0.00209909	0.0072232	0.00323217	Hes1/Notch1/Tgfb2	3	91
BP	GO:0051926	negative regulation of calcium ion transport	0.032967	65/23355	0.00209909	0.0072232	0.00323217	Akt1/Hes1/Tgfb2	3	91
BP	GO:0071677	positive regulation of mononuclear cell migration	0.032967	65/23355	0.00209909	0.0072232	0.00323217	Rhoa/Fadd/Wnt5a	3	91
BP	GO:0140253	cell-cell fusion	0.032967	65/23355	0.00209909	0.0072232	0.00323217	Stat1/Wnt1/Gsk3b	3	91
BP	GO:1905268	negative regulation of chromatin organization	0.032967	65/23355	0.00209909	0.0072232	0.00323217	Aicda/Jarid2/Spi1	3	91
BP	GO:0048675	axon extension	0.043956	139/23355	0.00215167	0.00739649	0.00330972	Vegfa/Wnt5a/Gsk3b/Rtn4	4	91
BP	GO:0060688	regulation of morphogenesis of a branching structure	0.032967	66/23355	0.00219289	0.00747509	0.00334489	Vegfa/Wnt5a/Rtn4	3	91
BP	GO:0071241	cellular response to inorganic substance	0.0549451	233/23355	0.00219472	0.00747509	0.00334489	Akt1/Creb1/Fos/Pparg/Mapk1	5	91
BP	GO:0003214	cardiac left ventricle morphogenesis	0.021978	18/23355	0.00220595	0.00747509	0.00334489	Notch1/Tgfb2	2	91
BP	GO:0010002	cardioblast differentiation	0.021978	18/23355	0.00220595	0.00747509	0.00334489	Notch1/Tgfb2	2	91
BP	GO:0010867	positive regulation of triglyceride biosynthetic process	0.021978	18/23355	0.00220595	0.00747509	0.00334489	Tcf7l2/Nr1h3	2	91
BP	GO:0021783	preganglionic parasympathetic fiber development	0.021978	18/23355	0.00220595	0.00747509	0.00334489	Egr2/Hes1	2	91
BP	GO:0032740	positive regulation of interleukin-17 production	0.021978	18/23355	0.00220595	0.00747509	0.00334489	Il6/Myd88	2	91
BP	GO:0045198	establishment of epithelial cell apical/basal polarity	0.021978	18/23355	0.00220595	0.00747509	0.00334489	Rhoa/Wnt5a	2	91
BP	GO:0045725	positive regulation of glycogen biosynthetic process	0.021978	18/23355	0.00220595	0.00747509	0.00334489	Akt1/Insr	2	91
BP	GO:0060841	venous blood vessel development	0.021978	18/23355	0.00220595	0.00747509	0.00334489	Notch1/Vegfa	2	91
BP	GO:0060947	cardiac vascular smooth muscle cell differentiation	0.021978	18/23355	0.00220595	0.00747509	0.00334489	Notch1/Vegfa	2	91
BP	GO:1905209	positive regulation of cardiocyte differentiation	0.021978	18/23355	0.00220595	0.00747509	0.00334489	Tgfb2/Gsk3b	2	91
BP	GO:1905244	regulation of modification of synaptic structure	0.021978	18/23355	0.00220595	0.00747509	0.00334489	Rhoa/Gsk3b	2	91
BP	GO:2001185	regulation of CD8-positive, alpha-beta T cell activation	0.021978	18/23355	0.00220595	0.00747509	0.00334489	Runx1/Socs1	2	91
BP	GO:0008584	male gonad development	0.043956	140/23355	0.00220843	0.00747591	0.00334525	Insr/Tgfb2/Wnt5a/Arid4a	4	91
BP	GO:0002824	positive regulation of adaptive immune response based on somatic recombination of immune receptors built from immunoglobulin superfamily domains	0.043956	141/23355	0.00226623	0.00765599	0.00342583	Fadd/Mr1/Il6/Traf6	4	91
BP	GO:0046546	development of primary male sexual characteristics	0.043956	141/23355	0.00226623	0.00765599	0.00342583	Insr/Tgfb2/Wnt5a/Arid4a	4	91
BP	GO:0090276	regulation of peptide hormone secretion	0.0549451	235/23355	0.00227754	0.00768641	0.00343945	Arntl/Glul/Il6/Pparg/Tcf7l2	5	91
BP	GO:0006949	syncytium formation	0.032967	67/23355	0.00228926	0.00771813	0.00345364	Stat1/Wnt1/Gsk3b	3	91
BP	GO:0030326	embryonic limb morphogenesis	0.043956	143/23355	0.00238493	0.00802445	0.00359071	Notch1/Ski/Tgfb2/Wnt5a	4	91
BP	GO:0035113	embryonic appendage morphogenesis	0.043956	143/23355	0.00238493	0.00802445	0.00359071	Notch1/Ski/Tgfb2/Wnt5a	4	91
BP	GO:0034121	regulation of toll-like receptor signaling pathway	0.032967	68/23355	0.00238821	0.00802739	0.00359203	Hmgb1/Nr1h3/Rtn4	3	91
CC	GO:0017053	transcription repressor complex	0.043956	76/23177	0.000229883	0.0080919	0.00653353	Relb/Ski/Hdac4/Arid4a	4	91
BP	GO:0051147	regulation of muscle cell differentiation	0.043956	144/23355	0.00244586	0.00820813	0.0036729	Notch1/Zeb1/Gsk3b/Hdac4	4	91
BP	GO:0021953	central nervous system neuron differentiation	0.0549451	239/23355	0.00244999	0.00820813	0.0036729	Hes1/Tal1/Wnt1/Wnt5a/Zeb2	5	91
BP	GO:0002643	regulation of tolerance induction	0.021978	19/23355	0.00245924	0.00820813	0.0036729	Runx1/Hmgb1	2	91
BP	GO:0002726	positive regulation of T cell cytokine production	0.021978	19/23355	0.00245924	0.00820813	0.0036729	Il6/Traf6	2	91
BP	GO:0040037	negative regulation of fibroblast growth factor receptor signaling pathway	0.021978	19/23355	0.00245924	0.00820813	0.0036729	Tcf7l2/Wnt5a	2	91
BP	GO:0045837	negative regulation of membrane potential	0.021978	19/23355	0.00245924	0.00820813	0.0036729	Il6/Pmaip1	2	91
BP	GO:0060965	negative regulation of gene silencing by miRNA	0.021978	19/23355	0.00245924	0.00820813	0.0036729	Il6/Pparg	2	91
BP	GO:0045428	regulation of nitric oxide biosynthetic process	0.032967	69/23355	0.00248979	0.00828519	0.00370739	Akt1/Il6/Insr	3	91
BP	GO:0045600	positive regulation of fat cell differentiation	0.032967	69/23355	0.00248979	0.00828519	0.00370739	Akt1/Creb1/Pparg	3	91
BP	GO:0048146	positive regulation of fibroblast proliferation	0.032967	69/23355	0.00248979	0.00828519	0.00370739	Tgif1/Wnt1/Wnt5a	3	91
BP	GO:0002708	positive regulation of lymphocyte mediated immunity	0.043956	145/23355	0.00250785	0.00833696	0.00373055	Fadd/Mr1/Il6/Traf6	4	91
BP	GO:0072073	kidney epithelium development	0.043956	146/23355	0.00257091	0.00853808	0.00382055	Hes1/Notch1/Vegfa/Wnt1	4	91
BP	GO:0003143	embryonic heart tube morphogenesis	0.032967	70/23355	0.002594	0.00858053	0.00383954	Hes1/Notch1/Wnt5a	3	91
BP	GO:0030888	regulation of B cell proliferation	0.032967	70/23355	0.002594	0.00858053	0.00383954	Inpp5d/Vav3/Rc3h1	3	91
BP	GO:0061035	regulation of cartilage development	0.032967	70/23355	0.002594	0.00858053	0.00383954	Maf/Tgfb2/Wnt5a	3	91
BP	GO:2000378	negative regulation of reactive oxygen species metabolic process	0.032967	70/23355	0.002594	0.00858053	0.00383954	Akt1/Rhoa/Hbp1	3	91
BP	GO:0034614	cellular response to reactive oxygen species	0.043956	147/23355	0.00263505	0.00869907	0.00389258	Akt1/Fos/Il6/Mapk1	4	91
BP	GO:0051092	positive regulation of NF-kappaB transcription factor activity	0.043956	147/23355	0.00263505	0.00869907	0.00389258	Irak1/Myd88/Traf6/Wnt5a	4	91
BP	GO:0002821	positive regulation of adaptive immune response	0.043956	148/23355	0.00270029	0.00885746	0.00396346	Fadd/Mr1/Il6/Traf6	4	91
BP	GO:0003231	cardiac ventricle development	0.043956	148/23355	0.00270029	0.00885746	0.00396346	Hes1/Notch1/Tgfb2/Wnt5a	4	91
BP	GO:0050680	negative regulation of epithelial cell proliferation	0.043956	148/23355	0.00270029	0.00885746	0.00396346	Pparg/Stat1/Tgfb2/Wnt5a	4	91
BP	GO:0030512	negative regulation of transforming growth factor beta receptor signaling pathway	0.032967	71/23355	0.00270086	0.00885746	0.00396346	Ski/Wnt1/Spred1	3	91
BP	GO:0060675	ureteric bud morphogenesis	0.032967	71/23355	0.00270086	0.00885746	0.00396346	Hes1/Vegfa/Wnt1	3	91
BP	GO:0080164	regulation of nitric oxide metabolic process	0.032967	71/23355	0.00270086	0.00885746	0.00396346	Akt1/Il6/Insr	3	91
BP	GO:0003215	cardiac right ventricle morphogenesis	0.021978	20/23355	0.00272558	0.00885746	0.00396346	Notch1/Tgfb2	2	91
BP	GO:0006349	regulation of gene expression by genetic imprinting	0.021978	20/23355	0.00272558	0.00885746	0.00396346	Gsk3b/Arid4a	2	91
BP	GO:0010888	negative regulation of lipid storage	0.021978	20/23355	0.00272558	0.00885746	0.00396346	Pparg/Nr1h3	2	91
BP	GO:0030852	regulation of granulocyte differentiation	0.021978	20/23355	0.00272558	0.00885746	0.00396346	Runx1/Inpp5d	2	91
BP	GO:0030889	negative regulation of B cell proliferation	0.021978	20/23355	0.00272558	0.00885746	0.00396346	Inpp5d/Rc3h1	2	91
BP	GO:0043116	negative regulation of vascular permeability	0.021978	20/23355	0.00272558	0.00885746	0.00396346	Ptprj/Vegfa	2	91
BP	GO:0043373	CD4-positive, alpha-beta T cell lineage commitment	0.021978	20/23355	0.00272558	0.00885746	0.00396346	Il6/Il6ra	2	91
BP	GO:0061081	positive regulation of myeloid leukocyte cytokine production involved in immune response	0.021978	20/23355	0.00272558	0.00885746	0.00396346	Wnt5a/Rtn4	2	91
BP	GO:1901028	regulation of mitochondrial outer membrane permeabilization involved in apoptotic signaling pathway	0.021978	20/23355	0.00272558	0.00885746	0.00396346	Gsk3b/Pmaip1	2	91
BP	GO:2000136	regulation of cell proliferation involved in heart morphogenesis	0.021978	20/23355	0.00272558	0.00885746	0.00396346	Hes1/Notch1	2	91
BP	GO:0003206	cardiac chamber morphogenesis	0.043956	149/23355	0.00276662	0.00897334	0.00401531	Hes1/Notch1/Tgfb2/Wnt5a	4	91
BP	GO:0046660	female sex differentiation	0.043956	149/23355	0.00276662	0.00897334	0.00401531	Runx1/Insr/Vegfa/Wnt5a	4	91
BP	GO:0031330	negative regulation of cellular catabolic process	0.0549451	246/23355	0.00277435	0.00898964	0.0040226	Akt1/Myd88/Vegfa/Wnt1/Sdcbp	5	91
BP	GO:0043407	negative regulation of MAP kinase activity	0.032967	72/23355	0.00281041	0.00908882	0.00406698	Ptprj/Gsk3b/Spred1	3	91
BP	GO:0072171	mesonephric tubule morphogenesis	0.032967	72/23355	0.00281041	0.00908882	0.00406698	Hes1/Vegfa/Wnt1	3	91
BP	GO:1903362	regulation of cellular protein catabolic process	0.0549451	247/23355	0.0028231	0.009121	0.00408138	Akt1/Wnt1/Sdcbp/Gsk3b/Dnajb2	5	91
MF	GO:0051427	hormone receptor binding	0.0543478	182/22682	0.000880959	0.00933817	0.00615126	Pparg/Stat1/Tcf7l2/Nr1h3/Lcor	5	92
BP	GO:0007411	axon guidance	0.0549451	250/23355	0.0029731	0.00957818	0.00428596	Egr2/Notch1/Tgfb2/Vegfa/Wnt5a	5	91
BP	GO:0003177	pulmonary valve development	0.021978	21/23355	0.00300486	0.00957818	0.00428596	Notch1/Tgfb2	2	91
BP	GO:0021516	dorsal spinal cord development	0.021978	21/23355	0.00300486	0.00957818	0.00428596	Tal1/Wnt1	2	91
BP	GO:0031065	positive regulation of histone deacetylation	0.021978	21/23355	0.00300486	0.00957818	0.00428596	Lpin1/Vegfa	2	91
BP	GO:0034143	regulation of toll-like receptor 4 signaling pathway	0.021978	21/23355	0.00300486	0.00957818	0.00428596	Hmgb1/Nr1h3	2	91
BP	GO:0035020	regulation of Rac protein signal transduction	0.021978	21/23355	0.00300486	0.00957818	0.00428596	Rtn4/Camk2d	2	91
BP	GO:0048486	parasympathetic nervous system development	0.021978	21/23355	0.00300486	0.00957818	0.00428596	Egr2/Hes1	2	91
BP	GO:0051797	regulation of hair follicle development	0.021978	21/23355	0.00300486	0.00957818	0.00428596	Tgfb2/Wnt5a	2	91
BP	GO:0060149	negative regulation of posttranscriptional gene silencing	0.021978	21/23355	0.00300486	0.00957818	0.00428596	Il6/Pparg	2	91
BP	GO:0060967	negative regulation of gene silencing by RNA	0.021978	21/23355	0.00300486	0.00957818	0.00428596	Il6/Pparg	2	91
BP	GO:0061323	cell proliferation involved in heart morphogenesis	0.021978	21/23355	0.00300486	0.00957818	0.00428596	Hes1/Notch1	2	91
BP	GO:0070230	positive regulation of lymphocyte apoptotic process	0.021978	21/23355	0.00300486	0.00957818	0.00428596	Tgfb2/Wnt5a	2	91
BP	GO:0090036	regulation of protein kinase C signaling	0.021978	21/23355	0.00300486	0.00957818	0.00428596	Vegfa/Wnt5a	2	91
BP	GO:1901522	positive regulation of transcription from RNA polymerase II promoter involved in cellular response to chemical stimulus	0.021978	21/23355	0.00300486	0.00957818	0.00428596	Notch1/Vegfa	2	91
BP	GO:0018205	peptidyl-lysine modification	0.0659341	364/23355	0.00301648	0.009606	0.00429841	Egr2/Jarid2/Spi1/Hdac4/Lcor/Arid4a	6	91
BP	GO:0097485	neuron projection guidance	0.0549451	251/23355	0.00302435	0.00962189	0.00430552	Egr2/Notch1/Tgfb2/Vegfa/Wnt5a	5	91
BP	GO:0002090	regulation of receptor internalization	0.032967	74/23355	0.00303765	0.00963657	0.00431209	Insr/Vegfa/Sdcbp	3	91
BP	GO:0045669	positive regulation of osteoblast differentiation	0.032967	74/23355	0.00303765	0.00963657	0.00431209	Il6/Il6st/Vegfa	3	91
BP	GO:1903036	positive regulation of response to wounding	0.032967	74/23355	0.00303765	0.00963657	0.00431209	Cldn1/Hmgb1/Rtn4	3	91
BP	GO:0008360	regulation of cell shape	0.043956	154/23355	0.00311512	0.00986355	0.00441365	Rhoa/Il6/Vegfa/Brwd1	4	91
BP	GO:0022612	gland morphogenesis	0.043956	154/23355	0.00311512	0.00986355	0.00441365	Il6/Notch1/Wnt5a/Rtn4	4	91
MF	GO:0032813	tumor necrosis factor receptor superfamily binding	0.0326087	48/22682	0.000978663	0.0100392	0.00661304	Fadd/Stat1/Traf6	3	92
BP	GO:0050777	negative regulation of immune response	0.043956	156/23355	0.00326253	0.0103205	0.00461813	Inpp5d/Pparg/Tgfb2/Rc3h1	4	91
MF	GO:0001102	RNA polymerase II activating transcription factor binding	0.0326087	49/22682	0.00103944	0.0103295	0.00680425	Creb1/Egr2/Fos	3	92
BP	GO:0035089	establishment of apical/basal cell polarity	0.021978	22/23355	0.003297	0.0103901	0.00464926	Rhoa/Wnt5a	2	91
BP	GO:0045838	positive regulation of membrane potential	0.021978	22/23355	0.003297	0.0103901	0.00464926	Akt1/Gsk3b	2	91
BP	GO:1903672	positive regulation of sprouting angiogenesis	0.021978	22/23355	0.003297	0.0103901	0.00464926	Hmgb1/Vegfa	2	91
BP	GO:2001026	regulation of endothelial cell chemotaxis	0.021978	22/23355	0.003297	0.0103901	0.00464926	Notch1/Vegfa	2	91
MF	GO:0030544	Hsp70 protein binding	0.0326087	50/22682	0.00110256	0.0106247	0.00699871	Creb1/Dnajb2/Dnajb1	3	92
BP	GO:0001756	somitogenesis	0.032967	77/23355	0.00339915	0.0106655	0.00477249	Notch1/Wnt5a/Zeb2	3	91
BP	GO:0014068	positive regulation of phosphatidylinositol 3-kinase signaling	0.032967	77/23355	0.00339915	0.0106655	0.00477249	Insr/Tgfb2/Vegfa	3	91
BP	GO:0016575	histone deacetylation	0.032967	77/23355	0.00339915	0.0106655	0.00477249	Lpin1/Vegfa/Hdac4	3	91
BP	GO:0048747	muscle fiber development	0.032967	77/23355	0.00339915	0.0106655	0.00477249	Ski/Vegfa/Hdac4	3	91
BP	GO:0034655	nucleobase-containing compound catabolic process	0.0659341	373/23355	0.0034004	0.0106655	0.00477249	Aicda/Il6/Myd88/Enpp1/Vegfa/Rc3h1	6	91
BP	GO:0006919	activation of cysteine-type endopeptidase activity involved in apoptotic process	0.032967	78/23355	0.00352525	0.0110156	0.00492915	Pparg/Stat1/Pmaip1	3	91
BP	GO:0008625	extrinsic apoptotic signaling pathway via death domain receptors	0.032967	78/23355	0.00352525	0.0110156	0.00492915	Fadd/Pea15a/Gsk3b	3	91
BP	GO:0060976	coronary vasculature development	0.032967	78/23355	0.00352525	0.0110156	0.00492915	Notch1/Vegfa/Spred1	3	91
BP	GO:0061180	mammary gland epithelium development	0.032967	78/23355	0.00352525	0.0110156	0.00492915	Wnt5a/Mapk1/Rtn4	3	91
BP	GO:0021543	pallium development	0.043956	160/23355	0.00357151	0.0111323	0.00498139	Rhoa/Zeb2/Gsk3b/Rtn4	4	91
BP	GO:0051250	negative regulation of lymphocyte activation	0.043956	160/23355	0.00357151	0.0111323	0.00498139	Runx1/Socs1/Inpp5d/Rc3h1	4	91
BP	GO:0090068	positive regulation of cell cycle process	0.0549451	261/23355	0.00357264	0.0111323	0.00498139	Akt1/Rhoa/Insr/Wnt5a/Camk2d	5	91
BP	GO:0051480	regulation of cytosolic calcium ion concentration	0.0659341	377/23355	0.00358227	0.0111401	0.00498486	S1pr1/Gpr65/Il6st/Tgfb2/Wnt5a/Camk2d	6	91
BP	GO:0003283	atrial septum development	0.021978	23/23355	0.00360188	0.0111401	0.00498486	Tgfb2/Wnt5a	2	91
BP	GO:0010743	regulation of macrophage derived foam cell differentiation	0.021978	23/23355	0.00360188	0.0111401	0.00498486	Pparg/Hbp1	2	91
BP	GO:0032727	positive regulation of interferon-alpha production	0.021978	23/23355	0.00360188	0.0111401	0.00498486	Hmgb1/Stat1	2	91
BP	GO:0036003	positive regulation of transcription from RNA polymerase II promoter in response to stress	0.021978	23/23355	0.00360188	0.0111401	0.00498486	Notch1/Vegfa	2	91
BP	GO:0042438	melanin biosynthetic process	0.021978	23/23355	0.00360188	0.0111401	0.00498486	Wnt5a/Zeb2	2	91
BP	GO:0043371	negative regulation of CD4-positive, alpha-beta T cell differentiation	0.021978	23/23355	0.00360188	0.0111401	0.00498486	Runx1/Rc3h1	2	91
BP	GO:2000738	positive regulation of stem cell differentiation	0.021978	23/23355	0.00360188	0.0111401	0.00498486	Tgfb2/Gsk3b	2	91
BP	GO:0040029	regulation of gene expression, epigenetic	0.043956	161/23355	0.00365175	0.0112809	0.00504785	Spi1/Gsk3b/Hdac4/Arid4a	4	91
BP	GO:0070228	regulation of lymphocyte apoptotic process	0.032967	79/23355	0.00365417	0.0112809	0.00504785	Fadd/Tgfb2/Wnt5a	3	91
BP	GO:0032102	negative regulation of response to external stimulus	0.0659341	380/23355	0.00372336	0.0114838	0.00513867	Notch1/Pparg/Nr1h3/Wnt5a/Ets1/Rtn4	6	91
BP	GO:0002703	regulation of leukocyte mediated immunity	0.0549451	264/23355	0.0037502	0.0115559	0.00517093	Fadd/Mr1/Hmgb1/Il6/Traf6	5	91
BP	GO:0006809	nitric oxide biosynthetic process	0.032967	80/23355	0.00378594	0.0116016	0.00519139	Akt1/Il6/Insr	3	91
BP	GO:0032729	positive regulation of interferon-gamma production	0.032967	80/23355	0.00378594	0.0116016	0.00519139	Runx1/Fadd/Wnt5a	3	91
BP	GO:0043154	negative regulation of cysteine-type endopeptidase activity involved in apoptotic process	0.032967	80/23355	0.00378594	0.0116016	0.00519139	Akt1/Il6/Vegfa	3	91
BP	GO:0055021	regulation of cardiac muscle tissue growth	0.032967	80/23355	0.00378594	0.0116016	0.00519139	Jarid2/Notch1/Mapk1	3	91
BP	GO:0072078	nephron tubule morphogenesis	0.032967	80/23355	0.00378594	0.0116016	0.00519139	Hes1/Vegfa/Wnt1	3	91
BP	GO:1901983	regulation of protein acetylation	0.032967	80/23355	0.00378594	0.0116016	0.00519139	Arntl/Spi1/Gsk3b	3	91
BP	GO:0046887	positive regulation of hormone secretion	0.043956	163/23355	0.0038159	0.011672	0.00522286	Runx1/Creb1/Glul/Tcf7l2	4	91
BP	GO:0051302	regulation of cell division	0.043956	163/23355	0.0038159	0.011672	0.00522286	Rhoa/Tal1/Tgfb2/Vegfa	4	91
BP	GO:0031214	biomineral tissue development	0.043956	164/23355	0.00389982	0.0118292	0.00529323	S1pr1/Notch1/Enpp1/Tcf7l2	4	91
BP	GO:0043433	negative regulation of DNA-binding transcription factor activity	0.043956	164/23355	0.00389982	0.0118292	0.00529323	Hes1/Irak1/Tcf7l2/Hdac4	4	91
BP	GO:0002834	regulation of response to tumor cell	0.021978	24/23355	0.0039194	0.0118292	0.00529323	Mr1/Hmgb1	2	91
BP	GO:0002837	regulation of immune response to tumor cell	0.021978	24/23355	0.0039194	0.0118292	0.00529323	Mr1/Hmgb1	2	91
BP	GO:0003181	atrioventricular valve morphogenesis	0.021978	24/23355	0.0039194	0.0118292	0.00529323	Notch1/Tgfb2	2	91
BP	GO:0010759	positive regulation of macrophage chemotaxis	0.021978	24/23355	0.0039194	0.0118292	0.00529323	Ptprj/Mapk1	2	91
BP	GO:0032148	activation of protein kinase B activity	0.021978	24/23355	0.0039194	0.0118292	0.00529323	Insr/Wnt5a	2	91
BP	GO:0035743	CD4-positive, alpha-beta T cell cytokine production	0.021978	24/23355	0.0039194	0.0118292	0.00529323	Il6/Stard7	2	91
BP	GO:0043369	CD4-positive or CD8-positive, alpha-beta T cell lineage commitment	0.021978	24/23355	0.0039194	0.0118292	0.00529323	Il6/Il6ra	2	91
BP	GO:0061162	establishment of monopolar cell polarity	0.021978	24/23355	0.0039194	0.0118292	0.00529323	Rhoa/Wnt5a	2	91
BP	GO:0070841	inclusion body assembly	0.021978	24/23355	0.0039194	0.0118292	0.00529323	Dnajb2/Dnajb1	2	91
BP	GO:1903055	positive regulation of extracellular matrix organization	0.021978	24/23355	0.0039194	0.0118292	0.00529323	Il6/Tgfb2	2	91
BP	GO:1904706	negative regulation of vascular associated smooth muscle cell proliferation	0.021978	24/23355	0.0039194	0.0118292	0.00529323	Rhoa/Pparg	2	91
BP	GO:0032651	regulation of interleukin-1 beta production	0.032967	81/23355	0.00392058	0.0118292	0.00529323	Hmgb1/Il6/Wnt5a	3	91
BP	GO:0051881	regulation of mitochondrial membrane potential	0.032967	81/23355	0.00392058	0.0118292	0.00529323	Akt1/Gsk3b/Pmaip1	3	91
CC	GO:0032809	neuronal cell body membrane	0.032967	37/23177	0.000413024	0.0121154	0.00978215	Il6ra/Il6st/Insr	3	91
BP	GO:0021675	nerve development	0.032967	82/23355	0.0040581	0.012222	0.005469	Egr2/Hes1/Mafb	3	91
BP	GO:0072088	nephron epithelium morphogenesis	0.032967	82/23355	0.0040581	0.012222	0.005469	Hes1/Vegfa/Wnt1	3	91
BP	GO:0002705	positive regulation of leukocyte mediated immunity	0.043956	166/23355	0.00407139	0.0122399	0.005477	Fadd/Mr1/Il6/Traf6	4	91
BP	GO:0110148	biomineralization	0.043956	166/23355	0.00407139	0.0122399	0.005477	S1pr1/Notch1/Enpp1/Tcf7l2	4	91
BP	GO:0001818	negative regulation of cytokine production	0.0549451	270/23355	0.00412421	0.0123875	0.00554305	Il6/Inpp5d/Pparg/Relb/Tgfb2	5	91
BP	GO:0006650	glycerophospholipid metabolic process	0.0549451	271/23355	0.00418905	0.0125709	0.00562512	Socs1/Lpin1/Inpp5d/Nr1h3/Abhd16a	5	91
BP	GO:0072089	stem cell proliferation	0.032967	83/23355	0.00419853	0.0125822	0.00563016	Wnt1/Wnt5a/Znrf3	3	91
BP	GO:0006606	protein import into nucleus	0.043956	168/23355	0.00424801	0.0125822	0.00563016	Akt1/Arntl/Il6/Mapk1	4	91
BP	GO:0001672	regulation of chromatin assembly or disassembly	0.021978	25/23355	0.00424946	0.0125822	0.00563016	Aicda/Tal1	2	91
BP	GO:0003272	endocardial cushion formation	0.021978	25/23355	0.00424946	0.0125822	0.00563016	Notch1/Tgfb2	2	91
BP	GO:0006582	melanin metabolic process	0.021978	25/23355	0.00424946	0.0125822	0.00563016	Wnt5a/Zeb2	2	91
BP	GO:0007413	axonal fasciculation	0.021978	25/23355	0.00424946	0.0125822	0.00563016	Wnt5a/Rtn4	2	91
BP	GO:0010560	positive regulation of glycoprotein biosynthetic process	0.021978	25/23355	0.00424946	0.0125822	0.00563016	Insr/Tcf7l2	2	91
BP	GO:0030859	polarized epithelial cell differentiation	0.021978	25/23355	0.00424946	0.0125822	0.00563016	Rhoa/Wnt5a	2	91
BP	GO:0044550	secondary metabolite biosynthetic process	0.021978	25/23355	0.00424946	0.0125822	0.00563016	Wnt5a/Zeb2	2	91
BP	GO:0060216	definitive hemopoiesis	0.021978	25/23355	0.00424946	0.0125822	0.00563016	Runx1/Tal1	2	91
BP	GO:0061339	establishment or maintenance of monopolar cell polarity	0.021978	25/23355	0.00424946	0.0125822	0.00563016	Rhoa/Wnt5a	2	91
BP	GO:0106030	neuron projection fasciculation	0.021978	25/23355	0.00424946	0.0125822	0.00563016	Wnt5a/Rtn4	2	91
BP	GO:1901798	positive regulation of signal transduction by p53 class mediator	0.021978	25/23355	0.00424946	0.0125822	0.00563016	Pmaip1/Spred1	2	91
BP	GO:1901984	negative regulation of protein acetylation	0.021978	25/23355	0.00424946	0.0125822	0.00563016	Spi1/Gsk3b	2	91
BP	GO:2000737	negative regulation of stem cell differentiation	0.021978	25/23355	0.00424946	0.0125822	0.00563016	Hes1/Notch1	2	91
BP	GO:0009306	protein secretion	0.0659341	392/23355	0.00432938	0.0128074	0.00573096	Arntl/Glul/Il6/Tcf7l2/Tgfb2/Nr1h3	6	91
BP	GO:0021872	forebrain generation of neurons	0.032967	84/23355	0.00434189	0.0128103	0.00573224	Rhoa/Hes1/Wnt5a	3	91
BP	GO:0046209	nitric oxide metabolic process	0.032967	84/23355	0.00434189	0.0128103	0.00573224	Akt1/Il6/Insr	3	91
BP	GO:0072028	nephron morphogenesis	0.032967	84/23355	0.00434189	0.0128103	0.00573224	Hes1/Vegfa/Wnt1	3	91
BP	GO:0035592	establishment of protein localization to extracellular region	0.0659341	393/23355	0.00438299	0.0129201	0.00578138	Arntl/Glul/Il6/Tcf7l2/Tgfb2/Nr1h3	6	91
MF	GO:0005159	insulin-like growth factor receptor binding	0.0217391	14/22682	0.00143464	0.0130348	0.0085863	Socs1/Insr	2	92
MF	GO:0005161	platelet-derived growth factor receptor binding	0.0217391	14/22682	0.00143464	0.0130348	0.0085863	Ptprj/Vegfa	2	92
BP	GO:0048015	phosphatidylinositol-mediated signaling	0.043956	170/23355	0.00442974	0.0130464	0.00583788	Akt1/Insr/Tgfb2/Vegfa	4	91
CC	GO:0044298	cell body membrane	0.032967	40/23177	0.000520734	0.0130927	0.0105713	Il6ra/Il6st/Insr	3	91
MF	GO:0019207	kinase regulator activity	0.0543478	207/22682	0.0015596	0.0131254	0.00864601	Socs1/Hmgb1/Prkar1b/Rictor/Spred1	5	92
MF	GO:0001664	G protein-coupled receptor binding	0.0652174	309/22682	0.00162805	0.0131254	0.00864601	S1pr1/Stat1/Wnt1/Wnt5a/Sdcbp/Znrf3	6	92
MF	GO:0008432	JUN kinase binding	0.0217391	15/22682	0.001651	0.0131254	0.00864601	Hes1/Tgif1	2	92
MF	GO:0034236	protein kinase A catalytic subunit binding	0.0217391	15/22682	0.001651	0.0131254	0.00864601	Prkar1b/Gsk3b	2	92
MF	GO:0045295	gamma-catenin binding	0.0217391	15/22682	0.001651	0.0131254	0.00864601	Ptprj/Tcf7l2	2	92
BP	GO:0002418	immune response to tumor cell	0.021978	26/23355	0.00459196	0.0134528	0.00601974	Mr1/Hmgb1	2	91
BP	GO:0060065	uterus development	0.021978	26/23355	0.00459196	0.0134528	0.00601974	Tgfb2/Wnt5a	2	91
BP	GO:0070168	negative regulation of biomineral tissue development	0.021978	26/23355	0.00459196	0.0134528	0.00601974	Notch1/Enpp1	2	91
BP	GO:0099010	modification of postsynaptic structure	0.021978	26/23355	0.00459196	0.0134528	0.00601974	Rhoa/Gsk3b	2	91
BP	GO:1900017	positive regulation of cytokine production involved in inflammatory response	0.021978	26/23355	0.00459196	0.0134528	0.00601974	Il6/Myd88	2	91
BP	GO:2000050	regulation of non-canonical Wnt signaling pathway	0.021978	26/23355	0.00459196	0.0134528	0.00601974	Wnt5a/Znrf3	2	91
BP	GO:0046661	male sex differentiation	0.043956	172/23355	0.00461664	0.0135013	0.00604146	Insr/Tgfb2/Wnt5a/Arid4a	4	91
BP	GO:0051170	import into nucleus	0.043956	172/23355	0.00461664	0.0135013	0.00604146	Akt1/Arntl/Il6/Mapk1	4	91
BP	GO:0046330	positive regulation of JNK cascade	0.032967	86/23355	0.00463744	0.0135384	0.00605804	Myd88/Traf6/Wnt5a	3	91
BP	GO:0061333	renal tubule morphogenesis	0.032967	86/23355	0.00463744	0.0135384	0.00605804	Hes1/Vegfa/Wnt1	3	91
BP	GO:0048017	inositol lipid-mediated signaling	0.043956	173/23355	0.00471206	0.0137287	0.0061432	Akt1/Insr/Tgfb2/Vegfa	4	91
BP	GO:1903531	negative regulation of secretion by cell	0.043956	173/23355	0.00471206	0.0137287	0.0061432	Il6/Notch1/Pparg/Nr1h3	4	91
BP	GO:0044270	cellular nitrogen compound catabolic process	0.0659341	399/23355	0.00471499	0.0137287	0.0061432	Aicda/Il6/Myd88/Enpp1/Vegfa/Rc3h1	6	91
BP	GO:0046700	heterocycle catabolic process	0.0659341	400/23355	0.00477208	0.0138613	0.00620254	Aicda/Il6/Myd88/Enpp1/Vegfa/Rc3h1	6	91
BP	GO:0071692	protein localization to extracellular region	0.0659341	400/23355	0.00477208	0.0138613	0.00620254	Arntl/Glul/Il6/Tcf7l2/Tgfb2/Nr1h3	6	91
BP	GO:0001738	morphogenesis of a polarized epithelium	0.032967	87/23355	0.00478966	0.0138613	0.00620254	Rhoa/Wnt5a/Znrf3	3	91
BP	GO:0014032	neural crest cell development	0.032967	87/23355	0.00478966	0.0138613	0.00620254	Hes1/Zeb2/Mapk1	3	91
BP	GO:0035050	embryonic heart tube development	0.032967	87/23355	0.00478966	0.0138613	0.00620254	Hes1/Notch1/Wnt5a	3	91
BP	GO:2000117	negative regulation of cysteine-type endopeptidase activity	0.032967	87/23355	0.00478966	0.0138613	0.00620254	Akt1/Il6/Vegfa	3	91
BP	GO:2001057	reactive nitrogen species metabolic process	0.032967	87/23355	0.00478966	0.0138613	0.00620254	Akt1/Il6/Insr	3	91
BP	GO:0051924	regulation of calcium ion transport	0.0549451	280/23355	0.00480577	0.0138805	0.00621112	Akt1/Rhoa/Hes1/Tgfb2/Camk2d	5	91
BP	GO:0001890	placenta development	0.043956	174/23355	0.00480879	0.0138805	0.00621112	Akt1/Hes1/Pparg/Mapk1	4	91
BP	GO:0030902	hindbrain development	0.043956	174/23355	0.00480879	0.0138805	0.00621112	Egr2/Hes1/Mafb/Wnt1	4	91
BP	GO:0032436	positive regulation of proteasomal ubiquitin-dependent protein catabolic process	0.032967	88/23355	0.00494489	0.014144	0.00632905	Akt1/Gsk3b/Dnajb2	3	91
BP	GO:0060420	regulation of heart growth	0.032967	88/23355	0.00494489	0.014144	0.00632905	Jarid2/Notch1/Mapk1	3	91
BP	GO:0002052	positive regulation of neuroblast proliferation	0.021978	27/23355	0.00494681	0.014144	0.00632905	Notch1/Vegfa	2	91
BP	GO:0003171	atrioventricular valve development	0.021978	27/23355	0.00494681	0.014144	0.00632905	Notch1/Tgfb2	2	91
BP	GO:0031100	animal organ regeneration	0.021978	27/23355	0.00494681	0.014144	0.00632905	Il6/Wnt1	2	91
BP	GO:0038083	peptidyl-tyrosine autophosphorylation	0.021978	27/23355	0.00494681	0.014144	0.00632905	Insr/Vegfa	2	91
BP	GO:0051894	positive regulation of focal adhesion assembly	0.021978	27/23355	0.00494681	0.014144	0.00632905	Ptprj/Vegfa	2	91
BP	GO:0062009	secondary palate development	0.021978	27/23355	0.00494681	0.014144	0.00632905	Tgfb2/Wnt5a	2	91
BP	GO:0090103	cochlea morphogenesis	0.021978	27/23355	0.00494681	0.014144	0.00632905	Zeb1/Wnt5a	2	91
BP	GO:0110150	negative regulation of biomineralization	0.021978	27/23355	0.00494681	0.014144	0.00632905	Notch1/Enpp1	2	91
BP	GO:1903020	positive regulation of glycoprotein metabolic process	0.021978	27/23355	0.00494681	0.014144	0.00632905	Insr/Tcf7l2	2	91
BP	GO:0035107	appendage morphogenesis	0.043956	176/23355	0.00500625	0.0142895	0.00639413	Notch1/Ski/Tgfb2/Wnt5a	4	91
BP	GO:0035108	limb morphogenesis	0.043956	176/23355	0.00500625	0.0142895	0.00639413	Notch1/Ski/Tgfb2/Wnt5a	4	91
BP	GO:0042770	signal transduction in response to DNA damage	0.032967	89/23355	0.00510312	0.014541	0.0065067	Wnt1/Pmaip1/Spred1	3	91
BP	GO:0044728	DNA methylation or demethylation	0.032967	89/23355	0.00510312	0.014541	0.0065067	Aicda/Spi1/Gsk3b	3	91
BP	GO:0009612	response to mechanical stimulus	0.043956	178/23355	0.00520908	0.0148176	0.00663047	Akt1/Fos/Stat1/Gsk3b	4	91
BP	GO:0043409	negative regulation of MAPK cascade	0.043956	178/23355	0.00520908	0.0148176	0.00663047	Akt1/Ptprj/Gsk3b/Spred1	4	91
BP	GO:0032647	regulation of interferon-alpha production	0.021978	28/23355	0.00531389	0.0150132	0.00671798	Hmgb1/Stat1	2	91
BP	GO:0033688	regulation of osteoblast proliferation	0.021978	28/23355	0.00531389	0.0150132	0.00671798	Rhoa/Gsk3b	2	91
BP	GO:0034390	smooth muscle cell apoptotic process	0.021978	28/23355	0.00531389	0.0150132	0.00671798	Pparg/Gsk3b	2	91
BP	GO:0034391	regulation of smooth muscle cell apoptotic process	0.021978	28/23355	0.00531389	0.0150132	0.00671798	Pparg/Gsk3b	2	91
BP	GO:0060037	pharyngeal system development	0.021978	28/23355	0.00531389	0.0150132	0.00671798	Hes1/Tgfb2	2	91
BP	GO:0060039	pericardium development	0.021978	28/23355	0.00531389	0.0150132	0.00671798	Notch1/Wnt5a	2	91
BP	GO:0060045	positive regulation of cardiac muscle cell proliferation	0.021978	28/23355	0.00531389	0.0150132	0.00671798	Notch1/Mapk1	2	91
BP	GO:1900745	positive regulation of p38MAPK cascade	0.021978	28/23355	0.00531389	0.0150132	0.00671798	Spi1/Vegfa	2	91
BP	GO:0006979	response to oxidative stress	0.0659341	410/23355	0.00537139	0.0151628	0.00678491	Akt1/Arntl/Fos/Il6/Wnt1/Mapk1	6	91
BP	GO:0030072	peptide hormone secretion	0.0549451	289/23355	0.00548456	0.0154691	0.006922	Arntl/Glul/Il6/Pparg/Tcf7l2	5	91
BP	GO:0003012	muscle system process	0.0659341	412/23355	0.00549759	0.0154928	0.00693258	Rhoa/Jarid2/Notch1/Gsk3b/Camk2d/Hdac4	6	91
BP	GO:0061136	regulation of proteasomal protein catabolic process	0.043956	181/23355	0.00552356	0.0155528	0.00695943	Akt1/Sdcbp/Gsk3b/Dnajb2	4	91
BP	GO:1903578	regulation of ATP metabolic process	0.032967	92/23355	0.00559602	0.0157435	0.00704478	Rhoa/Insr/Hdac4	3	91
BP	GO:0010959	regulation of metal ion transport	0.0549451	291/23355	0.00564415	0.0158655	0.00709937	Akt1/Rhoa/Hes1/Tgfb2/Camk2d	5	91
BP	GO:0010592	positive regulation of lamellipodium assembly	0.021978	29/23355	0.00569312	0.0159226	0.00712489	Wnt1/Hdac4	2	91
BP	GO:0031063	regulation of histone deacetylation	0.021978	29/23355	0.00569312	0.0159226	0.00712489	Lpin1/Vegfa	2	91
BP	GO:0061311	cell surface receptor signaling pathway involved in heart development	0.021978	29/23355	0.00569312	0.0159226	0.00712489	Notch1/Wnt5a	2	91
BP	GO:0061436	establishment of skin barrier	0.021978	29/23355	0.00569312	0.0159226	0.00712489	Cldn1/Stard7	2	91
BP	GO:0090208	positive regulation of triglyceride metabolic process	0.021978	29/23355	0.00569312	0.0159226	0.00712489	Tcf7l2/Nr1h3	2	91
BP	GO:0090312	positive regulation of protein deacetylation	0.021978	29/23355	0.00569312	0.0159226	0.00712489	Lpin1/Vegfa	2	91
BP	GO:0048864	stem cell development	0.032967	93/23355	0.00576645	0.0161141	0.00721061	Hes1/Zeb2/Mapk1	3	91
MF	GO:0005149	interleukin-1 receptor binding	0.0217391	17/22682	0.00212718	0.0164986	0.010868	Irak1/Myd88	2	92
BP	GO:0062207	regulation of pattern recognition receptor signaling pathway	0.032967	94/23355	0.00593996	0.0165712	0.00741513	Hmgb1/Nr1h3/Rtn4	3	91
BP	GO:1904063	negative regulation of cation transmembrane transport	0.032967	94/23355	0.00593996	0.0165712	0.00741513	Akt1/Tgfb2/Camk2d	3	91
BP	GO:0019439	aromatic compound catabolic process	0.0659341	419/23355	0.00595647	0.0166034	0.00742952	Aicda/Il6/Myd88/Enpp1/Vegfa/Rc3h1	6	91
BP	GO:0002347	response to tumor cell	0.021978	30/23355	0.0060844	0.0168332	0.00753235	Mr1/Hmgb1	2	91
BP	GO:0002507	tolerance induction	0.021978	30/23355	0.0060844	0.0168332	0.00753235	Runx1/Hmgb1	2	91
BP	GO:0002724	regulation of T cell cytokine production	0.021978	30/23355	0.0060844	0.0168332	0.00753235	Il6/Traf6	2	91
BP	GO:0021602	cranial nerve morphogenesis	0.021978	30/23355	0.0060844	0.0168332	0.00753235	Egr2/Mafb	2	91
BP	GO:0043372	positive regulation of CD4-positive, alpha-beta T cell differentiation	0.021978	30/23355	0.0060844	0.0168332	0.00753235	Socs1/Il6	2	91
BP	GO:0045671	negative regulation of osteoclast differentiation	0.021978	30/23355	0.0060844	0.0168332	0.00753235	Inpp5d/Mafb	2	91
BP	GO:0051446	positive regulation of meiotic cell cycle	0.021978	30/23355	0.0060844	0.0168332	0.00753235	Insr/Wnt5a	2	91
BP	GO:0097345	mitochondrial outer membrane permeabilization	0.021978	30/23355	0.0060844	0.0168332	0.00753235	Gsk3b/Pmaip1	2	91
BP	GO:1905207	regulation of cardiocyte differentiation	0.021978	30/23355	0.0060844	0.0168332	0.00753235	Tgfb2/Gsk3b	2	91
BP	GO:0014033	neural crest cell differentiation	0.032967	95/23355	0.00611657	0.0169081	0.0075659	Hes1/Zeb2/Mapk1	3	91
MF	GO:0019210	kinase inhibitor activity	0.0326087	64/22682	0.00224981	0.0170342	0.0112208	Socs1/Prkar1b/Spred1	3	92
BP	GO:0042113	B cell activation	0.0659341	423/23355	0.00623094	0.01721	0.00770098	Aicda/Il6/Inpp5d/Ptprj/Vav3/Rc3h1	6	91
BP	GO:0007229	integrin-mediated signaling pathway	0.032967	96/23355	0.0062963	0.0173474	0.00776245	Rhoa/Vav3/Itga11	3	91
BP	GO:0045638	negative regulation of myeloid cell differentiation	0.032967	96/23355	0.0062963	0.0173474	0.00776245	Runx1/Inpp5d/Mafb	3	91
BP	GO:0051492	regulation of stress fiber assembly	0.032967	96/23355	0.0062963	0.0173474	0.00776245	Rhoa/S1pr1/Gpr65	3	91
BP	GO:0048754	branching morphogenesis of an epithelial tube	0.043956	188/23355	0.00630616	0.0173602	0.00776818	Notch1/Vegfa/Wnt1/Wnt5a	4	91
BP	GO:0043414	macromolecule methylation	0.0549451	300/23355	0.00640314	0.017609	0.0078795	Jarid2/Spi1/Gsk3b/Lcor/Arid4a	5	91
BP	GO:0010660	regulation of muscle cell apoptotic process	0.032967	97/23355	0.00647916	0.017609	0.0078795	Pparg/Gsk3b/Camk2d	3	91
BP	GO:0019217	regulation of fatty acid metabolic process	0.032967	97/23355	0.00647916	0.017609	0.0078795	Akt1/Pparg/Nr1h3	3	91
BP	GO:0062014	negative regulation of small molecule metabolic process	0.032967	97/23355	0.00647916	0.017609	0.0078795	Akt1/Il6/Hdac4	3	91
BP	GO:0120162	positive regulation of cold-induced thermogenesis	0.032967	97/23355	0.00647916	0.017609	0.0078795	Lpin1/Grb10/Vegfa	3	91
BP	GO:0002092	positive regulation of receptor internalization	0.021978	31/23355	0.00648762	0.017609	0.0078795	Insr/Vegfa	2	91
BP	GO:0022011	myelination in peripheral nervous system	0.021978	31/23355	0.00648762	0.017609	0.0078795	Akt1/Ski	2	91
BP	GO:0032292	peripheral nervous system axon ensheathment	0.021978	31/23355	0.00648762	0.017609	0.0078795	Akt1/Ski	2	91
BP	GO:0036037	CD8-positive, alpha-beta T cell activation	0.021978	31/23355	0.00648762	0.017609	0.0078795	Runx1/Socs1	2	91
BP	GO:0044030	regulation of DNA methylation	0.021978	31/23355	0.00648762	0.017609	0.0078795	Spi1/Gsk3b	2	91
BP	GO:0048535	lymph node development	0.021978	31/23355	0.00648762	0.017609	0.0078795	Fadd/Rc3h1	2	91
BP	GO:0048714	positive regulation of oligodendrocyte differentiation	0.021978	31/23355	0.00648762	0.017609	0.0078795	Pparg/Rheb	2	91
BP	GO:0072574	hepatocyte proliferation	0.021978	31/23355	0.00648762	0.017609	0.0078795	Il6/Rtn4	2	91
BP	GO:0072575	epithelial cell proliferation involved in liver morphogenesis	0.021978	31/23355	0.00648762	0.017609	0.0078795	Il6/Rtn4	2	91
BP	GO:1901889	negative regulation of cell junction assembly	0.021978	31/23355	0.00648762	0.017609	0.0078795	Wnt5a/Gsk3b	2	91
BP	GO:1902042	negative regulation of extrinsic apoptotic signaling pathway via death domain receptors	0.021978	31/23355	0.00648762	0.017609	0.0078795	Pea15a/Gsk3b	2	91
BP	GO:1904738	vascular associated smooth muscle cell migration	0.021978	31/23355	0.00648762	0.017609	0.0078795	Rhoa/Grb10	2	91
BP	GO:0050851	antigen receptor-mediated signaling pathway	0.0549451	301/23355	0.00649168	0.017609	0.0078795	Ptprj/Traf6/Mapk1/Vav3/Rc3h1	5	91
BP	GO:0098656	anion transmembrane transport	0.0659341	427/23355	0.00651454	0.0176566	0.00790081	Akt1/Grb10/Ins1/Insr/Enpp1/Pea15a	6	91
BP	GO:0043112	receptor metabolic process	0.043956	191/23355	0.00666299	0.0180208	0.0080638	Insr/Vegfa/Sdcbp/Znrf3	4	91
BP	GO:0050796	regulation of insulin secretion	0.043956	191/23355	0.00666299	0.0180208	0.0080638	Arntl/Glul/Il6/Tcf7l2	4	91
BP	GO:0055013	cardiac muscle cell development	0.032967	98/23355	0.00666516	0.0180208	0.0080638	Vegfa/Gsk3b/Camk2d	3	91
CC	GO:1990909	Wnt signalosome	0.021978	11/23177	0.000819488	0.0180287	0.0145567	Wnt1/Gsk3b	2	91
BP	GO:0032092	positive regulation of protein binding	0.032967	99/23355	0.00685432	0.018409	0.0082375	Tcf7l2/Wnt5a/Gsk3b	3	91
BP	GO:0032652	regulation of interleukin-1 production	0.032967	99/23355	0.00685432	0.018409	0.0082375	Hmgb1/Il6/Wnt5a	3	91
BP	GO:0051153	regulation of striated muscle cell differentiation	0.032967	99/23355	0.00685432	0.018409	0.0082375	Notch1/Gsk3b/Hdac4	3	91
BP	GO:0060395	SMAD protein signal transduction	0.032967	99/23355	0.00685432	0.018409	0.0082375	Fos/Ski/Tgfb2	3	91
BP	GO:0070167	regulation of biomineral tissue development	0.032967	99/23355	0.00685432	0.018409	0.0082375	S1pr1/Notch1/Enpp1	3	91
BP	GO:0001893	maternal placenta development	0.021978	32/23355	0.00690269	0.018409	0.0082375	Akt1/Mapk1	2	91
BP	GO:0010874	regulation of cholesterol efflux	0.021978	32/23355	0.00690269	0.018409	0.0082375	Irak1/Nr1h3	2	91
BP	GO:0032607	interferon-alpha production	0.021978	32/23355	0.00690269	0.018409	0.0082375	Hmgb1/Stat1	2	91
BP	GO:0032743	positive regulation of interleukin-2 production	0.021978	32/23355	0.00690269	0.018409	0.0082375	Runx1/Traf6	2	91
BP	GO:0040036	regulation of fibroblast growth factor receptor signaling pathway	0.021978	32/23355	0.00690269	0.018409	0.0082375	Tcf7l2/Wnt5a	2	91
BP	GO:0046825	regulation of protein export from nucleus	0.021978	32/23355	0.00690269	0.018409	0.0082375	Tcf7l2/Gsk3b	2	91
BP	GO:0048384	retinoic acid receptor signaling pathway	0.021978	32/23355	0.00690269	0.018409	0.0082375	Pparg/Tgif1	2	91
BP	GO:0048668	collateral sprouting	0.021978	32/23355	0.00690269	0.018409	0.0082375	Zeb2/Rtn4	2	91
BP	GO:0071425	hematopoietic stem cell proliferation	0.021978	32/23355	0.00690269	0.018409	0.0082375	Wnt1/Wnt5a	2	91
BP	GO:0150117	positive regulation of cell-substrate junction organization	0.021978	32/23355	0.00690269	0.018409	0.0082375	Ptprj/Vegfa	2	91
BP	GO:1903579	negative regulation of ATP metabolic process	0.021978	32/23355	0.00690269	0.018409	0.0082375	Rhoa/Hdac4	2	91
BP	GO:2000515	negative regulation of CD4-positive, alpha-beta T cell activation	0.021978	32/23355	0.00690269	0.018409	0.0082375	Runx1/Rc3h1	2	91
BP	GO:0050795	regulation of behavior	0.032967	100/23355	0.00704665	0.0187779	0.00840257	Il6/Insr/Hdac4	3	91
BP	GO:1905475	regulation of protein localization to membrane	0.043956	195/23355	0.00715926	0.0190628	0.00853003	Akt1/Gsk3b/Pmaip1/Camk2d	4	91
BP	GO:0060021	roof of mouth development	0.032967	101/23355	0.00724216	0.0192374	0.00860816	Ski/Tgfb2/Wnt5a	3	91
BP	GO:0060993	kidney morphogenesis	0.032967	101/23355	0.00724216	0.0192374	0.00860816	Hes1/Vegfa/Wnt1	3	91
BP	GO:0110149	regulation of biomineralization	0.032967	101/23355	0.00724216	0.0192374	0.00860816	S1pr1/Notch1/Enpp1	3	91
BP	GO:0003205	cardiac chamber development	0.043956	196/23355	0.00728704	0.0193001	0.00863624	Hes1/Notch1/Tgfb2/Wnt5a	4	91
BP	GO:0033687	osteoblast proliferation	0.021978	33/23355	0.00732952	0.0193001	0.00863624	Rhoa/Gsk3b	2	91
BP	GO:0045616	regulation of keratinocyte differentiation	0.021978	33/23355	0.00732952	0.0193001	0.00863624	Notch1/Tgfb2	2	91
BP	GO:0048841	regulation of axon extension involved in axon guidance	0.021978	33/23355	0.00732952	0.0193001	0.00863624	Vegfa/Wnt5a	2	91
BP	GO:0060740	prostate gland epithelium morphogenesis	0.021978	33/23355	0.00732952	0.0193001	0.00863624	Notch1/Wnt5a	2	91
BP	GO:0060969	negative regulation of gene silencing	0.021978	33/23355	0.00732952	0.0193001	0.00863624	Il6/Pparg	2	91
BP	GO:0072576	liver morphogenesis	0.021978	33/23355	0.00732952	0.0193001	0.00863624	Il6/Rtn4	2	91
BP	GO:1902110	positive regulation of mitochondrial membrane permeability involved in apoptotic process	0.021978	33/23355	0.00732952	0.0193001	0.00863624	Gsk3b/Pmaip1	2	91
BP	GO:1903429	regulation of cell maturation	0.021978	33/23355	0.00732952	0.0193001	0.00863624	Runx1/Gsk3b	2	91
BP	GO:1905314	semi-lunar valve development	0.021978	33/23355	0.00732952	0.0193001	0.00863624	Notch1/Tgfb2	2	91
BP	GO:2000272	negative regulation of signaling receptor activity	0.021978	33/23355	0.00732952	0.0193001	0.00863624	Pparg/Ptprj	2	91
BP	GO:0006869	lipid transport	0.0659341	438/23355	0.00734289	0.01932	0.00864516	Akt1/Runx1/Irak1/Pparg/Nr1h3/Hbp1	6	91
BP	GO:0006304	DNA modification	0.032967	102/23355	0.00744087	0.0195315	0.0087398	Aicda/Spi1/Gsk3b	3	91
BP	GO:0010657	muscle cell apoptotic process	0.032967	102/23355	0.00744087	0.0195315	0.0087398	Pparg/Gsk3b/Camk2d	3	91
BP	GO:2000060	positive regulation of ubiquitin-dependent protein catabolic process	0.032967	102/23355	0.00744087	0.0195315	0.0087398	Akt1/Gsk3b/Dnajb2	3	91
BP	GO:0009117	nucleotide metabolic process	0.0659341	440/23355	0.00750133	0.0196747	0.00880388	Adcy9/Rhoa/Insr/Enpp1/Mapk1/Hdac4	6	91
MF	GO:0019789	SUMO transferase activity	0.0217391	19/22682	0.00266055	0.0196757	0.0129608	Egr2/Hdac4	2	92
BP	GO:0014066	regulation of phosphatidylinositol 3-kinase signaling	0.032967	103/23355	0.00764278	0.0199985	0.00894875	Insr/Tgfb2/Vegfa	3	91
BP	GO:0021510	spinal cord development	0.032967	103/23355	0.00764278	0.0199985	0.00894875	Akt1/Tal1/Wnt1	3	91
BP	GO:0032091	negative regulation of protein binding	0.032967	103/23355	0.00764278	0.0199985	0.00894875	Akt1/Gsk3b/Dnajb2	3	91
BP	GO:0003203	endocardial cushion morphogenesis	0.021978	34/23355	0.00776801	0.0201992	0.00903858	Notch1/Tgfb2	2	91
BP	GO:0010758	regulation of macrophage chemotaxis	0.021978	34/23355	0.00776801	0.0201992	0.00903858	Ptprj/Mapk1	2	91
BP	GO:0014044	Schwann cell development	0.021978	34/23355	0.00776801	0.0201992	0.00903858	Akt1/Ski	2	91
BP	GO:0019884	antigen processing and presentation of exogenous antigen	0.021978	34/23355	0.00776801	0.0201992	0.00903858	Mr1/Traf6	2	91
BP	GO:0050999	regulation of nitric-oxide synthase activity	0.021978	34/23355	0.00776801	0.0201992	0.00903858	Akt1/Gsk3b	2	91
BP	GO:0060512	prostate gland morphogenesis	0.021978	34/23355	0.00776801	0.0201992	0.00903858	Notch1/Wnt5a	2	91
BP	GO:0099563	modification of synaptic structure	0.021978	34/23355	0.00776801	0.0201992	0.00903858	Rhoa/Gsk3b	2	91
BP	GO:2000108	positive regulation of leukocyte apoptotic process	0.021978	34/23355	0.00776801	0.0201992	0.00903858	Tgfb2/Wnt5a	2	91
BP	GO:0000302	response to reactive oxygen species	0.043956	200/23355	0.00781322	0.0202851	0.00907701	Akt1/Fos/Il6/Mapk1	4	91
BP	GO:1990138	neuron projection extension	0.043956	200/23355	0.00781322	0.0202851	0.00907701	Vegfa/Wnt5a/Gsk3b/Rtn4	4	91
BP	GO:0001657	ureteric bud development	0.032967	104/23355	0.00784791	0.0203277	0.00909605	Hes1/Vegfa/Wnt1	3	91
BP	GO:0072163	mesonephric epithelium development	0.032967	104/23355	0.00784791	0.0203277	0.00909605	Hes1/Vegfa/Wnt1	3	91
BP	GO:0072164	mesonephric tubule development	0.032967	104/23355	0.00784791	0.0203277	0.00909605	Hes1/Vegfa/Wnt1	3	91
BP	GO:1901361	organic cyclic compound catabolic process	0.0659341	446/23355	0.00799151	0.0206835	0.00925529	Aicda/Il6/Myd88/Enpp1/Vegfa/Rc3h1	6	91
BP	GO:0019932	second-messenger-mediated signaling	0.0549451	318/23355	0.00813159	0.0210297	0.00941021	Prkar1b/Ptprj/Vegfa/Gsk3b/Hdac4	5	91
BP	GO:0010043	response to zinc ion	0.021978	35/23355	0.00821806	0.0211059	0.00944428	Creb1/Gsk3b	2	91
BP	GO:0010453	regulation of cell fate commitment	0.021978	35/23355	0.00821806	0.0211059	0.00944428	Hes1/Wnt5a	2	91
BP	GO:0032660	regulation of interleukin-17 production	0.021978	35/23355	0.00821806	0.0211059	0.00944428	Il6/Myd88	2	91
BP	GO:0033561	regulation of water loss via skin	0.021978	35/23355	0.00821806	0.0211059	0.00944428	Cldn1/Stard7	2	91
BP	GO:0043516	regulation of DNA damage response, signal transduction by p53 class mediator	0.021978	35/23355	0.00821806	0.0211059	0.00944428	Pmaip1/Spred1	2	91
BP	GO:0045686	negative regulation of glial cell differentiation	0.021978	35/23355	0.00821806	0.0211059	0.00944428	Hes1/Notch1	2	91
BP	GO:1902686	mitochondrial outer membrane permeabilization involved in programmed cell death	0.021978	35/23355	0.00821806	0.0211059	0.00944428	Gsk3b/Pmaip1	2	91
BP	GO:1990089	response to nerve growth factor	0.021978	35/23355	0.00821806	0.0211059	0.00944428	Akt1/Hes1	2	91
BP	GO:1990090	cellular response to nerve growth factor stimulus	0.021978	35/23355	0.00821806	0.0211059	0.00944428	Akt1/Hes1	2	91
BP	GO:0006753	nucleoside phosphate metabolic process	0.0659341	449/23355	0.00824509	0.021159	0.00946805	Adcy9/Rhoa/Insr/Enpp1/Mapk1/Hdac4	6	91
BP	GO:0043473	pigmentation	0.032967	106/23355	0.00826788	0.0212012	0.0094869	Mitf/Enpp1/Zeb2	3	91
BP	GO:0051048	negative regulation of secretion	0.043956	204/23355	0.00836383	0.0214307	0.00958962	Il6/Notch1/Pparg/Nr1h3	4	91
BP	GO:0001823	mesonephros development	0.032967	107/23355	0.00848273	0.0216853	0.00970356	Hes1/Vegfa/Wnt1	3	91
BP	GO:0043488	regulation of mRNA stability	0.032967	107/23355	0.00848273	0.0216853	0.00970356	Myd88/Vegfa/Rc3h1	3	91
BP	GO:1901800	positive regulation of proteasomal protein catabolic process	0.032967	107/23355	0.00848273	0.0216853	0.00970356	Akt1/Gsk3b/Dnajb2	3	91
BP	GO:0048736	appendage development	0.043956	205/23355	0.00850535	0.0217098	0.00971452	Notch1/Ski/Tgfb2/Wnt5a	4	91
BP	GO:0060173	limb development	0.043956	205/23355	0.00850535	0.0217098	0.00971452	Notch1/Ski/Tgfb2/Wnt5a	4	91
BP	GO:0010573	vascular endothelial growth factor production	0.021978	36/23355	0.00867957	0.0220363	0.00986062	Il6/Il6ra	2	91
BP	GO:0032094	response to food	0.021978	36/23355	0.00867957	0.0220363	0.00986062	Akt1/Pparg	2	91
BP	GO:0042832	defense response to protozoan	0.021978	36/23355	0.00867957	0.0220363	0.00986062	Il6/Myd88	2	91
BP	GO:0050869	negative regulation of B cell activation	0.021978	36/23355	0.00867957	0.0220363	0.00986062	Inpp5d/Rc3h1	2	91
BP	GO:0051567	histone H3-K9 methylation	0.021978	36/23355	0.00867957	0.0220363	0.00986062	Jarid2/Arid4a	2	91
BP	GO:1902745	positive regulation of lamellipodium organization	0.021978	36/23355	0.00867957	0.0220363	0.00986062	Wnt1/Hdac4	2	91
BP	GO:2000516	positive regulation of CD4-positive, alpha-beta T cell activation	0.021978	36/23355	0.00867957	0.0220363	0.00986062	Socs1/Il6	2	91
BP	GO:0110020	regulation of actomyosin structure organization	0.032967	108/23355	0.00870085	0.0220735	0.00987727	Rhoa/S1pr1/Gpr65	3	91
CC	GO:1990907	beta-catenin-TCF complex	0.021978	13/23177	0.00115626	0.0226112	0.0182567	Tcf7l2/Tle4	2	91
BP	GO:0045216	cell-cell junction organization	0.043956	208/23355	0.00893932	0.0226612	0.0101403	Rhoa/Cldn1/Tgfb2/Vegfa	4	91
BP	GO:0032386	regulation of intracellular transport	0.0549451	326/23355	0.00899495	0.0227849	0.0101956	Il6/Tcf7l2/Mapk1/Gsk3b/Pmaip1	5	91
BP	GO:0021987	cerebral cortex development	0.032967	110/23355	0.00914693	0.0230786	0.010327	Rhoa/Gsk3b/Rtn4	3	91
BP	GO:0048846	axon extension involved in axon guidance	0.021978	37/23355	0.00915247	0.0230786	0.010327	Vegfa/Wnt5a	2	91
BP	GO:0051482	positive regulation of cytosolic calcium ion concentration involved in phospholipase C-activating G protein-coupled signaling pathway	0.021978	37/23355	0.00915247	0.0230786	0.010327	S1pr1/Gpr65	2	91
BP	GO:0060071	Wnt signaling pathway, planar cell polarity pathway	0.021978	37/23355	0.00915247	0.0230786	0.010327	Wnt5a/Znrf3	2	91
BP	GO:0071514	genetic imprinting	0.021978	37/23355	0.00915247	0.0230786	0.010327	Gsk3b/Arid4a	2	91
BP	GO:1902284	neuron projection extension involved in neuron projection guidance	0.021978	37/23355	0.00915247	0.0230786	0.010327	Vegfa/Wnt5a	2	91
BP	GO:0032231	regulation of actin filament bundle assembly	0.032967	111/23355	0.0093749	0.0235859	0.010554	Rhoa/S1pr1/Gpr65	3	91
BP	GO:0032963	collagen metabolic process	0.032967	111/23355	0.0093749	0.0235859	0.010554	Il6/Il6ra/Pparg	3	91
BP	GO:2000106	regulation of leukocyte apoptotic process	0.032967	111/23355	0.0093749	0.0235859	0.010554	Fadd/Tgfb2/Wnt5a	3	91
BP	GO:0030522	intracellular receptor signaling pathway	0.043956	212/23355	0.00954013	0.0239835	0.0107319	Rhoa/Arntl/Pparg/Tgif1	4	91
BP	GO:0010591	regulation of lamellipodium assembly	0.021978	38/23355	0.00963664	0.0241169	0.0107916	Wnt1/Hdac4	2	91
BP	GO:0010661	positive regulation of muscle cell apoptotic process	0.021978	38/23355	0.00963664	0.0241169	0.0107916	Pparg/Camk2d	2	91
BP	GO:0035794	positive regulation of mitochondrial membrane permeability	0.021978	38/23355	0.00963664	0.0241169	0.0107916	Gsk3b/Pmaip1	2	91
BP	GO:0045622	regulation of T-helper cell differentiation	0.021978	38/23355	0.00963664	0.0241169	0.0107916	Il6/Rc3h1	2	91
BP	GO:0070528	protein kinase C signaling	0.021978	38/23355	0.00963664	0.0241169	0.0107916	Vegfa/Wnt5a	2	91
BP	GO:1903427	negative regulation of reactive oxygen species biosynthetic process	0.021978	38/23355	0.00963664	0.0241169	0.0107916	Rhoa/Hbp1	2	91
BP	GO:0008637	apoptotic mitochondrial changes	0.032967	113/23355	0.00984077	0.024554	0.0109872	Akt1/Gsk3b/Pmaip1	3	91
BP	GO:0030038	contractile actin filament bundle assembly	0.032967	113/23355	0.00984077	0.024554	0.0109872	Rhoa/S1pr1/Gpr65	3	91
BP	GO:0043149	stress fiber assembly	0.032967	113/23355	0.00984077	0.024554	0.0109872	Rhoa/S1pr1/Gpr65	3	91
BP	GO:0071346	cellular response to interferon-gamma	0.032967	113/23355	0.00984077	0.024554	0.0109872	Socs1/Pparg/Stat1	3	91
BP	GO:0002429	immune response-activating cell surface receptor signaling pathway	0.0549451	334/23355	0.00991984	0.0247328	0.0110672	Ptprj/Traf6/Mapk1/Vav3/Rc3h1	5	91
BP	GO:0002757	immune response-activating signal transduction	0.0549451	335/23355	0.0100399	0.0249946	0.0111844	Ptprj/Traf6/Mapk1/Vav3/Rc3h1	5	91
BP	GO:0009150	purine ribonucleotide metabolic process	0.0549451	335/23355	0.0100399	0.0249946	0.0111844	Adcy9/Rhoa/Insr/Enpp1/Hdac4	5	91
BP	GO:0001892	embryonic placenta development	0.032967	114/23355	0.0100787	0.0250351	0.0112025	Akt1/Hes1/Mapk1	3	91
BP	GO:0007589	body fluid secretion	0.032967	114/23355	0.0100787	0.0250351	0.0112025	Creb1/Nr1h3/Vegfa	3	91
BP	GO:0042100	B cell proliferation	0.032967	114/23355	0.0100787	0.0250351	0.0112025	Inpp5d/Vav3/Rc3h1	3	91
BP	GO:0030513	positive regulation of BMP signaling pathway	0.021978	39/23355	0.010132	0.0251114	0.0112366	Hes1/Notch1	2	91
BP	GO:0033144	negative regulation of intracellular steroid hormone receptor signaling pathway	0.021978	39/23355	0.010132	0.0251114	0.0112366	Rhoa/Arntl	2	91
BP	GO:0051154	negative regulation of striated muscle cell differentiation	0.021978	39/23355	0.010132	0.0251114	0.0112366	Notch1/Hdac4	2	91
MF	GO:0000979	RNA polymerase II core promoter sequence-specific DNA binding	0.0217391	22/22682	0.00356578	0.0251982	0.0165986	Fos/Stat1	2	92
MF	GO:0046965	retinoid X receptor binding	0.0217391	22/22682	0.00356578	0.0251982	0.0165986	Pparg/Nr1h3	2	92
BP	GO:0008585	female gonad development	0.032967	115/23355	0.0103199	0.0255391	0.011428	Runx1/Insr/Vegfa	3	91
BP	GO:0032649	regulation of interferon-gamma production	0.032967	115/23355	0.0103199	0.0255391	0.011428	Runx1/Fadd/Wnt5a	3	91
BP	GO:0031668	cellular response to extracellular stimulus	0.043956	218/23355	0.0104897	0.0259401	0.0116074	Fos/Glul/Tcf7l2/Mapk1	4	91
BP	GO:0001562	response to protozoan	0.021978	40/23355	0.0106385	0.0261912	0.0117198	Il6/Myd88	2	91
BP	GO:0042092	type 2 immune response	0.021978	40/23355	0.0106385	0.0261912	0.0117198	Il6/Stard7	2	91
BP	GO:0046320	regulation of fatty acid oxidation	0.021978	40/23355	0.0106385	0.0261912	0.0117198	Akt1/Pparg	2	91
BP	GO:0071634	regulation of transforming growth factor beta production	0.021978	40/23355	0.0106385	0.0261912	0.0117198	Creb1/Tgfb2	2	91
BP	GO:1902108	regulation of mitochondrial membrane permeability involved in apoptotic process	0.021978	40/23355	0.0106385	0.0261912	0.0117198	Gsk3b/Pmaip1	2	91
BP	GO:1902692	regulation of neuroblast proliferation	0.021978	40/23355	0.0106385	0.0261912	0.0117198	Notch1/Vegfa	2	91
BP	GO:0018958	phenol-containing compound metabolic process	0.032967	117/23355	0.0108124	0.0265777	0.0118927	Tgfb2/Wnt5a/Zeb2	3	91
BP	GO:0034968	histone lysine methylation	0.032967	117/23355	0.0108124	0.0265777	0.0118927	Jarid2/Lcor/Arid4a	3	91
BP	GO:0017038	protein import	0.043956	220/23355	0.0108194	0.0265777	0.0118927	Akt1/Arntl/Il6/Mapk1	4	91
BP	GO:0003018	vascular process in circulatory system	0.043956	221/23355	0.0109867	0.0269489	0.0120588	Akt1/Rhoa/Ptprj/Vegfa	4	91
BP	GO:0045732	positive regulation of protein catabolic process	0.043956	221/23355	0.0109867	0.0269489	0.0120588	Akt1/Wnt5a/Gsk3b/Dnajb2	4	91
BP	GO:0046545	development of primary female sexual characteristics	0.032967	118/23355	0.0110637	0.027118	0.0121345	Runx1/Insr/Vegfa	3	91
BP	GO:0000578	embryonic axis specification	0.021978	41/23355	0.0111559	0.0272437	0.0121908	Wnt1/Wnt5a	2	91
BP	GO:0032781	positive regulation of ATPase activity	0.021978	41/23355	0.0111559	0.0272437	0.0121908	Dnajb2/Dnajb1	2	91
BP	GO:0043368	positive T cell selection	0.021978	41/23355	0.0111559	0.0272437	0.0121908	Il6/Il6ra	2	91
BP	GO:0046006	regulation of activated T cell proliferation	0.021978	41/23355	0.0111559	0.0272437	0.0121908	Fadd/Rc3h1	2	91
BP	GO:1900744	regulation of p38MAPK cascade	0.021978	41/23355	0.0111559	0.0272437	0.0121908	Spi1/Vegfa	2	91
BP	GO:0006874	cellular calcium ion homeostasis	0.0659341	480/23355	0.0112152	0.0273684	0.0122466	S1pr1/Gpr65/Il6st/Tgfb2/Wnt5a/Camk2d	6	91
BP	GO:0000187	activation of MAPK activity	0.032967	119/23355	0.0113184	0.0275395	0.0123231	Ins1/Insr/Wnt5a	3	91
BP	GO:0007498	mesoderm development	0.032967	119/23355	0.0113184	0.0275395	0.0123231	Tal1/Vegfa/Wnt5a	3	91
BP	GO:0019882	antigen processing and presentation	0.032967	119/23355	0.0113184	0.0275395	0.0123231	Mr1/Relb/Traf6	3	91
BP	GO:0021782	glial cell development	0.032967	119/23355	0.0113184	0.0275395	0.0123231	Akt1/Ski/Tcf7l2	3	91
CC	GO:0098984	neuron to neuron synapse	0.0769231	433/23177	0.0015914	0.0280086	0.0226146	Myd88/Prkar1b/Rheb/Mapk1/Gsk3b/Rtn4/Dnajb1	7	91
BP	GO:0002768	immune response-regulating cell surface receptor signaling pathway	0.0549451	347/23355	0.0115592	0.0280853	0.0125673	Ptprj/Traf6/Mapk1/Vav3/Rc3h1	5	91
BP	GO:0042476	odontogenesis	0.032967	120/23355	0.0115764	0.0280853	0.0125673	Rhoa/Tcf7l2/Traf6	3	91
BP	GO:0043487	regulation of RNA stability	0.032967	120/23355	0.0115764	0.0280853	0.0125673	Myd88/Vegfa/Rc3h1	3	91
BP	GO:0048259	regulation of receptor-mediated endocytosis	0.032967	120/23355	0.0115764	0.0280853	0.0125673	Insr/Vegfa/Sdcbp	3	91
BP	GO:0001709	cell fate determination	0.021978	42/23355	0.0116843	0.0281624	0.0126018	Hes1/Wnt1	2	91
BP	GO:0003016	respiratory system process	0.021978	42/23355	0.0116843	0.0281624	0.0126018	Stk40/Stard7	2	91
BP	GO:0017145	stem cell division	0.021978	42/23355	0.0116843	0.0281624	0.0126018	Notch1/Tgfb2	2	91
BP	GO:0030279	negative regulation of ossification	0.021978	42/23355	0.0116843	0.0281624	0.0126018	Notch1/Enpp1	2	91
BP	GO:0048741	skeletal muscle fiber development	0.021978	42/23355	0.0116843	0.0281624	0.0126018	Ski/Hdac4	2	91
BP	GO:0048873	homeostasis of number of cells within a tissue	0.021978	42/23355	0.0116843	0.0281624	0.0126018	Notch1/Vegfa	2	91
BP	GO:0071604	transforming growth factor beta production	0.021978	42/23355	0.0116843	0.0281624	0.0126018	Creb1/Tgfb2	2	91
BP	GO:0090175	regulation of establishment of planar polarity	0.021978	42/23355	0.0116843	0.0281624	0.0126018	Wnt5a/Znrf3	2	91
BP	GO:1905710	positive regulation of membrane permeability	0.021978	42/23355	0.0116843	0.0281624	0.0126018	Gsk3b/Pmaip1	2	91
BP	GO:0030282	bone mineralization	0.032967	121/23355	0.0118378	0.0285118	0.0127582	S1pr1/Enpp1/Tcf7l2	3	91
BP	GO:0050808	synapse organization	0.0659341	486/23355	0.0118675	0.0285627	0.012781	Rhoa/Insr/Rheb/Wnt5a/Sdcbp/Gsk3b	6	91
MF	GO:0048018	receptor ligand activity	0.076087	499/22682	0.00419685	0.0286744	0.0188884	Hmgb1/Il6/Ins1/Tgfb2/Vegfa/Wnt1/Wnt5a	7	92
MF	GO:0070412	R-SMAD binding	0.0217391	24/22682	0.00423804	0.0286744	0.0188884	Fos/Zeb2	2	92
BP	GO:0002764	immune response-regulating signaling pathway	0.0549451	350/23355	0.0119622	0.0287697	0.0128736	Ptprj/Traf6/Mapk1/Vav3/Rc3h1	5	91
BP	GO:0032259	methylation	0.0549451	351/23355	0.0120986	0.0290655	0.013006	Jarid2/Spi1/Gsk3b/Lcor/Arid4a	5	91
BP	GO:0043123	positive regulation of I-kappaB kinase/NF-kappaB signaling	0.032967	122/23355	0.0121026	0.0290655	0.013006	Irak1/Myd88/Traf6	3	91
BP	GO:0043547	positive regulation of GTPase activity	0.043956	228/23355	0.0122047	0.0291248	0.0130325	S1pr1/Gpr65/Wnt5a/Gsk3b	4	91
BP	GO:0003298	physiological muscle hypertrophy	0.021978	43/23355	0.0122235	0.0291248	0.0130325	Gsk3b/Camk2d	2	91
BP	GO:0003301	physiological cardiac muscle hypertrophy	0.021978	43/23355	0.0122235	0.0291248	0.0130325	Gsk3b/Camk2d	2	91
BP	GO:0010830	regulation of myotube differentiation	0.021978	43/23355	0.0122235	0.0291248	0.0130325	Notch1/Hdac4	2	91
BP	GO:0016925	protein sumoylation	0.021978	43/23355	0.0122235	0.0291248	0.0130325	Egr2/Hdac4	2	91
BP	GO:0031062	positive regulation of histone methylation	0.021978	43/23355	0.0122235	0.0291248	0.0130325	Jarid2/Lcor	2	91
BP	GO:0032008	positive regulation of TOR signaling	0.021978	43/23355	0.0122235	0.0291248	0.0130325	Rheb/Rictor	2	91
BP	GO:0055023	positive regulation of cardiac muscle tissue growth	0.021978	43/23355	0.0122235	0.0291248	0.0130325	Notch1/Mapk1	2	91
BP	GO:0061049	cell growth involved in cardiac muscle cell development	0.021978	43/23355	0.0122235	0.0291248	0.0130325	Gsk3b/Camk2d	2	91
BP	GO:1903170	negative regulation of calcium ion transmembrane transport	0.021978	43/23355	0.0122235	0.0291248	0.0130325	Akt1/Tgfb2	2	91
BP	GO:2000144	positive regulation of DNA-templated transcription, initiation	0.021978	43/23355	0.0122235	0.0291248	0.0130325	Creb1/Mitf	2	91
BP	GO:0001952	regulation of cell-matrix adhesion	0.032967	123/23355	0.0123708	0.0294219	0.0131654	Ptprj/Vegfa/Gsk3b	3	91
BP	GO:1903052	positive regulation of proteolysis involved in cellular protein catabolic process	0.032967	123/23355	0.0123708	0.0294219	0.0131654	Akt1/Gsk3b/Dnajb2	3	91
BP	GO:0006644	phospholipid metabolic process	0.0549451	353/23355	0.0123747	0.0294219	0.0131654	Socs1/Lpin1/Inpp5d/Nr1h3/Abhd16a	5	91
BP	GO:0009259	ribonucleotide metabolic process	0.0549451	354/23355	0.0125143	0.0297326	0.0133045	Adcy9/Rhoa/Insr/Enpp1/Hdac4	5	91
MF	GO:0001671	ATPase activator activity	0.0217391	25/22682	0.00459446	0.0298171	0.0196412	Dnajb2/Dnajb1	2	92
MF	GO:0031435	mitogen-activated protein kinase kinase kinase binding	0.0217391	25/22682	0.00459446	0.0298171	0.0196412	Traf6/Mapk1	2	92
BP	GO:0010921	regulation of phosphatase activity	0.032967	124/23355	0.0126424	0.0299942	0.0134215	Lpin1/Tgfb2/Spred1	3	91
BP	GO:0050868	negative regulation of T cell activation	0.032967	124/23355	0.0126424	0.0299942	0.0134215	Runx1/Socs1/Rc3h1	3	91
BP	GO:0016601	Rac protein signal transduction	0.021978	44/23355	0.0127734	0.030112	0.0134742	Rtn4/Camk2d	2	91
BP	GO:0032007	negative regulation of TOR signaling	0.021978	44/23355	0.0127734	0.030112	0.0134742	Arntl/Gsk3b	2	91
BP	GO:0032924	activin receptor signaling pathway	0.021978	44/23355	0.0127734	0.030112	0.0134742	Ski/Tgif1	2	91
BP	GO:0045197	establishment or maintenance of epithelial cell apical/basal polarity	0.021978	44/23355	0.0127734	0.030112	0.0134742	Rhoa/Wnt5a	2	91
BP	GO:0046326	positive regulation of glucose import	0.021978	44/23355	0.0127734	0.030112	0.0134742	Akt1/Insr	2	91
BP	GO:0046621	negative regulation of organ growth	0.021978	44/23355	0.0127734	0.030112	0.0134742	Jarid2/Tcf7l2	2	91
BP	GO:0048821	erythrocyte development	0.021978	44/23355	0.0127734	0.030112	0.0134742	Tal1/Arid4a	2	91
BP	GO:0050919	negative chemotaxis	0.021978	44/23355	0.0127734	0.030112	0.0134742	Rhoa/Wnt5a	2	91
BP	GO:0070849	response to epidermal growth factor	0.021978	44/23355	0.0127734	0.030112	0.0134742	Akt1/Mapk1	2	91
BP	GO:0006611	protein export from nucleus	0.032967	125/23355	0.0129174	0.0304084	0.0136069	Egr2/Tcf7l2/Gsk3b	3	91
BP	GO:0010821	regulation of mitochondrion organization	0.032967	125/23355	0.0129174	0.0304084	0.0136069	Akt1/Gsk3b/Pmaip1	3	91
BP	GO:0055074	calcium ion homeostasis	0.0659341	496/23355	0.0130137	0.0306135	0.0136987	S1pr1/Gpr65/Il6st/Tgfb2/Wnt5a/Camk2d	6	91
BP	GO:1990266	neutrophil migration	0.032967	126/23355	0.0131958	0.0310199	0.0138805	Myd88/Vav3/Rtn4	3	91
BP	GO:0030073	insulin secretion	0.043956	234/23355	0.0133152	0.0312345	0.0139765	Arntl/Glul/Il6/Tcf7l2	4	91
BP	GO:0001937	negative regulation of endothelial cell proliferation	0.021978	45/23355	0.013334	0.0312345	0.0139765	Pparg/Stat1	2	91
BP	GO:0031128	developmental induction	0.021978	45/23355	0.013334	0.0312345	0.0139765	Wnt1/Wnt5a	2	91
BP	GO:0032768	regulation of monooxygenase activity	0.021978	45/23355	0.013334	0.0312345	0.0139765	Akt1/Gsk3b	2	91
BP	GO:0043114	regulation of vascular permeability	0.021978	45/23355	0.013334	0.0312345	0.0139765	Ptprj/Vegfa	2	91
BP	GO:0006163	purine nucleotide metabolic process	0.0549451	360/23355	0.0133746	0.0313076	0.0140093	Adcy9/Rhoa/Insr/Enpp1/Hdac4	5	91
BP	GO:0060348	bone development	0.043956	235/23355	0.0135063	0.0315938	0.0141373	Rhoa/Ski/Tal1/Wnt1	4	91
BP	GO:1905954	positive regulation of lipid localization	0.032967	128/23355	0.0137629	0.0321713	0.0143957	Runx1/Nr1h3/Ikbke	3	91
BP	GO:0010559	regulation of glycoprotein biosynthetic process	0.021978	46/23355	0.0139051	0.0322772	0.0144431	Insr/Tcf7l2	2	91
BP	GO:0014904	myotube cell development	0.021978	46/23355	0.0139051	0.0322772	0.0144431	Ski/Hdac4	2	91
BP	GO:0031952	regulation of protein autophosphorylation	0.021978	46/23355	0.0139051	0.0322772	0.0144431	Enpp1/Vegfa	2	91
BP	GO:0043124	negative regulation of I-kappaB kinase/NF-kappaB signaling	0.021978	46/23355	0.0139051	0.0322772	0.0144431	Rhoa/Stat1	2	91
BP	GO:0045806	negative regulation of endocytosis	0.021978	46/23355	0.0139051	0.0322772	0.0144431	Nr1h3/Sdcbp	2	91
BP	GO:0045923	positive regulation of fatty acid metabolic process	0.021978	46/23355	0.0139051	0.0322772	0.0144431	Pparg/Nr1h3	2	91
BP	GO:0048246	macrophage chemotaxis	0.021978	46/23355	0.0139051	0.0322772	0.0144431	Ptprj/Mapk1	2	91
BP	GO:0050856	regulation of T cell receptor signaling pathway	0.021978	46/23355	0.0139051	0.0322772	0.0144431	Ptprj/Rc3h1	2	91
BP	GO:0060421	positive regulation of heart growth	0.021978	46/23355	0.0139051	0.0322772	0.0144431	Notch1/Mapk1	2	91
BP	GO:0061647	histone H3-K9 modification	0.021978	46/23355	0.0139051	0.0322772	0.0144431	Jarid2/Arid4a	2	91
BP	GO:0032956	regulation of actin cytoskeleton organization	0.0549451	364/23355	0.0139698	0.032405	0.0145003	Rhoa/S1pr1/Gpr65/Tgfb2/Rictor	5	91
BP	GO:0032609	interferon-gamma production	0.032967	129/23355	0.0140516	0.0325718	0.014575	Runx1/Fadd/Wnt5a	3	91
BP	GO:0043543	protein acylation	0.043956	238/23355	0.0140902	0.0326386	0.0146049	Arntl/Glul/Spi1/Gsk3b	4	91
BP	GO:0019693	ribose phosphate metabolic process	0.0549451	365/23355	0.0141214	0.0326882	0.014627	Adcy9/Rhoa/Insr/Enpp1/Hdac4	5	91
BP	GO:0021772	olfactory bulb development	0.021978	47/23355	0.0144867	0.033464	0.0149742	Ski/Wnt5a	2	91
BP	GO:0060135	maternal process involved in female pregnancy	0.021978	47/23355	0.0144867	0.033464	0.0149742	Akt1/Mapk1	2	91
BP	GO:2001239	regulation of extrinsic apoptotic signaling pathway in absence of ligand	0.021978	47/23355	0.0144867	0.033464	0.0149742	Tgfb2/Sgk3	2	91
BP	GO:0061013	regulation of mRNA catabolic process	0.032967	131/23355	0.0146392	0.033793	0.0151214	Myd88/Vegfa/Rc3h1	3	91
BP	GO:0007368	determination of left/right symmetry	0.032967	132/23355	0.0149382	0.0344116	0.0153982	Notch1/Tgif1/Wnt5a	3	91
BP	GO:0018022	peptidyl-lysine methylation	0.032967	132/23355	0.0149382	0.0344116	0.0153982	Jarid2/Lcor/Arid4a	3	91
BP	GO:0031623	receptor internalization	0.032967	132/23355	0.0149382	0.0344116	0.0153982	Insr/Vegfa/Sdcbp	3	91
BP	GO:0003179	heart valve morphogenesis	0.021978	48/23355	0.0150786	0.0344491	0.015415	Notch1/Tgfb2	2	91
BP	GO:0003197	endocardial cushion development	0.021978	48/23355	0.0150786	0.0344491	0.015415	Notch1/Tgfb2	2	91
BP	GO:0007520	myoblast fusion	0.021978	48/23355	0.0150786	0.0344491	0.015415	Wnt1/Gsk3b	2	91
BP	GO:0010862	positive regulation of pathway-restricted SMAD protein phosphorylation	0.021978	48/23355	0.0150786	0.0344491	0.015415	Tgfb2/Sdcbp	2	91
BP	GO:0030517	negative regulation of axon extension	0.021978	48/23355	0.0150786	0.0344491	0.015415	Wnt5a/Rtn4	2	91
BP	GO:0031057	negative regulation of histone modification	0.021978	48/23355	0.0150786	0.0344491	0.015415	Jarid2/Spi1	2	91
BP	GO:0038066	p38MAPK cascade	0.021978	48/23355	0.0150786	0.0344491	0.015415	Spi1/Vegfa	2	91
BP	GO:0045907	positive regulation of vasoconstriction	0.021978	48/23355	0.0150786	0.0344491	0.015415	Akt1/Rhoa	2	91
BP	GO:0048010	vascular endothelial growth factor receptor signaling pathway	0.021978	48/23355	0.0150786	0.0344491	0.015415	Grb10/Vegfa	2	91
BP	GO:0051972	regulation of telomerase activity	0.021978	48/23355	0.0150786	0.0344491	0.015415	Pparg/Mapk1	2	91
BP	GO:1902622	regulation of neutrophil migration	0.021978	48/23355	0.0150786	0.0344491	0.015415	Myd88/Rtn4	2	91
BP	GO:1902743	regulation of lamellipodium organization	0.021978	48/23355	0.0150786	0.0344491	0.015415	Wnt1/Hdac4	2	91
BP	GO:0010811	positive regulation of cell-substrate adhesion	0.032967	133/23355	0.0152407	0.0347717	0.0155593	Ptprj/Vegfa/Gsk3b	3	91
BP	GO:2000027	regulation of animal organ morphogenesis	0.032967	133/23355	0.0152407	0.0347717	0.0155593	Vegfa/Wnt5a/Znrf3	3	91
BP	GO:0055002	striated muscle cell development	0.032967	134/23355	0.0155466	0.0354453	0.0158608	Ski/Vegfa/Hdac4	3	91
BP	GO:0006110	regulation of glycolytic process	0.021978	49/23355	0.0156808	0.0356295	0.0159432	Insr/Hdac4	2	91
BP	GO:0033344	cholesterol efflux	0.021978	49/23355	0.0156808	0.0356295	0.0159432	Irak1/Nr1h3	2	91
BP	GO:0050798	activated T cell proliferation	0.021978	49/23355	0.0156808	0.0356295	0.0159432	Fadd/Rc3h1	2	91
BP	GO:0090342	regulation of cell aging	0.021978	49/23355	0.0156808	0.0356295	0.0159432	Arntl/Wnt1	2	91
BP	GO:1902041	regulation of extrinsic apoptotic signaling pathway via death domain receptors	0.021978	49/23355	0.0156808	0.0356295	0.0159432	Pea15a/Gsk3b	2	91
BP	GO:0051607	defense response to virus	0.043956	246/23355	0.0157249	0.0356809	0.0159662	Aicda/Fadd/Il6/Stat1	4	91
BP	GO:0140546	defense response to symbiont	0.043956	246/23355	0.0157249	0.0356809	0.0159662	Aicda/Fadd/Il6/Stat1	4	91
MF	GO:0019887	protein kinase regulator activity	0.0434783	175/22682	0.00564747	0.0358125	0.0235905	Hmgb1/Prkar1b/Rictor/Spred1	4	92
MF	GO:0001224	RNA polymerase II transcription coregulator binding	0.0217391	28/22682	0.00574352	0.0358125	0.0235905	Creb1/Lcor	2	92
BP	GO:0050729	positive regulation of inflammatory response	0.032967	135/23355	0.0158559	0.0359538	0.0160883	Il6/Wnt5a/Ets1	3	91
BP	GO:0030177	positive regulation of Wnt signaling pathway	0.032967	136/23355	0.0161688	0.0366382	0.0163945	Arntl/Wnt5a/Zeb2	3	91
MF	GO:0019903	protein phosphatase binding	0.0434783	178/22682	0.00599317	0.0366505	0.0241425	Akt1/Insr/Pparg/Stat1	4	92
BP	GO:0021532	neural tube patterning	0.021978	50/23355	0.0162933	0.0367952	0.0164648	Hes1/Wnt1	2	91
BP	GO:0021988	olfactory lobe development	0.021978	50/23355	0.0162933	0.0367952	0.0164648	Ski/Wnt5a	2	91
BP	GO:0060964	regulation of gene silencing by miRNA	0.021978	50/23355	0.0162933	0.0367952	0.0164648	Il6/Pparg	2	91
BP	GO:0061005	cell differentiation involved in kidney development	0.021978	50/23355	0.0162933	0.0367952	0.0164648	Hes1/Notch1	2	91
BP	GO:2000142	regulation of DNA-templated transcription, initiation	0.021978	50/23355	0.0162933	0.0367952	0.0164648	Creb1/Mitf	2	91
BP	GO:1903522	regulation of blood circulation	0.043956	249/23355	0.0163674	0.0369376	0.0165285	Akt1/Rhoa/Tgfb2/Hdac4	4	91
MF	GO:0008013	beta-catenin binding	0.0326087	92/22682	0.00625042	0.0370661	0.0244163	Ptprj/Tcf7l2/Gsk3b	3	92
MF	GO:0050839	cell adhesion molecule binding	0.0543478	287/22682	0.00629424	0.0370661	0.0244163	Ptprj/Sdcbp/Gsk3b/Rtn4/Itga11	5	92
BP	GO:0034341	response to interferon-gamma	0.032967	137/23355	0.0164851	0.0371779	0.016636	Socs1/Pparg/Stat1	3	91
BP	GO:0016311	dephosphorylation	0.0549451	381/23355	0.0166991	0.0376096	0.0168292	Lpin1/Inpp5d/Ptprj/Tgfb2/Spred1	5	91
BP	GO:0072521	purine-containing compound metabolic process	0.0549451	381/23355	0.0166991	0.0376096	0.0168292	Adcy9/Rhoa/Insr/Enpp1/Hdac4	5	91
BP	GO:0007050	cell cycle arrest	0.032967	138/23355	0.0168048	0.0377966	0.0169129	Notch1/Tcf7l2/Tgfb2	3	91
BP	GO:0010565	regulation of cellular ketone metabolic process	0.032967	138/23355	0.0168048	0.0377966	0.0169129	Akt1/Pparg/Nr1h3	3	91
BP	GO:0001916	positive regulation of T cell mediated cytotoxicity	0.021978	51/23355	0.0169158	0.0379183	0.0169674	Fadd/Mr1	2	91
BP	GO:0008038	neuron recognition	0.021978	51/23355	0.0169158	0.0379183	0.0169674	Wnt5a/Rtn4	2	91
BP	GO:0048255	mRNA stabilization	0.021978	51/23355	0.0169158	0.0379183	0.0169674	Myd88/Vegfa	2	91
BP	GO:0048806	genitalia development	0.021978	51/23355	0.0169158	0.0379183	0.0169674	Tcf7l2/Wnt5a	2	91
BP	GO:1903018	regulation of glycoprotein metabolic process	0.021978	51/23355	0.0169158	0.0379183	0.0169674	Insr/Tcf7l2	2	91
MF	GO:0030291	protein serine/threonine kinase inhibitor activity	0.0217391	30/22682	0.00657496	0.0380152	0.0250415	Prkar1b/Spred1	2	92
BP	GO:1904375	regulation of protein localization to cell periphery	0.032967	139/23355	0.017128	0.0383682	0.0171687	Akt1/Gsk3b/Camk2d	3	91
BP	GO:0030258	lipid modification	0.043956	253/23355	0.0172495	0.0386143	0.0172788	Akt1/Socs1/Inpp5d/Pparg	4	91
BP	GO:0007189	adenylate cyclase-activating G protein-coupled receptor signaling pathway	0.032967	140/23355	0.0174547	0.0390394	0.017469	Adcy9/S1pr1/Gpr65	3	91
BP	GO:0034976	response to endoplasmic reticulum stress	0.043956	254/23355	0.0174746	0.0390394	0.017469	Nr1h3/Gsk3b/Dnajb2/Pmaip1	4	91
BP	GO:0048705	skeletal system morphogenesis	0.043956	254/23355	0.0174746	0.0390394	0.017469	Ski/Zeb1/Tgfb2/Vegfa	4	91
BP	GO:0035088	establishment or maintenance of apical/basal cell polarity	0.021978	52/23355	0.0175484	0.0390995	0.0174959	Rhoa/Wnt5a	2	91
BP	GO:0061245	establishment or maintenance of bipolar cell polarity	0.021978	52/23355	0.0175484	0.0390995	0.0174959	Rhoa/Wnt5a	2	91
BP	GO:0090279	regulation of calcium ion import	0.021978	52/23355	0.0175484	0.0390995	0.0174959	Akt1/Hes1	2	91
BP	GO:1900015	regulation of cytokine production involved in inflammatory response	0.021978	52/23355	0.0175484	0.0390995	0.0174959	Il6/Myd88	2	91
BP	GO:0009855	determination of bilateral symmetry	0.032967	141/23355	0.0177849	0.0396	0.0177199	Notch1/Tgif1/Wnt5a	3	91
BP	GO:0046034	ATP metabolic process	0.043956	256/23355	0.0179302	0.0398969	0.0178527	Rhoa/Insr/Enpp1/Hdac4	4	91
BP	GO:0009799	specification of symmetry	0.032967	142/23355	0.0181186	0.0401284	0.0179563	Notch1/Tgif1/Wnt5a	3	91
BP	GO:0016052	carbohydrate catabolic process	0.032967	142/23355	0.0181186	0.0401284	0.0179563	Hmgb1/Insr/Hdac4	3	91
BP	GO:0051168	nuclear export	0.032967	142/23355	0.0181186	0.0401284	0.0179563	Egr2/Tcf7l2/Gsk3b	3	91
BP	GO:0001974	blood vessel remodeling	0.021978	53/23355	0.0181909	0.0401284	0.0179563	Tgfb2/Vegfa	2	91
BP	GO:0010828	positive regulation of glucose transmembrane transport	0.021978	53/23355	0.0181909	0.0401284	0.0179563	Akt1/Insr	2	91
BP	GO:0016202	regulation of striated muscle tissue development	0.021978	53/23355	0.0181909	0.0401284	0.0179563	Creb1/Tcf7l2	2	91
BP	GO:0021795	cerebral cortex cell migration	0.021978	53/23355	0.0181909	0.0401284	0.0179563	Rhoa/Rtn4	2	91
BP	GO:0030850	prostate gland development	0.021978	53/23355	0.0181909	0.0401284	0.0179563	Notch1/Wnt5a	2	91
BP	GO:0042307	positive regulation of protein import into nucleus	0.021978	53/23355	0.0181909	0.0401284	0.0179563	Il6/Mapk1	2	91
BP	GO:0048483	autonomic nervous system development	0.021978	53/23355	0.0181909	0.0401284	0.0179563	Egr2/Hes1	2	91
BP	GO:0055010	ventricular cardiac muscle tissue morphogenesis	0.021978	53/23355	0.0181909	0.0401284	0.0179563	Notch1/Tgfb2	2	91
BP	GO:0060147	regulation of posttranscriptional gene silencing	0.021978	53/23355	0.0181909	0.0401284	0.0179563	Il6/Pparg	2	91
BP	GO:2000059	negative regulation of ubiquitin-dependent protein catabolic process	0.021978	53/23355	0.0181909	0.0401284	0.0179563	Wnt1/Sdcbp	2	91
BP	GO:0044403	biological process involved in symbiotic interaction	0.0549451	390/23355	0.0182785	0.0402949	0.0180308	Aicda/Insr/Myd88/Notch1/Stat1	5	91
BP	GO:0048706	embryonic skeletal system development	0.032967	143/23355	0.0184558	0.0406319	0.0181816	Zeb1/Tgfb2/Wnt5a	3	91
BP	GO:0055007	cardiac muscle cell differentiation	0.032967	143/23355	0.0184558	0.0406319	0.0181816	Vegfa/Gsk3b/Camk2d	3	91
BP	GO:0050728	negative regulation of inflammatory response	0.032967	144/23355	0.0187964	0.0412398	0.0184536	Pparg/Nr1h3/Ets1	3	91
BP	GO:1903364	positive regulation of cellular protein catabolic process	0.032967	144/23355	0.0187964	0.0412398	0.0184536	Akt1/Gsk3b/Dnajb2	3	91
BP	GO:0006111	regulation of gluconeogenesis	0.021978	54/23355	0.0188433	0.0412398	0.0184536	Il6/Tcf7l2	2	91
BP	GO:0030858	positive regulation of epithelial cell differentiation	0.021978	54/23355	0.0188433	0.0412398	0.0184536	Notch1/Zeb2	2	91
BP	GO:0031646	positive regulation of nervous system process	0.021978	54/23355	0.0188433	0.0412398	0.0184536	Egr2/Il6	2	91
BP	GO:0035272	exocrine system development	0.021978	54/23355	0.0188433	0.0412398	0.0184536	Il6/Insr	2	91
BP	GO:0042491	inner ear auditory receptor cell differentiation	0.021978	54/23355	0.0188433	0.0412398	0.0184536	Hes1/Notch1	2	91
BP	GO:0046902	regulation of mitochondrial membrane permeability	0.021978	54/23355	0.0188433	0.0412398	0.0184536	Gsk3b/Pmaip1	2	91
BP	GO:0060966	regulation of gene silencing by RNA	0.021978	54/23355	0.0188433	0.0412398	0.0184536	Il6/Pparg	2	91
BP	GO:0050807	regulation of synapse organization	0.043956	261/23355	0.0191017	0.0417779	0.0186944	Rhoa/Rheb/Wnt5a/Gsk3b	4	91
BP	GO:0001909	leukocyte mediated cytotoxicity	0.032967	145/23355	0.0191405	0.0418079	0.0187078	Fadd/Mr1/Myd88	3	91
BP	GO:0016571	histone methylation	0.032967	145/23355	0.0191405	0.0418079	0.0187078	Jarid2/Lcor/Arid4a	3	91
MF	GO:0042974	retinoic acid receptor binding	0.0217391	32/22682	0.00745769	0.042349	0.0278963	Pparg/Nr1h3	2	92
BP	GO:0032648	regulation of interferon-beta production	0.021978	55/23355	0.0195054	0.0424657	0.0190022	Hmgb1/Relb	2	91
BP	GO:0045773	positive regulation of axon extension	0.021978	55/23355	0.0195054	0.0424657	0.0190022	Vegfa/Gsk3b	2	91
BP	GO:0046148	pigment biosynthetic process	0.021978	55/23355	0.0195054	0.0424657	0.0190022	Wnt5a/Zeb2	2	91
BP	GO:0072527	pyrimidine-containing compound metabolic process	0.021978	55/23355	0.0195054	0.0424657	0.0190022	Aicda/Mapk1	2	91
BP	GO:1900271	regulation of long-term synaptic potentiation	0.021978	55/23355	0.0195054	0.0424657	0.0190022	Creb1/Gsk3b	2	91
BP	GO:0002534	cytokine production involved in inflammatory response	0.021978	56/23355	0.0201772	0.0436431	0.019529	Il6/Myd88	2	91
BP	GO:0002673	regulation of acute inflammatory response	0.021978	56/23355	0.0201772	0.0436431	0.019529	Il6/Pparg	2	91
BP	GO:0007618	mating	0.021978	56/23355	0.0201772	0.0436431	0.019529	Ppp3r2/Hdac4	2	91
BP	GO:0009948	anterior/posterior axis specification	0.021978	56/23355	0.0201772	0.0436431	0.019529	Ski/Wnt5a	2	91
BP	GO:0050922	negative regulation of chemotaxis	0.021978	56/23355	0.0201772	0.0436431	0.019529	Notch1/Wnt5a	2	91
BP	GO:0051496	positive regulation of stress fiber assembly	0.021978	56/23355	0.0201772	0.0436431	0.019529	Rhoa/Gpr65	2	91
BP	GO:0061077	chaperone-mediated protein folding	0.021978	56/23355	0.0201772	0.0436431	0.019529	Dnajb2/Dnajb1	2	91
BP	GO:0071622	regulation of granulocyte chemotaxis	0.021978	56/23355	0.0201772	0.0436431	0.019529	Ptprj/Mapk1	2	91
BP	GO:0090303	positive regulation of wound healing	0.021978	56/23355	0.0201772	0.0436431	0.019529	Cldn1/Hmgb1	2	91
BP	GO:1901861	regulation of muscle tissue development	0.021978	56/23355	0.0201772	0.0436431	0.019529	Creb1/Tcf7l2	2	91
BP	GO:0032608	interferon-beta production	0.021978	57/23355	0.0208587	0.0450585	0.0201624	Hmgb1/Relb	2	91
BP	GO:0035567	non-canonical Wnt signaling pathway	0.021978	57/23355	0.0208587	0.0450585	0.0201624	Wnt5a/Znrf3	2	91
MF	GO:0051087	chaperone binding	0.0326087	101/22682	0.0080808	0.0450824	0.0296968	Hes1/Dnajb2/Dnajb1	3	92
BP	GO:0051346	negative regulation of hydrolase activity	0.0549451	405/23355	0.0211252	0.0456046	0.0204068	Akt1/Il6/Tgfb2/Vegfa/Spred1	5	91
BP	GO:0001914	regulation of T cell mediated cytotoxicity	0.021978	58/23355	0.0215496	0.0462512	0.0206961	Fadd/Mr1	2	91
BP	GO:0003170	heart valve development	0.021978	58/23355	0.0215496	0.0462512	0.0206961	Notch1/Tgfb2	2	91
BP	GO:0019748	secondary metabolic process	0.021978	58/23355	0.0215496	0.0462512	0.0206961	Wnt5a/Zeb2	2	91
BP	GO:0032371	regulation of sterol transport	0.021978	58/23355	0.0215496	0.0462512	0.0206961	Irak1/Nr1h3	2	91
BP	GO:0032374	regulation of cholesterol transport	0.021978	58/23355	0.0215496	0.0462512	0.0206961	Irak1/Nr1h3	2	91
BP	GO:0035456	response to interferon-beta	0.021978	58/23355	0.0215496	0.0462512	0.0206961	Stat1/Ikbke	2	91
BP	GO:0043330	response to exogenous dsRNA	0.021978	58/23355	0.0215496	0.0462512	0.0206961	Stat1/Mapk1	2	91
BP	GO:0050891	multicellular organismal water homeostasis	0.021978	58/23355	0.0215496	0.0462512	0.0206961	Cldn1/Stard7	2	91
BP	GO:0051445	regulation of meiotic cell cycle	0.021978	58/23355	0.0215496	0.0462512	0.0206961	Insr/Wnt5a	2	91
BP	GO:0050864	regulation of B cell activation	0.043956	272/23355	0.0218432	0.046851	0.0209645	Il6/Inpp5d/Vav3/Rc3h1	4	91
BP	GO:0034248	regulation of cellular amide metabolic process	0.0549451	409/23355	0.0219306	0.0469779	0.0210213	Akt1/Il6/Mapk1/Rtn4/Rc3h1	5	91
BP	GO:0043161	proteasome-mediated ubiquitin-dependent protein catabolic process	0.0549451	409/23355	0.0219306	0.0469779	0.0210213	Akt1/Arntl/Sdcbp/Gsk3b/Dnajb2	5	91
BP	GO:0050803	regulation of synapse structure or activity	0.043956	273/23355	0.0221037	0.0473185	0.0211737	Rhoa/Rheb/Wnt5a/Gsk3b	4	91
BP	GO:0032663	regulation of interleukin-2 production	0.021978	59/23355	0.02225	0.047479	0.0212455	Runx1/Traf6	2	91
BP	GO:0048662	negative regulation of smooth muscle cell proliferation	0.021978	59/23355	0.02225	0.047479	0.0212455	Rhoa/Pparg	2	91
BP	GO:0060193	positive regulation of lipase activity	0.021978	59/23355	0.02225	0.047479	0.0212455	Rhoa/Nr1h3	2	91
BP	GO:1902373	negative regulation of mRNA catabolic process	0.021978	59/23355	0.02225	0.047479	0.0212455	Myd88/Vegfa	2	91
BP	GO:1904591	positive regulation of protein import	0.021978	59/23355	0.02225	0.047479	0.0212455	Il6/Mapk1	2	91
BP	GO:0032970	regulation of actin filament-based process	0.0549451	411/23355	0.0223407	0.047642	0.0213184	Rhoa/S1pr1/Gpr65/Tgfb2/Rictor	5	91
BP	GO:0031099	regeneration	0.032967	154/23355	0.0223948	0.0477269	0.0213564	Il6/Wnt1/Rtn4	3	91
BP	GO:0007569	cell aging	0.032967	155/23355	0.0227739	0.0484728	0.0216902	Arntl/Spi1/Wnt1	3	91
BP	GO:0048593	camera-type eye morphogenesis	0.032967	155/23355	0.0227739	0.0484728	0.0216902	Ski/Zeb1/Vegfa	3	91
BP	GO:0110053	regulation of actin filament organization	0.043956	276/23355	0.0228968	0.0487033	0.0217933	Rhoa/S1pr1/Gpr65/Rictor	4	91
BP	GO:0001836	release of cytochrome c from mitochondria	0.021978	60/23355	0.0229597	0.0487127	0.0217975	Akt1/Pmaip1	2	91
BP	GO:0007595	lactation	0.021978	60/23355	0.0229597	0.0487127	0.0217975	Creb1/Vegfa	2	91
BP	GO:0035315	hair cell differentiation	0.021978	60/23355	0.0229597	0.0487127	0.0217975	Hes1/Notch1	2	91
BP	GO:0043489	RNA stabilization	0.021978	60/23355	0.0229597	0.0487127	0.0217975	Myd88/Vegfa	2	91
BP	GO:0009267	cellular response to starvation	0.032967	156/23355	0.0231565	0.0490676	0.0219563	Glul/Tcf7l2/Mapk1	3	91
BP	GO:2001235	positive regulation of apoptotic signaling pathway	0.032967	156/23355	0.0231565	0.0490676	0.0219563	Fadd/Pea15a/Tgfb2	3	91
BP	GO:0050714	positive regulation of protein secretion	0.032967	157/23355	0.0235426	0.049854	0.0223082	Glul/Tcf7l2/Tgfb2	3	91
BP	GO:0002011	morphogenesis of an epithelial sheet	0.021978	61/23355	0.0236787	0.0499835	0.0223662	Notch1/Wnt5a	2	91
BP	GO:0021515	cell differentiation in spinal cord	0.021978	61/23355	0.0236787	0.0499835	0.0223662	Tal1/Wnt1	2	91
BP	GO:0021575	hindbrain morphogenesis	0.021978	61/23355	0.0236787	0.0499835	0.0223662	Hes1/Wnt1	2	91
BP	GO:0043462	regulation of ATPase activity	0.021978	61/23355	0.0236787	0.0499835	0.0223662	Dnajb2/Dnajb1	2	91
BP	GO:0048260	positive regulation of receptor-mediated endocytosis	0.021978	61/23355	0.0236787	0.0499835	0.0223662	Insr/Vegfa	2	91
BP	GO:0016050	vesicle organization	0.043956	279/23355	0.0237071	0.0500117	0.0223788	Creb1/Zeb2/Sdcbp/Vav3	4	91
BP	GO:0002253	activation of immune response	0.0549451	420/23355	0.024248	0.0511202	0.0228748	Ptprj/Traf6/Mapk1/Vav3/Rc3h1	5	91
BP	GO:0030183	B cell differentiation	0.032967	159/23355	0.0243252	0.0511962	0.0229088	Il6/Inpp5d/Ptprj	3	91
BP	GO:0001736	establishment of planar polarity	0.021978	62/23355	0.0244069	0.0511962	0.0229088	Wnt5a/Znrf3	2	91
BP	GO:0003229	ventricular cardiac muscle tissue development	0.021978	62/23355	0.0244069	0.0511962	0.0229088	Notch1/Tgfb2	2	91
BP	GO:0009119	ribonucleoside metabolic process	0.021978	62/23355	0.0244069	0.0511962	0.0229088	Aicda/Rhoa	2	91
BP	GO:0030330	DNA damage response, signal transduction by p53 class mediator	0.021978	62/23355	0.0244069	0.0511962	0.0229088	Pmaip1/Spred1	2	91
BP	GO:0051148	negative regulation of muscle cell differentiation	0.021978	62/23355	0.0244069	0.0511962	0.0229088	Notch1/Hdac4	2	91
BP	GO:0060393	regulation of pathway-restricted SMAD protein phosphorylation	0.021978	62/23355	0.0244069	0.0511962	0.0229088	Tgfb2/Sdcbp	2	91
BP	GO:0098586	cellular response to virus	0.021978	62/23355	0.0244069	0.0511962	0.0229088	Il6/Ikbke	2	91
BP	GO:0006816	calcium ion transport	0.0549451	423/23355	0.0249064	0.052211	0.0233629	Akt1/Rhoa/Hes1/Tgfb2/Camk2d	5	91
BP	GO:0001947	heart looping	0.021978	63/23355	0.0251442	0.0524784	0.0234826	Notch1/Wnt5a	2	91
BP	GO:0007164	establishment of tissue polarity	0.021978	63/23355	0.0251442	0.0524784	0.0234826	Wnt5a/Znrf3	2	91
BP	GO:0050854	regulation of antigen receptor-mediated signaling pathway	0.021978	63/23355	0.0251442	0.0524784	0.0234826	Ptprj/Rc3h1	2	91
BP	GO:0051785	positive regulation of nuclear division	0.021978	63/23355	0.0251442	0.0524784	0.0234826	Insr/Wnt5a	2	91
BP	GO:0051893	regulation of focal adhesion assembly	0.021978	63/23355	0.0251442	0.0524784	0.0234826	Ptprj/Vegfa	2	91
BP	GO:0071260	cellular response to mechanical stimulus	0.021978	63/23355	0.0251442	0.0524784	0.0234826	Akt1/Gsk3b	2	91
BP	GO:0090109	regulation of cell-substrate junction assembly	0.021978	63/23355	0.0251442	0.0524784	0.0234826	Ptprj/Vegfa	2	91
BP	GO:0006338	chromatin remodeling	0.032967	162/23355	0.0255254	0.0532072	0.0238087	Aicda/Jarid2/Hdac4	3	91
BP	GO:0009755	hormone-mediated signaling pathway	0.032967	162/23355	0.0255254	0.0532072	0.0238087	Rhoa/Arntl/Pparg	3	91
BP	GO:0001658	branching involved in ureteric bud morphogenesis	0.021978	64/23355	0.0258906	0.0537665	0.024059	Vegfa/Wnt1	2	91
BP	GO:0008347	glial cell migration	0.021978	64/23355	0.0258906	0.0537665	0.024059	Tgfb2/Rtn4	2	91
BP	GO:0010822	positive regulation of mitochondrion organization	0.021978	64/23355	0.0258906	0.0537665	0.024059	Gsk3b/Pmaip1	2	91
BP	GO:0043331	response to dsRNA	0.021978	64/23355	0.0258906	0.0537665	0.024059	Stat1/Mapk1	2	91
BP	GO:0048008	platelet-derived growth factor receptor signaling pathway	0.021978	64/23355	0.0258906	0.0537665	0.024059	Ptprj/Vegfa	2	91
BP	GO:0070059	intrinsic apoptotic signaling pathway in response to endoplasmic reticulum stress	0.021978	64/23355	0.0258906	0.0537665	0.024059	Gsk3b/Pmaip1	2	91
BP	GO:0010256	endomembrane system organization	0.0549451	429/23355	0.0262577	0.0544949	0.0243849	Akt1/Creb1/Tgfb2/Mapk1/Rtn4	5	91
BP	GO:0007622	rhythmic behavior	0.021978	65/23355	0.0266459	0.0551631	0.0246839	Egr2/Il6	2	91
BP	GO:0015909	long-chain fatty acid transport	0.021978	65/23355	0.0266459	0.0551631	0.0246839	Akt1/Pparg	2	91
BP	GO:0060389	pathway-restricted SMAD protein phosphorylation	0.021978	65/23355	0.0266459	0.0551631	0.0246839	Tgfb2/Sdcbp	2	91
BP	GO:0070988	demethylation	0.021978	65/23355	0.0266459	0.0551631	0.0246839	Aicda/Kdm7a	2	91
MF	GO:0042056	chemoattractant activity	0.0217391	38/22682	0.010405	0.0560813	0.036942	Vegfa/Wnt5a	2	92
MF	GO:0051721	protein phosphatase 2A binding	0.0217391	38/22682	0.010405	0.0560813	0.036942	Akt1/Stat1	2	92
BP	GO:0007565	female pregnancy	0.032967	166/23355	0.0271746	0.0562077	0.0251513	Akt1/Vegfa/Mapk1	3	91
BP	GO:0072594	establishment of protein localization to organelle	0.0549451	433/23355	0.0271842	0.0562077	0.0251513	Akt1/Arntl/Il6/Mapk1/Pmaip1	5	91
BP	GO:0001707	mesoderm formation	0.021978	66/23355	0.02741	0.0565342	0.0252974	Tal1/Wnt5a	2	91
BP	GO:0030104	water homeostasis	0.021978	66/23355	0.02741	0.0565342	0.0252974	Cldn1/Stard7	2	91
BP	GO:0032233	positive regulation of actin filament bundle assembly	0.021978	66/23355	0.02741	0.0565342	0.0252974	Rhoa/Gpr65	2	91
BP	GO:0090398	cellular senescence	0.021978	66/23355	0.02741	0.0565342	0.0252974	Arntl/Spi1	2	91
BP	GO:0051100	negative regulation of binding	0.032967	168/23355	0.0280201	0.0577567	0.0258445	Akt1/Gsk3b/Dnajb2	3	91
BP	GO:0032623	interleukin-2 production	0.021978	67/23355	0.028183	0.0580207	0.0259626	Runx1/Traf6	2	91
BP	GO:1903051	negative regulation of proteolysis involved in cellular protein catabolic process	0.021978	67/23355	0.028183	0.0580207	0.0259626	Wnt1/Sdcbp	2	91
BP	GO:0051017	actin filament bundle assembly	0.032967	169/23355	0.0284481	0.0585303	0.0261906	Rhoa/S1pr1/Gpr65	3	91
BP	GO:0045017	glycerolipid biosynthetic process	0.032967	170/23355	0.0288795	0.0593001	0.0265351	Lpin1/Tcf7l2/Nr1h3	3	91
BP	GO:1903034	regulation of response to wounding	0.032967	170/23355	0.0288795	0.0593001	0.0265351	Cldn1/Hmgb1/Rtn4	3	91
BP	GO:0022029	telencephalon cell migration	0.021978	68/23355	0.0289646	0.0593001	0.0265351	Rhoa/Rtn4	2	91
BP	GO:0033209	tumor necrosis factor-mediated signaling pathway	0.021978	68/23355	0.0289646	0.0593001	0.0265351	Stat1/Traf6	2	91
BP	GO:0042440	pigment metabolic process	0.021978	68/23355	0.0289646	0.0593001	0.0265351	Wnt5a/Zeb2	2	91
BP	GO:0060425	lung morphogenesis	0.021978	68/23355	0.0289646	0.0593001	0.0265351	Mapk1/Stk40	2	91
BP	GO:0097194	execution phase of apoptosis	0.021978	68/23355	0.0289646	0.0593001	0.0265351	Akt1/Il6	2	91
BP	GO:0150116	regulation of cell-substrate junction organization	0.021978	68/23355	0.0289646	0.0593001	0.0265351	Ptprj/Vegfa	2	91
BP	GO:0097193	intrinsic apoptotic signaling pathway	0.043956	298/23355	0.0292431	0.0598334	0.0267737	Akt1/Ikbke/Gsk3b/Pmaip1	4	91
BP	GO:0035303	regulation of dephosphorylation	0.032967	171/23355	0.0293145	0.0598691	0.0267897	Lpin1/Tgfb2/Spred1	3	91
BP	GO:0050792	regulation of viral process	0.032967	171/23355	0.0293145	0.0598691	0.0267897	Aicda/Notch1/Stat1	3	91
BP	GO:1903169	regulation of calcium ion transmembrane transport	0.032967	171/23355	0.0293145	0.0598691	0.0267897	Akt1/Tgfb2/Camk2d	3	91
MF	GO:0004712	protein serine/threonine/tyrosine kinase activity	0.0217391	40/22682	0.0114844	0.059934	0.0394799	Akt1/Mapk1	2	92
MF	GO:0016922	nuclear receptor binding	0.0326087	115/22682	0.0114968	0.059934	0.0394799	Pparg/Nr1h3/Lcor	3	92
BP	GO:0006333	chromatin assembly or disassembly	0.032967	172/23355	0.0297529	0.0605829	0.0271091	Aicda/Hmgb1/Tal1	3	91
BP	GO:0061572	actin filament bundle organization	0.032967	172/23355	0.0297529	0.0605829	0.0271091	Rhoa/S1pr1/Gpr65	3	91
BP	GO:0050771	negative regulation of axonogenesis	0.021978	69/23355	0.0297549	0.0605829	0.0271091	Wnt5a/Rtn4	2	91
BP	GO:0061371	determination of heart left/right asymmetry	0.021978	69/23355	0.0297549	0.0605829	0.0271091	Notch1/Wnt5a	2	91
BP	GO:0090559	regulation of membrane permeability	0.021978	69/23355	0.0297549	0.0605829	0.0271091	Gsk3b/Pmaip1	2	91
BP	GO:0007405	neuroblast proliferation	0.021978	70/23355	0.0305538	0.0619444	0.0277183	Notch1/Vegfa	2	91
BP	GO:0009880	embryonic pattern specification	0.021978	70/23355	0.0305538	0.0619444	0.0277183	Wnt1/Wnt5a	2	91
BP	GO:0032922	circadian regulation of gene expression	0.021978	70/23355	0.0305538	0.0619444	0.0277183	Arntl/Relb	2	91
BP	GO:0033627	cell adhesion mediated by integrin	0.021978	70/23355	0.0305538	0.0619444	0.0277183	Tgfb2/Itga11	2	91
BP	GO:0048332	mesoderm morphogenesis	0.021978	70/23355	0.0305538	0.0619444	0.0277183	Tal1/Wnt5a	2	91
BP	GO:1905330	regulation of morphogenesis of an epithelium	0.021978	70/23355	0.0305538	0.0619444	0.0277183	Vegfa/Wnt5a	2	91
BP	GO:2000179	positive regulation of neural precursor cell proliferation	0.021978	70/23355	0.0305538	0.0619444	0.0277183	Notch1/Vegfa	2	91
BP	GO:0001913	T cell mediated cytotoxicity	0.021978	71/23355	0.0313611	0.0633883	0.0283644	Fadd/Mr1	2	91
BP	GO:0021885	forebrain cell migration	0.021978	71/23355	0.0313611	0.0633883	0.0283644	Rhoa/Rtn4	2	91
BP	GO:0042733	embryonic digit morphogenesis	0.021978	71/23355	0.0313611	0.0633883	0.0283644	Notch1/Wnt5a	2	91
BP	GO:1901796	regulation of signal transduction by p53 class mediator	0.021978	71/23355	0.0313611	0.0633883	0.0283644	Pmaip1/Spred1	2	91
BP	GO:1902369	negative regulation of RNA catabolic process	0.021978	71/23355	0.0313611	0.0633883	0.0283644	Myd88/Vegfa	2	91
BP	GO:0042391	regulation of membrane potential	0.0549451	451/23355	0.0316115	0.0638555	0.0285735	Akt1/Il6/Gsk3b/Pmaip1/Camk2d	5	91
BP	GO:0030198	extracellular matrix organization	0.043956	306/23355	0.0317853	0.0641677	0.0287132	Il6/Notch1/Tgfb2/Ets1	4	91
BP	GO:0045786	negative regulation of cell cycle	0.0549451	452/23355	0.0318699	0.0642996	0.0287722	Notch1/Pea15a/Tcf7l2/Tgfb2/Ets1	5	91
BP	GO:0007369	gastrulation	0.032967	177/23355	0.0319971	0.0644781	0.0288521	Tal1/Tgif1/Wnt5a	3	91
BP	GO:0042594	response to starvation	0.032967	177/23355	0.0319971	0.0644781	0.0288521	Glul/Tcf7l2/Mapk1	3	91
BP	GO:0043062	extracellular structure organization	0.043956	307/23355	0.0321119	0.0646313	0.0289207	Il6/Notch1/Tgfb2/Ets1	4	91
BP	GO:0045229	external encapsulating structure organization	0.043956	307/23355	0.0321119	0.0646313	0.0289207	Il6/Notch1/Tgfb2/Ets1	4	91
BP	GO:0006305	DNA alkylation	0.021978	72/23355	0.0321768	0.0646448	0.0289267	Spi1/Gsk3b	2	91
BP	GO:0006306	DNA methylation	0.021978	72/23355	0.0321768	0.0646448	0.0289267	Spi1/Gsk3b	2	91
BP	GO:0048002	antigen processing and presentation of peptide antigen	0.021978	72/23355	0.0321768	0.0646448	0.0289267	Mr1/Traf6	2	91
MF	GO:0060590	ATPase regulator activity	0.0217391	42/22682	0.0126108	0.0646811	0.0426068	Dnajb2/Dnajb1	2	92
BP	GO:0060041	retina development in camera-type eye	0.032967	178/23355	0.0324563	0.0651277	0.0291427	Ski/Tgfb2/Tgif1	3	91
BP	GO:1901654	response to ketone	0.032967	178/23355	0.0324563	0.0651277	0.0291427	Akt1/Tgfb2/Nr1h3	3	91
BP	GO:0010951	negative regulation of endopeptidase activity	0.032967	179/23355	0.032919	0.0660163	0.0295404	Akt1/Il6/Vegfa	3	91
BP	GO:0043627	response to estrogen	0.021978	73/23355	0.0330009	0.066101	0.0295783	Tgfb2/Mapk1	2	91
BP	GO:1903961	positive regulation of anion transmembrane transport	0.021978	73/23355	0.0330009	0.066101	0.0295783	Akt1/Insr	2	91
BP	GO:0009416	response to light stimulus	0.043956	312/23355	0.0337749	0.0676055	0.0302515	Akt1/Creb1/Pparg/Pmaip1	4	91
BP	GO:0021879	forebrain neuron differentiation	0.021978	74/23355	0.0338332	0.0676055	0.0302515	Hes1/Wnt5a	2	91
BP	GO:1901184	regulation of ERBB signaling pathway	0.021978	74/23355	0.0338332	0.0676055	0.0302515	Ptprj/Rtn4	2	91
BP	GO:1902117	positive regulation of organelle assembly	0.021978	74/23355	0.0338332	0.0676055	0.0302515	Rhoa/Sdcbp	2	91
BP	GO:0007266	Rho protein signal transduction	0.032967	181/23355	0.0338547	0.0676079	0.0302526	Rhoa/Gpr65/Vav3	3	91
BP	GO:0021766	hippocampus development	0.021978	75/23355	0.0346737	0.069202	0.0309659	Zeb2/Gsk3b	2	91
BP	GO:0060401	cytosolic calcium ion transport	0.032967	183/23355	0.0348042	0.0694208	0.0310638	Akt1/Tgfb2/Camk2d	3	91
BP	GO:0000082	G1/S transition of mitotic cell cycle	0.032967	184/23355	0.0352841	0.0702098	0.0314169	Akt1/Bach1/Camk2d	3	91
BP	GO:0006479	protein methylation	0.032967	184/23355	0.0352841	0.0702098	0.0314169	Jarid2/Lcor/Arid4a	3	91
BP	GO:0008213	protein alkylation	0.032967	184/23355	0.0352841	0.0702098	0.0314169	Jarid2/Lcor/Arid4a	3	91
BP	GO:0043903	regulation of biological process involved in symbiotic interaction	0.032967	184/23355	0.0352841	0.0702098	0.0314169	Aicda/Notch1/Stat1	3	91
BP	GO:0008543	fibroblast growth factor receptor signaling pathway	0.021978	76/23355	0.0355223	0.0705574	0.0315724	Tcf7l2/Wnt5a	2	91
BP	GO:0042306	regulation of protein import into nucleus	0.021978	76/23355	0.0355223	0.0705574	0.0315724	Il6/Mapk1	2	91
BP	GO:0043954	cellular component maintenance	0.021978	76/23355	0.0355223	0.0705574	0.0315724	Cldn1/Insr	2	91
MF	GO:0043177	organic acid binding	0.0326087	125/22682	0.0143743	0.0714846	0.0470885	Glul/Insr/Pparg	3	92
MF	GO:0001784	phosphotyrosine residue binding	0.0217391	45/22682	0.0143868	0.0714846	0.0470885	Grb10/Mapk1	2	92
BP	GO:0002793	positive regulation of peptide secretion	0.032967	186/23355	0.0362541	0.0718825	0.0321653	Glul/Tcf7l2/Tgfb2	3	91
BP	GO:0048592	eye morphogenesis	0.032967	186/23355	0.0362541	0.0718825	0.0321653	Ski/Zeb1/Vegfa	3	91
BP	GO:0071229	cellular response to acid chemical	0.032967	186/23355	0.0362541	0.0718825	0.0321653	Socs1/Zeb1/Vegfa	3	91
BP	GO:0031060	regulation of histone methylation	0.021978	77/23355	0.0363789	0.0720869	0.0322568	Jarid2/Lcor	2	91
MF	GO:0042578	phosphoric ester hydrolase activity	0.0543478	356/22682	0.0149902	0.0733365	0.0483084	Lpin1/Inpp5d/Enpp1/Ppp3r2/Ptprj	5	92
BP	GO:0006094	gluconeogenesis	0.021978	78/23355	0.0372435	0.0736375	0.0329507	Il6/Tcf7l2	2	91
BP	GO:0033143	regulation of intracellular steroid hormone receptor signaling pathway	0.021978	78/23355	0.0372435	0.0736375	0.0329507	Rhoa/Arntl	2	91
BP	GO:1903363	negative regulation of cellular protein catabolic process	0.021978	78/23355	0.0372435	0.0736375	0.0329507	Wnt1/Sdcbp	2	91
BP	GO:0016032	viral process	0.043956	322/23355	0.0372498	0.0736375	0.0329507	Aicda/Insr/Notch1/Stat1	4	91
BP	GO:0031669	cellular response to nutrient levels	0.032967	189/23355	0.0377349	0.073777	0.0330131	Glul/Tcf7l2/Mapk1	3	91
BP	GO:0003208	cardiac ventricle morphogenesis	0.021978	79/23355	0.0381159	0.073777	0.0330131	Notch1/Tgfb2	2	91
BP	GO:0060191	regulation of lipase activity	0.021978	79/23355	0.0381159	0.073777	0.0330131	Rhoa/Nr1h3	2	91
BP	GO:0010498	proteasomal protein catabolic process	0.0549451	475/23355	0.0381844	0.073777	0.0330131	Akt1/Arntl/Sdcbp/Gsk3b/Dnajb2	5	91
BP	GO:0002318	myeloid progenitor cell differentiation	0.010989	10/23355	0.0382949	0.073777	0.0330131	Runx1	1	91
BP	GO:0002634	regulation of germinal center formation	0.010989	10/23355	0.0382949	0.073777	0.0330131	Rc3h1	1	91
BP	GO:0003149	membranous septum morphogenesis	0.010989	10/23355	0.0382949	0.073777	0.0330131	Tgfb2	1	91
BP	GO:0003211	cardiac ventricle formation	0.010989	10/23355	0.0382949	0.073777	0.0330131	Notch1	1	91
BP	GO:0003307	regulation of Wnt signaling pathway involved in heart development	0.010989	10/23355	0.0382949	0.073777	0.0330131	Wnt5a	1	91
BP	GO:0007567	parturition	0.010989	10/23355	0.0382949	0.073777	0.0330131	Arntl	1	91
BP	GO:0010692	regulation of alkaline phosphatase activity	0.010989	10/23355	0.0382949	0.073777	0.0330131	Tgfb2	1	91
BP	GO:0021612	facial nerve structural organization	0.010989	10/23355	0.0382949	0.073777	0.0330131	Egr2	1	91
BP	GO:0030223	neutrophil differentiation	0.010989	10/23355	0.0382949	0.073777	0.0330131	Inpp5d	1	91
BP	GO:0032354	response to follicle-stimulating hormone	0.010989	10/23355	0.0382949	0.073777	0.0330131	Notch1	1	91
BP	GO:0033299	secretion of lysosomal enzymes	0.010989	10/23355	0.0382949	0.073777	0.0330131	Nr1h3	1	91
BP	GO:0033603	positive regulation of dopamine secretion	0.010989	10/23355	0.0382949	0.073777	0.0330131	Rtn4	1	91
BP	GO:0034163	regulation of toll-like receptor 9 signaling pathway	0.010989	10/23355	0.0382949	0.073777	0.0330131	Rtn4	1	91
BP	GO:0036462	TRAIL-activated apoptotic signaling pathway	0.010989	10/23355	0.0382949	0.073777	0.0330131	Fadd	1	91
BP	GO:0040009	regulation of growth rate	0.010989	10/23355	0.0382949	0.073777	0.0330131	Notch1	1	91
BP	GO:0045869	negative regulation of single stranded viral RNA replication via double stranded DNA intermediate	0.010989	10/23355	0.0382949	0.073777	0.0330131	Aicda	1	91
BP	GO:0045955	negative regulation of calcium ion-dependent exocytosis	0.010989	10/23355	0.0382949	0.073777	0.0330131	Notch1	1	91
BP	GO:0046543	development of secondary female sexual characteristics	0.010989	10/23355	0.0382949	0.073777	0.0330131	Wnt5a	1	91
BP	GO:0048702	embryonic neurocranium morphogenesis	0.010989	10/23355	0.0382949	0.073777	0.0330131	Tgfb2	1	91
BP	GO:0048739	cardiac muscle fiber development	0.010989	10/23355	0.0382949	0.073777	0.0330131	Vegfa	1	91
BP	GO:0051001	negative regulation of nitric-oxide synthase activity	0.010989	10/23355	0.0382949	0.073777	0.0330131	Gsk3b	1	91
BP	GO:0051006	positive regulation of lipoprotein lipase activity	0.010989	10/23355	0.0382949	0.073777	0.0330131	Nr1h3	1	91
BP	GO:0051775	response to redox state	0.010989	10/23355	0.0382949	0.073777	0.0330131	Arntl	1	91
BP	GO:0051971	positive regulation of transmission of nerve impulse	0.010989	10/23355	0.0382949	0.073777	0.0330131	Il6	1	91
BP	GO:0060379	cardiac muscle cell myoblast differentiation	0.010989	10/23355	0.0382949	0.073777	0.0330131	Notch1	1	91
BP	GO:0060513	prostatic bud formation	0.010989	10/23355	0.0382949	0.073777	0.0330131	Wnt5a	1	91
BP	GO:0070544	histone H3-K36 demethylation	0.010989	10/23355	0.0382949	0.073777	0.0330131	Kdm7a	1	91
BP	GO:0072017	distal tubule development	0.010989	10/23355	0.0382949	0.073777	0.0330131	Notch1	1	91
BP	GO:0072173	metanephric tubule morphogenesis	0.010989	10/23355	0.0382949	0.073777	0.0330131	Hes1	1	91
BP	GO:0090009	primitive streak formation	0.010989	10/23355	0.0382949	0.073777	0.0330131	Wnt5a	1	91
BP	GO:1901724	positive regulation of cell proliferation involved in kidney development	0.010989	10/23355	0.0382949	0.073777	0.0330131	Il6ra	1	91
BP	GO:1902946	protein localization to early endosome	0.010989	10/23355	0.0382949	0.073777	0.0330131	Vegfa	1	91
BP	GO:1903715	regulation of aerobic respiration	0.010989	10/23355	0.0382949	0.073777	0.0330131	Akt1	1	91
BP	GO:1903749	positive regulation of establishment of protein localization to mitochondrion	0.010989	10/23355	0.0382949	0.073777	0.0330131	Pmaip1	1	91
BP	GO:1904753	negative regulation of vascular associated smooth muscle cell migration	0.010989	10/23355	0.0382949	0.073777	0.0330131	Rhoa	1	91
BP	GO:1905941	positive regulation of gonad development	0.010989	10/23355	0.0382949	0.073777	0.0330131	Runx1	1	91
BP	GO:1990264	peptidyl-tyrosine dephosphorylation involved in inactivation of protein kinase activity	0.010989	10/23355	0.0382949	0.073777	0.0330131	Ptprj	1	91
BP	GO:1990535	neuron projection maintenance	0.010989	10/23355	0.0382949	0.073777	0.0330131	Insr	1	91
BP	GO:2000171	negative regulation of dendrite development	0.010989	10/23355	0.0382949	0.073777	0.0330131	Gsk3b	1	91
BP	GO:2000551	regulation of T-helper 2 cell cytokine production	0.010989	10/23355	0.0382949	0.073777	0.0330131	Il6	1	91
BP	GO:0010923	negative regulation of phosphatase activity	0.021978	80/23355	0.0389962	0.0750412	0.0335788	Tgfb2/Spred1	2	91
BP	GO:0019229	regulation of vasoconstriction	0.021978	80/23355	0.0389962	0.0750412	0.0335788	Akt1/Rhoa	2	91
BP	GO:0007416	synapse assembly	0.032967	193/23355	0.0397569	0.0763969	0.0341854	Wnt5a/Sdcbp/Gsk3b	3	91
BP	GO:0019722	calcium-mediated signaling	0.032967	193/23355	0.0397569	0.0763969	0.0341854	Ptprj/Gsk3b/Hdac4	3	91
BP	GO:0002637	regulation of immunoglobulin production	0.021978	81/23355	0.0398842	0.0763969	0.0341854	Il6/Traf6	2	91
BP	GO:0009116	nucleoside metabolic process	0.021978	81/23355	0.0398842	0.0763969	0.0341854	Aicda/Rhoa	2	91
BP	GO:0019319	hexose biosynthetic process	0.021978	81/23355	0.0398842	0.0763969	0.0341854	Il6/Tcf7l2	2	91
BP	GO:0032410	negative regulation of transporter activity	0.021978	81/23355	0.0398842	0.0763969	0.0341854	Insr/Camk2d	2	91
BP	GO:0051279	regulation of release of sequestered calcium ion into cytosol	0.021978	81/23355	0.0398842	0.0763969	0.0341854	Tgfb2/Camk2d	2	91
BP	GO:1900542	regulation of purine nucleotide metabolic process	0.021978	81/23355	0.0398842	0.0763969	0.0341854	Insr/Hdac4	2	91
MF	GO:0047485	protein N-terminus binding	0.0326087	130/22682	0.0159525	0.0768619	0.0506306	Tgfb2/Traf6/Sdcbp	3	92
BP	GO:0016042	lipid catabolic process	0.043956	330/23355	0.0401732	0.0769063	0.0344134	Akt1/Lpin1/Abhd16a/Ces3a	4	91
CC	GO:0014069	postsynaptic density	0.0659341	400/23177	0.00494987	0.0770485	0.0622102	Myd88/Rheb/Mapk1/Gsk3b/Rtn4/Dnajb1	6	91
CC	GO:0032279	asymmetric synapse	0.0659341	405/23177	0.00525331	0.0770485	0.0622102	Myd88/Rheb/Mapk1/Gsk3b/Rtn4/Dnajb1	6	91
MF	GO:0001046	core promoter sequence-specific DNA binding	0.0217391	48/22682	0.0162642	0.0771945	0.0508497	Fos/Stat1	2	92
BP	GO:0006140	regulation of nucleotide metabolic process	0.021978	82/23355	0.0407798	0.0779332	0.0348729	Insr/Hdac4	2	91
BP	GO:0030500	regulation of bone mineralization	0.021978	82/23355	0.0407798	0.0779332	0.0348729	S1pr1/Enpp1	2	91
BP	GO:1904589	regulation of protein import	0.021978	82/23355	0.0407798	0.0779332	0.0348729	Il6/Mapk1	2	91
BP	GO:0050806	positive regulation of synaptic transmission	0.043956	332/23355	0.040924	0.078164	0.0349761	Creb1/Glul/Mapk1/Gsk3b	4	91
BP	GO:0007204	positive regulation of cytosolic calcium ion concentration	0.043956	333/23355	0.0413024	0.0784141	0.0350881	S1pr1/Gpr65/Tgfb2/Camk2d	4	91
BP	GO:0006473	protein acetylation	0.032967	196/23355	0.041309	0.0784141	0.0350881	Arntl/Spi1/Gsk3b	3	91
BP	GO:0001912	positive regulation of leukocyte mediated cytotoxicity	0.021978	83/23355	0.0416831	0.0784141	0.0350881	Fadd/Mr1	2	91
BP	GO:0045069	regulation of viral genome replication	0.021978	83/23355	0.0416831	0.0784141	0.0350881	Aicda/Notch1	2	91
BP	GO:0048041	focal adhesion assembly	0.021978	83/23355	0.0416831	0.0784141	0.0350881	Ptprj/Vegfa	2	91
BP	GO:0060968	regulation of gene silencing	0.021978	83/23355	0.0416831	0.0784141	0.0350881	Il6/Pparg	2	91
BP	GO:0002664	regulation of T cell tolerance induction	0.010989	11/23355	0.0420437	0.0784141	0.0350881	Runx1	1	91
BP	GO:0003056	regulation of vascular associated smooth muscle contraction	0.010989	11/23355	0.0420437	0.0784141	0.0350881	Rhoa	1	91
BP	GO:0003139	secondary heart field specification	0.010989	11/23355	0.0420437	0.0784141	0.0350881	Wnt5a	1	91
BP	GO:0006171	cAMP biosynthetic process	0.010989	11/23355	0.0420437	0.0784141	0.0350881	Adcy9	1	91
BP	GO:0014010	Schwann cell proliferation	0.010989	11/23355	0.0420437	0.0784141	0.0350881	Ski	1	91
BP	GO:0030643	cellular phosphate ion homeostasis	0.010989	11/23355	0.0420437	0.0784141	0.0350881	Enpp1	1	91
BP	GO:0030854	positive regulation of granulocyte differentiation	0.010989	11/23355	0.0420437	0.0784141	0.0350881	Runx1	1	91
BP	GO:0031077	post-embryonic camera-type eye development	0.010989	11/23355	0.0420437	0.0784141	0.0350881	Vegfa	1	91
BP	GO:0034135	regulation of toll-like receptor 2 signaling pathway	0.010989	11/23355	0.0420437	0.0784141	0.0350881	Hmgb1	1	91
BP	GO:0034454	microtubule anchoring at centrosome	0.010989	11/23355	0.0420437	0.0784141	0.0350881	Gsk3b	1	91
BP	GO:0043568	positive regulation of insulin-like growth factor receptor signaling pathway	0.010989	11/23355	0.0420437	0.0784141	0.0350881	Wnt1	1	91
BP	GO:0045603	positive regulation of endothelial cell differentiation	0.010989	11/23355	0.0420437	0.0784141	0.0350881	Notch1	1	91
BP	GO:0045647	negative regulation of erythrocyte differentiation	0.010989	11/23355	0.0420437	0.0784141	0.0350881	Mafb	1	91
BP	GO:0048505	regulation of timing of cell differentiation	0.010989	11/23355	0.0420437	0.0784141	0.0350881	Hes1	1	91
BP	GO:0050774	negative regulation of dendrite morphogenesis	0.010989	11/23355	0.0420437	0.0784141	0.0350881	Gsk3b	1	91
BP	GO:0051124	synaptic growth at neuromuscular junction	0.010989	11/23355	0.0420437	0.0784141	0.0350881	Gsk3b	1	91
BP	GO:0051574	positive regulation of histone H3-K9 methylation	0.010989	11/23355	0.0420437	0.0784141	0.0350881	Jarid2	1	91
BP	GO:0060020	Bergmann glial cell differentiation	0.010989	11/23355	0.0420437	0.0784141	0.0350881	Mapk1	1	91
BP	GO:0060346	bone trabecula formation	0.010989	11/23355	0.0420437	0.0784141	0.0350881	Vegfa	1	91
BP	GO:0060353	regulation of cell adhesion molecule production	0.010989	11/23355	0.0420437	0.0784141	0.0350881	Notch1	1	91
BP	GO:0060768	regulation of epithelial cell proliferation involved in prostate gland development	0.010989	11/23355	0.0420437	0.0784141	0.0350881	Notch1	1	91
BP	GO:0061309	cardiac neural crest cell development involved in outflow tract morphogenesis	0.010989	11/23355	0.0420437	0.0784141	0.0350881	Hes1	1	91
BP	GO:0061365	positive regulation of triglyceride lipase activity	0.010989	11/23355	0.0420437	0.0784141	0.0350881	Nr1h3	1	91
BP	GO:0061517	macrophage proliferation	0.010989	11/23355	0.0420437	0.0784141	0.0350881	Mapk1	1	91
BP	GO:0070933	histone H4 deacetylation	0.010989	11/23355	0.0420437	0.0784141	0.0350881	Hdac4	1	91
BP	GO:0070944	neutrophil-mediated killing of bacterium	0.010989	11/23355	0.0420437	0.0784141	0.0350881	Myd88	1	91
BP	GO:0071864	positive regulation of cell proliferation in bone marrow	0.010989	11/23355	0.0420437	0.0784141	0.0350881	Il6	1	91
BP	GO:0072502	cellular trivalent inorganic anion homeostasis	0.010989	11/23355	0.0420437	0.0784141	0.0350881	Enpp1	1	91
BP	GO:0150065	regulation of deacetylase activity	0.010989	11/23355	0.0420437	0.0784141	0.0350881	Vegfa	1	91
BP	GO:1903431	positive regulation of cell maturation	0.010989	11/23355	0.0420437	0.0784141	0.0350881	Runx1	1	91
BP	GO:1904779	regulation of protein localization to centrosome	0.010989	11/23355	0.0420437	0.0784141	0.0350881	Gsk3b	1	91
BP	GO:1905288	vascular associated smooth muscle cell apoptotic process	0.010989	11/23355	0.0420437	0.0784141	0.0350881	Pparg	1	91
BP	GO:1905459	regulation of vascular associated smooth muscle cell apoptotic process	0.010989	11/23355	0.0420437	0.0784141	0.0350881	Pparg	1	91
BP	GO:2000320	negative regulation of T-helper 17 cell differentiation	0.010989	11/23355	0.0420437	0.0784141	0.0350881	Rc3h1	1	91
BP	GO:2000322	regulation of glucocorticoid receptor signaling pathway	0.010989	11/23355	0.0420437	0.0784141	0.0350881	Arntl	1	91
BP	GO:2000727	positive regulation of cardiac muscle cell differentiation	0.010989	11/23355	0.0420437	0.0784141	0.0350881	Gsk3b	1	91
BP	GO:0009913	epidermal cell differentiation	0.032967	198/23355	0.0423606	0.078961	0.0353328	Hes1/Notch1/Tgfb2	3	91
MF	GO:0030331	estrogen receptor binding	0.0217391	49/22682	0.0169121	0.079089	0.0520977	Pparg/Lcor	2	92
BP	GO:0002532	production of molecular mediator involved in inflammatory response	0.021978	84/23355	0.0425938	0.0792183	0.0354479	Il6/Myd88	2	91
BP	GO:0050766	positive regulation of phagocytosis	0.021978	84/23355	0.0425938	0.0792183	0.0354479	Pparg/Ptprj	2	91
BP	GO:0051384	response to glucocorticoid	0.021978	84/23355	0.0425938	0.0792183	0.0354479	Hmgb1/Il6	2	91
BP	GO:0061515	myeloid cell development	0.021978	84/23355	0.0425938	0.0792183	0.0354479	Tal1/Arid4a	2	91
CC	GO:0005635	nuclear envelope	0.0659341	415/23177	0.00590092	0.0798894	0.064504	Lpin1/Insr/Sdcbp/Dnajb2/Rtn4/Otulinl	6	91
BP	GO:0046530	photoreceptor cell differentiation	0.021978	85/23355	0.043512	0.0808358	0.0361717	Notch1/Vegfa	2	91
BP	GO:0060113	inner ear receptor cell differentiation	0.021978	85/23355	0.043512	0.0808358	0.0361717	Hes1/Notch1	2	91
MF	GO:0005504	fatty acid binding	0.0217391	50/22682	0.0175708	0.0809787	0.0533424	Insr/Pparg	2	92
BP	GO:0044843	cell cycle G1/S phase transition	0.032967	203/23355	0.0450483	0.0829182	0.0371035	Akt1/Bach1/Camk2d	3	91
BP	GO:0099173	postsynapse organization	0.032967	203/23355	0.0450483	0.0829182	0.0371035	Insr/Rheb/Wnt5a	3	91
BP	GO:1902905	positive regulation of supramolecular fiber organization	0.032967	203/23355	0.0450483	0.0829182	0.0371035	Rhoa/Gpr65/Rictor	3	91
BP	GO:0046364	monosaccharide biosynthetic process	0.021978	87/23355	0.0453705	0.0829182	0.0371035	Il6/Tcf7l2	2	91
BP	GO:0003129	heart induction	0.010989	12/23355	0.045778	0.0829182	0.0371035	Wnt5a	1	91
BP	GO:0003157	endocardium development	0.010989	12/23355	0.045778	0.0829182	0.0371035	Notch1	1	91
BP	GO:0003183	mitral valve morphogenesis	0.010989	12/23355	0.045778	0.0829182	0.0371035	Notch1	1	91
BP	GO:0006213	pyrimidine nucleoside metabolic process	0.010989	12/23355	0.045778	0.0829182	0.0371035	Aicda	1	91
BP	GO:0007440	foregut morphogenesis	0.010989	12/23355	0.045778	0.0829182	0.0371035	Notch1	1	91
BP	GO:0010749	regulation of nitric oxide mediated signal transduction	0.010989	12/23355	0.045778	0.0829182	0.0371035	Vegfa	1	91
BP	GO:0014874	response to stimulus involved in regulation of muscle adaptation	0.010989	12/23355	0.045778	0.0829182	0.0371035	Hdac4	1	91
BP	GO:0015911	long-chain fatty acid import across plasma membrane	0.010989	12/23355	0.045778	0.0829182	0.0371035	Akt1	1	91
BP	GO:0021561	facial nerve development	0.010989	12/23355	0.045778	0.0829182	0.0371035	Egr2	1	91
BP	GO:0021610	facial nerve morphogenesis	0.010989	12/23355	0.045778	0.0829182	0.0371035	Egr2	1	91
BP	GO:0030949	positive regulation of vascular endothelial growth factor receptor signaling pathway	0.010989	12/23355	0.045778	0.0829182	0.0371035	Grb10	1	91
BP	GO:0031053	primary miRNA processing	0.010989	12/23355	0.045778	0.0829182	0.0371035	Il6	1	91
BP	GO:0031642	negative regulation of myelination	0.010989	12/23355	0.045778	0.0829182	0.0371035	Lpin1	1	91
BP	GO:0034392	negative regulation of smooth muscle cell apoptotic process	0.010989	12/23355	0.045778	0.0829182	0.0371035	Gsk3b	1	91
BP	GO:0035733	hepatic stellate cell activation	0.010989	12/23355	0.045778	0.0829182	0.0371035	Gsk3b	1	91
BP	GO:0045091	regulation of single stranded viral RNA replication via double stranded DNA intermediate	0.010989	12/23355	0.045778	0.0829182	0.0371035	Aicda	1	91
BP	GO:0045899	positive regulation of RNA polymerase II transcription preinitiation complex assembly	0.010989	12/23355	0.045778	0.0829182	0.0371035	Creb1	1	91
BP	GO:0046462	monoacylglycerol metabolic process	0.010989	12/23355	0.045778	0.0829182	0.0371035	Abhd16a	1	91
BP	GO:0048570	notochord morphogenesis	0.010989	12/23355	0.045778	0.0829182	0.0371035	Wnt5a	1	91
BP	GO:0051280	negative regulation of release of sequestered calcium ion into cytosol	0.010989	12/23355	0.045778	0.0829182	0.0371035	Tgfb2	1	91
BP	GO:0060068	vagina development	0.010989	12/23355	0.045778	0.0829182	0.0371035	Wnt5a	1	91
BP	GO:0060368	regulation of Fc receptor mediated stimulatory signaling pathway	0.010989	12/23355	0.045778	0.0829182	0.0371035	Ptprj	1	91
BP	GO:0060430	lung saccule development	0.010989	12/23355	0.045778	0.0829182	0.0371035	Creb1	1	91
BP	GO:0060439	trachea morphogenesis	0.010989	12/23355	0.045778	0.0829182	0.0371035	Mapk1	1	91
BP	GO:0060525	prostate glandular acinus development	0.010989	12/23355	0.045778	0.0829182	0.0371035	Notch1	1	91
BP	GO:0060767	epithelial cell proliferation involved in prostate gland development	0.010989	12/23355	0.045778	0.0829182	0.0371035	Notch1	1	91
BP	GO:0060872	semicircular canal development	0.010989	12/23355	0.045778	0.0829182	0.0371035	Zeb1	1	91
BP	GO:0070986	left/right axis specification	0.010989	12/23355	0.045778	0.0829182	0.0371035	Notch1	1	91
BP	GO:0071639	positive regulation of monocyte chemotactic protein-1 production	0.010989	12/23355	0.045778	0.0829182	0.0371035	Hmgb1	1	91
BP	GO:0071863	regulation of cell proliferation in bone marrow	0.010989	12/23355	0.045778	0.0829182	0.0371035	Il6	1	91
BP	GO:0072124	regulation of glomerular mesangial cell proliferation	0.010989	12/23355	0.045778	0.0829182	0.0371035	Il6ra	1	91
BP	GO:0072584	caveolin-mediated endocytosis	0.010989	12/23355	0.045778	0.0829182	0.0371035	Mapk1	1	91
BP	GO:0098532	histone H3-K27 trimethylation	0.010989	12/23355	0.045778	0.0829182	0.0371035	Lcor	1	91
BP	GO:0098693	regulation of synaptic vesicle cycle	0.010989	12/23355	0.045778	0.0829182	0.0371035	Prkar1b	1	91
BP	GO:0150079	negative regulation of neuroinflammatory response	0.010989	12/23355	0.045778	0.0829182	0.0371035	Pparg	1	91
BP	GO:1901142	insulin metabolic process	0.010989	12/23355	0.045778	0.0829182	0.0371035	Tcf7l2	1	91
BP	GO:1902510	regulation of apoptotic DNA fragmentation	0.010989	12/23355	0.045778	0.0829182	0.0371035	Il6	1	91
BP	GO:1902514	regulation of calcium ion transmembrane transport via high voltage-gated calcium channel	0.010989	12/23355	0.045778	0.0829182	0.0371035	Camk2d	1	91
BP	GO:1903800	positive regulation of production of miRNAs involved in gene silencing by miRNA	0.010989	12/23355	0.045778	0.0829182	0.0371035	Il6	1	91
BP	GO:1905668	positive regulation of protein localization to endosome	0.010989	12/23355	0.045778	0.0829182	0.0371035	Vegfa	1	91
BP	GO:2000317	negative regulation of T-helper 17 type immune response	0.010989	12/23355	0.045778	0.0829182	0.0371035	Rc3h1	1	91
BP	GO:2000402	negative regulation of lymphocyte migration	0.010989	12/23355	0.045778	0.0829182	0.0371035	Akt1	1	91
BP	GO:0001906	cell killing	0.032967	205/23355	0.0461466	0.0834951	0.0373616	Fadd/Mr1/Myd88	3	91
BP	GO:0006839	mitochondrial transport	0.032967	205/23355	0.0461466	0.0834951	0.0373616	Akt1/Gsk3b/Pmaip1	3	91
BP	GO:1901992	positive regulation of mitotic cell cycle phase transition	0.021978	88/23355	0.0463107	0.0837464	0.0374741	Akt1/Camk2d	2	91
BP	GO:0042475	odontogenesis of dentin-containing tooth	0.021978	89/23355	0.047258	0.0853667	0.0381991	Tcf7l2/Traf6	2	91
BP	GO:0050672	negative regulation of lymphocyte proliferation	0.021978	89/23355	0.047258	0.0853667	0.0381991	Inpp5d/Rc3h1	2	91
BP	GO:0001101	response to acid chemical	0.032967	208/23355	0.047819	0.086098	0.0385264	Socs1/Zeb1/Vegfa	3	91
BP	GO:0031032	actomyosin structure organization	0.032967	208/23355	0.047819	0.086098	0.0385264	Rhoa/S1pr1/Gpr65	3	91
BP	GO:0006417	regulation of translation	0.043956	350/23355	0.0480407	0.086098	0.0385264	Akt1/Il6/Mapk1/Rc3h1	4	91
BP	GO:0032024	positive regulation of insulin secretion	0.021978	90/23355	0.0482123	0.086098	0.0385264	Glul/Tcf7l2	2	91
BP	GO:0032526	response to retinoic acid	0.021978	90/23355	0.0482123	0.086098	0.0385264	Runx1/Creb1	2	91
BP	GO:0032945	negative regulation of mononuclear cell proliferation	0.021978	90/23355	0.0482123	0.086098	0.0385264	Inpp5d/Rc3h1	2	91
BP	GO:0046888	negative regulation of hormone secretion	0.021978	90/23355	0.0482123	0.086098	0.0385264	Il6/Pparg	2	91
BP	GO:0051341	regulation of oxidoreductase activity	0.021978	90/23355	0.0482123	0.086098	0.0385264	Akt1/Gsk3b	2	91
BP	GO:1903312	negative regulation of mRNA metabolic process	0.021978	90/23355	0.0482123	0.086098	0.0385264	Myd88/Vegfa	2	91
BP	GO:0008217	regulation of blood pressure	0.032967	210/23355	0.0489504	0.086098	0.0385264	Agtrap/Rhoa/Pparg	3	91
BP	GO:0002312	B cell activation involved in immune response	0.021978	91/23355	0.0491738	0.086098	0.0385264	Aicda/Il6	2	91
BP	GO:0031960	response to corticosteroid	0.021978	91/23355	0.0491738	0.086098	0.0385264	Hmgb1/Il6	2	91
BP	GO:0048525	negative regulation of viral process	0.021978	91/23355	0.0491738	0.086098	0.0385264	Aicda/Stat1	2	91
BP	GO:1903321	negative regulation of protein modification by small protein conjugation or removal	0.021978	91/23355	0.0491738	0.086098	0.0385264	Akt1/Dnajb2	2	91
BP	GO:0001553	luteinization	0.010989	13/23355	0.049498	0.086098	0.0385264	Runx1	1	91
BP	GO:0001781	neutrophil apoptotic process	0.010989	13/23355	0.049498	0.086098	0.0385264	Il6	1	91
BP	GO:0002517	T cell tolerance induction	0.010989	13/23355	0.049498	0.086098	0.0385264	Runx1	1	91
BP	GO:0002674	negative regulation of acute inflammatory response	0.010989	13/23355	0.049498	0.086098	0.0385264	Pparg	1	91
BP	GO:0003174	mitral valve development	0.010989	13/23355	0.049498	0.086098	0.0385264	Notch1	1	91
BP	GO:0003207	cardiac chamber formation	0.010989	13/23355	0.049498	0.086098	0.0385264	Notch1	1	91
BP	GO:0003306	Wnt signaling pathway involved in heart development	0.010989	13/23355	0.049498	0.086098	0.0385264	Wnt5a	1	91
BP	GO:0006983	ER overload response	0.010989	13/23355	0.049498	0.086098	0.0385264	Gsk3b	1	91
BP	GO:0007320	insemination	0.010989	13/23355	0.049498	0.086098	0.0385264	Ppp3r2	1	91
BP	GO:0021604	cranial nerve structural organization	0.010989	13/23355	0.049498	0.086098	0.0385264	Egr2	1	91
BP	GO:0031953	negative regulation of protein autophosphorylation	0.010989	13/23355	0.049498	0.086098	0.0385264	Enpp1	1	91
BP	GO:0032372	negative regulation of sterol transport	0.010989	13/23355	0.049498	0.086098	0.0385264	Irak1	1	91
BP	GO:0032375	negative regulation of cholesterol transport	0.010989	13/23355	0.049498	0.086098	0.0385264	Irak1	1	91
BP	GO:0032926	negative regulation of activin receptor signaling pathway	0.010989	13/23355	0.049498	0.086098	0.0385264	Ski	1	91
BP	GO:0033169	histone H3-K9 demethylation	0.010989	13/23355	0.049498	0.086098	0.0385264	Kdm7a	1	91
BP	GO:0033262	regulation of nuclear cell cycle DNA replication	0.010989	13/23355	0.049498	0.086098	0.0385264	Aicda	1	91
BP	GO:0036151	phosphatidylcholine acyl-chain remodeling	0.010989	13/23355	0.049498	0.086098	0.0385264	Nr1h3	1	91
BP	GO:0038094	Fc-gamma receptor signaling pathway	0.010989	13/23355	0.049498	0.086098	0.0385264	Ptprj	1	91
BP	GO:0038166	angiotensin-activated signaling pathway	0.010989	13/23355	0.049498	0.086098	0.0385264	Agtrap	1	91
BP	GO:0039692	single stranded viral RNA replication via double stranded DNA intermediate	0.010989	13/23355	0.049498	0.086098	0.0385264	Aicda	1	91
BP	GO:0040034	regulation of development, heterochronic	0.010989	13/23355	0.049498	0.086098	0.0385264	Hes1	1	91
BP	GO:0043471	regulation of cellular carbohydrate catabolic process	0.010989	13/23355	0.049498	0.086098	0.0385264	Hmgb1	1	91
BP	GO:0045136	development of secondary sexual characteristics	0.010989	13/23355	0.049498	0.086098	0.0385264	Wnt5a	1	91
BP	GO:0045628	regulation of T-helper 2 cell differentiation	0.010989	13/23355	0.049498	0.086098	0.0385264	Il6	1	91
BP	GO:0045799	positive regulation of chromatin assembly or disassembly	0.010989	13/23355	0.049498	0.086098	0.0385264	Tal1	1	91
BP	GO:0048070	regulation of developmental pigmentation	0.010989	13/23355	0.049498	0.086098	0.0385264	Zeb2	1	91
BP	GO:0048340	paraxial mesoderm morphogenesis	0.010989	13/23355	0.049498	0.086098	0.0385264	Wnt5a	1	91
BP	GO:0048548	regulation of pinocytosis	0.010989	13/23355	0.049498	0.086098	0.0385264	Nr1h3	1	91
BP	GO:0048742	regulation of skeletal muscle fiber development	0.010989	13/23355	0.049498	0.086098	0.0385264	Hdac4	1	91
BP	GO:0051974	negative regulation of telomerase activity	0.010989	13/23355	0.049498	0.086098	0.0385264	Pparg	1	91
BP	GO:0060179	male mating behavior	0.010989	13/23355	0.049498	0.086098	0.0385264	Hdac4	1	91
BP	GO:0060601	lateral sprouting from an epithelium	0.010989	13/23355	0.049498	0.086098	0.0385264	Wnt5a	1	91
BP	GO:0061085	regulation of histone H3-K27 methylation	0.010989	13/23355	0.049498	0.086098	0.0385264	Lcor	1	91
BP	GO:0061577	calcium ion transmembrane transport via high voltage-gated calcium channel	0.010989	13/23355	0.049498	0.086098	0.0385264	Camk2d	1	91
BP	GO:0070091	glucagon secretion	0.010989	13/23355	0.049498	0.086098	0.0385264	Il6	1	91
BP	GO:0070092	regulation of glucagon secretion	0.010989	13/23355	0.049498	0.086098	0.0385264	Il6	1	91
BP	GO:0070278	extracellular matrix constituent secretion	0.010989	13/23355	0.049498	0.086098	0.0385264	Notch1	1	91
BP	GO:0071285	cellular response to lithium ion	0.010989	13/23355	0.049498	0.086098	0.0385264	Pparg	1	91
BP	GO:0071380	cellular response to prostaglandin E stimulus	0.010989	13/23355	0.049498	0.086098	0.0385264	Akt1	1	91
BP	GO:0071679	commissural neuron axon guidance	0.010989	13/23355	0.049498	0.086098	0.0385264	Vegfa	1	91
BP	GO:0071838	cell proliferation in bone marrow	0.010989	13/23355	0.049498	0.086098	0.0385264	Il6	1	91
BP	GO:0072110	glomerular mesangial cell proliferation	0.010989	13/23355	0.049498	0.086098	0.0385264	Il6ra	1	91
BP	GO:0072376	protein activation cascade	0.010989	13/23355	0.049498	0.086098	0.0385264	F13a1	1	91
BP	GO:0072393	microtubule anchoring at microtubule organizing center	0.010989	13/23355	0.049498	0.086098	0.0385264	Gsk3b	1	91
BP	GO:0090085	regulation of protein deubiquitination	0.010989	13/23355	0.049498	0.086098	0.0385264	Dnajb2	1	91
BP	GO:0097201	negative regulation of transcription from RNA polymerase II promoter in response to stress	0.010989	13/23355	0.049498	0.086098	0.0385264	Dnajb1	1	91
BP	GO:0097421	liver regeneration	0.010989	13/23355	0.049498	0.086098	0.0385264	Il6	1	91
BP	GO:0150011	regulation of neuron projection arborization	0.010989	13/23355	0.049498	0.086098	0.0385264	Wnt5a	1	91
BP	GO:1901163	regulation of trophoblast cell migration	0.010989	13/23355	0.049498	0.086098	0.0385264	Vegfa	1	91
BP	GO:1903332	regulation of protein folding	0.010989	13/23355	0.049498	0.086098	0.0385264	Dnajb2	1	91
BP	GO:1903430	negative regulation of cell maturation	0.010989	13/23355	0.049498	0.086098	0.0385264	Gsk3b	1	91
BP	GO:1905666	regulation of protein localization to endosome	0.010989	13/23355	0.049498	0.086098	0.0385264	Vegfa	1	91
BP	GO:2000650	negative regulation of sodium ion transmembrane transporter activity	0.010989	13/23355	0.049498	0.086098	0.0385264	Camk2d	1	91
BP	GO:2000674	regulation of type B pancreatic cell apoptotic process	0.010989	13/23355	0.049498	0.086098	0.0385264	Tcf7l2	1	91
BP	GO:2000826	regulation of heart morphogenesis	0.010989	13/23355	0.049498	0.086098	0.0385264	Wnt5a	1	91
BP	GO:2000833	positive regulation of steroid hormone secretion	0.010989	13/23355	0.049498	0.086098	0.0385264	Runx1	1	91
BP	GO:2001223	negative regulation of neuron migration	0.010989	13/23355	0.049498	0.086098	0.0385264	Gsk3b	1	91
BP	GO:0042180	cellular ketone metabolic process	0.032967	212/23355	0.0500949	0.0870822	0.0389668	Akt1/Pparg/Nr1h3	3	91
BP	GO:0042490	mechanoreceptor differentiation	0.021978	92/23355	0.0501422	0.0870822	0.0389668	Hes1/Notch1	2	91
[truncated: 1,592 more rows]

## Sheet: B
ID	Description	GeneRatio	BgRatio	pvalue	p.adjust	qvalue	geneID	Count	query
mmu04380	Osteoclast differentiation	0.191176	128/8933	9.31859e-12	2.01281e-09	7.1606e-10	Akt1/Socs1/Creb1/Fos/Mitf/Pparg/Ppp3r2/Relb/Spi1/Stat1/Tgfb2/Traf6/Mapk1	13	68
mmu05161	Hepatitis B	0.191176	163/8933	2.02436e-10	2.18631e-08	7.77779e-09	Akt1/Creb1/Egr2/Fadd/Fos/Irak1/Il6/Myd88/Stat1/Tgfb2/Traf6/Mapk1/Ikbke	13	68
mmu05417	Lipid and atherosclerosis	0.205882	216/8933	5.9641e-10	3.77169e-08	1.34178e-08	Akt1/Rhoa/Fos/Irak1/Il6/Myd88/Pparg/Ppp3r2/Traf6/Mapk1/Ikbke/Gsk3b/Vav3/Camk2d	14	68
mmu05152	Tuberculosis	0.191176	180/8933	6.98461e-10	3.77169e-08	1.34178e-08	Akt1/Rhoa/Creb1/Fadd/Irak1/Il6/Myd88/Ppp3r2/Stat1/Tgfb2/Traf6/Mapk1/Camk2d	13	68
mmu04150	mTOR signaling pathway	0.176471	156/8933	1.64951e-09	7.12588e-08	2.53503e-08	Akt1/Rhoa/Lpin1/Grb10/Ins1/Insr/Rheb/Wnt1/Wnt5a/Mapk1/Gsk3b/Rictor	12	68
mmu04620	Toll-like receptor signaling pathway	0.147059	100/8933	3.32368e-09	1.19652e-07	4.25664e-08	Akt1/Fadd/Fos/Irak1/Il6/Myd88/Stat1/Traf6/Mapk1/Ikbke	10	68
mmu05165	Human papillomavirus infection	0.235294	362/8933	8.14607e-09	2.51364e-07	8.9423e-08	Akt1/Patj/Creb1/Fadd/Hes1/Notch1/Rheb/Stat1/Tcf7l2/Vegfa/Wnt1/Wnt5a/Mapk1/Ikbke/Gsk3b/Itga11	16	68
mmu05167	Kaposi sarcoma-associated herpesvirus infection	0.191176	224/8933	1.0143e-08	2.73861e-07	9.7426e-08	Akt1/Creb1/Fadd/Fos/Il6/Il6st/Ppp3r2/Stat1/Tcf7l2/Vegfa/Mapk1/Ikbke/Gsk3b	13	68
mmu04916	Melanogenesis	0.132353	100/8933	5.4726e-08	1.23495e-06	4.39334e-07	Adcy9/Creb1/Mitf/Tcf7l2/Wnt1/Wnt5a/Mapk1/Gsk3b/Camk2d	9	68
mmu05135	Yersinia infection	0.147059	134/8933	5.71736e-08	1.23495e-06	4.39334e-07	Akt1/Rhoa/Fos/Irak1/Il6/Myd88/Traf6/Mapk1/Gsk3b/Vav3	10	68
mmu05142	Chagas disease	0.132353	103/8933	7.0917e-08	1.39255e-06	4.95401e-07	Akt1/Fadd/Fos/Irak1/Il6/Myd88/Tgfb2/Traf6/Mapk1	9	68
mmu04936	Alcoholic liver disease	0.147059	141/8933	9.28538e-08	1.67137e-06	5.9459e-07	Akt1/Fadd/Lpin1/Irak1/Il6/Myd88/Tcf7l2/Traf6/Ikbke/Gsk3b	10	68
mmu05162	Measles	0.147059	146/8933	1.29166e-07	2.14615e-06	7.63493e-07	Akt1/Fadd/Fos/Irak1/Il6/Myd88/Stat1/Traf6/Ikbke/Gsk3b	10	68
mmu04625	C-type lectin receptor signaling pathway	0.132353	112/8933	1.47111e-07	2.26972e-06	8.07453e-07	Akt1/Rhoa/Egr2/Il6/Ppp3r2/Relb/Stat1/Mapk1/Ikbke	9	68
mmu05210	Colorectal cancer	0.117647	88/8933	2.93285e-07	4.2233e-06	1.50244e-06	Akt1/Rhoa/Fos/Tcf7l2/Tgfb2/Mapk1/Gsk3b/Pmaip1	8	68
mmu05166	Human T-cell leukemia virus 1 infection	0.176471	250/8933	3.21256e-07	4.33695e-06	1.54287e-06	Adcy9/Akt1/Creb1/Egr2/Fos/Il6/Ppp3r2/Relb/Spi1/Tgfb2/Ets1/Mapk1	12	68
mmu05163	Human cytomegalovirus infection	0.176471	256/8933	4.14799e-07	5.27039e-06	1.87494e-06	Adcy9/Akt1/Rhoa/Creb1/Fadd/Il6/Il6ra/Ppp3r2/Rheb/Vegfa/Mapk1/Gsk3b	12	68
mmu05140	Leishmaniasis	0.102941	70/8933	8.86389e-07	1.06367e-05	3.784e-06	Fos/Irak1/Myd88/Stat1/Tgfb2/Traf6/Mapk1	7	68
mmu04659	Th17 cell differentiation	0.117647	105/8933	1.14874e-06	1.30594e-05	4.64588e-06	Runx1/Fos/Il6/Il6ra/Il6st/Ppp3r2/Stat1/Mapk1	8	68
mmu04917	Prolactin signaling pathway	0.102941	74/8933	1.29909e-06	1.40302e-05	4.99124e-06	Akt1/Socs1/Fos/Ins1/Stat1/Mapk1/Gsk3b	7	68
mmu05224	Breast cancer	0.132353	147/8933	1.49354e-06	1.53621e-05	5.46508e-06	Akt1/Fos/Hes1/Notch1/Tcf7l2/Wnt1/Wnt5a/Mapk1/Gsk3b	9	68
mmu05145	Toxoplasmosis	0.117647	110/8933	1.63806e-06	1.60125e-05	5.69647e-06	Akt1/Socs1/Irak1/Myd88/Stat1/Tgfb2/Traf6/Mapk1	8	68
mmu05133	Pertussis	0.102941	77/8933	1.70504e-06	1.60125e-05	5.69647e-06	Rhoa/Fos/Irak1/Il6/Myd88/Traf6/Mapk1	7	68
mmu04010	MAPK signaling pathway	0.176471	294/8933	1.80491e-06	1.62442e-05	5.77887e-06	Akt1/Fos/Irak1/Ins1/Insr/Myd88/Ppp3r2/Relb/Tgfb2/Traf6/Vegfa/Mapk1	12	68
mmu04066	HIF-1 signaling pathway	0.117647	114/8933	2.1481e-06	1.82586e-05	6.49549e-06	Akt1/Il6/Il6ra/Ins1/Insr/Vegfa/Mapk1/Camk2d	8	68
mmu05171	Coronavirus disease - COVID-19	0.161765	247/8933	2.20102e-06	1.82586e-05	6.49549e-06	Fos/Irak1/Il6/Il6ra/Il6st/Myd88/Stat1/Traf6/Mapk1/Ikbke/F13a1	11	68
mmu04662	B cell receptor signaling pathway	0.102941	81/8933	2.40695e-06	1.82586e-05	6.49549e-06	Akt1/Fos/Inpp5d/Ppp3r2/Mapk1/Gsk3b/Vav3	7	68
mmu04935	Growth hormone synthesis, secretion and action	0.117647	116/8933	2.45011e-06	1.82586e-05	6.49549e-06	Adcy9/Akt1/Socs1/Creb1/Fos/Stat1/Mapk1/Gsk3b	8	68
mmu04932	Non-alcoholic fatty liver disease	0.132353	156/8933	2.45138e-06	1.82586e-05	6.49549e-06	Akt1/Fos/Il6/Il6ra/Ins1/Insr/Pparg/Nr1h3/Gsk3b	9	68
mmu05160	Hepatitis C	0.132353	165/8933	3.89816e-06	2.80667e-05	9.98475e-06	Akt1/Cldn1/Fadd/Stat1/Traf6/Nr1h3/Mapk1/Ikbke/Gsk3b	9	68
mmu05235	PD-L1 expression and PD-1 checkpoint pathway in cancer	0.102941	88/8933	4.2137e-06	2.936e-05	1.04448e-05	Akt1/Fos/Myd88/Ppp3r2/Stat1/Traf6/Mapk1	7	68
mmu04310	Wnt signaling pathway	0.132353	168/8933	4.52085e-06	3.05157e-05	1.0856e-05	Rhoa/Ppp3r2/Tcf7l2/Tle4/Wnt1/Wnt5a/Gsk3b/Camk2d/Znrf3	9	68
mmu04211	Longevity regulating pathway	0.102941	90/8933	4.89999e-06	3.20727e-05	1.14099e-05	Adcy9/Akt1/Creb1/Ins1/Insr/Pparg/Rheb	7	68
mmu04657	IL-17 signaling pathway	0.102941	91/8933	5.27659e-06	3.35218e-05	1.19254e-05	Fadd/Fos/Il6/Traf6/Mapk1/Ikbke/Gsk3b	7	68
mmu04068	FoxO signaling pathway	0.117647	131/8933	6.09637e-06	3.76233e-05	1.33845e-05	Akt1/S1pr1/Il6/Ins1/Insr/Tgfb2/Mapk1/Sgk3	8	68
mmu05169	Epstein-Barr virus infection	0.147059	231/8933	8.59297e-06	5.15578e-05	1.83417e-05	Akt1/Fadd/Hes1/Irak1/Il6/Myd88/Relb/Stat1/Traf6/Ikbke	10	68
mmu05215	Prostate cancer	0.102941	99/8933	9.25047e-06	5.37481e-05	1.91209e-05	Akt1/Creb1/Ins1/Tcf7l2/Zeb1/Mapk1/Gsk3b	7	68
mmu04910	Insulin signaling pathway	0.117647	139/8933	9.45569e-06	5.37481e-05	1.91209e-05	Akt1/Socs1/Ins1/Insr/Prkar1b/Rheb/Mapk1/Gsk3b	8	68
mmu04660	T cell receptor signaling pathway	0.102941	103/8933	1.20199e-05	6.65717e-05	2.36829e-05	Akt1/Rhoa/Fos/Ppp3r2/Mapk1/Gsk3b/Vav3	7	68
mmu04151	PI3K-Akt signaling pathway	0.176471	359/8933	1.40641e-05	7.59462e-05	2.70179e-05	Akt1/Creb1/Il6/Il6ra/Ins1/Insr/Rheb/Vegfa/Mapk1/Gsk3b/Sgk3/Itga11	12	68
mmu04931	Insulin resistance	0.102941	110/8933	1.85112e-05	9.75226e-05	3.46937e-05	Akt1/Creb1/Il6/Ins1/Insr/Nr1h3/Gsk3b	7	68
mmu05132	Salmonella infection	0.147059	253/8933	1.90346e-05	9.78922e-05	3.48252e-05	Akt1/Rhoa/Fadd/Fos/Irak1/Il6/Myd88/Tcf7l2/Traf6/Mapk1	10	68
mmu05205	Proteoglycans in cancer	0.132353	205/8933	2.25975e-05	0.000113513	4.03823e-05	Akt1/Rhoa/Tgfb2/Vegfa/Wnt1/Wnt5a/Mapk1/Vav3/Camk2d	9	68
mmu01521	EGFR tyrosine kinase inhibitor resistance	0.0882353	79/8933	2.7939e-05	0.000137155	4.8793e-05	Akt1/Il6/Il6ra/Vegfa/Mapk1/Gsk3b	6	68
mmu04934	Cushing syndrome	0.117647	162/8933	2.88748e-05	0.000138599	4.93067e-05	Adcy9/Creb1/Tcf7l2/Wnt1/Wnt5a/Mapk1/Gsk3b/Camk2d	8	68
mmu04722	Neurotrophin signaling pathway	0.102941	121/8933	3.43855e-05	0.000161462	5.74403e-05	Akt1/Rhoa/Irak1/Traf6/Mapk1/Gsk3b/Camk2d	7	68
mmu04022	cGMP-PKG signaling pathway	0.117647	173/8933	4.62355e-05	0.00020806	7.40173e-05	Adcy9/Akt1/Rhoa/Creb1/Ins1/Insr/Ppp3r2/Mapk1	8	68
mmu05164	Influenza A	0.117647	173/8933	4.62355e-05	0.00020806	7.40173e-05	Akt1/Fadd/Il6/Myd88/Stat1/Mapk1/Ikbke/Dnajb1	8	68
mmu04658	Th1 and Th2 cell differentiation	0.0882353	88/8933	5.16288e-05	0.000227588	8.09647e-05	Fos/Maf/Notch1/Ppp3r2/Stat1/Mapk1	6	68
mmu04550	Signaling pathways regulating pluripotency of stem cells	0.102941	140/8933	8.72761e-05	0.000377033	0.00013413	Akt1/Il6st/Jarid2/Wnt1/Wnt5a/Mapk1/Gsk3b	7	68
mmu04933	AGE-RAGE signaling pathway in diabetic complications	0.0882353	101/8933	0.000111747	0.000473281	0.00016837	Akt1/Il6/Stat1/Tgfb2/Vegfa/Mapk1	6	68
mmu04072	Phospholipase D signaling pathway	0.102941	149/8933	0.000129103	0.000536272	0.000190779	Adcy9/Akt1/Rhoa/Ins1/Insr/Rheb/Mapk1	7	68
mmu05010	Alzheimer disease	0.161765	383/8933	0.000131979	0.000537876	0.00019135	Akt1/Fadd/Il6/Ins1/Insr/Ppp3r2/Wnt1/Wnt5a/Mapk1/Gsk3b/Rtn4	11	68
mmu05226	Gastric cancer	0.102941	150/8933	0.000134613	0.000538453	0.000191555	Akt1/Tcf7l2/Tgfb2/Wnt1/Wnt5a/Mapk1/Gsk3b	7	68
mmu05211	Renal cell carcinoma	0.0735294	68/8933	0.000158413	0.000622129	0.000221323	Akt1/Tgfb2/Vegfa/Ets1/Mapk1	5	68
mmu04928	Parathyroid hormone synthesis, secretion and action	0.0882353	108/8933	0.000161844	0.000624255	0.000222079	Adcy9/Rhoa/Creb1/Fos/Mafb/Mapk1	6	68
mmu05221	Acute myeloid leukemia	0.0735294	70/8933	0.000181781	0.000688853	0.00024506	Akt1/Runx1/Spi1/Tcf7l2/Mapk1	5	68
mmu04621	NOD-like receptor signaling pathway	0.117647	211/8933	0.000185635	0.000691331	0.000245941	Rhoa/Fadd/Il6/Myd88/Stat1/Traf6/Mapk1/Ikbke	8	68
mmu04520	Adherens junction	0.0735294	71/8933	0.000194408	0.000711313	0.00025305	Rhoa/Insr/Ptprj/Tcf7l2/Mapk1	5	68
mmu04725	Cholinergic synapse	0.0882353	112/8933	0.000197587	0.000711313	0.00025305	Adcy9/Akt1/Creb1/Fos/Mapk1/Camk2d	6	68
mmu04015	Rap1 signaling pathway	0.117647	214/8933	0.000204506	0.000722657	0.000257085	Adcy9/Akt1/Rhoa/Ins1/Insr/Vegfa/Mapk1/Vav3	8	68
mmu04668	TNF signaling pathway	0.0882353	113/8933	0.000207429	0.000722657	0.000257085	Akt1/Creb1/Fadd/Fos/Il6/Mapk1	6	68
mmu04024	cAMP signaling pathway	0.117647	218/8933	0.000232097	0.000795762	0.000283093	Adcy9/Akt1/Rhoa/Creb1/Fos/Mapk1/Vav3/Camk2d	8	68
mmu05212	Pancreatic cancer	0.0735294	76/8933	0.000267887	0.000904119	0.000321641	Akt1/Stat1/Tgfb2/Vegfa/Mapk1	5	68
mmu04919	Thyroid hormone signaling pathway	0.0882353	120/8933	0.000287662	0.000941643	0.00033499	Akt1/Notch1/Rheb/Stat1/Mapk1/Gsk3b	6	68
mmu05207	Chemical carcinogenesis - receptor activation	0.117647	225/8933	0.000287724	0.000941643	0.00033499	Adcy9/Akt1/Creb1/Fos/Vegfa/Wnt1/Mapk1/Ikbke	8	68
mmu05225	Hepatocellular carcinoma	0.102941	174/8933	0.000336098	0.00108354	0.000385469	Akt1/Tcf7l2/Tgfb2/Wnt1/Wnt5a/Mapk1/Gsk3b	7	68
mmu04152	AMPK signaling pathway	0.0882353	126/8933	0.000374278	0.00118888	0.000422946	Akt1/Creb1/Ins1/Insr/Pparg/Rheb	6	68
mmu04926	Relaxin signaling pathway	0.0882353	129/8933	0.000424624	0.00132926	0.000472884	Adcy9/Akt1/Creb1/Fos/Vegfa/Mapk1	6	68
mmu05170	Human immunodeficiency virus 1 infection	0.117647	240/8933	0.000444112	0.00136059	0.000484032	Akt1/Fadd/Fos/Irak1/Myd88/Ppp3r2/Traf6/Mapk1	8	68
mmu05206	MicroRNAs in cancer	0.132353	303/8933	0.000447232	0.00136059	0.000484032	Rhoa/Socs1/Notch1/Zeb1/Tgfb2/Vegfa/Zeb2/Mapk1/Hdac4	9	68
mmu04930	Type II diabetes mellitus	0.0588235	48/8933	0.000464424	0.00139327	0.000495657	Socs1/Ins1/Insr/Mapk1	4	68
mmu04218	Cellular senescence	0.102941	184/8933	0.000471253	0.00139439	0.000496056	Akt1/Il6/Ppp3r2/Rheb/Tgfb2/Ets1/Mapk1	7	68
mmu04728	Dopaminergic synapse	0.0882353	135/8933	0.000541123	0.00157949	0.000561905	Akt1/Arntl/Creb1/Fos/Gsk3b/Camk2d	6	68
mmu04062	Chemokine signaling pathway	0.102941	192/8933	0.000608062	0.00175122	0.000622997	Adcy9/Akt1/Rhoa/Stat1/Mapk1/Gsk3b/Vav3	7	68
mmu01522	Endocrine resistance	0.0735294	93/8933	0.000682152	0.00193875	0.000689711	Adcy9/Akt1/Fos/Notch1/Mapk1	5	68
mmu04140	Autophagy - animal	0.0882353	142/8933	0.000706986	0.00198323	0.000705536	Akt1/Hmgb1/Ins1/Rheb/Traf6/Mapk1	6	68
mmu04510	Focal adhesion	0.102941	201/8933	0.000797969	0.00220976	0.000786124	Akt1/Rhoa/Vegfa/Mapk1/Gsk3b/Vav3/Itga11	7	68
mmu04923	Regulation of lipolysis in adipocytes	0.0588235	56/8933	0.00083752	0.00228993	0.000814643	Adcy9/Akt1/Ins1/Insr	4	68
mmu04713	Circadian entrainment	0.0735294	98/8933	0.000865664	0.00233729	0.000831493	Adcy9/Creb1/Fos/Mapk1/Camk2d	5	68
mmu04370	VEGF signaling pathway	0.0588235	58/8933	0.000956477	0.0025195	0.000896314	Akt1/Ppp3r2/Vegfa/Mapk1	4	68
mmu05213	Endometrial cancer	0.0588235	58/8933	0.000956477	0.0025195	0.000896314	Akt1/Tcf7l2/Mapk1/Gsk3b	4	68
mmu04921	Oxytocin signaling pathway	0.0882353	153/8933	0.00104437	0.00271787	0.000966882	Adcy9/Rhoa/Fos/Ppp3r2/Mapk1/Camk2d	6	68
mmu04390	Hippo signaling pathway	0.0882353	157/8933	0.00119373	0.00306958	0.00109201	Patj/Tcf7l2/Tgfb2/Wnt1/Wnt5a/Gsk3b	6	68
mmu04213	Longevity regulating pathway - multiple species	0.0588235	62/8933	0.00122926	0.00308744	0.00109836	Adcy9/Akt1/Ins1/Insr	4	68
mmu05321	Inflammatory bowel disease	0.0588235	62/8933	0.00122926	0.00308744	0.00109836	Il6/Maf/Stat1/Tgfb2	4	68
mmu05217	Basal cell carcinoma	0.0588235	63/8933	0.00130514	0.00324035	0.00115276	Tcf7l2/Wnt1/Wnt5a/Gsk3b	4	68
mmu05202	Transcriptional misregulation in cancer	0.102941	223/8933	0.00146265	0.00359015	0.0012772	Runx1/Il6/Maf/Mitf/Pparg/Spi1/Zeb1	7	68
mmu04664	Fc epsilon RI signaling pathway	0.0588235	66/8933	0.00155239	0.00376761	0.00134033	Akt1/Inpp5d/Mapk1/Vav3	4	68
mmu04630	JAK-STAT signaling pathway	0.0882353	168/8933	0.00168969	0.00404364	0.00143853	Akt1/Socs1/Il6/Il6ra/Il6st/Stat1	6	68
mmu05203	Viral carcinogenesis	0.102941	229/8933	0.00170357	0.00404364	0.00143853	Rhoa/Creb1/Egr2/Il6st/Mapk1/Pmaip1/Hdac4	7	68
mmu05031	Amphetamine addiction	0.0588235	69/8933	0.00183056	0.00426217	0.00151627	Creb1/Fos/Ppp3r2/Camk2d	4	68
mmu04014	Ras signaling pathway	0.102941	232/8933	0.0018351	0.00426217	0.00151627	Akt1/Rhoa/Ins1/Insr/Vegfa/Ets1/Mapk1	7	68
mmu04114	Oocyte meiosis	0.0735294	121/8933	0.00221532	0.00509053	0.00181096	Adcy9/Ins1/Ppp3r2/Mapk1/Camk2d	5	68
mmu04360	Axon guidance	0.0882353	181/8933	0.00246267	0.00559933	0.00199196	Rhoa/Ppp3r2/Wnt5a/Mapk1/Gsk3b/Camk2d	6	68
mmu05220	Chronic myeloid leukemia	0.0588235	76/8933	0.00261063	0.00587393	0.00208965	Akt1/Runx1/Tgfb2/Mapk1	4	68
mmu05216	Thyroid cancer	0.0441176	37/8933	0.00272427	0.00606642	0.00215813	Pparg/Tcf7l2/Mapk1	3	68
mmu04960	Aldosterone-regulated sodium reabsorption	0.0441176	38/8933	0.00294179	0.00648395	0.00230667	Ins1/Insr/Mapk1	3	68
mmu01524	Platinum drug resistance	0.0588235	80/8933	0.00314592	0.00686383	0.00244181	Akt1/Fadd/Mapk1/Pmaip1	4	68
mmu04915	Estrogen signaling pathway	0.0735294	134/8933	0.00344882	0.00744946	0.00265015	Adcy9/Akt1/Creb1/Fos/Mapk1	5	68
mmu04210	Apoptosis	0.0735294	136/8933	0.00367508	0.00785958	0.00279605	Akt1/Fadd/Fos/Mapk1/Pmaip1	5	68
mmu04012	ErbB signaling pathway	0.0588235	84/8933	0.00375179	0.00794497	0.00282643	Akt1/Mapk1/Gsk3b/Camk2d	4	68
mmu04911	Insulin secretion	0.0588235	86/8933	0.00408252	0.00856139	0.00304572	Adcy9/Creb1/Ins1/Camk2d	4	68
mmu05323	Rheumatoid arthritis	0.0588235	87/8933	0.00425505	0.00883742	0.00314392	Fos/Il6/Tgfb2/Vegfa	4	68
mmu04666	Fc gamma R-mediated phagocytosis	0.0588235	92/8933	0.00519205	0.0105731	0.0037614	Akt1/Inpp5d/Mapk1/Vav3	4	68
mmu04914	Progesterone-mediated oocyte maturation	0.0588235	92/8933	0.00519205	0.0105731	0.0037614	Adcy9/Akt1/Ins1/Mapk1	4	68
mmu05415	Diabetic cardiomyopathy	0.0882353	211/8933	0.00523762	0.0105731	0.0037614	Akt1/Ins1/Insr/Tgfb2/Gsk3b/Camk2d	6	68
mmu04350	TGF-beta signaling pathway	0.0588235	95/8933	0.0058159	0.0116318	0.00413802	Rhoa/Tgfb2/Tgif1/Mapk1	4	68
mmu04261	Adrenergic signaling in cardiomyocytes	0.0735294	152/8933	0.00588532	0.0116627	0.004149	Adcy9/Akt1/Creb1/Mapk1/Camk2d	5	68
mmu05231	Choline metabolism in cancer	0.0588235	98/8933	0.00648798	0.01274	0.00453227	Akt1/Fos/Rheb/Mapk1	4	68
mmu05168	Herpes simplex virus 1 infection	0.132353	459/8933	0.00764748	0.0148816	0.00529413	Akt1/Fadd/Irak1/Il6/Myd88/Rheb/Stat1/Traf6/Ikbke	9	68
mmu04922	Glucagon signaling pathway	0.0588235	104/8933	0.007983	0.0153958	0.00547706	Akt1/Creb1/Ppp3r2/Camk2d	4	68
mmu04064	NF-kappa B signaling pathway	0.0588235	105/8933	0.00825236	0.0157744	0.00561176	Irak1/Myd88/Relb/Traf6	4	68
mmu05144	Malaria	0.0441176	57/8933	0.00920782	0.0174464	0.00620656	Il6/Myd88/Tgfb2	3	68
mmu04330	Notch signaling pathway	0.0441176	60/8933	0.0105961	0.0197833	0.00703792	Hes1/Notch1/Tle4	3	68
mmu04724	Glutamatergic synapse	0.0588235	113/8933	0.0106244	0.0197833	0.00703792	Adcy9/Glul/Ppp3r2/Mapk1	4	68
mmu04217	Necroptosis	0.0735294	176/8933	0.0107535	0.0198526	0.00706257	Fadd/Glul/Hmgb1/Stat1/Camk2d	5	68
mmu04913	Ovarian steroidogenesis	0.0441176	63/8933	0.0120995	0.0221482	0.00787922	Adcy9/Ins1/Insr	3	68
mmu04720	Long-term potentiation	0.0441176	67/8933	0.0142856	0.0259302	0.00922469	Ppp3r2/Mapk1/Camk2d	3	68
mmu04071	Sphingolipid signaling pathway	0.0588235	124/8933	0.0145488	0.0259714	0.00923932	Akt1/Rhoa/S1pr1/Mapk1	4	68
mmu04611	Platelet activation	0.0588235	124/8933	0.0145488	0.0259714	0.00923932	Adcy9/Akt1/Rhoa/Mapk1	4	68
mmu05020	Prion disease	0.0882353	268/8933	0.0159544	0.0282083	0.0100351	Creb1/Il6/Notch1/Ppp3r2/Mapk1/Gsk3b	6	68
mmu04622	RIG-I-like receptor signaling pathway	0.0441176	70/8933	0.0160631	0.0282083	0.0100351	Fadd/Traf6/Ikbke	3	68
mmu05218	Melanoma	0.0441176	72/8933	0.0173142	0.0301602	0.0107295	Akt1/Mitf/Mapk1	3	68
mmu04950	Maturity onset diabetes of the young	0.0294118	27/8933	0.0177285	0.0306348	0.0108983	Hes1/Ins1	2	68
mmu05214	Glioma	0.0441176	74/8933	0.0186185	0.0319174	0.0113546	Akt1/Mapk1/Camk2d	3	68
mmu04371	Apelin signaling pathway	0.0588235	137/8933	0.0202439	0.0344307	0.0122487	Adcy9/Akt1/Mapk1/Hdac4	4	68
mmu04710	Circadian rhythm	0.0294118	30/8933	0.0216526	0.0365388	0.0129987	Arntl/Creb1	2	68
mmu04215	Apoptosis - multiple species	0.0294118	32/8933	0.0244501	0.0409396	0.0145643	Fadd/Pmaip1	2	68
mmu04810	Regulation of actin cytoskeleton	0.0735294	220/8933	0.0257404	0.0425572	0.0151397	Rhoa/Ins1/Mapk1/Vav3/Itga11	5	68
mmu05022	Pathways of neurodegeneration - multiple diseases	0.117647	471/8933	0.0258776	0.0425572	0.0151397	Fadd/Il6/Ppp3r2/Wnt1/Wnt5a/Mapk1/Gsk3b/Camk2d	8	68
mmu05418	Fluid shear stress and atherosclerosis	0.0588235	148/8933	0.0260072	0.0425572	0.0151397	Akt1/Rhoa/Fos/Vegfa	4	68
mmu05208	Chemical carcinogenesis - reactive oxygen species	0.0735294	222/8933	0.0266343	0.0432557	0.0153882	Akt1/Fos/Ptprj/Vegfa/Mapk1	5	68
mmu04912	GnRH signaling pathway	0.0441176	90/8933	0.0309765	0.0499323	0.0177634	Adcy9/Mapk1/Camk2d	3	68
mmu05410	Hypertrophic cardiomyopathy	0.0441176	91/8933	0.0318623	0.0509796	0.018136	Il6/Tgfb2/Itga11	3	68
mmu05414	Dilated cardiomyopathy	0.0441176	94/8933	0.0345989	0.0549512	0.0195489	Adcy9/Tgfb2/Itga11	3	68
mmu05143	African trypanosomiasis	0.0294118	39/8933	0.0353081	0.0556238	0.0197882	Il6/Myd88	2	68
mmu04061	Viral protein interaction with cytokine and cytokine receptor	0.0441176	95/8933	0.0355375	0.0556238	0.0197882	Il6/Il6ra/Il6st	3	68
mmu04530	Tight junction	0.0588235	167/8933	0.0380887	0.0591882	0.0210562	Rhoa/Runx1/Patj/Cldn1	4	68
mmu05219	Bladder cancer	0.0294118	41/8933	0.0386963	0.0597028	0.0212393	Vegfa/Mapk1	2	68
mmu04672	Intestinal immune network for IgA production	0.0294118	43/8933	0.0422033	0.0646072	0.022984	Aicda/Il6	2	68
mmu04925	Aldosterone synthesis and secretion	0.0441176	102/8933	0.0424732	0.0646072	0.022984	Adcy9/Creb1/Camk2d	3	68
mmu04962	Vasopressin-regulated water reabsorption	0.0294118	44/8933	0.0440001	0.0664617	0.0236438	Adcy9/Creb1	2	68
mmu04670	Leukocyte transendothelial migration	0.0441176	118/8933	0.0606645	0.0909968	0.0323722	Rhoa/Cldn1/Vav3	3	68
mmu04650	Natural killer cell mediated cytotoxicity	0.0441176	121/8933	0.0644242	0.0959698	0.0341413	Ppp3r2/Mapk1/Vav3	3	68
mmu04613	Neutrophil extracellular trap formation	0.0588235	207/8933	0.0725041	0.107266	0.03816	Akt1/Hmgb1/Mapk1/Hdac4	4	68
mmu05134	Legionellosis	0.0294118	61/8933	0.0784451	0.115266	0.041006	Il6/Myd88	2	68
mmu04623	Cytosolic DNA-sensing pathway	0.0294118	63/8933	0.0829221	0.120209	0.0427645	Il6/Ikbke	2	68
mmu04929	GnRH secretion	0.0294118	63/8933	0.0829221	0.120209	0.0427645	Akt1/Mapk1	2	68
mmu04270	Vascular smooth muscle contraction	0.0441176	144/8933	0.0966215	0.138472	0.0492616	Adcy9/Rhoa/Mapk1	3	68
mmu05230	Central carbon metabolism in cancer	0.0294118	69/8933	0.0968024	0.138472	0.0492616	Akt1/Mapk1	2	68
mmu04714	Thermogenesis	0.0588235	231/8933	0.0988094	0.140413	0.0499521	Adcy9/Creb1/Pparg/Rheb	4	68
mmu04927	Cortisol synthesis and secretion	0.0294118	72/8933	0.103975	0.145836	0.0518811	Adcy9/Creb1	2	68
mmu05223	Non-small cell lung cancer	0.0294118	72/8933	0.103975	0.145836	0.0518811	Akt1/Mapk1	2	68
mmu04918	Thyroid hormone synthesis	0.0294118	74/8933	0.108837	0.151669	0.0539564	Adcy9/Creb1	2	68
mmu04020	Calcium signaling pathway	0.0588235	240/8933	0.109691	0.151879	0.0540311	Adcy9/Ppp3r2/Vegfa/Camk2d	4	68
mmu04971	Gastric acid secretion	0.0294118	75/8933	0.11129	0.153113	0.0544699	Adcy9/Camk2d	2	68
mmu04924	Renin secretion	0.0294118	76/8933	0.113758	0.155517	0.0553254	Creb1/Ppp3r2	2	68
mmu05412	Arrhythmogenic right ventricular cardiomyopathy	0.0294118	77/8933	0.11624	0.157911	0.056177	Tcf7l2/Itga11	2	68
mmu00910	Nitrogen metabolism	0.0147059	17/8933	0.121922	0.164595	0.0585546	Glul	1	68
mmu04540	Gap junction	0.0294118	86/8933	0.139166	0.186707	0.0664211	Adcy9/Mapk1	2	68
mmu00220	Arginine biosynthesis	0.0147059	20/8933	0.141862	0.189149	0.0672899	Glul	1	68
mmu03320	PPAR signaling pathway	0.0294118	89/8933	0.147016	0.193631	0.0688844	Pparg/Nr1h3	2	68
mmu04727	GABAergic synapse	0.0294118	89/8933	0.147016	0.193631	0.0688844	Adcy9/Glul	2	68
mmu00770	Pantothenate and CoA biosynthesis	0.0147059	21/8933	0.148409	0.194281	0.0691155	Enpp1	1	68
mmu05222	Small cell lung cancer	0.0294118	93/8933	0.157622	0.205099	0.0729641	Akt1/Traf6	2	68
mmu04640	Hematopoietic cell lineage	0.0294118	94/8933	0.160297	0.20733	0.0737578	Il6/Il6ra	2	68
mmu04060	Cytokine-cytokine receptor interaction	0.0588235	292/8933	0.181921	0.233898	0.0832095	Il6/Il6ra/Il6st/Tgfb2	4	68
mmu05146	Amoebiasis	0.0294118	107/8933	0.195746	0.250185	0.0890033	Il6/Tgfb2	2	68
mmu05034	Alcoholism	0.0441176	205/8933	0.204703	0.25915	0.0921926	Creb1/Mapk1/Hdac4	3	68
mmu01523	Antifolate resistance	0.0147059	30/8933	0.20516	0.25915	0.0921926	Il6	1	68
mmu04972	Pancreatic secretion	0.0294118	114/8933	0.215235	0.270295	0.0961577	Adcy9/Rhoa	2	68
mmu00630	Glyoxylate and dicarboxylate metabolism	0.0147059	32/8933	0.217256	0.271256	0.0964996	Glul	1	68
mmu00500	Starch and sucrose metabolism	0.0147059	34/8933	0.229171	0.284488	0.101207	Enpp1	1	68
mmu03410	Base excision repair	0.0147059	36/8933	0.240907	0.295658	0.105181	Hmgb1	1	68
mmu05340	Primary immunodeficiency	0.0147059	36/8933	0.240907	0.295658	0.105181	Aicda	1	68
mmu04110	Cell cycle	0.0294118	125/8933	0.246194	0.30044	0.106882	Tgfb2/Gsk3b	2	68
mmu04750	Inflammatory mediator regulation of TRP channels	0.0294118	127/8933	0.251849	0.305614	0.108722	Adcy9/Camk2d	2	68
mmu00250	Alanine, aspartate and glutamate metabolism	0.0147059	39/8933	0.258181	0.311549	0.110834	Glul	1	68
mmu00230	Purine metabolism	0.0294118	133/8933	0.268835	0.321592	0.114406	Adcy9/Enpp1	2	68
mmu00760	Nicotinate and nicotinamide metabolism	0.0147059	41/8933	0.269482	0.321592	0.114406	Enpp1	1	68
mmu04973	Carbohydrate digestion and absorption	0.0147059	48/8933	0.307714	0.362056	0.128802	Akt1	1	68
mmu05030	Cocaine addiction	0.0147059	48/8933	0.307714	0.362056	0.128802	Creb1	1	68
mmu04120	Ubiquitin mediated proteolysis	0.0294118	147/8933	0.308418	0.362056	0.128802	Socs1/Traf6	2	68
mmu04723	Retrograde endocannabinoid signaling	0.0294118	148/8933	0.311235	0.363388	0.129275	Adcy9/Mapk1	2	68
mmu03460	Fanconi anemia pathway	0.0147059	51/8933	0.32349	0.375665	0.133643	Hes1	1	68
mmu00240	Pyrimidine metabolism	0.0147059	57/8933	0.353985	0.408881	0.14546	Enpp1	1	68
mmu04340	Hedgehog signaling pathway	0.0147059	58/8933	0.358934	0.412393	0.146709	Gsk3b	1	68
mmu04730	Long-term depression	0.0147059	60/8933	0.368721	0.421395	0.149912	Mapk1	1	68
mmu04961	Endocrine and other factor-regulated calcium reabsorption	0.0147059	61/8933	0.373559	0.424678	0.151079	Adcy9	1	68
mmu04141	Protein processing in endoplasmic reticulum	0.0294118	172/8933	0.377924	0.425655	0.151427	Dnajb2/Dnajb1	2	68
mmu00561	Glycerolipid metabolism	0.0147059	62/8933	0.37836	0.425655	0.151427	Lpin1	1	68
mmu05332	Graft-versus-host disease	0.0147059	63/8933	0.383125	0.428783	0.15254	Il6	1	68
mmu04137	Mitophagy - animal	0.0147059	68/8933	0.406417	0.452505	0.160979	Mitf	1	68
mmu04940	Type I diabetes mellitus	0.0147059	70/8933	0.415488	0.460233	0.163728	Ins1	1	68
mmu04920	Adipocytokine signaling pathway	0.0147059	71/8933	0.419973	0.462827	0.164651	Akt1	1	68
mmu00562	Inositol phosphate metabolism	0.0147059	72/8933	0.424424	0.463008	0.164715	Inpp5d	1	68
mmu04115	p53 signaling pathway	0.0147059	72/8933	0.424424	0.463008	0.164715	Pmaip1	1	68
mmu05100	Bacterial invasion of epithelial cells	0.0147059	76/8933	0.441892	0.479642	0.170633	Rhoa	1	68
mmu01230	Biosynthesis of amino acids	0.0147059	79/8933	0.45465	0.491022	0.174681	Glul	1	68
mmu04970	Salivary secretion	0.0147059	86/8933	0.483311	0.519379	0.184769	Adcy9	1	68
mmu04512	ECM-receptor interaction	0.0147059	88/8933	0.491224	0.525269	0.186865	Itga11	1	68
mmu04612	Antigen processing and presentation	0.0147059	90/8933	0.499017	0.530974	0.188894	Creb1	1	68
mmu05032	Morphine addiction	0.0147059	91/8933	0.50287	0.53245	0.189419	Adcy9	1	68
mmu04610	Complement and coagulation cascades	0.0147059	93/8933	0.510487	0.537879	0.191351	F13a1	1	68
mmu04070	Phosphatidylinositol signaling system	0.0147059	96/8933	0.521698	0.547023	0.194604	Inpp5d	1	68
mmu00564	Glycerophospholipid metabolism	0.0147059	98/8933	0.529031	0.552032	0.196386	Lpin1	1	68
mmu04976	Bile secretion	0.0147059	100/8933	0.536253	0.556879	0.19811	Adcy9	1	68
mmu04144	Endocytosis	0.0294118	273/8933	0.620138	0.640908	0.228003	Rhoa/Traf6	2	68
mmu04726	Serotonergic synapse	0.0147059	131/8933	0.635198	0.653346	0.232428	Mapk1	1	68
mmu05017	Spinocerebellar ataxia	0.0147059	141/8933	0.662434	0.678132	0.241246	Akt1	1	68
mmu05016	Huntington disease	0.0294118	302/8933	0.675168	0.687907	0.244723	Creb1/Pparg	2	68
mmu04514	Cell adhesion molecules	0.0147059	174/8933	0.738857	0.749264	0.266551	Cldn1	1	68
mmu05012	Parkinson disease	0.0147059	264/8933	0.870972	0.879112	0.312745	Camk2d	1	68
mmu05014	Amyotrophic lateral sclerosis	0.0147059	369/8933	0.943844	0.945607	0.3364	Ppp3r2	1	68
mmu04080	Neuroactive ligand-receptor interaction	0.0147059	373/8933	0.945607	0.945607	0.3364	S1pr1	1	68

## Sheet: C
ID	Description	GeneRatio	BgRatio	pvalue	p.adjust	qvalue	geneID	Count	query
DOID:715	T-cell leukemia	0.375	63/8007	2.52794e-05	0.00357261	0.00270607	NA/NA/NA	3	8
DOID:10747	lymphoid leukemia	0.375	72/8007	3.78054e-05	0.00357261	0.00270607	NA/NA/NA	3	8
DOID:104	bacterial infectious disease	0.5	271/8007	8.06945e-05	0.00508375	0.00385068	NA/NA/NA/NA	4	8
DOID:399	tuberculosis	0.375	156/8007	0.000378109	0.0178656	0.0135323	NA/NA/NA	3	8
DOID:0050338	primary bacterial infectious disease	0.375	238/8007	0.00130007	0.0491425	0.037223	NA/NA/NA	3	8
DOID:9538	multiple myeloma	0.375	264/8007	0.00175472	0.0552737	0.041867	NA/NA/NA	3	8
DOID:0070004	myeloma	0.375	323/8007	0.00313085	0.0772805	0.058536	NA/NA/NA	3	8
DOID:4960	bone marrow cancer	0.375	328/8007	0.00327113	0.0772805	0.058536	NA/NA/NA	3	8
DOID:14512	candidal paronychia	0.125	5/8007	0.0049869	0.0971639	0.0735967	NA	1	8
DOID:1824	status epilepticus	0.125	6/8007	0.00598166	0.0971639	0.0735967	NA	1	8
DOID:10286	prostate carcinoma	0.25	122/8007	0.00607187	0.0971639	0.0735967	NA/NA	2	8
DOID:3770	pulmonary fibrosis	0.25	123/8007	0.00616914	0.0971639	0.0735967	NA/NA	2	8
DOID:1037	lymphoblastic leukemia	0.375	443/8007	0.00764366	0.110498	0.0836969	NA/NA/NA	3	8
DOID:936	brain disease	0.375	454/8007	0.00818506	0.110498	0.0836969	NA/NA/NA	3	8
DOID:0060084	cell type benign neoplasm	0.375	475/8007	0.00928224	0.116956	0.0885884	NA/NA/NA	3	8
DOID:3082	interstitial lung disease	0.25	170/8007	0.0115358	0.118692	0.0899031	NA/NA	2	8
DOID:0050704	childhood electroclinical syndrome	0.125	12/8007	0.011932	0.118692	0.0899031	NA	1	8
DOID:14018	alcoholic liver cirrhosis	0.125	12/8007	0.011932	0.118692	0.0899031	NA	1	8
DOID:1825	childhood absence epilepsy	0.125	12/8007	0.011932	0.118692	0.0899031	NA	1	8
DOID:2043	hepatitis B	0.25	197/8007	0.0152948	0.143026	0.108335	NA/NA	2	8
DOID:1826	epilepsy syndrome	0.25	201/8007	0.0158918	0.143026	0.108335	NA/NA	2	8
DOID:1508	candidiasis	0.125	17/8007	0.0168668	0.144901	0.109755	NA	1	8
DOID:10325	silicosis	0.125	18/8007	0.0178511	0.14669	0.11111	NA	1	8
DOID:1883	hepatitis C	0.25	233/8007	0.0210282	0.158123	0.11977	NA/NA	2	8
DOID:649	prion disease	0.125	22/8007	0.02178	0.158123	0.11977	NA	1	8
DOID:169	neuroendocrine tumor	0.125	24/8007	0.0237392	0.158123	0.11977	NA	1	8
DOID:13515	tuberous sclerosis	0.125	25/8007	0.0247176	0.158123	0.11977	NA	1	8
DOID:13809	familial combined hyperlipidemia	0.125	26/8007	0.0256951	0.158123	0.11977	NA	1	8
DOID:10534	stomach cancer	0.25	274/8007	0.028504	0.158123	0.11977	NA/NA	2	8
DOID:0050701	electroclinical syndrome	0.125	30/8007	0.0295964	0.158123	0.11977	NA	1	8
DOID:11394	adult respiratory distress syndrome	0.125	31/8007	0.0305696	0.158123	0.11977	NA	1	8
DOID:2706	synovium cancer	0.125	32/8007	0.031542	0.158123	0.11977	NA	1	8
DOID:5485	synovial sarcoma	0.125	32/8007	0.031542	0.158123	0.11977	NA	1	8
DOID:10316	pneumoconiosis	0.125	35/8007	0.0344539	0.158123	0.11977	NA	1	8
DOID:1116	pertussis	0.125	35/8007	0.0344539	0.158123	0.11977	NA	1	8
DOID:12716	newborn respiratory distress syndrome	0.125	35/8007	0.0344539	0.158123	0.11977	NA	1	8
DOID:13207	proliferative diabetic retinopathy	0.125	35/8007	0.0344539	0.158123	0.11977	NA	1	8
DOID:255	hemangioma	0.125	37/8007	0.0363909	0.158123	0.11977	NA	1	8
DOID:3973	thyroid medullary carcinoma	0.125	38/8007	0.0373581	0.158123	0.11977	NA	1	8
DOID:2473	opportunistic mycosis	0.125	39/8007	0.0383245	0.158123	0.11977	NA	1	8
DOID:0050339	commensal bacterial infectious disease	0.125	40/8007	0.0392901	0.158123	0.11977	NA	1	8
DOID:0050136	systemic mycosis	0.125	42/8007	0.0412186	0.158123	0.11977	NA	1	8
DOID:3298	vaccinia	0.125	42/8007	0.0412186	0.158123	0.11977	NA	1	8
DOID:0060095	uterine benign neoplasm	0.125	43/8007	0.0421816	0.158123	0.11977	NA	1	8
DOID:13223	uterine fibroid	0.125	43/8007	0.0421816	0.158123	0.11977	NA	1	8
DOID:1936	atherosclerosis	0.25	344/8007	0.0434028	0.158123	0.11977	NA/NA	2	8
DOID:2348	arteriosclerotic cardiovascular disease	0.25	345/8007	0.0436338	0.158123	0.11977	NA/NA	2	8
DOID:0060086	female reproductive organ benign neoplasm	0.125	45/8007	0.044105	0.158123	0.11977	NA	1	8
DOID:11830	myopia	0.125	45/8007	0.044105	0.158123	0.11977	NA	1	8
DOID:0050622	reproductive organ benign neoplasm	0.125	47/8007	0.0460251	0.158123	0.11977	NA	1	8
DOID:767	muscular atrophy	0.125	47/8007	0.0460251	0.158123	0.11977	NA	1	8
DOID:2349	arteriosclerosis	0.25	356/8007	0.0462075	0.158123	0.11977	NA/NA	2	8
DOID:7693	abdominal aortic aneurysm	0.125	49/8007	0.0479418	0.158123	0.11977	NA	1	8
DOID:2621	autonomic nervous system neoplasm	0.25	375/8007	0.0507892	0.158123	0.11977	NA/NA	2	8
DOID:769	neuroblastoma	0.25	375/8007	0.0507892	0.158123	0.11977	NA/NA	2	8
DOID:12858	Huntington's disease	0.125	52/8007	0.0508105	0.158123	0.11977	Dnajb2	1	8
DOID:2018	hyperinsulinism	0.125	54/8007	0.0527188	0.158123	0.11977	NA	1	8
DOID:11162	respiratory failure	0.125	55/8007	0.0536717	0.158123	0.11977	NA	1	8
DOID:5183	hereditary Wilms' tumor	0.125	55/8007	0.0536717	0.158123	0.11977	NA	1	8
DOID:3526	cerebral infarction	0.125	56/8007	0.0546237	0.158123	0.11977	NA	1	8
DOID:3962	follicular thyroid carcinoma	0.125	56/8007	0.0546237	0.158123	0.11977	NA	1	8
DOID:1192	peripheral nervous system neoplasm	0.25	396/8007	0.0560471	0.158123	0.11977	NA/NA	2	8
DOID:1602	lymphadenitis	0.125	58/8007	0.0565253	0.158123	0.11977	NA	1	8
DOID:2462	retinal vascular disease	0.125	58/8007	0.0565253	0.158123	0.11977	NA	1	8
DOID:8947	diabetic retinopathy	0.125	58/8007	0.0565253	0.158123	0.11977	NA	1	8
DOID:9942	lymph node disease	0.125	58/8007	0.0565253	0.158123	0.11977	NA	1	8
DOID:1428	endocrine pancreas disease	0.125	59/8007	0.0574748	0.158123	0.11977	NA	1	8
DOID:11714	gestational diabetes	0.125	60/8007	0.0584235	0.158123	0.11977	NA	1	8
DOID:3627	aortic aneurysm	0.125	60/8007	0.0584235	0.158123	0.11977	NA	1	8
DOID:520	aortic disease	0.125	61/8007	0.0593714	0.158123	0.11977	NA	1	8
DOID:0050736	autosomal dominant disease	0.25	409/8007	0.0594007	0.158123	0.11977	NA/Dnajb2	2	8
DOID:3454	brain infarction	0.125	62/8007	0.0603184	0.158336	0.119931	NA	1	8
DOID:3371	chondrosarcoma	0.125	63/8007	0.0612646	0.158617	0.120144	NA	1	8
DOID:4029	gastritis	0.125	65/8007	0.0631545	0.160343	0.121452	NA	1	8
DOID:10283	prostate cancer	0.25	425/8007	0.0636282	0.160343	0.121452	NA/NA	2	8
DOID:2237	hepatitis	0.25	431/8007	0.0652414	0.16203	0.122729	NA/NA	2	8
DOID:3856	male reproductive organ cancer	0.25	435/8007	0.0663251	0.16203	0.122729	NA/NA	2	8
DOID:263	kidney cancer	0.25	437/8007	0.0668694	0.16203	0.122729	NA/NA	2	8
DOID:9835	refractive error	0.125	71/8007	0.0688041	0.164607	0.124682	NA	1	8
DOID:3744	cervical squamous cell carcinoma	0.125	73/8007	0.0706807	0.164922	0.12492	NA	1	8
DOID:6364	migraine	0.125	73/8007	0.0706807	0.164922	0.12492	NA	1	8
DOID:1564	fungal infectious disease	0.125	76/8007	0.0734894	0.165484	0.125346	NA	1	8
DOID:9778	irritable bowel syndrome	0.125	76/8007	0.0734894	0.165484	0.125346	NA	1	8
DOID:2154	nephroblastoma	0.125	77/8007	0.0744239	0.165484	0.125346	NA	1	8
DOID:76	stomach disease	0.125	77/8007	0.0744239	0.165484	0.125346	NA	1	8
DOID:3247	rhabdomyosarcoma	0.125	79/8007	0.0762906	0.167662	0.126995	NA	1	8
DOID:12361	Graves' disease	0.125	80/8007	0.0772227	0.16776	0.127069	NA	1	8
DOID:9074	systemic lupus erythematosus	0.125	81/8007	0.078154	0.167853	0.12714	NA	1	8
DOID:1168	familial hyperlipidemia	0.125	82/8007	0.0790844	0.167943	0.127209	NA	1	8
DOID:4043	skeletal muscle cancer	0.125	83/8007	0.0800141	0.16803	0.127274	NA	1	8
DOID:0060005	autoimmune disease of endocrine system	0.125	87/8007	0.0837244	0.170536	0.129172	NA	1	8
DOID:8857	lupus erythematosus	0.125	87/8007	0.0837244	0.170536	0.129172	NA	1	8
DOID:850	lung disease	0.25	499/8007	0.0845203	0.170536	0.129172	NA/NA	2	8
DOID:3996	urinary system cancer	0.25	500/8007	0.0848168	0.170536	0.129172	NA/NA	2	8
DOID:10608	celiac disease	0.125	91/8007	0.0874216	0.170643	0.129254	NA	1	8
DOID:3146	lipid metabolism disorder	0.125	92/8007	0.0883439	0.170643	0.129254	NA	1	8
DOID:12930	dilated cardiomyopathy	0.125	93/8007	0.0892653	0.170643	0.129254	NA	1	8
DOID:3717	gastric adenocarcinoma	0.125	94/8007	0.0901859	0.170643	0.129254	NA	1	8
DOID:127	leiomyoma	0.125	95/8007	0.0911058	0.170643	0.129254	NA	1	8
DOID:11476	osteoporosis	0.125	96/8007	0.0920248	0.170643	0.129254	NA	1	8
DOID:7998	hyperthyroidism	0.125	96/8007	0.0920248	0.170643	0.129254	NA	1	8
DOID:0080011	bone resorption disease	0.125	97/8007	0.0929429	0.170643	0.129254	NA	1	8
DOID:4481	allergic rhinitis	0.125	99/8007	0.0947769	0.170643	0.129254	NA	1	8
DOID:2163	nasal cavity disease	0.125	101/8007	0.0966076	0.170643	0.129254	NA	1	8
DOID:2825	nose disease	0.125	101/8007	0.0966076	0.170643	0.129254	NA	1	8
DOID:4483	rhinitis	0.125	101/8007	0.0966076	0.170643	0.129254	NA	1	8
DOID:75	lymphatic system disease	0.125	101/8007	0.0966076	0.170643	0.129254	NA	1	8
DOID:2893	cervix carcinoma	0.125	104/8007	0.0993476	0.173844	0.131678	NA	1	8
DOID:4362	cervical cancer	0.125	105/8007	0.100259	0.173844	0.131678	NA	1	8
DOID:4045	muscle cancer	0.125	107/8007	0.10208	0.175328	0.132802	NA	1	8
DOID:0060031	autoimmune disease of gastrointestinal tract	0.125	109/8007	0.103898	0.175328	0.132802	NA	1	8
DOID:1686	glaucoma	0.125	109/8007	0.103898	0.175328	0.132802	NA	1	8
DOID:8469	influenza	0.125	113/8007	0.107524	0.179607	0.136043	NA	1	8
DOID:6713	cerebrovascular disease	0.125	116/8007	0.110235	0.179607	0.136043	NA	1	8
DOID:768	retinoblastoma	0.125	116/8007	0.110235	0.179607	0.136043	NA	1	8
DOID:771	retinal cell cancer	0.125	116/8007	0.110235	0.179607	0.136043	NA	1	8
DOID:4645	retinal cancer	0.125	118/8007	0.112038	0.180985	0.137087	NA	1	8
DOID:824	periodontitis	0.125	120/8007	0.113838	0.182334	0.138109	NA	1	8
DOID:1107	esophageal carcinoma	0.125	123/8007	0.116532	0.185081	0.140189	NA	1	8
DOID:974	upper respiratory tract disease	0.125	126/8007	0.119219	0.187771	0.142227	NA	1	8
DOID:0060036	intrinsic cardiomyopathy	0.125	135/8007	0.127238	0.196171	0.14859	NA	1	8
DOID:1485	cystic fibrosis	0.125	138/8007	0.129896	0.196171	0.14859	NA	1	8
DOID:0060116	sensory system cancer	0.125	139/8007	0.130781	0.196171	0.14859	NA	1	8
DOID:2174	ocular cancer	0.125	139/8007	0.130781	0.196171	0.14859	NA	1	8
DOID:3388	periodontal disease	0.125	139/8007	0.130781	0.196171	0.14859	NA	1	8
DOID:4195	hyperglycemia	0.125	139/8007	0.130781	0.196171	0.14859	NA	1	8
DOID:0080005	bone remodeling disease	0.125	141/8007	0.132548	0.197256	0.149411	NA	1	8
DOID:5041	esophageal cancer	0.125	145/8007	0.136072	0.200918	0.152186	NA	1	8
DOID:0050700	cardiomyopathy	0.125	149/8007	0.139583	0.204206	0.154676	NA	1	8
DOID:1059	intellectual disability	0.125	150/8007	0.140459	0.204206	0.154676	NA	1	8
DOID:5517	stomach carcinoma	0.125	153/8007	0.143083	0.206432	0.156362	NA	1	8
DOID:50	thyroid gland disease	0.125	159/8007	0.148308	0.21235	0.160844	NA	1	8
DOID:1091	tooth disease	0.125	162/8007	0.15091	0.214451	0.162436	NA	1	8
DOID:1520	colon carcinoma	0.125	168/8007	0.156094	0.220162	0.166762	NA	1	8
DOID:26	pancreas disease	0.125	171/8007	0.158675	0.222145	0.168264	NA	1	8
DOID:5520	head and neck squamous cell carcinoma	0.125	174/8007	0.16125	0.22409	0.169737	NA	1	8
DOID:14330	Parkinson's disease	0.125	187/8007	0.172326	0.230491	0.174585	NA	1	8
DOID:8398	osteoarthritis	0.125	187/8007	0.172326	0.230491	0.174585	NA	1	8
DOID:1575	rheumatic disease	0.125	188/8007	0.173173	0.230491	0.174585	Pmaip1	1	8
DOID:403	mouth disease	0.125	188/8007	0.173173	0.230491	0.174585	NA	1	8
DOID:418	systemic scleroderma	0.125	188/8007	0.173173	0.230491	0.174585	Pmaip1	1	8
DOID:419	scleroderma	0.125	188/8007	0.173173	0.230491	0.174585	Pmaip1	1	8
DOID:1115	sarcoma	0.125	193/8007	0.177395	0.23446	0.177591	NA	1	8
DOID:612	primary immunodeficiency disease	0.125	196/8007	0.17992	0.236145	0.178868	NA	1	8
DOID:3963	thyroid carcinoma	0.125	200/8007	0.183275	0.238337	0.180528	NA	1	8
DOID:854	collagen disease	0.125	201/8007	0.184112	0.238337	0.180528	Pmaip1	1	8
DOID:326	ischemia	0.125	204/8007	0.186618	0.239938	0.181741	NA	1	8
DOID:1781	thyroid cancer	0.125	213/8007	0.194096	0.245297	0.1858	NA	1	8
DOID:3347	osteosarcoma	0.125	215/8007	0.19575	0.245297	0.1858	NA	1	8
DOID:9352	type 2 diabetes mellitus	0.125	215/8007	0.19575	0.245297	0.1858	NA	1	8
DOID:0050890	synucleinopathy	0.125	220/8007	0.199871	0.245297	0.1858	NA	1	8
DOID:0060038	specific developmental disorder	0.125	220/8007	0.199871	0.245297	0.1858	NA	1	8
DOID:3083	chronic obstructive pulmonary disease	0.125	220/8007	0.199871	0.245297	0.1858	NA	1	8
DOID:5082	liver cirrhosis	0.125	220/8007	0.199871	0.245297	0.1858	NA	1	8
DOID:1036	chronic leukemia	0.125	223/8007	0.202335	0.246718	0.186877	NA	1	8
DOID:1542	head and neck carcinoma	0.125	235/8007	0.212124	0.256997	0.194662	NA	1	8
DOID:4905	pancreatic carcinoma	0.125	237/8007	0.213745	0.257311	0.1949	NA	1	8
DOID:11934	head and neck cancer	0.125	239/8007	0.215364	0.257619	0.195133	NA	1	8
DOID:184	bone cancer	0.125	243/8007	0.218592	0.259163	0.196302	NA	1	8
DOID:2355	anemia	0.125	244/8007	0.219397	0.259163	0.196302	NA	1	8
DOID:8466	retinal degeneration	0.125	261/8007	0.232974	0.272727	0.206577	NA	1	8
DOID:0060085	organ system benign neoplasm	0.125	262/8007	0.233766	0.272727	0.206577	NA	1	8
DOID:219	colon cancer	0.125	282/8007	0.24946	0.285877	0.216537	NA	1	8
DOID:2151	malignant ovarian surface epithelial-stromal neoplasm	0.125	286/8007	0.252565	0.285877	0.216537	NA	1	8
DOID:2152	ovary epithelial cancer	0.125	286/8007	0.252565	0.285877	0.216537	NA	1	8
DOID:4001	ovarian carcinoma	0.125	286/8007	0.252565	0.285877	0.216537	NA	1	8
DOID:9256	colorectal cancer	0.125	287/8007	0.253339	0.285877	0.216537	NA	1	8
DOID:5672	large intestine cancer	0.125	288/8007	0.254113	0.285877	0.216537	NA	1	8
DOID:10155	intestinal cancer	0.125	300/8007	0.263343	0.294508	0.223075	NA	1	8
DOID:2320	obstructive lung disease	0.125	308/8007	0.269441	0.299555	0.226898	NA	1	8
DOID:2394	ovarian cancer	0.125	312/8007	0.272474	0.301155	0.22811	NA	1	8
DOID:1793	pancreatic cancer	0.125	319/8007	0.277754	0.305206	0.231178	NA	1	8
DOID:655	inherited metabolic disorder	0.125	331/8007	0.286727	0.313245	0.237268	NA	1	8
DOID:0050737	autosomal recessive disease	0.125	334/8007	0.288955	0.313865	0.237737	NA	1	8
DOID:657	adenoma	0.125	340/8007	0.293393	0.316647	0.239844	NA	1	8
DOID:4450	renal cell carcinoma	0.125	342/8007	0.294867	0.316647	0.239844	NA	1	8
DOID:5679	retinal disease	0.125	358/8007	0.306562	0.327346	0.247948	NA	1	8
DOID:201	connective tissue cancer	0.125	370/8007	0.315222	0.334702	0.253519	NA	1	8
DOID:0060037	developmental disorder of mental health	0.125	373/8007	0.317372	0.335102	0.253823	NA	1	8
DOID:4451	renal carcinoma	0.125	380/8007	0.322365	0.338484	0.256384	NA	1	8
DOID:3459	breast carcinoma	0.125	383/8007	0.324496	0.338838	0.256653	NA	1	8
DOID:423	myopathy	0.125	398/8007	0.33506	0.344883	0.261231	NA	1	8
DOID:66	muscle tissue disease	0.125	398/8007	0.33506	0.344883	0.261231	NA	1	8
DOID:28	endocrine system disease	0.125	399/8007	0.335759	0.344883	0.261231	NA	1	8
DOID:0080000	muscular disease	0.125	408/8007	0.342022	0.349417	0.264666	NA	1	8
DOID:3908	non-small cell lung carcinoma	0.125	431/8007	0.357794	0.363564	0.275382	NA	1	8
DOID:0060100	musculoskeletal system cancer	0.125	439/8007	0.363201	0.367086	0.278049	NA	1	8
DOID:120	female reproductive organ cancer	0.125	455/8007	0.373897	0.375886	0.284715	NA	1	8
DOID:74	hematopoietic system disease	0.125	474/8007	0.386394	0.386394	0.292674	NA	1	8

## Sheet: D
ID	Description	GeneRatio	BgRatio	pvalue	p.adjust	qvalue	geneID	Count	query
R-MMU-1280215	Cytokine Signaling in Immune system	0.274194	392/8880	7.74906e-10	3.2856e-07	2.16974e-07	Akt1/Socs1/Creb1/Fos/Grb10/Hmgb1/Irak1/Il6/Il6st/Inpp5d/Myd88/Ptprj/Relb/Traf6/Mapk1/Brwd1/Camk2d	17	62
R-MMU-166166	MyD88-independent TLR4 cascade	0.129032	86/8880	1.22863e-07	1.73646e-05	1.14672e-05	Creb1/Fadd/Fos/Hmgb1/Irak1/Traf6/Mapk1/Ikbke	8	62
R-MMU-937061	TRIF(TICAM1)-mediated TLR4 signaling	0.129032	86/8880	1.22863e-07	1.73646e-05	1.14672e-05	Creb1/Fadd/Fos/Hmgb1/Irak1/Traf6/Mapk1/Ikbke	8	62
R-MMU-449147	Signaling by Interleukins	0.193548	262/8880	1.9665e-07	2.08449e-05	1.37655e-05	Socs1/Creb1/Fos/Hmgb1/Irak1/Il6/Il6st/Inpp5d/Myd88/Traf6/Mapk1/Brwd1	12	62
R-MMU-166016	Toll Like Receptor 4 (TLR4) Cascade	0.129032	101/8880	4.31297e-07	3.6574e-05	2.41526e-05	Creb1/Fadd/Fos/Hmgb1/Irak1/Traf6/Mapk1/Ikbke	8	62
R-MMU-9006925	Intracellular signaling by second messengers	0.177419	250/8880	1.00893e-06	7.12978e-05	4.70835e-05	Adcy9/Akt1/Creb1/Irak1/Insr/Myd88/Prkar1b/Rheb/Traf6/Mapk1/Rictor	11	62
R-MMU-168898	Toll-like Receptor Cascades	0.129032	130/8880	2.96016e-06	0.000179301	0.000118406	Creb1/Fadd/Fos/Hmgb1/Irak1/Traf6/Mapk1/Ikbke	8	62
R-MMU-168164	Toll Like Receptor 3 (TLR3) Cascade	0.0967742	67/8880	6.48317e-06	0.000236891	0.000156437	Creb1/Fos/Hmgb1/Irak1/Traf6/Mapk1	6	62
R-MMU-168142	Toll Like Receptor 10 (TLR10) Cascade	0.0967742	69/8880	7.70385e-06	0.000236891	0.000156437	Creb1/Fos/Hmgb1/Irak1/Traf6/Mapk1	6	62
R-MMU-168176	Toll Like Receptor 5 (TLR5) Cascade	0.0967742	69/8880	7.70385e-06	0.000236891	0.000156437	Creb1/Fos/Hmgb1/Irak1/Traf6/Mapk1	6	62
R-MMU-975871	MyD88 cascade initiated on plasma membrane	0.0967742	69/8880	7.70385e-06	0.000236891	0.000156437	Creb1/Fos/Hmgb1/Irak1/Traf6/Mapk1	6	62
R-MMU-166058	MyD88:MAL(TIRAP) cascade initiated on plasma membrane	0.0967742	70/8880	8.38056e-06	0.000236891	0.000156437	Creb1/Fos/Hmgb1/Irak1/Traf6/Mapk1	6	62
R-MMU-168179	Toll Like Receptor TLR1:TLR2 Cascade	0.0967742	70/8880	8.38056e-06	0.000236891	0.000156437	Creb1/Fos/Hmgb1/Irak1/Traf6/Mapk1	6	62
R-MMU-168188	Toll Like Receptor TLR6:TLR2 Cascade	0.0967742	70/8880	8.38056e-06	0.000236891	0.000156437	Creb1/Fos/Hmgb1/Irak1/Traf6/Mapk1	6	62
R-MMU-181438	Toll Like Receptor 2 (TLR2) Cascade	0.0967742	70/8880	8.38056e-06	0.000236891	0.000156437	Creb1/Fos/Hmgb1/Irak1/Traf6/Mapk1	6	62
R-MMU-975138	TRAF6 mediated induction of NFkB and MAP kinases upon TLR7/8 or 9 activation	0.0967742	73/8880	1.07053e-05	0.000263261	0.000173851	Creb1/Fos/Hmgb1/Irak1/Traf6/Mapk1	6	62
R-MMU-112411	MAPK1 (ERK2) activation	0.0483871	7/8880	1.11217e-05	0.000263261	0.000173851	Il6/Il6st/Mapk1	3	62
R-MMU-975155	MyD88 dependent cascade initiated on endosome	0.0967742	74/8880	1.15869e-05	0.000263261	0.000173851	Creb1/Fos/Hmgb1/Irak1/Traf6/Mapk1	6	62
R-MMU-112409	RAF-independent MAPK1/3 activation	0.0645161	21/8880	1.17971e-05	0.000263261	0.000173851	Il6/Il6st/Pea15a/Mapk1	4	62
R-MMU-168181	Toll Like Receptor 7/8 (TLR7/8) Cascade	0.0967742	75/8880	1.25264e-05	0.000265561	0.00017537	Creb1/Fos/Hmgb1/Irak1/Traf6/Mapk1	6	62
R-MMU-168138	Toll Like Receptor 9 (TLR9) Cascade	0.0967742	79/8880	1.69213e-05	0.000334496	0.000220894	Creb1/Fos/Hmgb1/Irak1/Traf6/Mapk1	6	62
R-MMU-9006934	Signaling by Receptor Tyrosine Kinases	0.193548	402/8880	1.73559e-05	0.000334496	0.000220894	Akt1/Rhoa/Creb1/Egr2/Grb10/Insr/Ptprj/Vegfa/Mapk1/Vav3/Rictor/Spred1	12	62
R-MMU-193704	p75 NTR receptor-mediated signalling	0.0967742	81/8880	1.95439e-05	0.000360288	0.000237926	Rhoa/Irak1/Myd88/Traf6/Vav3/Rtn4	6	62
R-MMU-73887	Death Receptor Signalling	0.112903	122/8880	2.04435e-05	0.000361169	0.000238508	Rhoa/Fadd/Irak1/Myd88/Traf6/Vav3/Rtn4	7	62
R-MMU-1257604	PIP3 activates AKT signaling	0.145161	224/8880	2.23358e-05	0.000378815	0.000250161	Akt1/Creb1/Irak1/Insr/Myd88/Rheb/Traf6/Mapk1/Rictor	9	62
R-MMU-9634638	Estrogen-dependent nuclear events downstream of ESR-membrane signaling	0.0483871	9/8880	2.64269e-05	0.000430962	0.000284597	Akt1/Creb1/Mapk1	3	62
R-MMU-448424	Interleukin-17 signaling	0.0806452	55/8880	3.74666e-05	0.000549223	0.000362695	Creb1/Fos/Irak1/Traf6/Mapk1	5	62
R-MMU-450294	MAP kinase activation	0.0806452	55/8880	3.74666e-05	0.000549223	0.000362695	Creb1/Fos/Irak1/Traf6/Mapk1	5	62
R-MMU-74749	Signal attenuation	0.0483871	10/8880	3.75648e-05	0.000549223	0.000362695	Grb10/Insr/Mapk1	3	62
R-MMU-6811558	PI5P, PP2A and IER3 Regulate PI3K/AKT Signaling	0.0967742	95/8880	4.85173e-05	0.000685712	0.000452829	Akt1/Irak1/Insr/Myd88/Traf6/Mapk1	6	62
R-MMU-199418	Negative regulation of the PI3K/AKT network	0.0967742	102/8880	7.23753e-05	0.000978892	0.000646438	Akt1/Irak1/Insr/Myd88/Traf6/Mapk1	6	62
R-MMU-201681	TCF dependent signaling in response to WNT	0.112903	149/8880	7.38786e-05	0.000978892	0.000646438	Akt1/Tcf7l2/Tle4/Wnt1/Wnt5a/Gsk3b/Znrf3	7	62
R-MMU-209543	p75NTR recruits signalling complexes	0.0483871	13/8880	8.81999e-05	0.00113323	0.000748362	Irak1/Myd88/Traf6	3	62
R-MMU-195721	Signaling by WNT	0.129032	227/8880	0.000165824	0.00206108	0.00136109	Akt1/Rhoa/Tcf7l2/Tle4/Wnt1/Wnt5a/Gsk3b/Znrf3	8	62
R-MMU-193639	p75NTR signals via NF-kB	0.0483871	16/8880	0.000170136	0.00206108	0.00136109	Irak1/Myd88/Traf6	3	62
R-MMU-4420097	VEGFA-VEGFR2 Pathway	0.0806452	92/8880	0.000434643	0.00511913	0.00338056	Akt1/Rhoa/Vegfa/Vav3/Rictor	5	62
R-MMU-74713	IRS activation	0.0322581	5/8880	0.000473221	0.00542286	0.00358113	Grb10/Insr	2	62
R-MMU-194138	Signaling by VEGF	0.0806452	100/8880	0.00063762	0.0071145	0.00469826	Akt1/Rhoa/Vegfa/Vav3/Rictor	5	62
R-MMU-9031628	NGF-stimulated transcription	0.0322581	6/8880	0.000706638	0.00768242	0.0050733	Creb1/Egr2	2	62
R-MMU-198725	Nuclear Events (kinase and transcription factor activation)	0.0483871	26/8880	0.000751577	0.00796672	0.00526104	Creb1/Egr2/Mapk1	3	62
R-MMU-111996	Ca-dependent events	0.0483871	27/8880	0.000841334	0.00849347	0.00560889	Adcy9/Prkar1b/Mapk1	3	62
R-MMU-450282	MAPK targets/ Nuclear events mediated by MAP kinases	0.0483871	27/8880	0.000841334	0.00849347	0.00560889	Creb1/Fos/Mapk1	3	62
R-MMU-187037	Signaling by NTRK1 (TRKA)	0.0645161	62/8880	0.000887877	0.00875488	0.00578152	Rhoa/Creb1/Egr2/Mapk1	4	62
R-MMU-445989	TAK1 activates NFkB by phosphorylation and activation of IKKs complex	0.0483871	28/8880	0.000937625	0.00883451	0.00583411	Hmgb1/Irak1/Traf6	3	62
R-MMU-5218920	VEGFR2 mediated vascular permeability	0.0483871	28/8880	0.000937625	0.00883451	0.00583411	Akt1/Vav3/Rictor	3	62
R-MMU-2871796	FCERI mediated MAPK activation	0.0483871	29/8880	0.00104063	0.00938783	0.00619951	Fos/Mapk1/Vav3	3	62
R-MMU-9607240	FLT3 Signaling	0.0483871	29/8880	0.00104063	0.00938783	0.00619951	Akt1/Grb10/Ptprj	3	62
R-MMU-3769402	Deactivation of the beta-catenin transactivating complex	0.0483871	30/8880	0.00115053	0.010163	0.00671144	Akt1/Tcf7l2/Tle4	3	62
R-MMU-1059683	Interleukin-6 signaling	0.0322581	8/8880	0.00130722	0.0108679	0.00717691	Il6/Il6st	2	62
R-MMU-110056	MAPK3 (ERK1) activation	0.0322581	8/8880	0.00130722	0.0108679	0.00717691	Il6/Il6st	2	62
R-MMU-193634	Axonal growth inhibition (RHOA activation)	0.0322581	8/8880	0.00130722	0.0108679	0.00717691	Rhoa/Rtn4	2	62
R-MMU-76002	Platelet activation, signaling and aggregation	0.112903	242/8880	0.00140368	0.0114454	0.00755825	Akt1/Rhoa/Tgfb2/Vegfa/Mapk1/Vav3/F13a1	7	62
R-MMU-193697	p75NTR regulates axonogenesis	0.0322581	9/8880	0.00167317	0.0133853	0.00883937	Rhoa/Rtn4	2	62
R-MMU-166520	Signaling by NTRKs	0.0645161	74/8880	0.00172066	0.0135104	0.00892193	Rhoa/Creb1/Egr2/Mapk1	4	62
R-MMU-112043	PLC beta mediated events	0.0483871	35/8880	0.0018093	0.013948	0.00921097	Adcy9/Prkar1b/Mapk1	3	62
R-MMU-422475	Axon guidance	0.112903	256/8880	0.00193767	0.0142386	0.00940288	Rhoa/Creb1/Grb10/Mapk1/Sdcbp/Gsk3b/Vav3	7	62
R-MMU-442755	Activation of NMDA receptors and postsynaptic events	0.0483871	36/8880	0.00196402	0.0142386	0.00940288	Creb1/Prkar1b/Camk2d	3	62
R-MMU-9675108	Nervous system development	0.112903	257/8880	0.00198112	0.0142386	0.00940288	Rhoa/Creb1/Grb10/Mapk1/Sdcbp/Gsk3b/Vav3	7	62
R-MMU-5357801	Programmed Cell Death	0.0806452	129/8880	0.00199743	0.0142386	0.00940288	Fadd/Hmgb1/Mapk1/Sdcbp/Pmaip1	5	62
R-MMU-198693	AKT phosphorylates targets in the nucleus	0.0322581	10/8880	0.00208207	0.0142386	0.00940288	Akt1/Creb1	2	62
R-MMU-450341	Activation of the AP-1 family of transcription factors	0.0322581	10/8880	0.00208207	0.0142386	0.00940288	Fos/Mapk1	2	62
R-MMU-4641265	Repression of WNT target genes	0.0322581	10/8880	0.00208207	0.0142386	0.00940288	Tcf7l2/Tle4	2	62
R-MMU-3371556	Cellular response to heat stress	0.0645161	82/8880	0.00250923	0.0168875	0.0111521	Mapk1/Gsk3b/Dnajb1/Camk2d	4	62
R-MMU-112040	G-protein mediated events	0.0483871	40/8880	0.0026644	0.0176516	0.0116567	Adcy9/Prkar1b/Mapk1	3	62
R-MMU-209560	NF-kB is activated and signals survival	0.0322581	13/8880	0.00356056	0.0225325	0.01488	Irak1/Traf6	2	62
R-MMU-937039	IRAK1 recruits IKK complex	0.0322581	13/8880	0.00356056	0.0225325	0.01488	Irak1/Traf6	2	62
R-MMU-975144	IRAK1 recruits IKK complex upon TLR7/8 or 9 stimulation	0.0322581	13/8880	0.00356056	0.0225325	0.01488	Irak1/Traf6	2	62
R-MMU-5683057	MAPK family signaling cascades	0.112903	289/8880	0.00382064	0.0238228	0.015732	Il6/Il6st/Pea15a/Mapk1/Dnajb1/Camk2d/Spred1	7	62
R-MMU-1266738	Developmental Biology	0.145161	453/8880	0.00393511	0.024181	0.0159686	Akt1/Rhoa/Creb1/Grb10/Pparg/Mapk1/Sdcbp/Gsk3b/Vav3	9	62
R-MMU-9020702	Interleukin-1 signaling	0.0645161	95/8880	0.00426975	0.0258625	0.017079	Hmgb1/Irak1/Myd88/Traf6	4	62
R-MMU-5218859	Regulated Necrosis	0.0483871	48/8880	0.00448337	0.0264021	0.0174353	Fadd/Hmgb1/Sdcbp	3	62
R-MMU-74751	Insulin receptor signalling cascade	0.0483871	48/8880	0.00448337	0.0264021	0.0174353	Grb10/Insr/Mapk1	3	62
R-MMU-2559585	Oncogene Induced Senescence	0.0322581	15/8880	0.00475021	0.0272174	0.0179738	Ets1/Mapk1	2	62
R-MMU-877300	Interferon gamma signaling	0.0322581	15/8880	0.00475021	0.0272174	0.0179738	Socs1/Camk2d	2	62
R-MMU-109581	Apoptosis	0.0645161	101/8880	0.00530867	0.0293784	0.0194008	Fadd/Hmgb1/Mapk1/Pmaip1	4	62
R-MMU-111931	PKA-mediated phosphorylation of CREB	0.0322581	16/8880	0.00540451	0.0293784	0.0194008	Adcy9/Prkar1b	2	62
R-MMU-163615	PKA activation	0.0322581	16/8880	0.00540451	0.0293784	0.0194008	Adcy9/Prkar1b	2	62
R-MMU-438064	Post NMDA receptor activation events	0.0322581	16/8880	0.00540451	0.0293784	0.0194008	Creb1/Prkar1b	2	62
R-MMU-881907	Gastrin-CREB signalling pathway via PKC and MAPK	0.0322581	17/8880	0.0060977	0.0327269	0.0216121	Creb1/Mapk1	2	62
R-MMU-446652	Interleukin-1 family signaling	0.0645161	108/8880	0.00672047	0.0356185	0.0235217	Hmgb1/Irak1/Myd88/Traf6	4	62
R-MMU-2454202	Fc epsilon receptor (FCERI) signaling	0.0645161	117/8880	0.00887516	0.0464576	0.0306796	Fos/Traf6/Mapk1/Vav3	4	62
R-MMU-450321	JNK (c-Jun kinases) phosphorylation and activation mediated by activated human TAK1	0.0322581	21/8880	0.00924837	0.0472447	0.0311993	Irak1/Traf6	2	62
R-MMU-6783589	Interleukin-6 family signaling	0.0322581	21/8880	0.00924837	0.0472447	0.0311993	Il6/Il6st	2	62
R-MMU-2682334	EPH-Ephrin signaling	0.0483871	64/8880	0.00998081	0.0477132	0.0315087	Rhoa/Sdcbp/Vav3	3	62
R-MMU-3371453	Regulation of HSF1-mediated heat shock response	0.0483871	64/8880	0.00998081	0.0477132	0.0315087	Mapk1/Gsk3b/Dnajb1	3	62
R-MMU-201722	Formation of the beta-catenin:TCF transactivating complex	0.0322581	22/8880	0.0101278	0.0477132	0.0315087	Tcf7l2/Tle4	2	62
R-MMU-3371571	HSF1-dependent transactivation	0.0322581	22/8880	0.0101278	0.0477132	0.0315087	Dnajb1/Camk2d	2	62
R-MMU-350054	Notch-HLH transcription pathway	0.0322581	22/8880	0.0101278	0.0477132	0.0315087	Notch1/Hdac4	2	62
R-MMU-389357	CD28 dependent PI3K/Akt signaling	0.0322581	22/8880	0.0101278	0.0477132	0.0315087	Akt1/Rictor	2	62
R-MMU-450302	activated TAK1 mediates p38 MAPK activation	0.0322581	22/8880	0.0101278	0.0477132	0.0315087	Irak1/Traf6	2	62
R-MMU-5684996	MAPK1/MAPK3 signaling	0.0967742	266/8880	0.0103155	0.0480636	0.0317401	Il6/Il6st/Pea15a/Mapk1/Camk2d/Spred1	6	62
R-MMU-3238698	WNT ligand biogenesis and trafficking	0.0322581	23/8880	0.0110429	0.0507585	0.0335197	Wnt1/Wnt5a	2	62
R-MMU-3858494	Beta-catenin independent WNT signaling	0.0645161	125/8880	0.0111333	0.0507585	0.0335197	Rhoa/Tcf7l2/Wnt1/Wnt5a	4	62
R-MMU-9009391	Extra-nuclear estrogen signaling	0.0483871	68/8880	0.0117718	0.0529693	0.0349797	Akt1/Creb1/Mapk1	3	62
R-MMU-1483191	Synthesis of PC	0.0322581	24/8880	0.011993	0.0529693	0.0349797	Lpin1/Stard7	2	62
R-MMU-392451	G beta:gamma signalling through PI3Kgamma	0.0322581	24/8880	0.011993	0.0529693	0.0349797	Akt1/Rhoa	2	62
R-MMU-111885	Opioid Signalling	0.0483871	69/8880	0.0122465	0.0535312	0.0353508	Adcy9/Prkar1b/Mapk1	3	62
R-MMU-112315	Transmission across Chemical Synapses	0.0806452	199/8880	0.0123796	0.0535606	0.0353702	Adcy9/Creb1/Glul/Prkar1b/Camk2d	5	62
R-MMU-111933	Calmodulin induced events	0.0322581	25/8880	0.0129778	0.0544811	0.0359781	Adcy9/Prkar1b	2	62
R-MMU-111997	CaM pathway	0.0322581	25/8880	0.0129778	0.0544811	0.0359781	Adcy9/Prkar1b	2	62
R-MMU-4090294	SUMOylation of intracellular receptors	0.0322581	25/8880	0.0129778	0.0544811	0.0359781	Nr1h3/Hdac4	2	62
R-MMU-74752	Signaling by Insulin receptor	0.0483871	72/8880	0.0137364	0.0570633	0.0376833	Grb10/Insr/Mapk1	3	62
R-MMU-1489509	DAG and IP3 signaling	0.0322581	26/8880	0.0139967	0.0570633	0.0376833	Adcy9/Prkar1b	2	62
R-MMU-4641262	Disassembly of the destruction complex and recruitment of AXIN to the membrane	0.0322581	26/8880	0.0139967	0.0570633	0.0376833	Wnt1/Gsk3b	2	62
R-MMU-112314	Neurotransmitter receptors and postsynaptic signal transmission	0.0645161	136/8880	0.0148008	0.0597669	0.0394687	Adcy9/Creb1/Prkar1b/Camk2d	4	62
R-MMU-5213460	RIPK1-mediated regulated necrosis	0.0322581	28/8880	0.0161346	0.0639352	0.0422213	Fadd/Sdcbp	2	62
R-MMU-5675482	Regulation of necroptotic cell death	0.0322581	28/8880	0.0161346	0.0639352	0.0422213	Fadd/Sdcbp	2	62
R-MMU-195253	Degradation of beta-catenin by the destruction complex	0.0483871	77/8880	0.0164399	0.064542	0.042622	Tcf7l2/Tle4/Gsk3b	3	62
R-MMU-8878159	Transcriptional regulation by RUNX3	0.0483871	78/8880	0.017014	0.0661827	0.0437056	Notch1/Tcf7l2/Hdac4	3	62
R-MMU-5689896	Ovarian tumor domain proteases	0.0322581	29/8880	0.0172527	0.0665011	0.0439159	Rhoa/Traf6	2	62
R-MMU-397795	G-protein beta:gamma signalling	0.0322581	30/8880	0.0184028	0.0702954	0.0464215	Akt1/Rhoa	2	62
R-MMU-168928	DDX58/IFIH1-mediated induction of interferon-alpha/beta	0.0322581	32/8880	0.0207974	0.0780363	0.0515334	Hmgb1/Ikbke	2	62
R-MMU-389356	CD28 co-stimulation	0.0322581	32/8880	0.0207974	0.0780363	0.0515334	Akt1/Rictor	2	62
R-MMU-168638	NOD1/2 Signaling Pathway	0.0322581	33/8880	0.0220409	0.0819767	0.0541355	Irak1/Traf6	2	62
R-MMU-4086400	PCP/CE pathway	0.0483871	87/8880	0.022684	0.0832565	0.0549807	Rhoa/Wnt1/Wnt5a	3	62
R-MMU-3108232	SUMO E3 ligases SUMOylate target proteins	0.0645161	155/8880	0.0227777	0.0832565	0.0549807	Mitf/Nr1h3/Ikbke/Hdac4	4	62
R-MMU-114604	GPVI-mediated activation cascade	0.0322581	34/8880	0.0233146	0.0837743	0.0553227	Rhoa/Vav3	2	62
R-MMU-375165	NCAM signaling for neurite out-growth	0.0322581	34/8880	0.0233146	0.0837743	0.0553227	Creb1/Mapk1	2	62
R-MMU-6804757	Regulation of TP53 Degradation	0.0322581	35/8880	0.0246179	0.0869833	0.0574418	Akt1/Rictor	2	62
R-MMU-6806003	Regulation of TP53 Expression and Degradation	0.0322581	35/8880	0.0246179	0.0869833	0.0574418	Akt1/Rictor	2	62
R-MMU-2990846	SUMOylation	0.0645161	160/8880	0.0252395	0.0878183	0.0579932	Mitf/Nr1h3/Ikbke/Hdac4	4	62
R-MMU-9006931	Signaling by Nuclear Receptors	0.0806452	239/8880	0.0252685	0.0878183	0.0579932	Akt1/Creb1/Fos/Nr1h3/Mapk1	5	62
R-MMU-109606	Intrinsic Pathway for Apoptosis	0.0322581	38/8880	0.0287015	0.0989386	0.0653368	Mapk1/Pmaip1	2	62
R-MMU-157118	Signaling by NOTCH	0.0322581	40/8880	0.0315641	0.107065	0.0707035	Akt1/Notch1	2	62
R-MMU-165159	MTOR signalling	0.0322581	40/8880	0.0315641	0.107065	0.0707035	Akt1/Rheb	2	62
R-MMU-202403	TCR signaling	0.0483871	102/8880	0.0341541	0.107351	0.0708924	Inpp5d/Ptprj/Traf6	3	62
R-MMU-164378	PKA activation in glucagon signalling	0.016129	5/8880	0.0344335	0.107351	0.0708924	Prkar1b	1	62
R-MMU-1912420	Pre-NOTCH Processing in Golgi	0.016129	5/8880	0.0344335	0.107351	0.0708924	Notch1	1	62
R-MMU-442720	CREB1 phosphorylation through the activation of Adenylate Cyclase	0.016129	5/8880	0.0344335	0.107351	0.0708924	Prkar1b	1	62
R-MMU-442742	CREB1 phosphorylation through NMDA receptor-mediated activation of RAS signaling	0.016129	5/8880	0.0344335	0.107351	0.0708924	Creb1	1	62
R-MMU-5627117	RHO GTPases Activate ROCKs	0.016129	5/8880	0.0344335	0.107351	0.0708924	Rhoa	1	62
R-MMU-75158	TRAIL signaling	0.016129	5/8880	0.0344335	0.107351	0.0708924	Fadd	1	62
R-MMU-879415	Advanced glycosylation endproduct receptor signaling	0.016129	5/8880	0.0344335	0.107351	0.0708924	Hmgb1	1	62
R-MMU-8853884	Transcriptional Regulation by VENTX	0.016129	5/8880	0.0344335	0.107351	0.0708924	Tcf7l2	1	62
R-MMU-8951430	RUNX3 regulates WNT signaling	0.016129	5/8880	0.0344335	0.107351	0.0708924	Tcf7l2	1	62
R-MMU-9634635	Estrogen-stimulated signaling through PRKCZ	0.016129	5/8880	0.0344335	0.107351	0.0708924	Mapk1	1	62
R-MMU-1227986	Signaling by ERBB2	0.0322581	43/8880	0.0360592	0.111599	0.0736977	Akt1/Rhoa	2	62
R-MMU-8848021	Signaling by PTK6	0.0322581	44/8880	0.0376096	0.113984	0.0752722	Akt1/Rhoa	2	62
R-MMU-9006927	Signaling by Non-Receptor Tyrosine Kinases	0.0322581	44/8880	0.0376096	0.113984	0.0752722	Akt1/Rhoa	2	62
R-MMU-5610787	Hedgehog 'off' state	0.0483871	106/8880	0.0376361	0.113984	0.0752722	Adcy9/Prkar1b/Gsk3b	3	62
R-MMU-4086398	Ca2+ pathway	0.0322581	45/8880	0.0391852	0.117834	0.0778146	Tcf7l2/Wnt5a	2	62
R-MMU-168643	Nucleotide-binding domain, leucine rich repeat containing receptor (NLR) signaling pathways	0.0322581	46/8880	0.0407857	0.119588	0.0789731	Irak1/Traf6	2	62
R-MMU-196843	Vitamin B2 (riboflavin) metabolism	0.016129	6/8880	0.0411788	0.119588	0.0789731	Enpp1	1	62
R-MMU-5666185	RHO GTPases Activate Rhotekin and Rhophilins	0.016129	6/8880	0.0411788	0.119588	0.0789731	Rhoa	1	62
R-MMU-5674499	Negative feedback regulation of MAPK pathway	0.016129	6/8880	0.0411788	0.119588	0.0789731	Mapk1	1	62
R-MMU-9623433	NR1H2 & NR1H3 regulate gene expression to control bile acid homeostasis	0.016129	6/8880	0.0411788	0.119588	0.0789731	Nr1h3	1	62
R-MMU-373755	Semaphorin interactions	0.0322581	47/8880	0.0424107	0.121501	0.0802365	Rhoa/Gsk3b	2	62
R-MMU-5654736	Signaling by FGFR1	0.0322581	47/8880	0.0424107	0.121501	0.0802365	Mapk1/Spred1	2	62
R-MMU-8939211	ESR-mediated signaling	0.0645161	190/8880	0.0433261	0.12329	0.0814181	Akt1/Creb1/Fos/Mapk1	4	62
R-MMU-383280	Nuclear Receptor transcription pathway	0.0322581	49/8880	0.0457324	0.128482	0.0848468	Pparg/Nr1h3	2	62
R-MMU-114608	Platelet degranulation	0.0483871	115/8880	0.0461098	0.128482	0.0848468	Tgfb2/Vegfa/F13a1	3	62
R-MMU-111453	BH3-only proteins associate with and inactivate anti-apoptotic BCL-2 members	0.016129	7/8880	0.0478778	0.128482	0.0848468	Pmaip1	1	62
R-MMU-163359	Glucagon signaling in metabolic regulation	0.016129	7/8880	0.0478778	0.128482	0.0848468	Prkar1b	1	62
R-MMU-1912422	Pre-NOTCH Expression and Processing	0.016129	7/8880	0.0478778	0.128482	0.0848468	Notch1	1	62
R-MMU-199920	CREB phosphorylation	0.016129	7/8880	0.0478778	0.128482	0.0848468	Creb1	1	62
R-MMU-3134963	DEx/H-box helicases activate type I IFN and inflammatory cytokines production	0.016129	7/8880	0.0478778	0.128482	0.0848468	Myd88	1	62
R-MMU-416550	Sema4D mediated inhibition of cell attachment and migration	0.016129	7/8880	0.0478778	0.128482	0.0848468	Rhoa	1	62
R-MMU-8951936	RUNX3 regulates p14-ARF	0.016129	7/8880	0.0478778	0.128482	0.0848468	Hdac4	1	62
R-MMU-76005	Response to elevated platelet cytosolic Ca2+	0.0483871	120/8880	0.0511929	0.136514	0.0901511	Tgfb2/Vegfa/F13a1	3	62
R-MMU-170834	Signaling by TGF-beta Receptor Complex	0.0322581	54/8880	0.0544365	0.139283	0.0919796	Rhoa/Tgif1	2	62
R-MMU-194313	VEGF ligand-receptor interactions	0.016129	8/8880	0.0545308	0.139283	0.0919796	Vegfa	1	62
R-MMU-195399	VEGF binds to VEGFR leading to receptor dimerization	0.016129	8/8880	0.0545308	0.139283	0.0919796	Vegfa	1	62
R-MMU-198323	AKT phosphorylates targets in the cytosol	0.016129	8/8880	0.0545308	0.139283	0.0919796	Akt1	1	62
R-MMU-2562578	TRIF-mediated programmed cell death	0.016129	8/8880	0.0545308	0.139283	0.0919796	Fadd	1	62
R-MMU-5625900	RHO GTPases activate CIT	0.016129	8/8880	0.0545308	0.139283	0.0919796	Rhoa	1	62
R-MMU-8984722	Interleukin-35 Signalling	0.016129	8/8880	0.0545308	0.139283	0.0919796	Il6st	1	62
R-MMU-2029482	Regulation of actin dynamics for phagocytic cup formation	0.0322581	55/8880	0.0562428	0.142796	0.0942994	Mapk1/Vav3	2	62
R-MMU-388841	Costimulation by the CD28 family	0.0322581	57/8880	0.0599179	0.145632	0.0961721	Akt1/Rictor	2	62
R-MMU-111458	Formation of apoptosome	0.016129	9/8880	0.061138	0.145632	0.0961721	Mapk1	1	62
R-MMU-1474151	Tetrahydrobiopterin (BH4) synthesis, recycling, salvage and regulation	0.016129	9/8880	0.061138	0.145632	0.0961721	Akt1	1	62
R-MMU-170660	Adenylate cyclase activating pathway	0.016129	9/8880	0.061138	0.145632	0.0961721	Adcy9	1	62
R-MMU-198203	PI3K/AKT activation	0.016129	9/8880	0.061138	0.145632	0.0961721	Rhoa	1	62
R-MMU-419408	Lysosphingolipid and LPA receptors	0.016129	9/8880	0.061138	0.145632	0.0961721	S1pr1	1	62
R-MMU-5625970	RHO GTPases activate KTN1	0.016129	9/8880	0.061138	0.145632	0.0961721	Rhoa	1	62
R-MMU-877312	Regulation of IFNG signaling	0.016129	9/8880	0.061138	0.145632	0.0961721	Socs1	1	62
R-MMU-8849469	PTK6 Regulates RTKs and Their Effectors AKT1 and DOK1	0.016129	9/8880	0.061138	0.145632	0.0961721	Akt1	1	62
R-MMU-9020956	Interleukin-27 signaling	0.016129	9/8880	0.061138	0.145632	0.0961721	Il6st	1	62
R-MMU-9627069	Regulation of the apoptosome activity	0.016129	9/8880	0.061138	0.145632	0.0961721	Mapk1	1	62
R-MMU-1358803	Downregulation of ERBB2:ERBB3 signaling	0.016129	10/8880	0.0676997	0.150286	0.0992457	Akt1	1	62
R-MMU-162658	Golgi Cisternae Pericentriolar Stack Reorganization	0.016129	10/8880	0.0676997	0.150286	0.0992457	Mapk1	1	62
R-MMU-193692	Regulated proteolysis of p75NTR	0.016129	10/8880	0.0676997	0.150286	0.0992457	Traf6	1	62
R-MMU-2122947	NOTCH1 Intracellular Domain Regulates Transcription	0.016129	10/8880	0.0676997	0.150286	0.0992457	Notch1	1	62
R-MMU-2122948	Activated NOTCH1 Transmits Signal to the Nucleus	0.016129	10/8880	0.0676997	0.150286	0.0992457	Notch1	1	62
R-MMU-3371378	Regulation by c-FLIP	0.016129	10/8880	0.0676997	0.150286	0.0992457	Fadd	1	62
R-MMU-416572	Sema4D induced cell migration and growth-cone collapse	0.016129	10/8880	0.0676997	0.150286	0.0992457	Rhoa	1	62
R-MMU-5218900	CASP8 activity is inhibited	0.016129	10/8880	0.0676997	0.150286	0.0992457	Fadd	1	62
R-MMU-6785631	ERBB2 Regulates Cell Motility	0.016129	10/8880	0.0676997	0.150286	0.0992457	Rhoa	1	62
R-MMU-69416	Dimerization of procaspase-8	0.016129	10/8880	0.0676997	0.150286	0.0992457	Fadd	1	62
R-MMU-8941856	RUNX3 regulates NOTCH signaling	0.016129	10/8880	0.0676997	0.150286	0.0992457	Notch1	1	62
R-MMU-937042	IRAK2 mediated activation of TAK1 complex	0.016129	10/8880	0.0676997	0.150286	0.0992457	Traf6	1	62
R-MMU-9645460	Alpha-protein kinase 1 signaling pathway	0.016129	10/8880	0.0676997	0.150286	0.0992457	Traf6	1	62
R-MMU-5358351	Signaling by Hedgehog	0.0483871	137/8880	0.0704003	0.153542	0.101396	Adcy9/Prkar1b/Gsk3b	3	62
R-MMU-373760	L1CAM interactions	0.0322581	63/8880	0.0714166	0.153542	0.101396	Mapk1/Sdcbp	2	62
R-MMU-111461	Cytochrome c-mediated apoptotic response	0.016129	11/8880	0.0742164	0.153542	0.101396	Mapk1	1	62
R-MMU-1810476	RIP-mediated NFkB activation via ZBP1	0.016129	11/8880	0.0742164	0.153542	0.101396	Myd88	1	62
R-MMU-4755510	SUMOylation of immune response proteins	0.016129	11/8880	0.0742164	0.153542	0.101396	Ikbke	1	62
R-MMU-5140745	WNT5A-dependent internalization of FZD2, FZD5 and ROR2	0.016129	11/8880	0.0742164	0.153542	0.101396	Wnt5a	1	62
R-MMU-75109	Triglyceride biosynthesis	0.016129	11/8880	0.0742164	0.153542	0.101396	Lpin1	1	62
R-MMU-8866427	VLDLR internalisation and degradation	0.016129	11/8880	0.0742164	0.153542	0.101396	Nr1h3	1	62
R-MMU-9024446	NR1H2 and NR1H3-mediated signaling	0.016129	11/8880	0.0742164	0.153542	0.101396	Nr1h3	1	62
R-MMU-9029569	NR1H3 & NR1H2 regulate gene expression linked to cholesterol transport and efflux	0.016129	11/8880	0.0742164	0.153542	0.101396	Nr1h3	1	62
R-MMU-9707616	Heme signaling	0.016129	11/8880	0.0742164	0.153542	0.101396	Bach1	1	62
R-MMU-9708530	Regulation of BACH1 activity	0.016129	11/8880	0.0742164	0.153542	0.101396	Bach1	1	62
R-MMU-982772	Growth hormone receptor signaling	0.016129	11/8880	0.0742164	0.153542	0.101396	Mapk1	1	62
R-MMU-112316	Neuronal System	0.0806452	323/8880	0.0742363	0.153542	0.101396	Adcy9/Creb1/Glul/Prkar1b/Camk2d	5	62
R-MMU-913531	Interferon Signaling	0.0322581	65/8880	0.075398	0.155188	0.102483	Socs1/Camk2d	2	62
R-MMU-204998	Cell death signalling via NRAGE, NRIF and NADE	0.0322581	66/8880	0.0774149	0.156935	0.103636	Traf6/Vav3	2	62
R-MMU-1483213	Synthesis of PE	0.016129	12/8880	0.0806882	0.156935	0.103636	Lpin1	1	62
R-MMU-1606322	ZBP1(DAI) mediated induction of type I IFNs	0.016129	12/8880	0.0806882	0.156935	0.103636	Myd88	1	62
R-MMU-170968	Frs2-mediated activation	0.016129	12/8880	0.0806882	0.156935	0.103636	Mapk1	1	62
R-MMU-202427	Phosphorylation of CD3 and TCR zeta chains	0.016129	12/8880	0.0806882	0.156935	0.103636	Ptprj	1	62
R-MMU-202670	ERKs are inactivated	0.016129	12/8880	0.0806882	0.156935	0.103636	Mapk1	1	62
R-MMU-203615	eNOS activation	0.016129	12/8880	0.0806882	0.156935	0.103636	Akt1	1	62
R-MMU-210990	PECAM1 interactions	0.016129	12/8880	0.0806882	0.156935	0.103636	Inpp5d	1	62
R-MMU-5357786	TNFR1-induced proapoptotic signaling	0.016129	12/8880	0.0806882	0.156935	0.103636	Fadd	1	62
R-MMU-5658623	FGFRL1 modulation of FGFR1 signaling	0.016129	12/8880	0.0806882	0.156935	0.103636	Spred1	1	62
R-MMU-6785807	Interleukin-4 and Interleukin-13 signaling	0.016129	12/8880	0.0806882	0.156935	0.103636	Socs1	1	62
R-MMU-9614399	Regulation of localization of FOXO transcription factors	0.016129	12/8880	0.0806882	0.156935	0.103636	Akt1	1	62
R-MMU-416482	G alpha (12/13) signalling events	0.0322581	70/8880	0.0856505	0.162718	0.107455	Rhoa/Vav3	2	62
R-MMU-140342	Apoptosis induced DNA fragmentation	0.016129	13/8880	0.0871155	0.162718	0.107455	Hmgb1	1	62
R-MMU-170670	Adenylate cyclase inhibitory pathway	0.016129	13/8880	0.0871155	0.162718	0.107455	Adcy9	1	62
R-MMU-3371568	Attenuation phase	0.016129	13/8880	0.0871155	0.162718	0.107455	Dnajb1	1	62
R-MMU-400685	Sema4D in semaphorin signaling	0.016129	13/8880	0.0871155	0.162718	0.107455	Rhoa	1	62
R-MMU-5218921	VEGFR2 mediated cell proliferation	0.016129	13/8880	0.0871155	0.162718	0.107455	Vegfa	1	62
R-MMU-8849471	PTK6 Regulates RHO GTPases, RAS GTPase and MAP kinases	0.016129	13/8880	0.0871155	0.162718	0.107455	Rhoa	1	62
R-MMU-8964539	Glutamate and glutamine metabolism	0.016129	13/8880	0.0871155	0.162718	0.107455	Glul	1	62
R-MMU-933542	TRAF6 mediated NF-kB activation	0.016129	13/8880	0.0871155	0.162718	0.107455	Hmgb1	1	62
R-MMU-5628897	TP53 Regulates Metabolic Genes	0.0322581	71/8880	0.0877497	0.163184	0.107763	Akt1/Rheb	2	62
R-MMU-140534	Caspase activation via Death Receptors in the presence of ligand	0.016129	14/8880	0.0934986	0.164495	0.108629	Fadd	1	62
R-MMU-169893	Prolonged ERK activation events	0.016129	14/8880	0.0934986	0.164495	0.108629	Mapk1	1	62
R-MMU-196299	Beta-catenin phosphorylation cascade	0.016129	14/8880	0.0934986	0.164495	0.108629	Gsk3b	1	62
R-MMU-205043	NRIF signals cell death from the nucleus	0.016129	14/8880	0.0934986	0.164495	0.108629	Traf6	1	62
R-MMU-2173791	TGF-beta receptor signaling in EMT (epithelial to mesenchymal transition)	0.016129	14/8880	0.0934986	0.164495	0.108629	Rhoa	1	62
R-MMU-3232118	SUMOylation of transcription factors	0.016129	14/8880	0.0934986	0.164495	0.108629	Mitf	1	62
R-MMU-4419969	Depolymerisation of the Nuclear Lamina	0.016129	14/8880	0.0934986	0.164495	0.108629	Lpin1	1	62
R-MMU-5099900	WNT5A-dependent internalization of FZD4	0.016129	14/8880	0.0934986	0.164495	0.108629	Wnt5a	1	62
R-MMU-6804759	Regulation of TP53 Activity through Association with Co-factors	0.016129	14/8880	0.0934986	0.164495	0.108629	Akt1	1	62
R-MMU-8978934	Metabolism of cofactors	0.016129	14/8880	0.0934986	0.164495	0.108629	Akt1	1	62
R-MMU-936440	Negative regulators of DDX58/IFIH1 signaling	0.016129	14/8880	0.0934986	0.164495	0.108629	Ikbke	1	62
R-MMU-9706369	Negative regulation of FLT3	0.016129	14/8880	0.0934986	0.164495	0.108629	Ptprj	1	62
R-MMU-975163	IRAK2 mediated activation of TAK1 complex upon TLR7/8 or 9 stimulation	0.016129	14/8880	0.0934986	0.164495	0.108629	Traf6	1	62
R-MMU-2029480	Fcgamma receptor (FCGR) dependent phagocytosis	0.0322581	75/8880	0.0962981	0.168721	0.111419	Mapk1/Vav3	2	62
R-MMU-202131	Metabolism of nitric oxide: NOS3 activation and regulation	0.016129	15/8880	0.0998378	0.172078	0.113636	Akt1	1	62
R-MMU-399956	CRMPs in Sema3A signaling	0.016129	15/8880	0.0998378	0.172078	0.113636	Gsk3b	1	62
R-MMU-450604	KSRP (KHSRP) binds and destabilizes mRNA	0.016129	15/8880	0.0998378	0.172078	0.113636	Akt1	1	62
R-MMU-937072	TRAF6-mediated induction of TAK1 complex within TLR4 complex	0.016129	15/8880	0.0998378	0.172078	0.113636	Traf6	1	62
R-MMU-111471	Apoptotic factor-mediated response	0.016129	16/8880	0.106133	0.177167	0.116997	Mapk1	1	62
R-MMU-1295596	Spry regulation of FGF signaling	0.016129	16/8880	0.106133	0.177167	0.116997	Mapk1	1	62
R-MMU-180024	DARPP-32 events	0.016129	16/8880	0.106133	0.177167	0.116997	Prkar1b	1	62
R-MMU-447115	Interleukin-12 family signaling	0.016129	16/8880	0.106133	0.177167	0.116997	Il6st	1	62
R-MMU-450385	Butyrate Response Factor 1 (BRF1) binds and destabilizes mRNA	0.016129	16/8880	0.106133	0.177167	0.116997	Akt1	1	62
R-MMU-5621575	CD209 (DC-SIGN) signaling	0.016129	16/8880	0.106133	0.177167	0.116997	Relb	1	62
R-MMU-6788467	IL-6-type cytokine receptor ligand interactions	0.016129	16/8880	0.106133	0.177167	0.116997	Il6st	1	62
R-MMU-936964	Activation of IRF3/IRF7 mediated by TBK1/IKK epsilon	0.016129	16/8880	0.106133	0.177167	0.116997	Ikbke	1	62
R-MMU-190236	Signaling by FGFR	0.0322581	80/8880	0.107303	0.178417	0.117823	Mapk1/Spred1	2	62
R-MMU-5673001	RAF/MAP kinase cascade	0.0645161	261/8880	0.108737	0.180096	0.118932	Pea15a/Mapk1/Camk2d/Spred1	4	62
R-MMU-9006936	Signaling by TGFB family members	0.0322581	81/8880	0.109543	0.180725	0.119347	Rhoa/Tgif1	2	62
R-MMU-3928664	Ephrin signaling	0.016129	17/8880	0.112386	0.184696	0.121969	Sdcbp	1	62
R-MMU-114452	Activation of BH3-only proteins	0.016129	18/8880	0.118595	0.190523	0.125817	Pmaip1	1	62
R-MMU-198753	ERK/MAPK targets	0.016129	18/8880	0.118595	0.190523	0.125817	Mapk1	1	62
R-MMU-2173795	Downregulation of SMAD2/3:SMAD4 transcriptional activity	0.016129	18/8880	0.118595	0.190523	0.125817	Tgif1	1	62
R-MMU-3928663	EPHA-mediated growth cone collapse	0.016129	18/8880	0.118595	0.190523	0.125817	Rhoa	1	62
R-MMU-5357769	Caspase activation via extrinsic apoptotic signalling pathway	0.016129	18/8880	0.118595	0.190523	0.125817	Fadd	1	62
R-MMU-202424	Downstream TCR signaling	0.0322581	85/8880	0.118628	0.190523	0.125817	Inpp5d/Traf6	2	62
R-MMU-2559583	Cellular Senescence	0.0483871	175/8880	0.122947	0.19665	0.129863	Fos/Ets1/Mapk1	3	62
R-MMU-1980143	Signaling by NOTCH1	0.016129	19/8880	0.124761	0.19665	0.129863	Notch1	1	62
R-MMU-376176	Signaling by ROBO receptors	0.016129	19/8880	0.124761	0.19665	0.129863	Rhoa	1	62
R-MMU-445144	Signal transduction by L1	0.016129	19/8880	0.124761	0.19665	0.129863	Mapk1	1	62
R-MMU-5686938	Regulation of TLR by endogenous ligand	0.016129	19/8880	0.124761	0.19665	0.129863	Hmgb1	1	62
R-MMU-5607764	CLEC7A (Dectin-1) signaling	0.0322581	88/8880	0.125562	0.197179	0.130213	Relb/Traf6	2	62
R-MMU-389513	CTLA4 inhibitory signaling	0.016129	20/8880	0.130885	0.201801	0.133265	Akt1	1	62
R-MMU-4641263	Regulation of FZD by ubiquitination	0.016129	20/8880	0.130885	0.201801	0.133265	Znrf3	1	62
R-MMU-5620971	Pyroptosis	0.016129	20/8880	0.130885	0.201801	0.133265	Hmgb1	1	62
R-MMU-6807004	Negative regulation of MET activity	0.016129	20/8880	0.130885	0.201801	0.133265	Ptprj	1	62
R-MMU-9705462	Inactivation of CSF3 (G-CSF) signaling	0.016129	20/8880	0.130885	0.201801	0.133265	Socs1	1	62
R-MMU-140875	Common Pathway of Fibrin Clot Formation	0.016129	21/8880	0.136967	0.208151	0.137458	F13a1	1	62
R-MMU-912526	Interleukin receptor SHC signaling	0.016129	21/8880	0.136967	0.208151	0.137458	Inpp5d	1	62
R-MMU-937041	IKK complex recruitment mediated by RIP1	0.016129	21/8880	0.136967	0.208151	0.137458	Traf6	1	62
R-MMU-9614085	FOXO-mediated transcription	0.016129	21/8880	0.136967	0.208151	0.137458	Akt1	1	62
R-MMU-438066	Unblocking of NMDA receptors, glutamate binding and activation	0.016129	22/8880	0.143007	0.215755	0.14248	Camk2d	1	62
R-MMU-8979227	Triglyceride metabolism	0.016129	22/8880	0.143007	0.215755	0.14248	Lpin1	1	62
R-MMU-1483257	Phospholipid metabolism	0.0483871	188/8880	0.143498	0.215755	0.14248	Lpin1/Inpp5d/Stard7	3	62
R-MMU-166208	mTORC1-mediated signalling	0.016129	24/8880	0.154962	0.230541	0.152244	Rheb	1	62
R-MMU-5668599	RHO GTPases Activate NADPH Oxidases	0.016129	24/8880	0.154962	0.230541	0.152244	Mapk1	1	62
R-MMU-9674555	Signaling by CSF3 (G-CSF)	0.016129	24/8880	0.154962	0.230541	0.152244	Socs1	1	62
R-MMU-416476	G alpha (q) signalling events	0.0483871	197/8880	0.158358	0.234769	0.155036	Creb1/Gpr65/Mapk1	3	62
R-MMU-8863795	Downregulation of ERBB2 signaling	0.016129	25/8880	0.160878	0.236849	0.15641	Akt1	1	62
R-MMU-909733	Interferon alpha/beta signaling	0.016129	25/8880	0.160878	0.236849	0.15641	Socs1	1	62
R-MMU-187687	Signalling to ERKs	0.016129	26/8880	0.166754	0.243805	0.161004	Mapk1	1	62
R-MMU-77387	Insulin receptor recycling	0.016129	26/8880	0.166754	0.243805	0.161004	Insr	1	62
R-MMU-5621481	C-type lectin receptors (CLRs)	0.0322581	106/8880	0.168955	0.243925	0.161083	Relb/Traf6	2	62
R-MMU-3247509	Chromatin modifying enzymes	0.0483871	205/8880	0.171956	0.243925	0.161083	Brwd1/Arid4a/Kdm7a	3	62
R-MMU-4839726	Chromatin organization	0.0483871	205/8880	0.171956	0.243925	0.161083	Brwd1/Arid4a/Kdm7a	3	62
R-MMU-1266695	Interleukin-7 signaling	0.016129	27/8880	0.172589	0.243925	0.161083	Brwd1	1	62
R-MMU-1855204	Synthesis of IP3 and IP4 in the cytosol	0.016129	27/8880	0.172589	0.243925	0.161083	Inpp5d	1	62
R-MMU-2871809	FCERI mediated Ca+2 mobilization	0.016129	27/8880	0.172589	0.243925	0.161083	Vav3	1	62
R-MMU-354192	Integrin signaling	0.016129	27/8880	0.172589	0.243925	0.161083	Akt1	1	62
R-MMU-380972	Energy dependent regulation of mTOR by LKB1-AMPK	0.016129	27/8880	0.172589	0.243925	0.161083	Rheb	1	62
R-MMU-399719	Trafficking of AMPA receptors	0.016129	27/8880	0.172589	0.243925	0.161083	Camk2d	1	62
R-MMU-399721	Glutamate binding, activation of AMPA receptors and synaptic plasticity	0.016129	27/8880	0.172589	0.243925	0.161083	Camk2d	1	62
R-MMU-5654732	Negative regulation of FGFR3 signaling	0.016129	28/8880	0.178383	0.251212	0.165894	Mapk1	1	62
R-MMU-6807070	PTEN Regulation	0.0322581	110/8880	0.178929	0.251212	0.165894	Akt1/Rheb	2	62
R-MMU-1834949	Cytosolic sensors of pathogen-associated DNA	0.016129	29/8880	0.184138	0.255145	0.168492	Myd88	1	62
R-MMU-2424491	DAP12 signaling	0.016129	29/8880	0.184138	0.255145	0.168492	Vav3	1	62
R-MMU-6804758	Regulation of TP53 Activity through Acetylation	0.016129	29/8880	0.184138	0.255145	0.168492	Akt1	1	62
R-MMU-8964043	Plasma lipoprotein clearance	0.016129	29/8880	0.184138	0.255145	0.168492	Nr1h3	1	62
R-MMU-212165	Epigenetic regulation of gene expression	0.0322581	114/8880	0.188994	0.25967	0.17148	Jarid2/Gsk3b	2	62
R-MMU-2559580	Oxidative Stress Induced Senescence	0.0322581	114/8880	0.188994	0.25967	0.17148	Fos/Mapk1	2	62
R-MMU-418597	G alpha (z) signalling events	0.016129	30/8880	0.189853	0.25967	0.17148	Adcy9	1	62
R-MMU-432040	Vasopressin regulates renal water homeostasis via Aquaporins	0.016129	30/8880	0.189853	0.25967	0.17148	Prkar1b	1	62
R-MMU-1483206	Glycerophospholipid biosynthesis	0.0322581	115/8880	0.191523	0.261111	0.172432	Lpin1/Stard7	2	62
R-MMU-456926	Thrombin signalling through proteinase activated receptors (PARs)	0.016129	31/8880	0.195528	0.264026	0.174357	Mapk1	1	62
R-MMU-5654726	Negative regulation of FGFR1 signaling	0.016129	31/8880	0.195528	0.264026	0.174357	Mapk1	1	62
R-MMU-5654733	Negative regulation of FGFR4 signaling	0.016129	31/8880	0.195528	0.264026	0.174357	Mapk1	1	62
R-MMU-5576892	Phase 0 - rapid depolarisation	0.016129	33/8880	0.206762	0.275718	0.182078	Camk2d	1	62
R-MMU-5654727	Negative regulation of FGFR2 signaling	0.016129	33/8880	0.206762	0.275718	0.182078	Mapk1	1	62
R-MMU-5663213	RHO GTPases Activate WASPs and WAVEs	0.016129	33/8880	0.206762	0.275718	0.182078	Mapk1	1	62
R-MMU-68875	Mitotic Prophase	0.0322581	121/8880	0.206789	0.275718	0.182078	Lpin1/Mapk1	2	62
R-MMU-2173793	Transcriptional activity of SMAD2/SMAD3:SMAD4 heterotrimer	0.016129	34/8880	0.212322	0.279579	0.184627	Tgif1	1	62
R-MMU-3928665	EPH-ephrin mediated repulsion of cells	0.016129	34/8880	0.212322	0.279579	0.184627	Vav3	1	62
R-MMU-5357905	Regulation of TNFR1 signaling	0.016129	34/8880	0.212322	0.279579	0.184627	Fadd	1	62
R-MMU-5673000	RAF activation	0.016129	34/8880	0.212322	0.279579	0.184627	Camk2d	1	62
R-MMU-2129379	Molecules associated with elastic fibres	0.016129	35/8880	0.217842	0.283329	0.187104	Tgfb2	1	62
R-MMU-437239	Recycling pathway of L1	0.016129	35/8880	0.217842	0.283329	0.187104	Mapk1	1	62
R-MMU-451927	Interleukin-2 family signaling	0.016129	35/8880	0.217842	0.283329	0.187104	Inpp5d	1	62
R-MMU-76009	Platelet Aggregation (Plug Formation)	0.016129	35/8880	0.217842	0.283329	0.187104	Akt1	1	62
R-MMU-140877	Formation of Fibrin Clot (Clotting Cascade)	0.016129	36/8880	0.223325	0.288688	0.190643	F13a1	1	62
R-MMU-3928662	EPHB-mediated forward signaling	0.016129	36/8880	0.223325	0.288688	0.190643	Rhoa	1	62
R-MMU-445717	Aquaporin-mediated transport	0.016129	37/8880	0.22877	0.294828	0.194698	Prkar1b	1	62
R-MMU-1433557	Signaling by SCF-KIT	0.016129	38/8880	0.234177	0.299069	0.197499	Grb10	1	62
R-MMU-5654741	Signaling by FGFR3	0.016129	38/8880	0.234177	0.299069	0.197499	Mapk1	1	62
R-MMU-8853659	RET signaling	0.016129	38/8880	0.234177	0.299069	0.197499	Grb10	1	62
R-MMU-2172127	DAP12 interactions	0.016129	39/8880	0.239547	0.304095	0.200818	Vav3	1	62
R-MMU-5674135	MAP2K and MAPK activation	0.016129	39/8880	0.239547	0.304095	0.200818	Mapk1	1	62
R-MMU-8980692	RHOA GTPase cycle	0.0322581	134/8880	0.240269	0.304101	0.200821	Rhoa/Vav3	2	62
R-MMU-5654743	Signaling by FGFR4	0.016129	40/8880	0.24488	0.30628	0.202261	Mapk1	1	62
R-MMU-8943724	Regulation of PTEN gene transcription	0.016129	40/8880	0.24488	0.30628	0.202261	Rheb	1	62
R-MMU-977444	GABA B receptor activation	0.016129	40/8880	0.24488	0.30628	0.202261	Adcy9	1	62
R-MMU-991365	Activation of GABAB receptors	0.016129	40/8880	0.24488	0.30628	0.202261	Adcy9	1	62
R-MMU-512988	Interleukin-3, Interleukin-5 and GM-CSF signaling	0.016129	41/8880	0.250176	0.311069	0.205423	Inpp5d	1	62
R-MMU-5675221	Negative regulation of MAPK pathway	0.016129	41/8880	0.250176	0.311069	0.205423	Mapk1	1	62
R-MMU-1566948	Elastic fibre formation	0.016129	42/8880	0.255435	0.31668	0.209128	Tgfb2	1	62
R-MMU-75893	TNF signaling	0.016129	43/8880	0.260659	0.322214	0.212783	Fadd	1	62
R-MMU-5633007	Regulation of TP53 Activity	0.0322581	145/8880	0.268821	0.331337	0.218808	Akt1/Rictor	2	62
R-MMU-2980766	Nuclear Envelope Breakdown	0.016129	45/8880	0.270997	0.333052	0.21994	Lpin1	1	62
R-MMU-1483249	Inositol phosphate metabolism	0.016129	46/8880	0.276113	0.337383	0.2228	Inpp5d	1	62
R-MMU-3214842	HDMs demethylate histones	0.016129	46/8880	0.276113	0.337383	0.2228	Kdm7a	1	62
R-MMU-1660499	Synthesis of PIPs at the plasma membrane	0.016129	48/8880	0.286239	0.347752	0.229647	Inpp5d	1	62
R-MMU-193648	NRAGE signals death through JNK	0.016129	48/8880	0.286239	0.347752	0.229647	Vav3	1	62
R-MMU-75153	Apoptotic execution phase	0.016129	49/8880	0.291249	0.352828	0.233	Hmgb1	1	62
R-MMU-418594	G alpha (i) signalling events	0.0483871	271/8880	0.29354	0.35459	0.234163	Adcy9/Prkar1b/Mapk1	3	62
R-MMU-3371497	HSP90 chaperone cycle for steroid hormone receptors (SHR)	0.016129	50/8880	0.296225	0.356817	0.235634	Dnajb1	1	62
R-MMU-5578775	Ion homeostasis	0.016129	52/8880	0.306074	0.367636	0.242779	Camk2d	1	62
R-MMU-936837	Ion transport by P-type ATPases	0.016129	53/8880	0.310948	0.372435	0.245947	Camk2d	1	62
R-MMU-9639288	Amino acids regulate mTORC1	0.016129	54/8880	0.315788	0.376107	0.248372	Rheb	1	62
R-MMU-9711097	Cellular response to starvation	0.016129	54/8880	0.315788	0.376107	0.248372	Rheb	1	62
R-MMU-3700989	Transcriptional Regulation by TP53	0.0483871	285/8880	0.320469	0.380613	0.251348	Akt1/Rheb/Rictor	3	62
R-MMU-977443	GABA receptor activation	0.016129	56/8880	0.325367	0.385351	0.254477	Adcy9	1	62
R-MMU-5607761	Dectin-1 mediated noncanonical NF-kB signaling	0.016129	57/8880	0.330107	0.387716	0.256039	Relb	1	62
R-MMU-5610785	GLI3 is processed to GLI3R by the proteasome	0.016129	57/8880	0.330107	0.387716	0.256039	Gsk3b	1	62
R-MMU-5676590	NIK-->noncanonical NF-kB signaling	0.016129	57/8880	0.330107	0.387716	0.256039	Relb	1	62
R-MMU-983712	Ion channel transport	0.0322581	171/8880	0.336072	0.393632	0.259945	Camk2d/Sgk3	2	62
R-MMU-174824	Plasma lipoprotein assembly, remodeling, and clearance	0.016129	60/8880	0.344132	0.401962	0.265446	Nr1h3	1	62
R-MMU-9707587	Regulation of HMOX1 expression and activity	0.016129	61/8880	0.348743	0.405239	0.267611	Bach1	1	62
R-MMU-196854	Metabolism of vitamins and cofactors	0.0322581	176/8880	0.34885	0.405239	0.267611	Akt1/Enpp1	2	62
R-MMU-4608870	Asymmetric localization of PCP proteins	0.016129	62/8880	0.353321	0.409312	0.2703	Wnt5a	1	62
R-MMU-4551638	SUMOylation of chromatin organization proteins	0.016129	65/8880	0.366867	0.423847	0.279899	Hdac4	1	62
R-MMU-8939236	RUNX1 regulates transcription of genes involved in differentiation of HSCs	0.016129	66/8880	0.371321	0.427826	0.282527	Tal1	1	62
R-MMU-5658442	Regulation of RAS by GAPs	0.016129	67/8880	0.375743	0.430581	0.284346	Spred1	1	62
R-MMU-9013106	RHOC GTPase cycle	0.016129	67/8880	0.375743	0.430581	0.284346	Rhoa	1	62
R-MMU-5654738	Signaling by FGFR2	0.016129	68/8880	0.380135	0.43211	0.285356	Mapk1	1	62
R-MMU-8948751	Regulation of PTEN stability and activity	0.016129	68/8880	0.380135	0.43211	0.285356	Akt1	1	62
R-MMU-9013408	RHOG GTPase cycle	0.016129	68/8880	0.380135	0.43211	0.285356	Vav3	1	62
R-MMU-69202	Cyclin E associated events during G1/S transition	0.016129	71/8880	0.393128	0.445685	0.29432	Akt1	1	62
R-MMU-5687128	MAPK6/MAPK4 signaling	0.016129	73/8880	0.401641	0.452914	0.299094	Dnajb1	1	62
R-MMU-69656	Cyclin A:Cdk2-associated events at S phase entry	0.016129	73/8880	0.401641	0.452914	0.299094	Akt1	1	62
R-MMU-1483255	PI Metabolism	0.016129	74/8880	0.405853	0.455243	0.300632	Inpp5d	1	62
R-MMU-6806834	Signaling by MET	0.016129	74/8880	0.405853	0.455243	0.300632	Ptprj	1	62
R-MMU-2871837	FCERI mediated NF-kB activation	0.016129	76/8880	0.414191	0.463369	0.305999	Traf6	1	62
R-MMU-163685	Integration of energy metabolism	0.016129	78/8880	0.422413	0.471324	0.311252	Prkar1b	1	62
R-MMU-212300	PRC2 methylates histones and DNA	0.016129	80/8880	0.430522	0.479111	0.316394	Jarid2	1	62
R-MMU-9013404	RAC2 GTPase cycle	0.016129	81/8880	0.434534	0.48231	0.318507	Vav3	1	62
R-MMU-450531	Regulation of mRNA stability by proteins that bind AU-rich elements	0.016129	85/8880	0.450307	0.498512	0.329206	Akt1	1	62
R-MMU-8876198	RAB GEFs exchange GTP for GDP on RABs	0.016129	87/8880	0.45803	0.505741	0.33398	Akt1	1	62
R-MMU-5625740	RHO GTPases activate PKNs	0.016129	90/8880	0.469415	0.516966	0.341393	Rhoa	1	62
R-MMU-3214815	HDACs deacetylate histones	0.016129	91/8880	0.473157	0.519738	0.343223	Arid4a	1	62
R-MMU-5250913	Positive epigenetic regulation of rRNA expression	0.016129	96/8880	0.491484	0.537085	0.354679	Gsk3b	1	62
R-MMU-5250924	B-WICH complex positively regulates rRNA expression	0.016129	96/8880	0.491484	0.537085	0.354679	Gsk3b	1	62
R-MMU-5668541	TNFR2 non-canonical NF-kB pathway	0.016129	97/8880	0.495073	0.539617	0.356351	Relb	1	62
R-MMU-2672351	Stimuli-sensing channels	0.016129	98/8880	0.498637	0.540722	0.35708	Sgk3	1	62
R-MMU-8856825	Cargo recognition for clathrin-mediated endocytosis	0.016129	98/8880	0.498637	0.540722	0.35708	Wnt5a	1	62
R-MMU-5688426	Deubiquitination	0.0322581	243/8880	0.509451	0.551039	0.363894	Rhoa/Traf6	2	62
R-MMU-69206	G1/S Transition	0.016129	104/8880	0.519509	0.560488	0.370134	Akt1	1	62
R-MMU-2559582	Senescence-Associated Secretory Phenotype (SASP)	0.016129	107/8880	0.529622	0.569949	0.376381	Mapk1	1	62
R-MMU-202733	Cell surface interactions at the vascular wall	0.016129	108/8880	0.532946	0.570629	0.376831	Inpp5d	1	62
R-MMU-9707564	Cytoprotection by HMOX1	0.016129	108/8880	0.532946	0.570629	0.376831	Bach1	1	62
R-MMU-9007101	Rab regulation of trafficking	0.016129	111/8880	0.542781	0.579696	0.382818	Akt1	1	62
R-MMU-8957275	Post-translational protein phosphorylation	0.016129	113/8880	0.549224	0.585103	0.386389	Il6	1	62
R-MMU-5576891	Cardiac conduction	0.016129	114/8880	0.552412	0.587024	0.387657	Camk2d	1	62
R-MMU-196849	Metabolism of water-soluble vitamins and cofactors	0.016129	117/8880	0.561843	0.595553	0.39329	Enpp1	1	62
R-MMU-381426	Regulation of Insulin-like Growth Factor (IGF) transport and uptake by Insulin-like Growth Factor Binding Proteins (IGFBPs)	0.016129	119/8880	0.568021	0.600601	0.396623	Il6	1	62
R-MMU-1632852	Macroautophagy	0.016129	120/8880	0.571078	0.600837	0.396779	Rheb	1	62
R-MMU-9612973	Autophagy	0.016129	120/8880	0.571078	0.600837	0.396779	Rheb	1	62
R-MMU-9018519	Estrogen-dependent gene expression	0.016129	121/8880	0.574114	0.602536	0.397901	Fos	1	62
R-MMU-983231	Factors involved in megakaryocyte development and platelet production	0.016129	122/8880	0.577129	0.604204	0.399003	Prkar1b	1	62
R-MMU-453279	Mitotic G1 phase and G1/S transition	0.016129	127/8880	0.59189	0.618131	0.4082	Akt1	1	62
R-MMU-5663220	RHO GTPases Activate Formins	0.016129	132/8880	0.606143	0.631461	0.417003	Rhoa	1	62
R-MMU-9013148	CDC42 GTPase cycle	0.016129	134/8880	0.611707	0.635695	0.419799	Vav3	1	62
R-MMU-8856828	Clathrin-mediated endocytosis	0.016129	135/8880	0.614459	0.636995	0.420657	Wnt5a	1	62
R-MMU-373076	Class A/1 (Rhodopsin-like receptors)	0.0322581	298/8880	0.621137	0.642347	0.424191	S1pr1/Gpr65	2	62
R-MMU-9711123	Cellular response to chemical stress	0.016129	141/8880	0.630576	0.650521	0.42959	Bach1	1	62
R-MMU-69242	S Phase	0.016129	143/8880	0.6358	0.654318	0.432097	Akt1	1	62
R-MMU-195258	RHO GTPase Effectors	0.0322581	309/8880	0.641039	0.658113	0.434603	Rhoa/Mapk1	2	62
R-MMU-9013149	RAC1 GTPase cycle	0.016129	162/8880	0.681936	0.698407	0.461212	Vav3	1	62
R-MMU-397014	Muscle contraction	0.016129	166/8880	0.690889	0.705872	0.466142	Camk2d	1	62
R-MMU-5689880	Ub-specific processing proteases	0.016129	181/8880	0.722309	0.7362	0.48617	Traf6	1	62
R-MMU-8878171	Transcriptional regulation by RUNX1	0.016129	195/8880	0.748789	0.761358	0.502784	Tal1	1	62
R-MMU-500792	GPCR ligand binding	0.0322581	384/8880	0.755744	0.766592	0.50624	S1pr1/Gpr65	2	62
R-MMU-68886	M Phase	0.0322581	388/8880	0.760889	0.769969	0.50847	Lpin1/Mapk1	2	62
R-MMU-9012999	RHO GTPase cycle	0.0322581	400/8880	0.775776	0.783164	0.517184	Rhoa/Vav3	2	62
R-MMU-71291	Metabolism of amino acids and derivatives	0.016129	248/8880	0.828353	0.834256	0.550924	Glul	1	62
R-MMU-1474244	Extracellular matrix organization	0.016129	261/8880	0.843718	0.847717	0.559813	Tgfb2	1	62
R-MMU-983168	Antigen processing: Ubiquitination & Proteasome degradation	0.016129	284/8880	0.867656	0.869707	0.574335	Socs1	1	62
R-MMU-983169	Class I MHC mediated antigen processing & presentation	0.016129	342/8880	0.913153	0.913153	0.603025	Socs1	1	62
